# Supplementary material for: Maintenance of divergent lineages of the Rice Blast Fungus Pyricularia oryzae through niche separation, loss of sex and post-mating genetic incompatibilities
Source: PLoS Pathog. 2022 Jul 25;18(7):e1010687. doi: 10.1371/journal.ppat.1010687 (PMC9352207; doi:10.1371/journal.ppat.1010687)
Supplement: S1 Data — Used to generate Fig 1. (TXT) [file ppat.1010687.s001.txt]

>Pyo-65130311-00693@3
GGAGCCGCGCCTGCGGCAAACGGAATCACGAGCTATATCCACCGGGCCGCATCAGGTAAAGGTAGGGTCCCATTAGCGCTGGACACCCGGTCGGCTTCCGAGGATGCTGATTAGATCGCGCCGATTCCCGCAGTTCGACTGGCACCCCTGGCCGGCCCTTCCTGGGGACTGCAGCTCGGGATGCTATCGTCGAATGGGGCCGCCCTTGAATATTTAGGCGGAATTAGCGGCCGCCACGCAGCGCTGCGGTAGTGCGCGCCCGCTGTTGGTGGCACGACTGGCGTGCGCAGTGTAGGTGCGCGTCAAGCAATCGTGGCTCGCTAATAGTGGCCGGCTGTCCACTTGGCCCTAGGGGAAAGGGGAGTTCTGCTGCGACTCTCCGTCCCAATCCACCTTACCGTAGGGCGGGCTGTAATCTCGCCCCACGCCTAATCGTGCATCCGGGTTCTGCCGTCTTTGGAACCGGCAAGACGAAAGGGGCCCCGCGCAGTGCCTCTATACACGGGTGATTGGCAGATGCCAAATCCCGCCTTTTAGGAGGGGAGTGCGCCAACTGTCCTGGGAAGGTCCGATCCCGCTCCCGGAGCGTAGAGGCCGGTCCTCCCCTGATATGTAAGCGGATGTTTTAAAGCCCCCGGCAGGAATTCGAGCGGCCGCTACCCACCCCTCCATGCAATCCTGGAATTCAACGGTGCACGAACCAGCCTTGGCTAACAGCCCGTTGGTGTGCCCGAGGGTATGCCTCGGTCCTTGCCGGAATGACGCGACTCACCGTGACATCGGGCCGGAGTCCTACTTATGGAGGACCCGGGACTATGGGCCGCAGATCGGCGTGGCCGGGACTCGAGCCCCAGGGACAAGCTGCTATGGTCTGCGAGTAAGGTGGCATCGCCCTAACCCTCAGGAGGAGAGTCCCCGTGTGACAATCGCCAGCGGCCAGTCCAAGCCGAAGTGCTCCGGGCAAGAGTCGCTTAGCCACCAGGACGGTCGGCCAAGCATCGCGTACCTACTCATGACGGCTGCACAGCCACGAAAGTGCCTGTTGTGATCACTCCCCGGGGGCAAGCAGGCACACTTTCCATGATGTAACGAGGGGCCTGGTTGGGACTCAAGCAGCTTGCTGGTCCACCTCGGTGCTCACCGCGCGCTCGCGCCGGCGGTTCATTCTTCACAACGGGCTCCAGCGCTGTCGTAGGCGCTCAAATGTCCGGGCCGTCCCAACCTTCAATCCACGTGGACGCAGTTTGGTCCCCAGAGTACTACATGTCCTTCCGAACGGCAAGAGGCGCGGGCCGCTGACCTCAGGGCTGCGCCACCCTTGATGCCGCCTAACCAACGAAGGTCATTGCTGGTAGAAGGCGCCACCCTCCGAGCCCACCTTCAGGGGGCTGGCCTCACCCACCACGTCTGCAAGGTGGTTGACCCTTTGGACGACTAACGAGCGGCCACTAGGGGCATTGCGGGTCGGGCGCATGCGCCAATGGTTCTTCGCGCGCGTGGTGACGCTTGCTAAGAGAGTAGCCTAGCTGGCTTTCACGTCCGGGGAAAAGATGGGGCAGGTGCGTGGCCGGCAAAGAGCATCCAGCGGCTAAGCTGTTACAAATCCCCCTTTGGGATCCTTGGCAGAAATCGGTTGGGAGGTCGAGCGTGGACCCGGGTTTTACGAGGCGCTCCACCGGCGATACATGCTCCCACGGGAAGGTACGGCATGAGGGCAGTCCTCTTTTTGAAATCCCGCTTAGGGCCAGACGTGGTGTTTAGACTGCGACCGATACTGGGGCGCGTGGTGCCGAGAATGAGCTCGATTCGCAAACGACGGTCCCACCCCTGGGGGTACAGGGAGCACTGCTTTTGCGTGTGACTAGCTCCGGCCTTTAATCTGCCCCGGGTCGTTTTGTTCGACATTCGAGGCAGTTGAGACTATTACCCACCCCCATGCCCGCCCACTTTCCCTAAATGGTGTCCTGTCCCACCGTGCCCCTACAGGTGCAGGAGATCGGTAGCCGGTGACGGAGGAGTGGCACGGCCGTACCGATCTTTACGGCGGGACTTCCCGCGTTCGCGACTCGCCGGTAACGAACGGCCGTCCCTTTGATGCTTGCGCCAATTTCTGTGCGCTTCGACAAACCTAGGCAGCGGCAGCTCCACACACGATCCTGTCGAGAATGGTGAATTATCCCTCCTCCACCTCCCCCGACTATCTACGGCCCATCTAAGATTCATGGATAGCCATTCGCGCAGAAGGCTAAGAGCAAAGGAGAGTGACGGCATCGAGGACAACGCCACTAGGCGAAGCACTGTCTTGCGGCCTGCGCCTCACCCCTGATCGGCGGGCTTATCGTGTGGGCCGCCATCAGGACCGCGCGTCGGGACGCAAGGTCGACCTCACATCCATCTTAGTTCCGCGGGTGCTTCAACGCGTATGAAGGGCGTAGCACGACGAGTCAGCCCCTGCGCCTAAGGGACCGAATATAACGCAAATTAGATGCCTAATCCTTCGCCTAGCATGAGTCAGATCGGGGCCTTAGTTACGGTCAGGATGAAGGGTGCAGGACGCGTCTCTATGCAACGCGTGCCCTTCTTCTCCCGGCGGGCGGTTGGAACCGATTCGGGCGTCACTTAGCACGGAACATTACCCGGTCTGTACCCCCTACATCTCTGGTGAGTAGTTCCGCCCAGGACAGCAGCACGCTGCACATGGTCGGTGACGGCCCGGAGCAACGGGACACACGCGCCAGCTGCGACCAGGCCCCGGGCGAAATTCGCAGCATTGCTCGCTGTTCCAGCACTACGGGCCTTTGGTGCAAGCCCTATGACCCTAAGTTTAACGCGGCCGGCCCTTCCGGTGACCACCGGCCAGCCACCTCCGCGACGAGGGCCGTTAGGTAGAATGCGAAGGCTGATTTACGTGACACCCTGCTCTGGGCCAAGATGGCGAGGAACCTGATCGTTGGAAACAAGTAGGACGGGCCTGTAAGCTTAGACGCACAGCTACGTGCCCGGCGCGTCGTGACGAAGTGGAATTTTACGGCTAGCAGTCCCAGATCTGTTCGCACCCGAACGCCCCATGGAGAGTGCTCCACCGCCGGAGATCCATTACACGAACCTCTAAGTTTATTAATGCAACGAAAGCCTCGCCAGTACGCTGGGCAGAGGTGCCTCCTATCACCGTTAGTAGCTGCACACATGTATGTTTACTCAGTTCACGCACCGGCACAGGCGGTCAGACTCAAGTGAATAATAATAAGCGCTCAGGGATATACAGACCCCTGAGGGTTGCGCCGTGCGGAGTTCTCGAGGTTAGGGAATCCCGGCGCGCCGATTCAATCGGGCCGACGTAGCCGGTGATGAACCCAACTCTGGCGGACTCAGGGGCATATACAGCACAGTCAGCAGAGGAGGGGGGGTGGTAGCAGCGTCGCACACGAGTGAAATAGCTCGTCCGTCGCGAGCGTAGAGCCAAGGTATGACCACCCGTATACAGGCAAAGACGCACGACCTGGAGTACGACTATCGAGGTACGACATGTGAGGGCGCCCGCCTTACACATTTGGCGCGTCCGCAAGGCGACGCACTTAAATTGAGCCCGGAAGCGAAGGTAGTCGGATGCATGGCATGTCTGCGTCGGAGGCTGAGGGTTACGGATGACGCACACCGCCTTCCGGCCCTCCCACCACGCCCCCGGG
>RM0001@2
GGAGTCGAGCCTGCAGCAGACAAGATCACGAGCTAGGGCAGCCGGGTCTCATCCGGTGAAGATAGGACCCCATTAGTGCCAGCCGCTCGGTCGACCTCCGAGGGTGCCGGTTAGAGCGTTCCGATCCCCGTAGTTCGACTGGTACCCTGGGCCTACCCTTAATGTGGACTGCGGCTCGGGATGCGATCGGCGAACGGGACCGCCTTTGAATATCCAGGCGGAAGTAGCGTCCTTTACGCAACGCTGCGGTGGCGCGCTCCCGCTGTTGGTTACACGGCTGGCGTGCGCAATGTAGGCGCGTGCCAAGCAGTCGCGGCTCACTGCCAGCGGATGGCCGGCCGCGTGGCCCCCGAGGAAAGGTGAACCCCGCCACGATTCTCTGTCTTGGCTCACCTTCCCTGGGGACGGGCTGCAATCCCGTTTAACGCCTAATCGTGAACCCTGATTCGACCGCCTGCGGAATCGGCAAACCGGGAGGGGCCCAGCGCAGTGCCCCCATACACGGGTAATCGGCGGATGTCAAATCCCGCCTCTTAAAAGGAAAGTGCAATCACCGGCCTGGGAAGGTCCGACTTAGCTCCCGAGGCGTAGAGGTCGGTCCTACACTGATGTGCCAACGGCCTTTTTAGAGCCCCCAACGGGGACTCGAGCGGTCGCTACCCACCCTTCCATGAGGCCTTGGCATTTGATGTTATAAGCCCCAGCCTCGGCGAACATCTCGTTGTTATGTCCGAGGGTATGCTTCGGTCCTTGCCGGAATGACGCGGCTCACCGTAGCATCAGACCGGGGCCCTGTTTATGAAGAACCTGTGCCTGCAGGCCGCAAATCGGTGTGACCGGGGCTCGAGCCCAATGGGCAATCCGCTATGGCCTGCGAGCAAGGTGGCATCGCCCTAACCCTCAGGCGGAGGGTCCTCGTGGAGTAATCGACAGCTGCTAGTCCGAGCAGGAGCGCCCCGGGCGAGAGTCGCTCAGCCGCCAAGATGGTCGGCCGAGCATCACGTACCTACTCATAACGGCTGCACAGCCACGAGAGCACCTGTTGTGATCGCCCCCCGAAAGCAAGCAGGTACACTTTCCATGACATAACGCGGGGCCTGATTGAGGCGCGGGCAGCTTTCTGGTCCATCTCAATGCTCGACGTGCGCCCGTGCCGGTGGTCCATTTCTCACAACGGGCTCCAGCGCTGCCTTAGGCGCTCAACTGTCCGGGCCGTACCACCCTTCACGCCACGCGGACATAGTGGTACACCCAACGTACTACATGCCCTTCTGAACGGCAAGAGGCGAGGGCCGCTGACCTCAGGACTGCTTCGTTCCTGATGCCTCTCACACCCCAGAGGTTATTGCTGTCAGAAATCACCACCTTCTGATCCCGCCTTTAGGAAGCTGGCCTCACTCACCACGTCCAAAAGGCGGCCACCCTTCTGGAAGACTAACGAGCGGACGCTGGGGGTATCACGGGTCAGGCGCAGGCGCCAATGGCTCTTCGTGCGCGCAGCGACGCTTGTTAAAAGGGTGGCCTAACTGGCTTTTATGGCTGGGGAGAAGCCGGGGCAAGTGCGTGGCTGGCAAAGAGCATCCAGCGGCGAGGCTATTATGGATCTCCCTTCGAACGCTGTTGTGAGACCCGGTCGAAATGCTGGGTGTGGACCCGTGTTTTGCGAGACGCTCCACCAGCGGCGCGTGCTTCTACATAACGGCACAGCGTAAAAGTAGCCCTCTTTCTGGAGCAATGCTCGAGGTCCGACGTGGTGTGTGGGCGACGACCGACACTGGGGTACGTGGTGCCGGGAGGGCGCTTTAGTCTCAAACAACGATCCCGCCCCGGGGGTTACAGGAGGCCCTGCTTTTTCGTGTGACTAGCGCCGACCTTCGATCCATCCAGGGTCGTCTGATTAGACATCAGAGGCAGGGGAAACTATTACTCACTCCCATACCCGCCTATGTTCCCCAAGCGGGGTCCTGCCCCATCGTACCCTTACCGGTGCAGGGGGCCGGTAGCCGGTGACGGAGGAGCATTACGGCCATACAGACCCTTCTAGCGGAGCTTCCTATGTCCATGGTCCTCCGGTAACGAATGGCCGTCCTTTCGCTGCTTGCGCCAATCTCTGTGCACCTCGATACACCTAGGCAGCGACATCTCCGTGCGTGGGCCTGGCGAGAACAACGGATTACTCCTCCTCCGCCTCACCCGACTATTTACGGCCCATAGAAGGCGCATGGGTAACCCTTCGCGCAGAAGGCCAAGAGCAAAGGAAAGTAACGGCGTCGAGGGCAACGCCACTAGGCGCAGCGCTGCCCTGCTGCCCGTGCCTAACTCTTGATCGGTGGGCTTATAGTGTGGGTCACTGTCAGGCCCGCGCGTCGGGACACAAGGTCGGCCTCACATCAATCTTAGTTCCACAGGTGCTTAAGCGCGTGCGAGGGACAGAGCACAGTTAGCTGGTCCCTGCGATCAAGGGATCGAATACAACGCAAGTTAGATACCTACTCCTTCGCCGAGCGTGAGTCGGACCGGAGCCCTGGTGATGGTCAGGGTGGGGGGTACAAAACGTGTCTTCATACAACGTGTGTCCTTCTTTTCCAGGCAGGCAGCCGGGGCCGATTTGGGAGCCACTTGGCACGAAACATTGTCCGGTCTGTACTTACTACGTTTCTAGTGAGTAATTCCGCTCAGGACAGCAGCGCACTACACATGGGCAACGACGGCCCGGAGCAACGTGACATACGTGCCAGCTACGACCAGGCCCCGGGCGGAATTCGCGGCATGGCTTGCCGCCCTGGAGCCACGTGCCTTTGGCGCCAACTCCACGACCCCGGACCCAGCGCGACCAGCCCTTCCGGCGACCACCGGCCAGCCGCCTCCGAAATGAAAATCGCTGGACAGCCCGCTAAGGATGATTTCCGTGGCGATCCGTCCCAGGCCGGGGCGACGAATAGACTGACCACCGAAGCAAAGCAGGGCGGGCCCGTCAACGGGAACACACAGTCGCATATCCGGAACGTCGTGGCAAAGTGAAGTTTTACGATTATTAGTCCCCAACCTGCCTGAACCCGAGCGCCCCATAGAGGGTACCCCGCCGTCGGAGATCCACCATGTGGATCTCTACTTCCATTCGTGCAACGAAAGCCTCTCTAGCACGTTGGGCCAGGACGCCCCATCTCGTCACCAACAATTGTATACGCACACTTCCGCTTAGTCCACGTATAGACGCAGGCGAGCAGACTCAAGTGAACGAGAATGAGCGTTCAGGGGCGTACAGGCCCTCGAAGGCTGCGCCTCTCGGAGTTCTAAGGGTTGAGGACGCCCGGAGCACCAACTCAATTGAGCCGACATGGCCGGTAACAAGCTCAGCCTTAATGGGCTCCGGGGCAGACGTCGCGTAATCGGCAGAAGGGAGTGAGTGGTGGCAGCGTCTCCTATGGGCGCAACGGCTTGTCCGTTGCGAGCATGGAGCCAGGGTAGGACCACCCGTATACAGGTAAAGACGCGTGGCCTAGAGCACGACTGTCAGTGCGCGACATTTGATGGCGCCCGCCTTCCACATCTGGCGCGTACACAGAGCGACACGCTTAAACGGAGTCCGGAAGCGAAGGCAGTCGGGCGCATGGCATGCTGGCGTCGAAAATTGAAGATTACAGGTGACACGCGCCGTATTCCGGCTCTCCCACCACGCCTCCGGG
>CH0333@1
GGATTCGAGCCTACGGCAAACAGAACCACGGACGCGGTCCGCCTGACCGCGCTCGTTAGAAATAGGACCCCACTAGCGCCAGCCACTCGGTCGGCTCCCGGGGACGCTGATTAGGGCTTGTCGATCCCTGTAGTTCAACTGGTACCCCGGGCCGGCCCTTCCTAGGGACTGCGGCCCGGGATGCGATCGGCGAACGAGGCCGTCCTTGAATACTTAGGCGGAATTAGCGGCCGCCATGCAGCGCTGCGGTAGTGCGCGCCTGCTGTTGGTTGCACGGCTGGCGTGCGCAGTGTAGGTACGCACAACGCAAGCGCAGCTTGTCGCCGGTGGCTGGCCGGCCACGGGGCCCCCGAGGAAAGGTGAACCCCGCCGTGATTCTCTGTTTCAGCTCACCTTCCCGGAGGACGGACGGTGATCCCGTCTCGCGCCCAGCCGTGCATCCGGGTCCTGCCGTTTGTGGAACCGGCAAAACAGAGGGGGCCCCGCGTAGTGCCCCCACACACGGTTAATCGGCGGATGCAAAATCCCGCCTCCTAAACGGAGAGTGCAATCACCGGTTTGGGCGTGTCTGATCCCTCCCCCGGGGCGTAGAGGTCGGTATTCCCCCAATATGTAAGCGGATGTTCTAGAGCCCTCAGCGGGAACTCGAGCGGCAGCGACCCGCCCTTCCACGAAATTTTTGAATTCGACATTGTGCACACCATCCCCAGTTAACAGATCATTGGTATACCCGAGGGTATGCTTCTGTACTCGCCGGAATGACGTGACGCACCGCAGCATCGGGTCGGAGCCCTACTTAGGAAAGACCTGTGCCTGCGGGCCGCAGATCGGTGTGAACGGGACTTGAGCCCAATGGGCAATCCGCTATGGTCCGCGAGCAAGGTAGCATCACCCTACCCCTCAGGCAAGGGGTCCCAGTGTGACAGTCACCCGTGGCCAGTCCAAGCCGAAGTGCTCCGGGCAAGAGTCGCTTGACCGCCAAGATGGCCGGCCGAGCATCACGTACCTACTCATAACGGCTGCACAGCCCCTAAAGTGCCTGTTGTGGTCGCCACCCGGGAGCAAGCAGGTACACTTTCCATAACATAAAGCGGGGCCTGGTTGGGACTCAGGTAGCTTGCTGGTCCACTTTGGTGCTCACCGCGCGCTCGCGCCGGTGGCTCGTCCTTCACAACGGGCTCCAGCGAGACTGTGGACGCTCAACTACTCGAGTCATACCACCCTTCACGCTACGTGGACATAGTGGTACACCCAACGTACTACATGCCCGTCTGAACGGCAATAGGCGCGGTCCGCTGACCTCAGGGCTGCGCCGTCCCTGATGATGCCTAACCAACGAAGGTTATTGCTGTCAGAAATCGCCACCCTCCGAGCCTACTCTTATGGGGCTGGTCCCATTCCCTGCGTCTGAGAGGTAGTTACCCTTCTGGGCGACTAGCGGGCGTCCGCTGGAGACACCACGGGTCGGGCGCAGGCGTCAAGGGCCCTTAGTGCACATGGCGACGCCGGCTCAAAGGGTGGCCCAACTTGCTTTTATGGATGGGGAAAAGCCGGGGCAGGTGCGTGGCTGGCAAAGAGCATCCAGCGGCTAAGCTGTTACGAATCCCCCTTTGGGATCCTCGGCAGGACCCGGTTGGGAGGTCGAGCGTGGACCCGGGCCTTACGAGGCGCTCCACCGGTGGTGCGTGCTCTCACGGGAAGGTACGGTAGGAGGGCAGTCCTCTTTTCGAAATCCCGCTTGGGGCTCGGAGTGGTGTGTGGGCGACGACCGACACGGGGGCGCTTTGTGTCGAGAGTGAGCTCTAGTCGCAAACGACGATTCCATCCCTGGGAGTACAGGAAGCACGGCTTTTGCGTATGACTCGCGCCAACATTTACTCTGCCCCGTGTCGTTTTGTTCGACACCCGGGTCGGGGGAAACTATTACTCACTTCCATACCCGCCCACGTTCCCTAAGCGGGGTCCTGCCTCGTCGTATCACTGCCGGTGCGGAAGACAGGTAGCCGGTAACGGAGGAGTGTCACGGCCATACCGATCTTTATGATGAAGCTTCCCACGTCCACGACTCGCCGGTAACGAACGACCGTCCTTTTGACGCTTGCGTCAATCCCTGCTCGCCTCGATGAACCTGGGCAGCTGCGGCTACGCGTGCGGGCCCGTCGAGAACGACGGATTACTCCTCATTCACCTCACCCGACTATCTACGGCACGTAGGAGGTGCATAGGTAACCCTTCGTGCAGAAGGCCAAGAGCAAAGGAAAGTGACAGCGTCGGGGGTAATGCCACTGGGCGAAGCACTGTCCTGCTGCCCGTGTCTCACCCCTGATCGGCGAGCTTATAGTGTGGTCCGCCGTCAGGCCCGCGCGTCGGGACGCAAGATCGGCTTCATACAAATCTTAATTCCACGGACGTTTAAGTGCGTATAGAAGGTGTGGTACAGTTAATCGACTCCCGCGATCAAGGGATCGCCTGTAACGCAGGTTGGGTACCTACTCCCTCGCCGAGCATGGGTCAAACCGGGGATCCAGTGACGGTCAGGATGGGGGATGCAGGACGTGCCTCTATGCAGCACGTGCCCTTCTTCCCCCGGTGGGCGGTCGGGGCCTATTCGGGCGTCAACCAGCCCAGACCGCCGCTATATCTGTACCCCCTACGTCCTTGTTGAGTAGTTTCGCCCAGGACAGCGGCGAACTGCACATGGGCAGCGACAGCCCGGGGCAACGTGCTGCACTCTCCAATTGCGATCAGATTCCGGGCGGAACGCGTGATGCGGCTCGCTGTTCCGGCACTGCGGGACTTTGGCGCAAGCCCTACGACCCCGAGCTTAGCGCGACCAGCCCCGCCGGCGAATGCCGGCCAACCGCCTCCGCGACGGAGATCATTAGATGGCACGCGAAAACTGATTTACGTGGTACCCTGCTCTGGGCTAAGATGGCGGGGAACCTGATCGTCGAAGAAAAATAGGGTGGGTCCGTAAGCGTGGACGCGCAGCCACACGCCCGGAGCGTCGCGGCGGAGTGAAGGTCTGCGGCTGGCAGTCCCCAACCTGTTCGCACCCGAACGCCCTATAGGGAATATCCCACCGTCGGAGATCCATTGCACGAACCTCTAAGTTTATTCATACAACGAAAGCTTCGTTAGTACGCTGGGCCGAGGTGCCTCCTATTACCGTTAGTAGCTGCACACATGTATGTTTACTCAGTCCACGCACCGGCACAAGCGATCGGACTCAAGTGAACAATAGTGGTTGCTTGGGGATGTACGGGCCCCCGAAGACTGCACCTCTCGGAGTTATAGGGGTTGAAGCCTCTCGGCGCATCAACTCACTTGGGTCGACGTAGCCGGTAACGAGCTCAACCTGGGCGGGCTCAGGGGCAGACGTAGAATAATCGGCAGAGGGGAGGGGGCGGTGTCAGCGTCGCCTATGGTCGCAACGGCTTATCCGTTGCGAGCGTGGAGCCAGGGTAGGATCACCCGTACACAGGCAAGAACGCGCGACCTGGAGTACGGCTATCGAGGTACGACATGTGAGGGCGCCCGCCTTCCACATTTGGCGCGTCCGCAAGGCGACGCGCTTAAACTGAGCCCGGGGGTGAAGGTGGGCGGACGCACATTATGCCTGCGTCGAAAATTGAGGGGCACAAGCGACACGCGCCGTACTCCAGCTCCCCCACCACGCTCCCGGG
>CH1087@1
AGGGCTGAGCCTGCGGTAGACAGAATAACGAGTTAGGTCCGCCGGACCGCATTCGGTGAAGGTAGAATCCCACTAGCGCCAGCCACTCGGTCGGCTCCCGAGGATGCTGATTAGAGCGTGCCGATCCCCGTAGTTCGACTGGTACCCCGGGCCGACCCTTCCTGGGGACTGCGGCTCGGAATGAGGTCGGCGCGCGAGGCCGCCCTCGGATATCCAGGCGGAATTATCGGCTGCCACGCAGCGCTGCGGTAGTGCATGCCCACTACTGTCTGTCCGGTTGGCGTGTGCAGTGTAGGTGCGCGTCGAACAATCGCGGCTCACTGCCATTGGCTGGCCGGTCACGTGGCCCTAGGGGAAAGGGGAGCTCTGCTGCGATTCTCTGTCTCAATCCATATTCCCGTAGGACGGGCTGTAATCCCGTCTCACGCCCAATCGTGCATCTTGATTCTACCGTCTGTGGAACCGGTCAGACGAAAGGGGCCCCGCGCAGTGTCCCTATATCCGGGTAAGCGGCAGATGCCAAATCCCGCCGCTTGAGAAGAGAGTGCAATCACCGGCCTGGGCGTGTCCGACTTAGCCCCTAGGGCGCGGATGCCGGTCCTACCCTGATATGTAAGCGGATTTTTTAGAGCCCCCAGCGGGAACTCGAGCGGCCGCTACCCACCCTTCCACGAAGTCTTGGAGTTCGACGTTGCACGCACAAGTTTCGGCTAATAGCTCGTTGGTATGCTCGAAGATATGCTTCGGTACTTGCCGGGATGACGTGACTCACCGTAGCATCGAGTCGGAGCTCCACTGAGGGGGGACCTGGTCCTATGAGCCGCAGACTGGTGTGACCGGGACTCGAGTCCCATGGACGAGCCGCTATGGTCTGCGAGTAAGGTGGCATCGCCCTAACCCTCAGGAGGAGAGTCCCAGTGTAGTAACTGCCAACGGCCAGTCCAAGCCGAAGTGCTCCGGGCGCGCGTCGTTTAGCCGCCAAAATAGTCGGTCGGGCCCCACGCACTTCCGCCTACCGACTACCAGATCACGAAAATGCCGGCGTCGATTGCCCACTGGGAGCAGGCAGGTGCACTTTTTATGACATAACACGAGGACTGGTTGAGGCGCGGGCAGTTCGCTGGTCCACCTCAATGCCCGCCGTGCGCCCGTTCCGGTGGTCCATTCTTCACAACGGGCTCCAGCGCTGCCGTAGGCGCTCAACTGTCCGGGCCGTACCAACCTTCACGCCACGTGGACGCAGTGGGACACCCAACGTACTACATGCCCTTCTGAACGGCAAGAGGCGCGGGCCGCTGACCTCAGGGCTGCGCCGTCCCTGATGCCTCTCACACCCCGAGGGTCATTGCTGTCAGAAAGCGCCACCCTCCGAGCCCACCCCCAGTAGGCCTGCCCCACCCACCACGTCTAAAAGGTGGCCACCCTTCTGGACGACTAACGAGCGGCCGCTGGGGACATCACGGGTCGGGCGCAGGCACCAATGGCTCTTCGCGCGCGTGGTGACGCTTGCTAAAAGAGTGGCTTAGCTGGCTTTCATGTCTGGGGAAAAGCCGGGGCAGGTACGTGGCTGGCGAAGAGCGCCCAGCGGCTAGGCTGCTATGGATCTCCCTTTGAACGCTGTTGTAAGACCCGGTCGAAATGCCGAGCTTGGACCCGTGTTGCGCGAGGCGCTCTCCCGGCGGCGCGTGCTCCCACAGGACGGCACAGCATGAGGGTAGCCCTCTTTCTGGAGTACCGCTTGGGGCCCGACGTGGTGTGTGGGCGGCGATAGGCACTGGGGCACGTGGTGCCGAGAGGGCGCTCTAGTCGCACACGACGATTCCACCCCTGGGAGTACAGGAAGCACTGCTTTTGCGTATGACTAGCGCCGACATTTAATTTGCACCGGGTAGCTTTGCTCGACATCCGAGGCAGTTGAAACTACTACTCACCCCCATACCCTTCCATGTTCCCTAAGCGGTGTCTTGCCCCGTCGGACCCCTGCCGGTGCAGGGGACCGGTAGCCGGTGACGGAGGAGCGTCACGGCCATACCGATCTTTCTGGCGGAGCTTCCCACATCCACGGCTCGTCGGTAACGAACGGCCGTTCTTTTTATGCTTGCGCCAATCTCTGTGCGCCTCGATACACCTATGCGGCGGCAGCTCCGCGCGCGGGCCTGTCGAGAACGACGGATTACTCCTCCTCCACCTCACCCGACTATCTACGGCCCATCGAAGGTGCATGGGTAACCCTTCGCGCAGAAGGCCAAGAGCAAAGGAAAGTGACGGCGTCGATGGCGACGCCACTAGGCGAAGCAATGTCCTGCTGCCCGTGCCTCACCCTTGATCGGTGGGCTTATAGTGTGGGCCGCCGTCAGGCCCGCGCGTCGGGACGCAAGGTCGGTCTTACATAAATCCTGGTTCCGCAGGCGCTTAGACGCGTATAAAGGACGTAGCGCAGTTAGTCAGCCCCTGCGCTCAAGGGATCGAATATAACGCAAATTAGATACCTACTCCTTCGCCGAGCATGAGTCAGGCCGGGGCCCTAGTGACGGTCAGGGTGGGGGGTGCAAGACGTGTCTTTATACAACGCGTGTCCTTCTTCCCCCGGCGGGCGGTCGGGGCCGATCCGAGCGTTACTTAGCCCGGACCGTTGCCCGATCTGTACCCCCTACGTCCCTGGTGAGTAGTTCCGCCCAGGACAGCAGCGCACTGCACATGGGCAGCGACGGCCCGGAGCAACGGGACGCACGCGCCAGCTGTGATCAGATTCCGGGCGGAATGCGTGGTGCGATTCGCCGCCCTGGAACCACGTGCCTTTGGCACCAACCCCACGACCCCGAGCTCAGCACGACCGGCCCTGCCGGCGACTACCGGCCAGCCGCCTCCGCGACTAAGGCCGTTAGGTAGAACGCGAAGGCTGATTTACGTGGCACCCTGCTCTGGGCCAAGATGGCGAGGAACCTGATCGTCGAAAAAAAGTAGGGCAGGCCCGTAAGCGTGGACGCACAGTCACGTGCCATACGCGTCGTGGCGGAGTGAAGGCCTACGGCCAGCAGTTCCAGACCCGTTCGCATCCGAACACCCTATAAGGGGCGCTCCACCATCGGAGACCCCCCATGTGAATCTTTACTCCCATTCATGCAACGCAAGTCTTGCTAGTACGCTGGGCCAAGGTGCCTCCTATCGTCACCAACAGTTGTATACGCACACTTCCGCTCAGTCCACGTATCGACACGGGCGATCAGACTCAAGTGGACAGGAACGAGCGCCCAGGGATGTACAGACCCCTGAGGGCTGCGCCGTGCGGGGTTCTAGGGATTGAAGAATCCCGGCGCACCAACTCAATTGGGCCGACATGGCCGGTAACGAGCTCAACCTTGGCGGGCTCCGGAGCAGACGCAGCACAGTCGGCAGAGGGGAGGGAGTGGTGGCAGCGCCGCCTATGGTCGCAACGGCTTGTCCGTTGCGAGCGTGGAGCCAGGGTAGGATCACCCGTATACAGGCAAAGACGTGCGACCTGGAGTACGACTATCGAGGTACGACATGTGAGGGCGCCCGCCTTCCACATCTGGCGCGTCCGCAAAGCGACACGCTTAAACGGAGCCCGGAAGCGAAGGTAGTCGGACGCATGGCATGTTGGCGTCGGAAGTTGAGGATTACAGGTGACACGCGCCGCATTCCGGCCCTCCCACCACGCTCCCGAG
>FR0160@2
GGAGTCGAGCCTGCAGCAGACAAGATCACGAGCTAGGGCAGCCGGGTCTCATCCGGTGAAGATAGGACCCTATTAGTGCCAGCCGCTCGGTCGACCTCCGAGGGTGCCGGTTAGAGCGTTCCGATCCCCGTAGTTCGACTGGTACCCTGGGCCTATCCTTAATGTGGACTGCGGCTCGGGATGCGATCGGCGAACGGGACCGCCTTTGAATATCCAGGCGGAAGTAGCGTCCTTTACGCAACGCTGCGGTGGCGCGCTCCCGCTGTTGGTTACACGGCTGGCGTGCGCAATGTAGGCGCGTGCCAAGCAGTCGCGGCTCACTGCCAGCGGATGGCCGGCCGCGTGGCCCCCGAGGAAAGGTGAACCCCGCCACGATTCTCTGTCTTGGCTCACCTTCCCTGGGGACGGGCTGCAATCCCGTTTAACGCCTAATCGCGAACCCTGATTCGACCGCCTGCGGAATCGGCAAACCGGGAGGGGCCCAGCGCAGTGCCCCCATACACGGGTAATCGGCGGATGTCAAATCCCGCCTCTTAAAAGGAAAGTGCAATCACCGGCCTGGGAAGGTCCGACTTAGCTCCCGAGGCGTAGAGGTCGGTCCTACACTGATGTGCCAACGGCCTTTTTAGAGCCCCCAACGGAGACTCGAGCGGTCGCTACCCACCCTTCCATGAGGCCTTGGCATTTGATGTTATAAGCCCCAGCCTCGGCGAACATCTCGTTGTTATGTCCGAGGGTATGCTTCGGTCCTTGCCGGAATGACGCGGCTCACCGTAGCATCAGACCGGGTCCCTGTTTATGAAGAACCTGTGCCTGCAGGCCGCAAATCGGTGTGACCGGGGCTCGAGCCCAATGGGCAATCCGCTATGGCCTGCGAGCAAGGTGGCATCGCCCTAACCCTCAGGCGGAGGGTCCTCGTGGAGTAATCGACAGCTGCTAGTCCGAGCAGGAGCGCCCCGGGCGAGAGTCGCTCAGCCGCCAAGATGGTCGGCCGAGCATCACGTACCTACTTATAACGGCTGCACAGCCATGAGAGCACCTGTTGTGATCGCCCCCCGAAAGCAAGCAGGTACACTTTCCATGACATAACGCGGGGCCTGATTGAGGCGCGGGCAGCTTTCTGGTCCATCTCAATGCTCGACGTGCGCCCGTGCCGGTGGTCCATTTCTCACAACGGGCTCCAGCGCTGCCTTAGGCGCTCAACTGTCCGGGCCGTACCACCCTTCACGCCACGCGGACATAGTGGTACACCCAACGTACTACATGCCCTTCTGAACGGCAAGAGGCGAGGGCCGCTGACTTCAGGACTGCTTCGTTCCTGATGCCTCTCACACCCCAGAGGTTATTGCTGTCAGAAATCACCACCTTCTGATCCCGCCTTTAGGAAGCTGGCCTCACTCACCACGTCCAAAAGGCGGCCACTCTTCTGGAAGACTAACAAGCGGACGCTGGGGGTATCACGGGTCAGGCGCAGGCGCCAATGGCTCTTCGTGCGCGCAGCGATGCTTGTTAAAAGGGTGGCCTAACTGGCTTTTATGGCTGGGGAGAAGCCGGGGCAAGTGCGTGGCTGGCAAAGAGCATCCAGCGGCGAGGCTATTATGGATCTCCCTTCGAACGCTGTTGTGAGACCCGGTCGAAATGCTGGGTGTGGGCCCGTGTTTTGCGAGACGCTCCACCAGCGGCGCGTGCTTCTACATAACGGCACAGCGTAAAAGTAGCCCTCTTTCTGGAGCAATGCTCGAGGTCCGACGTGGTGTGTGGGCGACGACCGACACTGGGGTACGTGGCGCCGGGAGGGCGCTTTAGTCTCAAACAACGATCCCGCCCCGGGGGTTACAGGAGGCCCTGCTTTTTTGTGTTACTAGCGCCGACCTTCGATCCATCTAGGGTCGTCTGATTAGACATCAGAGGCAGGGGAAACTATTACTCACTCCCATACCCGCCTATGTTCCCCAAGCGGGGTCCTGCCCCATCGTACCCTTACCGGTGCAGGGGGCCGATAGCCGGTGACGGGGGAGCATTACGGCCATACAGACCCTCCTAGCGGAGCTTCCTATGTCCATGGTCCTCCGGTAACGAATGGCCGTCCTTTCGCTGCTTGCGCTAATCTCTGTGCACCTCGATACGCCTAGGCAGCGACATCTCCGTGCGTGGGCCTGGCGAGAACAACGGATTACTCCTCCTCCGCCTCACCCGACTATTTACGGCCCATAGAAGGCGCATGGGTAACCCTTCGCGCAGAAGGCCAAGAGCAAAGGAAAGTAACGGCGTCGAGGGCAACGCCACTAGGTGCAGCGCTGCTCTGCTGCCCGTGCCTAACTCTTGATCGGTGGGCTTATAGTGTGGGTCACTGTCAGGCCCGCGCGTCGGGACACAAGGTCGGCCTCACATCAATCTTAGTTCCACAGGTGCTTAAGCGCGTGCGAGGGACAGAGCACAGTTAGCTGGTCCCTGCGATCAAGGGATCGAATACAACGCAAGTTAGATACCTACTCCTTCGCCGAGCGTGAGTCGGACCGGAACCCTGGTGATGGTCAGGGTGGGAGGTACAAAACGTGTCTTCATACAACGTGTGTCCTTCTTTTCCAGGCAGGCAGCCGGGGCCGATTTGGAAGCCACTTGATACGAAACATTGTCCGGTCTGTACTTACTACGTTTCCAGTGAGTAATTCCGCTCAGGACAGCAGCGCACTACACATGGGCAACGACGGCCCGGAGCAACGTGACATACGTGCCAGCTACGACCAGGCCCCGGGCGGAATTCGCGGCATGGCTTGCCGCCCTGGAGCCACGTGCCTTTGGCGCCAACTCCACGACCCCGGACCCAGCGCGACCAGCCCTTCCGGCGACCACCGGCCAGCCGCCTCCGAAATGAAAATCGCTGGACAGCCCGCTAAGGATGATTTCCGTGGCGATCCGTCCCAGGACGGGGCGACGAATAGACTGACCACCGAAGCAAAGCAGGGCGGGCCCGTCAACGGGAACACACAGTCGCATATCCGGAACGTCGTGGCAAAGTGAAGTTTCACGATTATTAGTCCCCAACCTGCCTGAACCCGAGCGCCCCATAGAGGGTACCCCGCCGTCGGAGATCCACCATGTGGATCTCTACTTCCATTCGTGCAACGAAAGCCTCTCTAGCACGTTGGGCCAGGACGCCCCATCTCGTCACCAACAATTGTATACGCACACTTCCGCTTAGTCCACGTATAGACGCAGGCGAGCAGACTCAAGTGAACGAGAATGAGCGTTCAGGGGCGTACAGGCCCTCGAAGGCTGCGCCTCTCGGAGTTCTAAGGGTTGAGGACGCCTGGAGCACCAACTCAATTGAGCCGACATGGCCGGTAACAAGCTCAGCCTTAATGGGCTCCGGGGCAGACGTCGCGTAATCGGCCGAAGGGAGTGAGTGGTGGCAGCGTCTCCTATGGGCGCAACGGCTTGTCCGTTGCAAGCATGGAGCCAGGGTAGGACCACCCGTATACAGGTAAAGACGCGTGGCCTAGAGCACGACTGTCAGTGCGCGACATTTGATGGCGCCCGCCTTCAACATCTGGCGCGTACACAGAGCGACACGCTTAAACGGAGTCCGGAAGCGAAGGCAGTCGGGCGCATGGCATGCTGGCGTCGAAAATTGAAGATTACAGGTGACACGCGCCGTATTCCGGCTCTCCCACCACGCCTCCGGG
>CH0564@1
GGATTCGAGCCTGCGGTAAACAGAACCACGAACGAGGTCCGCCGGGCCGCGCCCGTTAGAAATAAGATCCCATTAGCGCCAGCCACTCGGTCGGCTTCCGAGGATGCTGATTAGAGCGTGCCGATCCCCGTAGTTCGACTGGTACCCCGGGCCGGCCCTTCCTAGGGACTGCGGCCCGGGATGCGATCGGCGAACGAGGCCGCCCTTGAATATTTAGGCGGAATTAGCGGCCGCCATGCAGCGCTGCGGTAGTGCGCGCCTGCTGTTGGTTGCACGGCTGGCGTGCGCAGTGTAGGTACGCACAACGCAAGCGCAGCTTGTCGCCGGTGGCTGGCCGGCCACGGGGCCCCCGAGGAAAGGTGAACCCCGCCGTGATTCTCTGTTTCAGCTCACCTTCCCGGAGGACGGGCTGTAATCCCGTCTCGCGCCCAGCCGTGCATCCGGGTCCTGCCGTTTGTGGAACCGGCCAAACAAAAGGGGCCCAGCGCAGTACCCCCATACACGGGTAATCGGCGGATGCCAAATCCCGCCTCTTAAACGGAGAGTGCAATCACCGGCCTGGGCGGGTCCGGTCCCTCTCCTAGGGCGTAGAGGCCGGTCCTCCCCCGATATGTAAGCGGATTTTTTAGAGCCCCCAGCGGGAACTCGAGCGGCAGCGACCCGCCCTTCCATGCAATTTTTGAATTCGACATTGCACGCACCATCCCCAGTTAACAGATCATTGGTATACCCGAGGGTATGCTTCTGTACTTGCCGGAATGACGTGACGCACCGCAGCATCGGGTCGGAGCCCTACTTAGGAAGGACCTGTGCCTGCGGGCCGCAGATCGGTGTGAACGGGACTTGAGCCCAATGGGCAATCCGCTATGGTCCGCGAGCAAGGTAGCATCACCCTACCCCTCAGGAGAGGGGTCCCCGTGTAGTAGTCACCCGCGGCCAGTCCAAGCCGAAGTGCTCCGGGCAAGAGTCGCTTGACCGCCAAGATGGTCGGCCGAGCATCACGTACCTACTCATAACGGCTACACAGCCACGAAAGTGCCTGCTGTGATCGCCCCCCGGGAGCAAGCAGGTACACTTTCCATGACATAACGCGGGGCCTGGTTGGGACGCAGGCAGCTTGCTGGTCCACCTCAATGCTCGCCGTGCGCCCGTGCCGGTGGTCCATTCTTCACAACGGGCTCCAGCGCTGCCGTAGGCGCTCAGCTGTCCGGGCCATACCACCCTTCACGCCACGTGGACGCAGTTTGGTCCCCAGAGTACTACATGCCCTTCTGAACGGCAAGGGGCGCGGGCCGCCGACCTCAGGGCTGCGCCGTCCCTGATGATGCCTAACCAACGAAGGTTATTGCTGTCAGAAATCGCCACCCTCCGAGCCCACCCTCAGTGGGCTGGCCCCACTCACCACGTCTGAGAGGTGGTTACCCTTCTGGACGACTAGCGAGCGTCCGCTGGAGACACCACGGGTCGGGCGCAGGCGCCAAGGGCCCTTCGCGCGCATGGCGACGCCGGCTCAAAGGGTGGCTTAACTTGCTTTTATGGCTGGGGAAAAGCCGGGGCAGGTGCGTGGCTGGCAAAGAGCATCCAGCGGCTAAGCTGTTACGAATCCCCCTTTGGGATCCTTGGCAGGACCCGGTTGGGAGGTCGAGCGTGGACCCGGGTTTTACGAGGCGCTCCACCGGCGGCGCGTGCTCCCACAGGACGGCACAGCGTGAGGGTGGCCCCCTTTCTGGAGTACCGCTTGGGGCCCGACGTGGTGTGTGGGCGGCGATAGGCACTGGGGCACGTGGTGCCGAGAGTGAGCTCTAGTCGCAAACGACGATTCCACCCCTGGGAGTACAGGAAGCACGGCTTTTGCGTATGACTCGCGCCAACATTTAATCTGCCCCGGGTCGTTTTGTTCGACATCAGAGGCAGTTGAAACTATTACTCACTCCCATACCCGCCCATGTTCCCTAAGTGGGGTCCTGCCTCGTCGTATCACTGCCGTCGCAGGGGACCGGTAGCCGGTAACGGAGGAGTGTCACGGCCATACCGATCTTTATGGCGGAGCTTCCCACGTCCACGACTCGCCGGTAACGAACGGCCGTCCTTTTGACGCTTGCGTCAATCTCTGCTCGCCTCGATAAACCTAGGCAGCGGCAGCTCCGCACACGGGCCTGTCGAGAACGACGGATTACTCCTCCTCCACCTCACCCGACTACCTACGGCCCATCTAAGATTCATGGGTAACCCTTCGCGCAGAAGGACAAGAGCAAAGGAAAGTGACGGCGTCGAGGGTAATGCCACTAGGCGAAGCACTGTCCTGCTGCCCGTGCCTCACCCCTGATCGGCGGGCTTATAGTGTGGGCCGCCGTCAGGCCCGCGCGTCGGGACGCAAGATCGGCTTCACATCAATCTCGGTTCCACGGGCGTTGAGGTGCGTATAGAGGGTGTGGTACAGTTGGTCGACCCCCACGATTAAGGGATCGCCTGTAACGCAAGTTAGATACCTACTCCTTCGCCGAGCACGAGTCGAACCGGGGCCCTAGTGACGGTCAGGATGGGGGATGCAGGACGTGCCTCTATGCAGCACGTGCCCTTCTTCCCCCGGTGGGCGGTCGGGGCCGATTCGGGCGTCACTCAGCCCAGACCGCCGCTCGATCTGTACCCCCTACGTCCCTGGTGAGTAGTTCCGCCCAGGACGGCAGCGCACTGCACATGGGCAGCGACGGCCCGGAGCAACGGGCCGCACGCTCCAATTGCGATCAGATTCCGGGCGGAACGCGTGATGCGGCTCGCTGTTCCGGCACTGCGGGACTTTGGCGCAAGCCCTACGACCCCGAGCTTAGCGCGACCAGCCCCGCCGGCGAATGCCGGCCAGCCACCTCCGCGACGGAGATCATTAGATGGCACGCGAAAACTGATTTACGTGGTACCCTGCTCTGGGCTAAGATGGCGGGGAACCTGATCGTCGAAGAAAAATAGGGCAGGTCCGTAAGCGTGGACGCACAGCCACGCGCCCGGAACGTCGTGGCGGAGTGAAGGTCTGCGGCTGGCAGTCCCAGACCTGTTCGCACCCGAACGCCCCATAGGGAGTGCTCCACCGTCGGAGATCCATTGCACGAACCTCTAAGTTTATTCATACAACGAAAGCTTCGCTAGTACGCTGGGCCGAGGTGCCTCCTATCACCGTTAGTAGCTGCACACATGTATGTTTACTCAGTCCACGCACCGGCACAAGCGATCAGACTCAAGTGAACAATAATGGTCGCTCGGGGGTGTACGGGCCCCCGAAGGCTGCGCATCGCGGAGTTCTAGGGGTTGAGGCCTCTCGGCGCATCAACTCACTTGGGTCGACGTAGCCGGTAACGAGCTCAGCCTGGGCGGGCTCCGGGGCAGACGTAGCATAATCGGCAGAGGGGAGTGAGTGGTGGCAGCGTCGCCTATGGTCGCAACGGCTTGTCCGGCGCGAGCGTGGAGCCAGGGTAGGACCACCCGTATACAGGCAAAGACGTGCGACCTGGAGTACGGCTGTCAGGGCGCGACATGTGAGGGCGCCCGCCTTCCACATCCGGCGCGTCTGCAAAGCGACACGCTTAAACTGAGCCCGGGGGTGAAGGTAGGCGGACGCATGGCATTTCTGCGTCGGAAGTTGAGGGGCACAGGTGACGCGCGCCGTATTCCGGCTCTCCCACCACGCTCCCGGG
>CH0860@2
GGAGTCGAGCCTGCAGCAGACAAGATCACAAGCTAGGGCCGCCGGGTCTCATCCGGTGAAGATAGGACCCCATTAGTGCCAGCCGCTCGGTCGACCTCCGAGTGTACCGGTTAGAGCGTTCCGATCCCCGTAGTTCGACTGGTATCCTGGGCCTACCCTTAATGTGGACTGCGGCTCGGGATGCGATCGGCGAACGGGACCGCCTTTGAATATCCAGGCGGAAGTAGCGTCCTTTACGCAACTCTGCGGTGGCGCGCTCCCGCTGTTAGTTACACGGCTGGCGTGCGCAATGTAGGTGCGTGCCAAGCAGTCGCGGATCACTGCCAGCGGATGGCCGGCCGCGTGGCCCCCGAGGAAAGGTGAACCCCGCCACGATTCTCTGTCTTGGCTCACCTTCCCTGAGGACGGGCTGCAATCCCGTTTAACGCCTAATCGTGAACCCTGATTCGACCGCCTGCGGAGTCGGCAAACCGGGAGGGGCCCAGCGCAGTGCCCCCATACACGGGTAATCGGTGGATGTCAAATCCCGCCTCTTAAAAGGAAAGTGCAATCACCGGCCTGGGAAGGTCCGACTTAGCTCCCGAGGCGTAGAGGTCGGTCCTACACTGATGTGCCAACGGCCTCTTTAGAGCCCCCAGCGGGGACTCGAGCGGTCGCTACCCACCCTTCCATAAGGCCTTGGCATTTGATGTTATACGCCCCAGCCTCGGCGGACATCTCGTTGTTATGTCCGAGGGTATGCTTCGGTCCTTGCCGGAATGACGCGGCTCATCTTAGCATCAGACCAGGGCCCTGTTTATGAAGAACCTGTGCCTGCAGACCGCAAATCGGTGTGACCGGGGCTCGAGCCCAGTGGGCAATCCTCTATGGCCTGCGAGCAGGGTGGCATCGCCTTAACCCTCAGGCGGAGGGTCCTCGTGGAGTAATCGACAGCTGCTAGTCCGAGCAGGAGCGCCCCGGGCGAGAGTCGCTCAGCCGCCAAGATGGTCGGCTGAGCATCACGTACCTACTCATAACGGCTGTACAGCCACGAGAGCAACTGTTGTGATCGCCCCCCGGAAGCAAGCAGGTACACTTTCCATGACATAACGCGGGGCCTGATTGAGGCGCGGGCAGCCTGCTGGTCCATCTCAATGATCGACGTGCGCCCGTGCCAGTGGTCCATTTCTCACAACGGGCTCCAGCGCTGCCTTAGGCGCTCAACTGTCCGGGCCGTACCACCCTTCACGCCACGCGGACATAGTGGTACACCCAACGTACTACATGCCCTTCTGAACGACAAGAGGCGAGGGCTGCTGACCTCAGGACTGTTTCGTTCCTGATGCCTCTCACACCCCAGAGGTTATTGCTGTCAGAAATCACCACCTTCTGATCCCGCCTTTAGGAAGCTGGCCTCACTCACCACGTCCAAAAGGCGGCCACCCTTCTGGAAGACTAACGAGCGGACGCTGGGGGTATCACGGGTCAGGCGCAGGCGCCAATGGCTCTTCGTACGCGCAGCGACGCTTGTTAAAGGGGTGGCCTAACTGGCTTTTATAGCTGGGGAGAAGCCGGGGCAAGTGCGTGGCTGGCAAAAAACATCCAGCGGCGAGGCTATCATGGATCTCCCTTCGAACGCTGTTGTGAGACCCGGTCGAAATGCTGGGTGTGGACCCGTGTTTTGCGAGACGCTCCACCAGCGGCGCGTGCTTCTACATAACGGCACAGCGTAAAAGTAGCCCTCTTTCTAGAGCAATGCTCGAGGTCCAACGTGGTGTGTGGGCGACGACCGACACTGGGTTACGTGGTGCCGGGAGGGCGCTTTAGTCTCAAACAACGATCCCGCCCCGAGGGTTACAGTAGGCCCTGCTTTTTCGTGTGACTAGCGCCGACCTTCAATCCATCCCGGGTCGTCTGATTAGACATCAGAGGCAGGGGAAACTATTACTCACTCCCATACCCGCCTATGTTCCCCAAGCGGGGTCCTGCCCCATCGTACCCTTACCGGTGCAGGGGGCCGGTAGCCGTTGACAGAGGAGCATTACGGCCATACAGACCCTTCTAGCGGAGCTTCCTATGTCCATGGTCCTCCGGTAACGAATGGCCGTCCTTTCGCTGCTTGCGCCAATCTCTGTGCACCTCGATACACCTAGGCAGCGACATCTCCGTGCGTGGGCCTGGCGAGAACAACGGATTACTCCTCCTCCGCCTCACCCGACTATTTACGGCCCATAGAAGGCGCATGGGTAACCCTTCGCGCAGAAGGCCAAGAGCAAAGGAAAGTAACGGCGTCGAGGGCAACGCCACTAGACGCATCGCTGCCCTGCTGCCCGTGCCTAACTCTTGATCGGTGGGCCTATAGTGTGGGTCACTGTCAGGCCCGCGCGTCGTGACACAAGGTCGGCCTCACATCAATTTTAGTTCCACAGGTGCTTAAGCGCGTGCGAGGGACAGAGCACAGTTAGCTGGTCCCTGCGATCAAGGAATCGAATACAACGCAAGTTAGATACCTACTCCTTCGCCGAGCGTGAGTCGGACCGGAGCCCTGGTGATGGTCAGGGTGGGGGGTACAAAACGTGTCTTCATACAACGTTTGTCCTTCTTTTCCAGGCAGGCAGCCGAGGCCGATTTGGGCGCCACTTGGCACGAAACATTGTCCGGTCTGTACTTACTACGTTTCTAGTAAGTAATTCCGCTCAGGACAGCAGCGCACTACACATGGGCAACGACGGCCCGGAACCACGTGACATACGTGCCAGCTACGACCGGGCCCCGGGCGGAATTCACGGCATGGCTTGCCGCCCTGGAGCCACGTGCCTTTGGCGCCAACTCCACGACCCCGGACCCAGCGCGATCAGCCCTTCCGGCGACCACTGGCCAGCCGCCTCCGAAATGAAAATCGCTGGACAGCCCGCTAAGGATGACTTCCGTGGCGATCCGTCCCAGGCCGGGGCGACGAATAGACTGACCACCGAAGCAAAGTAGGGCGGACCCGTCAACGGGAACACACGGTCACATATCCGGAACGCCGTGGCAAAGTGAAGTTTTACGATTATTAGTCCCCAACTTGCCTGAACACGAGCGCCCCCTAGAGGGTACCCCGCCGTCGGAGGTCCACCATGTGGATCTCTACTTCCATTCGTGCAACGAAAGCCTCTCTAGCACGTTGGGCCAGGACGCCCCATCTCGTCACCAACAATTGTATACGCACCCTTCCGCTTAGTCCACATATCGACGCAGGCGAGCAGACTTAAGTGAACGAGAATGAGCGTTCAGGGGCGTACAGGCCCTCGAAGGCTGCGCCTCTCGGAGTTCTAAGGGTTGAGGACGCCCGGAGCACCAACTCAATTGAGCCGACATGGCCGGTACCAAGCTCAGCCTTAATGGGCTCCGGGGCAGACGTCGCGTAATCGGCAAAAGGGAGTGAGTGGTGGCAGCGTCGACTATGGGCGCAACGGCTTGTCCGTTGCGAGCATGGAGCCAGGGTAGGACCACCCGTATACAGGTAAAGACGCGTGGCCTAGAGCACGACTGTCAGTGCGCGACATTTGATGGCGCCCGCCTTCCACATCTGGCGCGTACACAGAGCGACACGCTTAAACGGAGTCCGGAAGCGAAGGCAGTCGGGCGCATGGCATGCTGGCGTCGAAAATTGAAGATTACAGGTGACACGCGCCGTATTCCGGCTCTCCCACCACGCCTTCGGG
>PH0103@3
GGAGCCGCGCCTGCGGCAAACGGAATCACGAGCTATATCCACCGGGCCGCATCAGGTAAAGGTAGGGTCCCATTAGCGCTGGATACCCGGTCGGCTTCCGAGGATGCTGATTAGATCGCGCCGATTCCCGCAGTTCGACTGGCACCCCTGGCCGGCCCTTCCTGGGGACTGCAGCTCTGGATGCTATCGTCGAATGGGGCCGCCCTTGAATATTTAGGTGGAATTAGCGGCCGCCACGCAGCGCTGCGGTAGTGCGCGCCCGCTGTTGGTGGCACGACTGGCGTGCGCAGTGTAGGTGCGCGTCAAGCAATTGTGGCTCGCTAATAGTGGCCGGCTGTCCACTTGGCCCTAGGGGAAAGGGGAGTTCTGCTGCGACTCTCCGTCCCAATCCACCTTACCGTAGGGCGGGCTGTAATCTCGCCCCACGCCTAATCGTGCATCCGGGTTCTGCCGTCTTTGGAACCGGCAAGACGAAAGGGGCCCCGCGCAGTGCCTCTATACACGGGTGATTGGCAGATGCCAAATCCCGCCTTTCAGGAGGGGAGTGCGCCAACTGTCCTGGGAAGGTCCGATCCCGCTCCCGGAGCGTAGAGGCCGGTCCTCCCCTGATATGTAAGCGGATGTTTTAAAGCCCCCGGCAGGAATTCGAGCGGCCGCTACCCACCCCTCCATGCAATCCTGGAATTCAACGGTGCACGAACCAGCCTTGGCTAACAGCCCGTTGGTGTGCCCGAGGGTATGCCTCGGTCCTTGCCGGAATGACACGACTCACCGTGATATCGGGCCGGAGTCCTACTTATGGAGGACCCGGGACTATGGGCCGCAGATCAGCGTGGCCGGGACTCAAGCCCCAGGGACAAGCTGCTATGGTCTGCGAGTAAGGTGGCATCGCCCTAACCCTCAGGAGGAGAGTCCCCGTGTGACAATCGCCAGCGGCCAGTCCAAGCCGAAGTGCTCCGGGCAAGAGTCGCTTAGCCACCAGGACGGTCGGCCAAGCATCGCGTACCTACTCATGACGGCTGCACAGCCACGAAAGTGCCTGTTGTGATCACTCCCCGGGGTCAAGCAGGCACACTTTCCATGATGTAACGAGGGGCCTGGTTGGGACTCAAGCAGCTTGCTGGTCCACCTCGGTGCTCACCGCGCGCTCGCGCCGGCGGTTCATTCTTCACAACGGGCTCCAGCGCTGTCGTAGGCGCTCAAATGTCCGGGCCGTCCCGACCTTCAATCCACGTGGACGCAGTTTGGTCCCCAGAGTACTACATGTCCTTCCGAACGGCAAGAGGCGCGGGTCGCTGACCTCAGGGCTTCGCCACCCTTGATGCCGCCTAACCAACGAAGGTCATTGCTGGTAGAAGGCGCCACCCTCCGAGCCCACCTTCAGGGGGCTGGCCTCACCCACCACGTCTGCAAGGTGGTTGACCCTTTGGACGACTAACGAGCGGCCACTAGGGGCATTGCGGGTCGTGCGCATGCGCCAATGGTTCTTCACGCGCGTGGTGACGCTTGCTAAGAGAGTAGCCTAGCTGGCTTTCACGTCCGGGGAAAAGATGGGGCAGGTGCGTGGCCGGCAAAGAGCATCCAGCGGCTAAGCTGTTACAAATCCCCCTTTGGGATCCTTGGCAGAAATCGGTTGGGAGGTCGAGCGTGGACCCGGGTTTTACGAGGCGCTCCACCGGCGATACATGCTCCCACGGGAAGGTACGGCATGAGGGCAGTCCTCTTTTTGAAATCCCGCTTAGGGCCAGACGTGGTGTTTAGACTGCGACCGATACTGGGGCGCGTGGTGCCGAGAATGAGCTCGATTCGCAAACGACGGTCCCACCCCTGGGGGTACAGGGAGCACTGCTTTTGCGTGTGACTAGCTCCGGCCTTTAATCTGCCCCGGGTCGTTTTGTTCGACATTCGAGGCAGTTGAGACTATTACCTACCCCCATGCCCGCCCACTTTCCCTAAATGGTGTCCTGTCCCACCGTGCCCCTACAGGTGCAGGAGATCAGTAGCCGGTGCCGGAGGAGTGGCGCGGCCGTACCGATCTTTACGGCGGGACTTCCCGCGTTCGCGACTCGCCGGCAACGCACGGCCGTCCCTTTGATGCTTGCGCCAATTTCTGTGCGCTTCGACAAACCTAGGCAGCGGCAGCTCCACACACGATCCTGTCGAGAATGGTGAATTATCTCTCCTCCACCTCCCCCGACTATCTACGGCCCATCTAAGATTCATGGATAGCCATTCGCTCAGAAGGCTAAGAGCAAAGGAGAGTGACGGCATCGAGGACAACGCCACTAGGCGAAGCACTGTCTTGCGGCTTGCGCCTCACCACTGATCGGCGGGCTTATCGTGTAGGCCGCCATCAGGACCGCGCGTCGGGACGCAAGGTCGACCTCACATCCATCTTAGTTCCGCGGGTGCTTCAACGCGTATGAAGGGCGTAGCACGACGAGTCAGCCCCTGCGCCTAAGGGGCCGAATATAACGCAAATTAGATGCCTAATCCTTCGCCTAGCATGAGTCAGATCGGGGCCTTAGTTACGGTCAGGATGAAGGGTGCAGGACGCGTCTCTATGCAACGCGTGCCCTTCTTCTCCCGGCGGGCGGTTGGAACCGATTCGGGCGTCACTTAGCACGGAACATTACCCGGTCTGTACCCCCTACATCTCTGGTGAGTAGTTCCGCCCAGGACAGCAGCACGCTGCGCATAGTCGGTGACGGCCCGGAGCAACGGGACACACGCGCCGGCTGCGACCAGGCCCCGGGCGAAATTCGCAGCATTGCTCGCTGTTCCAGCACTACGGGCCTTTGGTGCAAGCCCTATGACCCTAAGTTTAACGCGGCCGGCCCTTCCGGTGACCACCGGCCAGCCACCTCCGCGACGAGGGCCGTTAGGTAGAATGCGAAGGCTGATTTACGTGACACCCTGCTCTGGGCCAAGATGGCGAGGAACCTGATCGTTGGAAAAAAGTAGGACGGGCCTGTAAGCTTAGACGCACAGCTACGTGCCCGGCGCGTCGTGACGAAGTGGAATTTTACGGCTAGCAGTCCCAGATCTGTTCGCACCCGAACGCCCCATGGAGAGTGCTCCACCGCCGGAGATCCATTACACGAACCTCTAAGTTTATTAATGCAATGAAAGCCTCGCCAGTACGCTGGGCAGAGGTGCCTCCTATCACCGTTAGTAGCTGCACACATGTATGTTTACTCAGTTCACGCACCAGCACAGGCGGTCAGACTCAAGTGAATAATAATAAGCGCTCAGGGATATACAGACCCCTGAGGGTTGCGCCGTGCGGAGTTCTCGAGGTTAGGGAATCCCAGCGCGCCGATTCAATCGGGCCGACGTAGCCGGTGATGAACCCAACTCTGGCGGACTCAGGGGCATATACAGCACAGTCAGCAGAGGAGGGGGGGTGGTAGCAGCGTCGCACACGAGTGAAATAGCTCGTCCGTCGAGAGCGTAGAGCCAAGGTATGACCACCCGTATACAGGCAAAGACGCACGACCTGGAGTACGACTATCGAGGTACGACATGTGAGGGCGACCGCCTTACACATTTGGCGCGTCCGCAAGTCGACGCACTTAAATTGAGCCCGGAAGCGAGGGTAGTCGGATGCATGGCATGTCTGCGTCGGAGGCTGAGGGTTACGGATGACGCACACCGCCTTCCGGCCCTCCCACCACGCCCCCGGG
>CR0002@2
GGAGTCGAGCCTGCAGCAGACAAGATCACAAGCTAGGGCCGCCGGGTCTCATCCGGTGAAGATAGGACCCCATTAGTGCCAGCCGCTCGGTCGACCTCCGAGTGTGCCGGTTAGAGCGTTCCGATCCCCGTAGTTCGACTGGTATCCTGGGCCTACCCTTAATGTGGACTGCGGCTCGGGATGCGATCGGCGAACGGGACCGCCTTTGAATATCCAGGCGGAAGTAGCGTCCTTTACGCAACTCTGCGGTGGCGCGCTCCCGCTGTTAGTTACACGGCTGACGTGCGCAATGTAGGTGCGTGCCAAGCAGTCGCGGCTCACTGCCAGCGGATGGCCGGCCGCGTGGCCCCCGAGGAAAGGTGAACCCCGCCACGATTCTCTGTCTTGGCTCACCTTCCCTGAGGACGGGCTGCAATCCCGTTTAACGCCTAATCGTGAACCCTGATTCGACCGCCTGCGGAGTCGGCAAACCGGGAGGGGCCCAGCGCAGTGCCCCCATACACGGGTAATCGGTGGATGTCAAATCCCGCCTCTTAAAAGGAAAGTGCAATCACCGGCCTGGGAAGGTCCGACTTAGCTCCCGAGGCGTAGAGGTCGGTCCTACACTGATGTGCCAACGGCCTCTTTAGAGCCCCCAGCGGGGACTCGAGCGGTCGCTACCCACCCTTCCATAAGGCCTTGGCATTTGATGTTATACGCCCCAGCCTCGGCGGACATCTCGTTGTTATGTCCGAGGGTATGCTTCGGTCCTTGCCGGAATGACGCGGCTCACCGTAGCATCAGACCAGGGCCCTGTTTATGAAGAACCTGTGCCTGCAGGCCGCAAATCGGTGTGACCGGGGCTCGAGCCCAGTGGGCAATCCTCTATGGCCTGCGAGCAAGGTGGCATCGCCTTAACCCTCAGGCGGAGGGTCCTCGTGGAGTAATCGACAGCTGCTAGTCCGAGCAGGAGCGCCCCGGGCGAGAGTCGCTCAGCCGCCAAGATGGTCGGCCGAGCATCACGTACCTACTCATAACGGCTGCACAGCCACGAGAGCACCTGTTGTGATCGCCCCCCGGAAGCAAGCAGGTACACTTTCCATGACATAACGCGGGGCCTGATTGAGGCGCGGGCAGCTTGCTGGTCCATCTCAATGATCGACGTGCGCCCGTGCCGGTGGTCCATTTCTCACAACGGGCTCCAGCGCTGCCTTAGGCGCTCAACTGTCCGGGCCGTACCACCCTTCACGCCACGCGGACATAGTGGTACACCCAACGTACTACATGCCCTTCTGAACGACAAGAGGCGAGGGCCGCTGACCTCAGGACTGCTTCGTTCCTGATGCCTCTCACACCCCAGAGGTTATTGCTGTCAGAAATCACCACCTTCTGATCCCGCCTTTAGGAAGCTGGCCTCACTCACCACGTCCAAAAGGCGGCCACCCTTCTGGAAGACTAACGAGCGGACGCTGGGGGTATCACGGGTCAGGCGCAGGCGCCAATGGCTCTTCGTGCGCGCAGCGACGCTTGTTAAAAGGGTGGCCTAACTGGCTTTTATGGCTGGGGAGAAGCCGGGGCAAGTGCGTGGCTGGCAAAAAACATCCAGCGGCGAGGCTATCATGGATCTCCCTTCGAACGCTGTTGTGAGACCCGGTCGAAATGCTGGGTGTGGACCCGTGTTTTGCGAGACGCTCCACCAGCGGCGCGTGCTTCTACATAACGGCACAGCGTAAAAGTAGCCCTCTTTCTGGAGCAATGCTCGAGGTCCAACGTGGTGTGTGGGCGACGACCGACACTGGGTTACGTGGTGCCGGGAGGGCGCTTTAGTCTCAAACAACGATCCCGCCCCGAGGGTTACAGGAGGCCCTGCTTTTTCGTGTGACTAGCGCCGACCTTCAATCCATCCCGGGTCGTCTGATTAGACATCAGAGGCAGGGGAAACTATTACTCACTCCCATACCCGCCTATGTTCCCCAAGCGGGGTCCTGCCCCATCGTACCCTTACCGGTGCAGGGGGCCGGTAGCCGTTGACAGAGGAGCATTACGGCCATACAGACCCTTCTAGCGGAGCTTCCTATGTCCATGGTCCTCCGGTAACGAATGGCCGTCCTTTCGCTGCTTGCGCCAATCTCTGTGCACCTCGATACACCTAGGCAGCGACATCTCCGTGCGTGGGCCTGGCGAGAACAACGGATTACTCCTCCTCCGCCTCACCCGACTATTTACGGCCCATAGAAGGCGCATGGGTAACCCTTCGCGCAGAAGGCCAAGAGCAAAGGAAAGTAACGGCGTCGAGGGCAACGCCACTAGGCGCAGCGCTGCCCTGCTGCCCGTGCCTAACTCTTGATCGGTGGGCTTATAGTGTGGGTCACTGTCAGGCCCGCGCGTCGTGACACAAGGTCGGCCTCACATCAATCTTAGTTCCACAGGTGCTTAAGCGCGTGCGAGGGACAGAGCACAGTTAGCTGGTCCCTGCGATCAAGGAATCGAATACAACGCAAGTTAGATACCTACTCCTTCGCCGAGCGTGAGTCGGACCGGAGCCCTGGTGATGGTCAGGGTGGGGGGTACAAAACGTGTCTTCATACAACGTGTGTCCTTCTTTTCCAGGCAGGCAGCCGAGGCCGATTTGGGCGCCACTTGGCACGAAACATTGTCCGGTCTGTACTTACTACGTTTCTAGTGAGTAATTCCGCTCAGGACAGCAGCGCACTACACATGGGCAACGACGGCCCGGAACCACGTGACATACGTGCCAGCTACGACCGGGCCCCGGGCGGAATTCACGGCATGGCTTGCCGCCCTGGAGCCACGTGCCTTTGGCGCCAACTCCACGACCCCGGACCCAGCGCGATCAGCCCTTCCGGCGACCACTGGCCAGCCGCCTCCGAAATGAAAATCGCTGGACAGCCCGCTAAGGATGACTTCCGTGGCGATCCGTCCCAGGCCGGGGCGACGAATAGACTGACCACCGAAGCAAAGTAGGGCGGGCCCGTCAACGGGAACACACGGTCACATATCCGGAACGCCGTGGCAAAGTGAAGTTTTACGATTATTAGTCCCCAACCTGCCTGAACCCGAGCGCCCCCTAGAGGGTACCCCGCCGTCGGAGGTCCACCATGTGGATCTCTACTTCCATTCGTGCAACGAAAGCCTCTCTAGCACGTTGGGCCAGGACGCCCCATCTCGTCACCAACAATTGTATACGCACCCTTCCGCTTAGTCCACATATCGACGCAGGCGAGCAGACTTAAGTGAACGAGAATGAGCGTTCAGGGGCGTACAGGCCCTCGAAGGCTGCGCCTCTCGGAGTTCTAAGGGTTGAGGACGCCCGGAGCACCAACTCAATTGAGCCGACATGGCCGGTACCAAGCTCAGCCTTAATGGGCTCCGGGGCAGACGTCGCGTAATCGGCAAAAGGGAGTGAGTGGTGGCAGCGTCGCCTATGGGCGCAACGGCTTGTCCGTTGCGAGCATGGAGCCAGGGTAGGACCACCCGTATACAGGTAAAGACGCGTGGCCTAGAGCACGACTGTCAGTGCGCGACATTTGATGGCGCCCGCCTTCCACATCTGGCGCGTACACAGAGCGACACGCTTAAACGGAGTCCGGAAGCGAAGGCAGTCGGGCGCATGGCATGCTGGCGTCGAAAATTGAAGATTACAGGTGACACGCGCCGTATTCCGGCTCTCCCACCACGCCTTCGGG
>IN0071@4
GAAGTCGAGCCTGCGGTAGCCAGAATCCCGAGCGAGGGTCGCCGAGCAGCATCCGGTAAAGGCCGGACCCCGCTAGCGCCAGCCACTCGGCCGGCTCACGAGGATGCTGATTAGAGCGTGCCGGTCCCCGTAGTTCGACTGGTACCCCGGGCAGACCCTTCCTGGGGACTACGGCTTGGGATGCGATAGGCGAACAGGGCTGCACCTGAACATCCGGGCGGAATTAGTGGCCGCCACGCAGTGCCATGGTAGTGCGCGCCCGCTGTTGGTTGCACTGCTGGCGTGCGCAGTGTAGGTGTGCGCCAAGCAGTCGCGGCTCACTGCCAGCGGATGGCCGGCCACGTAGCCCCCGAGTAAAGGTGAACCCCGCCACAATTCTTTGCCTTGGCTCACCTCCTTTGAGTACGAGCTGTAGTCCTGTCCCACGCCTAATCGTGCATCCGGGCTCTGCTGTCTGTGGAATCGGTCAGACGGGAAGGGCCACGAGCAGTGCCCCTATACACGAGTAATCGGCAGGTGCCGAATTCCGCTTCTCAGGAGGAGAACGCGCCAACTGTCCTTGGCGGGTCCGATCCCTCTCCCGGGGCGTAGCGGCCGATCCTACCCTGACGTGCCAACGGCCTTTTTAGAGCCCCCAGCGGGAACCTGAGCGGTCGCTACCCATCTTTCCATGCAATCTTTGCATTCGATGTTATACGCACCAGCCTCGGCTAACAGCTCGTCGGTATGCCCGAGGGTATGCTTCGGTCCTTGCTGAAATGACGCGATTCACCGTAGCATCGGGTCGGAGCCCTACTTATGAAGGACCTGTGCTCGCGGGCTGCAGATCGGTGTTACCGGGACTCGAGCCCCAGGGACAGTCCGCTATGTTCTGCGAACAAGGTGGCATCGTCCTACTCTTCGGACGGGGAACTCCAATGTGACAGTCACCCGCGGCCAGTCCAAGCCGGAGCGCCCCAGGCGCGCTTCGTTTAGCCGCCAAAATAGTCAGTCGGACCCCACGCACTTCAGCCTACCGACTGCACAGCCACGAAAGTGCCTGTTGTGATCGCCCCCCAGGAGCAAGAAGGTATATTTTCCATGACATGACGCGGGGCCTGGCTGGGACTCAGGCGGCTTGATGGTCCACCTCGGTACTCACAGCGCGCTCGCGCCGGTGGTTCATTCTTTGCAACGAACTCCAGCGCTGCCGCAGGCGCTAAGCTGTCCGGTCCGTACAAACTTTCAAGCCATGTGGGCGCAGTTTGGTCCCCAGAGTACTATATGCTATTCTGAGCGGCAAGGGGCGCGGGCCGCCGACCTCAGGGCTGCGCCGTCCCTAATGACGTCTAACCAACGAAGGTTACTTCTGGCCGAAAGCGCCATCCTCCGATTCCGCCTTTAGTAAGCTGGCCTCACTCACCACGTCTAAAAATTGGCCACCCTTCTGGAAGACTAACGATCTGCCGCTGGGGGCATCGAGGATCGGGCGCAGGAACCAATAGCTTTTCGCGCACGTGGTGACGCTTGCTCAAAGAGCGGCCTAACCGACTTCCACGTCTGGGGAACAGCCGGGGTAGGTATGTTGCTGGCGAAGAGCGCCCAGCGGCTAGTCTATTATGGGTCTTCCTTTGAACGCTGTTGTAAGGCCTGGTCGAAATGCCGAGCTCAGACCCATATTGCGCGGGGCGCTCTCCCGGCGGCGCGTGCTCCCACAGGACTGCACAGCGTGAGGGTAGCCCTCCCTTTGAAGTACCGCTTGGGGCCCGACGTGTTGTGTGGGCGGCGACCGACACTGGAGCACGTGATACCAGGAGGGCGATCTATTCGCACACGACGGTCCTACCCCTGGGGGTACAGGGAGCACTACTTTTGCGTGTGACTAGCTTCGGTCTTTAACCTGCCCCAGGTCATTTTGTTCGGCATCCGAGGCAGTTGAAATTATTACTCGTCCCCATACACGCCCCCGTTCCCTAAATGGTATTCTTCTCTATCGTACCACTGCCGTCGCAGGAGGCCGGTGGCCGGCAACGGAGGAGCGTTACGGCCATACCGGTCTTTCTAGCGGAGCTTCCTATGTCCATGGTTCGCCAGTAACTAGCAGTCGTCTTTTTGATGCTTGCGCCAATCTCTGTGCGCCTTAATACACCTAGGCAACGGCGGCTCCGCGCGCGGGCCTGTAGAGAGCGACGGATTACTCCTCCTCTACCTCACCCGATTGCCTACGGCCCATCTAAGATTCATGGGTGACCCTTCGCGCAGCAGGACAAGAGCAAAGGAAAGTGAAAGCGTCGAGGGTAATGACACTAGGCGAAGCACTGTCCGGTTGCCCGTGTATCACCCCTGATCTGCGGGCTTACAGTGTGGTCCGCCGTCAGGCCAGCGCGCCGGGATGCAAGACCAGCTCCCTATCAATCCCGGTTTCGTAGGCACCGAGGCGTGTATAAGGGGCGTAGCACAGTTGATCGGCCTCCACGCTTAAAGGATCGCCTGTAAAGCGAGTTAGACACTTACCCCTTCGTCGAACACGAGTCGGACCGGGGCCCTAGTGACGTCCAGGGCGGGGAGGGTAGGGTATGTCTCTCTATAACGCGTGTTCTGTTCCCCTCGGCGAGCGATCGGGGCCGGTTCGGGCATCACTTAGCACGGAACGTTGCCCTATCTGTGCCCCCTACGTCCCTGGTGAGTAGCTCTGCCCAGGATAGCAGCGCACTGCACATGGGCAGCGAAGGTCCGAAGCAACGGGCCACACGCGCCAGCTGCAGCCAGGCCCCGGACGGGATTCGCGGCATTGCTCGCTGTTCCGGCACTATGGGCCGTTGGTGAAAGCCCTCCGACCCCGAGCTTAACGCGACCGGCCCTGACGGCGACCACCGGCTAGCCGCCTTCACGATGGAGGCCGTTAGGTAGCACGCGAAGGCTGGTTTACTTGGCACCCTGCTCTGGGCCAAGATGGCGAGGGACCTAATCGTCGAAAAAAAGTAGGGCGGGTCCGTAAGCGTGAGCGCACAGTCACATATCCGGAACGTTGTGGTAAAGTAGGATCTTACGGCTAGCGGTCTCCAACCTGTTCGCACCCGAACGTCCCATAGAGGGTGTTCTGCTGTCGGGGATCAATCACGTGGACCTCCGAGTTCATCCATGCAGCTCAAGTCTTGCTAGTACACTGGGCCAATGTGCCTCCTATCGTCACCGACAGTTGTATACGCACACTTCCGCCCAGTCCATGTATCGACGCAGACGATCAGACTCGAGTGGACAGGAATAAGCGCTCGGGGGCGGCCAGATTCCTGGAAGCCTCACATCGCGGAGTTCTAGGGGCTGAGACATTCCGGCGCACCAACTTAATTGGGCTACAGTGGCCGGTAACGAGTTAAATCTTGACGGGCTCAGGGGCAGACATAGCACGGTCAGCAGAGGGGGGGGAATTATAGCAGCGTCGCACACGAGTGCACTAGCTCGCCCGTTGCGAGCGTGGAGCCAGGGTAGGACCACCCGTGTACAGACAAAGACGTGCGACCCGGAATAAGACTGTCGAGGTACAACACGTGAGGTCGCCCGCCTTCCACCTCTGGCGCGTCCGCAAAGCGACACGCGTAAACGGAACCTGAAAGCGGATGTAGTCGGACGCGTGGCATTTCTGTGTATGAAGTTTAGGGTTACAGGTGACGCGAGCCATATTCCGGCTCTCCCACCACGCTCCCGGG
>VN0002@3
GGAGCCGCGCCTGCGGCAAACGGAATCACGAGCTAGATCCACCGGGCCGCATCAGGTAAAGGTAGGGTCCCATTAGCGCTGGACACCCGGTCGGCTTCCGAGGATGCTGATTAGATCGCGCCGATCCCCGTAGTTCGACTGGTACCTCTGGCCGGCCCTTCCTGGGGACTGCAGCTCGGGATGCTATCGTCGAATGGGGCCGCCCTTGAATATTTAGGCGGAATTAGCGGCCGCCACGCAGCGCTGCGGTAGTGCGCGCCCGCTGTTGGTTGCACGACTGGCGTGCGCAGTGTAGATGCGCGTCAAGCAATCGTGGCTCGCTAATAGTTGCCGGCTGTCCACTTGGCCCTAGGGGAAAGGGGAGTTCTGCTGCGACTCTCCGTCCCAATCCACCCTACCGTAGGACGGGCTGTAATCTCGCCCCACGCCTAATCGTGCATCCGGGTTCTGCCGTCTTTGGAACCGGCAAGACGAAAGGGGCACCGCGCAGTGCCTCTATACACGGGTGATTGGCAGATGCCAAATCCCGCCTTTCAGGAGGAGAGTGCGCCAACTGTCCTGGGAAGGTCCGATCCCGCTCCCGGAGCGTAGAGGCCGGTCCTCCCCTGATATGTAAGCGGATGTTTTAAAGCCCCCGGCAGGAATTCGAGCGGCCGCTACCCACCCCTCCGTGCAATCTTGGAATTCAACGGTGCACGAACCAGCCTTGGCTAGCAGCCCGTTGGTGTGCCCGAGGGTATGCCTTGGTCTTTGCCGGAAGGACGCGACTCACCGTGACATCGGGCCGGAGTCCTACTTATTGAGGACCCGGGACTATGGGCCGCAGATCGGCGTGGCCGGGACTCGAGCCACAGGGACAAGCTGCTATGGTCTGCAAGTAAGGTGGCATCGCCCTAACCCTCAGGAGGAGAGTCCCCGTGTGACAATCGCCAGCGGTCAGTTCAAGCCGAAGTGCTCCGGGCAAGAGTCGCTTAGCCACCAGGACGGTCGGCCAAGCATCGCGTACCCACTCATAACGGCTGCACAGCCACGAAAGTGCCTGTTGTGATCGCTCCCCGGGGGCAAGCAGGCACACTCTCCGTGATGTAACGAGGGGCCTGGTTGGAACTCAATCAGCTTGCCGGTCCACCTCGGTGCTCACCGCGCGCTTGCGTTGGCGGTTCATTCTTCACAACGGGCTCCAGCGCTGTCGTAGGCGCTCAAATGTCCGGGCCGTCCCAACCTTCAATCCACGTGGACGCAGTTTGGTCCCCAGAGTCCTACATGTCCTTCCGAACGGCAAGAGGCGCGGGCCGCTGACCTCAGGGCGGCGCCACCCTTGATGCCGCCTAACCAACGAAGGTCATTGCTGGTAGGAGGCGCCACCCTCCGAGCCCACCTTCAGGGGGCTGGCCTCACCCACCACGTTTGCAAGGTGGTTGACCCTTTGGACGACTAACGAGCGGCCACTAGGGGCATTGCGTGTCGGGCGCATGCGCCAATGGCTCTTCGCGCGCGTGGTGACGCTTGCTAAGAGAGTAGCCTAGCTGGCTTTCACGTCCGGGGAAAAGATGGGGCAGGTGCGTGGCCGGCAAAGCGCATCCAGCGGCTGAGCTGTTACAAATCCCCCTTTGGGATCCTTGTCAGAAATCGGTTGGGAGGTCGAGCGTGGACCCGGGTTTTACGAGGCGCTCCACCGGCGATGCGTGCTCCCACGGGAAGGTACGGCATGAGGGCAGTCCTCTTTTTGAAATCCCGCTTAGAGCCAGACGTGGTGTTTAGACTGCGACCGACGCTGGGGCGCGTGGTGCCGAGAATGAGCTCGATTCGCAAACGACGGTCCCACCCCTGGGGGTACAGGGAGCACTGCTTTTGCGTGTGACTAGCTCCGGCCTTTAATCTGCCCCGGGTCGTTTTGTTCAACATTCGAGGCAGTTGAAACTATTACCCACCCCCATACCCGCCCACTTTCCCTAAATGGTGTCCTGTCCCACCGTGCCCCTACCAGTGCAGGAGATCGGTAGCTGGTGACGGAGAAGTGGCACAACCGTACCAATCCTTACGGCGGAGCTTCCCGCGTTTACGACTCGCCGGTACCGAACGGCCGTCCCTTTGATGCTTGCACCAATTTCTGTGCGCTGCGACAAACCTAGGCAGCGGCAGCTCCACACACGATCCTGTCGAGAATGGTGAATTATCCCTCCTCCACCTCCCCCGACTATCTACGGCCCATCTAAGATTCATGGATAACCATTCGCGCAGAAGGCTAAGAGCAAATGAGAGTGACGGCATCGAGGACAACGCCACTAGGCGAAGCACCGTCTTGCGTCCTGCGCCTCACCCCCGATTGGCGGGCTTATCTTGTGGGCCGCCATCAGGACCGCGCGTCGGGACGCAGGGTCGGCCTCACATCCATCTTAGTTCCGCGGGTGCTTCAACGCGTATGAAGGGCGTAGCACGACGAGTCAGCCCCTGCGCCTAAGGGACCGAATATAACGCAAATTAGATGCCTAATCCTTCGCCTAGCATGAGTCAGATCGGGGCCTTAGTTACGGTCAGGATGAAGGGTGCAGGACGCGTCTCTATGCAACGCGTGCCCTTCTTCTCCCGGCGGGCGGTTGGAACCGATTCGGGCGTCACTTAGCACGGAACATTGCCCGGTCTGTACCCCCTACATCTCTGGTGAGTAGTTCCGCCCAGGACAGCAACACGTTGCACATGGTCGGTGACGGCCCGGAGCAACGGGACACACGCGCCAGCTGCGACCAGGCCCCGGGCGAAATTCGCGGCATTGCTCGCTGTTCCAGCACTACGGGCCTTTGGTGCAAGCCCTATGACCCCGAGTTTAACGCGGCCGGCCCTTCCGGCGACCACCGGCCAGCCACCTCCGCGACGAGGGCCGTTAGGTAGAATGCGAAGGCTGATTTACGTGACACCCTGCTCTGGGCCAAGATGGCGAGGAACCTGATCGTTGGAAAAAAGTAGGACGGGCTTGTAAGCTTAGACGCACAGCTACGTGCCCGGCGCGTCGTGACGAAGTGGAATTTTACGGCTAGCAGTCCCAGATCTGTTCGCGCCCGGACGCCCCATGGAGAGTGCTCCACCGCCGGAGATCCATTACACGAACCTCTAAGTTTATTAATGCAACGAAAGCCTCGCCAGTACGCGGGGCAGAGGTGCCTACTATCACCGTTAGTAGCTGCACACATGTATGTTTACTCATTCCACGCACCGGCACAGGCGATTAGACGCAAGTGAACAATAATAAGCGCTCAGGGATATACAAACCCCTGAGGGTTGCGCCGTGCGGAGTTCTCGAGGTTAGGGAATCCCGGCGCGCCGACTCAATCGGGCCGACGTAGCCGGTGATGAACCCAACTCTGGCGGGCTCAGGGGCAGATACAGCACAGCCAGCAGAGGAGGGGGGGTGGTAGCAGCGTCGCACACGAGTGAAATAGCTCGTCCGTCGCGAGCGTAGAGCCAAGGTATGACCACCCGTATACAGGCAAAGACGCACGACCTGGAGTACGACTATCGAGGTACGACATGTGAGGGCGCCCGCCTTACACATTTGGCGCGTCCGCAAGGCGACGCACTTAAATTGAGCCCGGAAGCGAAGGTAGTCGGATGCATGGCATGTCTGCGTCGGAGGTTGAGGGTTACAGATGACGCGCACCGCCTCCCGGCCCTCCCACCACGCCCCCGGG
>CH0475@1
GGGGCCGAGCCTGCGGCAAACAGAACCACGGACTAGGTCCGCCGGACCGCGTTCGGTAAAGGTAGAACCCCACTAGCGCCAGCCATTCGGTCGGCTTCTGATGATGCTGATTAGAGCGTGCCGATCCCCATAGTTCGACCGGTACCCCGGGCCGACCCTTCCCGGGGACTGCGGCTCGGAATGAGGTCGGCGCGCGAGGCCGCCCTCGAATATCCAGGCGGAATTATCGGCCGCCACGCAGCGCTGCGGTAGTGCATGCCCACTACTGTCTGTCCGGTTGGCGTGCGCAGTGTAGGTGCGCGCCAAGCAATCGCGGCTCACTGCCAGTGGCTGGCCGGCCACGTGGCCCTAGGGGAAAGGGGAGCTCTGCTGCGATTCTCTGTCTCAATCCACCTTCCCTGAGGACGGGCTGTAATCCTGTCCCGCGCCCAGTCGTGCATCTGGGTTCTACCGTCGGCGGAACCGGTCAGCCGAAAAGGGCCACGCGCAGTACCCCCATACACGGGTAATCGGCGGATGCAACGTCCCGCCTCTTAAACGGAGAGTGCAATCACTGGCCTGAGCGGGTCCGGTCCCGCTCCTAGGGCGTAGAGGCCGGTCCTCCCCTGATATGCCAACGGATTTTTTAGAGCCCCCAGCGGGAACTCGAGCGGCAGCTACCCACCCTTCCACGAAGTCTTGGAGTTCGATGGTACACGCACCAGCCTCGGCTAACAGCTCGCTAGTATGCCCGAGGGTATGCCTCGGTCCTTGCCGGAATGACGCGACTCACCGTGACATCGGGCCGGAGCCCTACTTATGGAGGACCTGTGCCTGCGGGCCGCAGATCGGTGTGACCGGGACTCGAGTCCCATGGACAAGCCGCTATGGTCTGCGAGCAAAGTGGCATCGCCCTAACCCTCAGGCAAAGGGTCCCCGTGTAGTAATCGACAGCTGCCAGCCCAAGCCGAAGTTCTCTGGGCGCGCTTCGTTTAGCCGCCAAAATAGTCGGTCGAGTCCCACGTACTTCCGCCTACCGACTACCAGATCACGAAAATGCCGGCGTCGATCGCCCCCTGGGAGCAAGCAGGTACACTTTCTATGACATAACACGAGGCCTGGTTGGGACGCGGGCAGCTTGCTGGTCCACCTCAATGCTCGCCGTGCGCCCGTGCCGGTGGTCCATTCCTCACAACGGGCTCCAGCGCTGCCGTAGGCGCTCAACTGTCCGGGCCGTACCACCCTTCACGCCACGTGGACGCAGTTTGGTCCCCAGAGTACTACATGCCCTTCTGAACGGCAAGAGGCGCGGGCCGCTGACCTCAGGGCTGCTTCGTCCCTGATGACGCCTAACCAACGAAGGTTATTGCTGTCAGAAATCGCCACCCTCCGAGCCCACCCCTAGTAGACTGGCCTCACTCACCACGTCTAAAAAGTGACCACCCCTCTGGACGACTAACGAGCGGCCGCTGGGGGCATCACGGGTCGGGCGCAGGCGCCAATGGCCCTTCGCGCGCATGGTGACGCTTGCTAAAAGAGCGGCTTAGTTGGTTCTCATGGCTGGGGAAAAGCCGGGACAGGTACGTGGCTGGCGAAGAGCACCCAGTGGCTAAGCTGTTGCGAATATCCCTTTAAACGCTGTTGTAAGACCCGATCGAAATGCCGAGCGTGGACCCGTGTTGCGCGAGGCGCTCTCCCGGCGGCGCGTGCTCCCACAGGACGGCACAGCGTGAGGGTAGCCCTCTTTTTGAAATCCCGCTTGGGGCCCGACGTGGTGTGTGGGCGGCGATAGGCACTGGGGCACGTGGTGCCGGGAGGGCGATCTATTCGAACACGACGGTCCCACCCCTGGGGGTACAGGAAGCCCTGCTTTTGCGTATGACTAGCGCCGACCTTCAATCCGTCCCGGGTCGTTTGGTTCGACATCAGAGGCAGTGGGAACTACTCCTCACTCCCATACCCTCCCACGTTCCCTAAGTGGTGTCCTGCCCCATCGGACCACTGCCGGTGCAGGGGACCGGTAGCCGGTGACGGAGGAGCGTCACGGCCATACCGATCTTTCTGGCGGAGCTTCCCACGTCCACGGCTCGTCGGTAACGAACGGCCGTTCTTTTTATGCTTGCGCCAATCTCTGTGCGCCTCGATACACCTATGCGGCGGCAGCTCCGCGCGCGGGCCTGTCGAGAACGACGGATCACTCCTCCTCCACCTCACCCGACCATCCACGGCCCATCTAGGATTCATGGGTAACCCTTCGCGCAGAAGGCCCAGAGCAAAGGGAAGTGACGGCGTCTATGGCGACGCCACTAGGCGAAGCAATTTCCTGCTGCCCGTGCCTCACCCCTGATCGGCGGGCTTATAGTGTGGGCCGCCGTCAGGCACGCGCGTCGGGACGCAAGATCGGCCTCACATCCATCTTAGTTCCGCGGGCGCTTAGGCGCGTATAAGGGGCGGAGCATAACGAGTCGGCTCCTGCGCTCAAGGGATCGAATATAACGCAAGTTAGATACCTACTCCTTCGCCGAGCATGAGTCGGACCGAGGCCCTAGTGACGGTCAGGATGGGGGGTGCGGGACGTGTCTCTATGCGACGCGCGCCCTTCTTCCCCCTGCGGGCGGTTGGAACCGATTCGGGCGTCACTTAGCCCGGACCGCCGCCCGATCTGTACCCCCTACATCCCTGGTGAGTAGTTCCGCCCAGGACAGCAGCGCACTGCACATGGGCAGCGACGGCCCGGAGCAACGGGCCGCACGCGCCAGCTGTGATCAGATTCCGGGCGGAATGCGTGGTGCGATTCGCCGCCCTGGAACTACGGGCCTTTGGCGCAAGCCCTACGACCCCGAGCTTAACGCGACCAGCCCTGCCGGCGACTGCCGGCCAGCCGCCTCCGCGACTAAGGCCGTTAGGTAGCACGCGAGAACTTATTCACGTGGCACCCTGCTCTGGGCCAAGATGGCGAGGAACTCGATCGTCGAAAAAAAGTAGGGCGGGCCCGTAAGCGTGGACACGCAGCCACGTGCCCGACGCGTCGTGGTAAAGTGGAGTCCTACGGCCAGCAGTTCCCAACCCGTTCGCACCCGAACGCCCTATAGAGGGTGCTCCGCTATTGGAGATCCACCATGTGAATCTTTACTCCCGTTCATGCAACGAAAGCCTCGCTAGTACGCTGGGCCAATGTGCCTCCTATCGTCACCAACAGTTGTATACGCACACTTCCGCTCAGTCCACGTATCGACGCAGGCGATCAGACTCAAGTGAACAATAATGAGCGTCCAGGGGCGGCCAGATCCCCGAAGGCCGCGCATCGCGGAGTTCTAGGAATTGAAGAATCCCGGCGCACCAACTCCATTGGGCCGACGTGACCGGTAACGAGCTCAACCTTGGCGGGCTCAGGGGCAGGTACAGCACAGTCGGCAGAGGGGGGGGGGTGGTGGCAGCGTCGCCTATGGGCGCAACGGCTTATCCATTGCGAGCGTGGAGCCAGGGTAGGACCACCTGTATACAGGCAAAGACGCGCGGCCTGGAGTACGACTATCGAGGTACGACATTTGAGGGCGCCCGCCTTCCACATCTGGCGCGTCTGCAAAGCGACGCGCTTAAACTGAGCCCGGAAGCGAAGGCAGTCGGACGCATGGCATGTCTGCGTCGGAAATTGAGGATTACAGGTTACACGCGCCGTATTCCGGCTCTCCCATCACGCTCCCGGG
>FR0097@2
GGAGTCGAGCCTGCAGCAGACAAGATCACGAGCTAGGGCAGCCGGGTCTCATCCGGTGAAGATAGGACCCTATTAGTGCCAGCCGCTCGGTCGACCTCCGAGGGTGCCGGTTAGAGCGTTCCGATCCCCGTAGTTCGACTGGTACCCTGGGCCTATCCTTAATGTGGACTGCGGCTCGGGATGCGATCGGCGAACGGGACCGCCTTTGAATATCCAGGCGGAAGTAGCGTCCTTTACGCAACGCTGCGGTGGCGCGCTCCCGCTGTTGGTTACACGGCTGGCGTGCGCAATGTAGGCGCGTGCCAAGCAGTCGCGGCTCACTGCCAGCGGATGGCCGGCCGCGTGGCCCCCGAGGAAAGGTGAACCCCGCCACGATTCTCTGTCTTGGCTCACCTTCCCTGGGGACGGGCTGCAATCCCGTTTAACGCCTAATCGCGAACCCTGATTCGACCGCCTGCGGAATCGGCAAACCGGGAGGGGCCCAGCGCAGTGCCCCCATACACGGGTAATCGGCGGATGTCAAATCCCGCCTCTTAAAAGGAAAGTGCAATCACCGGCCTGGGAAGGTCCGACTTAGCTCCCGAGGCGTAGAGGTCGGTCCTACACTGATGTGCCAACGGCCTTTTTAGAGCCCCCAACGGAGACTCGAGCGGTCGCTACCCACCCTTCCATGAGGCCTTGGCATTTGATGTTATAAGCCCCAGCCTCGGCGAACATCTCGTTGTTATGTCCGAGGGTATGCTTCGGTCCTTGCCGGAATGACGCGGCTCACCGTAGCATCAGACCGGGTCCCTGTTTATGAAGAACCTGTGCCTGCAGGTCGCAAATCGGTGTGACCGGGGCTCGAGCCCAATGGGCAATCCGCTATGGCCTGCGAGCAAGGTGGCATCGCCCTAACCCTCAGGCGGAGGGTCCTCGTGGAGTAATCGACAGCTGCTAGTCCGAGCAGGAGCGCCCCGGGCGAGAGTCGCTCAGCCGCCAAGATGGTCGGCCGAGCATCACGTACCTACTTATAACGGCTGCACAGCCATGAGAGCACCTGTTGTGATCGCCCCCCGAAAGCAAGCAGGTACACTTTCCATGACATAACGCGGGGCCTGATTGAGGCGCGGGCAGCTTTCTGGTCCATCTCAATGCTCGACGTGCGCCCGTGCCGGTGGTCCATTTCTCACAACGGGCTCCAGCGCTGCCTTAGGCGCTCAACTGTCCGGGCCGTACCACCCTTCACGCCACGCGGACATAGTGGTACACCCAACGTACTACATGCCCTTCTGAACGGCAAGAGGCGAGGGCCGCTGACTTCAGGACTGCTTCGTTCCTGATGCCTCTCACACCCCAGAGGTTATTGCTGTCAGAAATCACCACCTTCTGATCCCGCCTTTAGGAAGCTGGCCTCACTCACCACGTCCAAAAGGCGGCCACTCTTCTGGAAGACTAACAAGCGGACGCTGGGGGTATCACGGGTCAGGCGCAGGCGCCAATGGCTCTTCGTGCGCGCAGCGATGCTTGTTAAAAGGGTGGCCTAACTGGCTTTTATGGCTGGGGAGAAGCCGGGGCAAGTGCGTGGCTGGCAAAGAGCATCCAGCGGCGAGGCTATTATGGATCTCCCTTCGAACGCTGTTGTGAGACCCGGTCGAAATGCTGGGTGTGGGCCCGTGTTTTGCGAGACGCTCCACCAGCGGCGCGTGCTTCTACATAACGGCACAGCGTAAAAGTAGCCCTCTTTCTGGAGCAATGCTCGAGGTCCGACGTGGTGTGTGGGCGACGACCGACACTGGGGTACGTGGCGCCGGGAGGGCGCTTTAGTCTCAAACAACGATCCCGCCCCGGGGGTTACAGGAGGCCCTGCTTTTTTGTGTTACTAGCGCCGACCTTCGATCCATCTAGGGTCGTCTGATTAGACATCAGAGGCAGGGGAAACTATTACTCACTCCCATACCCGCCTATGTTCCCCAAGCGGGGTCCTGCCCCATCGTACCCTTACCGGTGCAGGGGGCCGATAGCCGGTGACGGGGGAGCATTACGGCCATACAGACCCTCCTAGCGGAGCTTCCTATGTCCATGGTCCTCCGGTAACGAATGGCCGTCCTTTCGCTGCCTGCGCTAATCTCTGTGCACCTCGATACGCCTAGGCAGCGACATCTCCGTGCGTGGGCCTGGCGAGAACAACGGATTACTCCTCCTCCGCCTCACCCGACTATTTACGGCCCATAGAAGGCGCATGGGTAACCCTTCGCGCAGAAGGCCAAGAGCAAAGGAAAGTAACGGCGTCGAGGGCAACGCCACTAGGTGCAGCGCTGCTCTGCTGCCCGTGCCTAAATCTTGATCGGTGGGCTTATAGTGTGGGTCACTGTCAGGCCCGCGCGTCGGGACACAAGGTCGGCCTCACATCAATCTTAGTTCCACAGGTGCTTAAGCGCGTGCGAGGGACAGAGCACAGTTAGCTGGTCCCTGCGATCAAGGGATCGAATACAACGCAAGTTAGATACCTACTCCTTCGCCGAGCGTGAGTCGGACCGGAACCCTGGTGATGGTCAGGGTGGGAGGTACAAAACGTGTCTTCATACAACGTGTGTCCTTCTTTTCCAGGCAGGCAGCCGGGGCCGATTTGGAAGCCACTTGATACGAAACATTGTCCGGTCTGTACTTACTACGTTTCCAGTGAGTAATTCCGCTCAGGACAGCAGCGCACTACACATGGGCAACGACGGCCCGGAGCAACGTGACATACGTGCCAGCTACGACCAGGCCCCGGGCGGAATTCGCGGCATGGCTTGCCGCCCTGGAGCCACGTGCCTTTAGCGCCAACTCCACGACCCCGGACCCAGCGCGACCAGCCCTTCCGGCGACCACCGGCCAGCCGCCTCCGAAATGAAAATCGCTGGACAGCCCGCTAAGGATGATTTCCGTGGCGATCCGTCCCAGGACGGGGCGACGAATAGACTGACCACCGAAGCAAAGCAGGGCGGGCCCGTCAACGGGAACACACAGTCGCATATCCGGAACGTCGTGGCAAAGTGAAGTTTCACGATTATTAGTCCCCAACCTGCCTGAACCCGAGCGCCCCATAGAGGGTACCCCGCCGTCGGAGATCCACCATGTGGATCTCTACTTCCATTCGTGCAACGAAAGCCTCTCTAGCACGTTGGGCCAGGACGCCCCATCTCGTCACCAACAATTGTATACGCACACTTCCGCTTAGTCCACGTATAGACGCAGGCGAGCAGACTCAAGTGAACGAGAATGAGCGTTCAGGGGCGTACAGGCCCTCGAAGGCTGCGCCTCTCGGAGTTCTAAGGGTTGAGGACGCCTGGAGCACCAACTCAATTGAGCCGACATGGCCGGTAACAAGCTCAGCCTTAATGGGCTCCGGGGCAGACGTCGCGTAATCGGCCGAAGGGAGTGAGTGGTGGCAGCGTCTCCTATGGGCGCAACGGCTTGTCCGTTGCAAGCATGGAGCCAGGGTAGGACCACCCGTATACAGGTAAAGACGCGTGGCCTAGAGCACGACTGTCAGTGCGCGACATTTGATGGCGCCCGCCTTCAACATCTGGCGCGTACACAGAGCGACACGCTTAAACGGAGTCCGGAAGCGAAGGCAGTCGGGCGCATGGCATGCTGGCGTCGAAAATTGAAGATTACAGGTGACACGCGCCGTATTCCGGCTCTCCCACCACGCCTCCGGG
>ID0020@3
GGAGCCGCGCCTGCGGCAAACGGAATCACGAGCTAGATCCACCGGGCCGCATCAGGTAAAGGTAGGGTCCCATTAGCGCTGGACACCCGGTCGGCTTCCGAGGATGCTGATTAGATCGCGCCGATTCCCGTAGTTCGACTGGCACCCCTGGCCGGCCCTTCCTGGGGACTGCAGCTCGGGATGCTATCGTCGAATGGGGCCGCCCTTGAATATTTAGGCGGAATTGGCGGCCGCCACGCAGCGCTGCGGTAGTGCGCGCCCGCTGTTGGTGGCACGACTGGCGTGCGCAGTGTAGGTGCGCGTCAAGCAATCGTGGCTCGCTAATAGTGGCCAGCTGTCCACTTGGCCCTAGGGGAAAGGGGAGTTCTGCTGCGACTCTCCGTCCCAATCCACCTTACCGTAGGGCGGGCTGTAATCTCGCCCCACGCCTAATCGTGCATCCGGGTTCTGCCTTCTTTGGAACCGGCAAGACGAAAGGGGCCCCGCGCAGTGCCTCTATACACGGGTGATTGGCAGATGCCAAATCCCGCCTTTCAGGAGGAGAGTGCGCCAACTGTCCTGGGAAGGTCCGATCCCGCTCCCGGAGCGTAGAGGCCGGTCCTCCCCTGATATGTAAGCGGATGTTTTAAAGCCCCCGGCAGGAATTCGAGCGGCCGCTACCCACCCCTCCATGCAATCCTGGAATTCAACGGTGCACGAACCAGCCTTGGCTAACAGCCCGTTGGTGTGCCCGAGGGTATGCCTCGGTCCTTGCCGGAATGACGCGACTCACCGTGACATCGGGCCGGAGTCCTACTTATGGAGGACCCGGGACTATGGGCCGCAGATCGGCGTGGCCGGGACTCGAGCCCCAGGGACAAGCTGCTATGGTCTGCGAGTAAGGTGGCATCGCCCTAACCCTCAGGAGGAGAGTCCCCGTGTGACAATCGCCAGCGGCCAGTCCAAGCCGAAGTGCTCCGGGCAAGAGTCGCTTAGCCACCAGGACGGTCGGCCAAGCATCGTGTACCTACTCATGACGGCTGCACAGCCACGAAAGTGCCTGTTGTGATCGCTCCCCGGGGGCAAGCAGGCACACTTTCCATGATGTAACGAGGGGCCTAGTTGGGACTCAAGCAGCTTGCTGGTCCACCTCGGTGCTCACCGCGCGCTCGCGCCGGCGGTTCATTCTTCACAACGGGCTCCAGCGCTGTCGTAGGCGCTCAAATGTCCGGGCTGTCCCAACCTTCAATCCACGTGGACGCAGTTTGGTCCCCAGAGTACTACATGTCCTTCCGAACGGCAAGAGGCGCGGGCCGCTGACCTCAGGGCTGCGCCACCCTTGATGCCGCCTAACCAACGAAGGTCATTGCTGGTAGAAGGCGCCACCCTCCGAGCCCACCTTCAGGGGGCTGGCCTCACCCACCACGTCTGCAAGGTGGTTGACCCTTTGGACGACTAACGAGCGGCCACTAGGGGCATTGCGGGTCGGGCGCATGCGCCAATGGTTCTTCGCGCGCGTGGTGACGCTTGCTAAGAGAGTAGCCTAGCTGGCTTTCACGTCCGGGGAAAAGATGGGGCAGGTGCGTGGCCGGCAAAGAGCATCCAGCGGCTAAGCTGTTACAAATCCCCCTTTGGGATCCTTGGCAGAAATCGGTTGGGAGGTCGAGCGTGGACCCGGGTTTTACGAGGCGCTCCACCGGCGATACATGCTCCCACGGGAAGGTACGGCATGAGGGCAGTCCTCTTTTTGAAATCCCGCTTAGGGCCAGACGTGGTGTTTAGACTGCGACCGATACTGGGGCGCGTGGTGCCGAGAATGAGCTCGATTCGCAAACGACGGTCCCACCCCTGGGGGTACAGGGAGCACTGCTTTTGCGTGTGACTAGCTCCGGCCTTTAATCTGCCCCGGGTCGTTTTGTTCGACATTCGAGGCAGTTGAGACTATTACCCACCCCCATGCCCGCCCACTTTCCCTAAATGGTGTCCTGTCCCACCGTGCCCCTACAGGTGCAGGAGATCGGTAGCCGGTGACGGAGGAGTGGCACGGCCGTACCGATCTTTACGGCGGGACTTCCCGCGTTCGCGACTCGCCGGTAACGAACGGCCGTCCCTTTGATGCTTGCGCCAATTTCTGTGCGCTTCGACAAACCTAGGCAGCGGCAGCTCCACACACGATCCTGTCGAGAATGGTGAATTATCCCTCCTCCACCTCCCCCGACTATCTACGGCCCATCTAAGATTCATGGATAGCCATTCGCGCAGAAGGCTAAGAGCAAAGGAGAGTGACGGCATCGAGGACAACGCCACTAGGCGAAGCACTGTCTTGCGGCCTGCGCCTCACCCCTGATCGGCGGGATTATCGTGTGGGCCGCCATCAGGACCGCGCGTCGGGACGCAAGGTCGACCTCACATCCATCTTAGTTCCGCGGGTGCTTCAACGCGTATGAAGGGCGTAGCACGACGAGTCAGCCCCTGCGCCTAAGGGACCGAATATAACGCAAATTAGATGCCTAATCCTTCGCCTAGCATGAGTCAGATCGGGGCCTTAGTTACGGTCAGGATGAAGGGTGCAGGACGCGTCTCTATGCAACGCGTGCCCTTCTTCTCCCGGCGGGCGGTTGGAACCGATTCGGGCGTCACTTAGCACGGAACATTACCCGGTCTGTACCCCTTACATCTCTGGTGAGTAGTTCCGCCCAGGACAGCAGCACGCTGCACATGGTCGGTGACGGCCCGGAGCAACGGGACACACGCGCCAGCTGCGACCAGGCCCCGGGCGAAATTCGCAGCATTGCTCGCTGTTCCAGCACTACGGGCCTTTGGTGCAAGCCCTATGACCCTGAGTTTAACGCGGCCGGCCCTTCCGGTGACCACCGGCCAGCCACCTCCGCGACGAGGGCCGTTAGGTAGAATGCGAAGGCTGATTTACGTGACACCCTGCTCTGGGCCAAGATGGCGAGGAACCTGATCGTTGGAAAAAAGTAGGACGGGCCTGTAAGCTTAGACGCACAGCTACGTGCCCGGCGCGTCGTGACGAAGTGGAATTTTACGGCTAGCAGTCCCAGATCTGTTCGCACCCGAACGCCCCATGGAGAGTGCTCCACCGCCGGAGATCCATTACACGAACCTCTAAGTTTATTAATGCAACGAAAGCCTCGCCAGTACGCTGGGCAGAGGTGCCTCCTATCACCGTTAGTAGCTACACACATGTATGTTTACTCAGTTCACGCACCGGCACAGGCGGTCAGACTCAAGTGAACAATAATAAGCGCTCAAGGATATACAGACCCCTGAGGGTTGCGCCGTGCGGAGTTCTCGAGGTTAGGGAATCCCGGCGCGCCGATTCAATCGGGCCGACGTAGCCGGTGATGAACCCAACTCTGGCGGGCTCAGGGGCAGATACAGCACAGTCAGCAGAGGAGGGGGGGTGGTAGCAGCGTCGCACACGAGTGAAATAGCTCGTCCGTCGCGAGCGTAGAGCCAAGGTATGACCACCCGTATACAGGCAAAGACGCACGACCTGGAGTACGACTATCGAGGTACGACATGTGAGGGCGCCCGCCTTACACATTTGGCGCGTCCGCAAGGCGACGCACTTAAATTGAGCCCGGAAGCGAAGGTAGTCGGATGCATGGCATGTCTGCGTCGGAGGCTGAGGGTTACGGATGACGCGCACCGCCTTCCGGCCCTCCCACCACGCCCCCGGG
>CH1009@1
AGGGCTGAGCCTGCGGTAGACAGAATAACGAGTTAGGTCCGCCGGGCCGCATTCGGTGAAGGTAGGACCCCATTAGCGCCGGACACCCGGTCGGCTTCCGAGGATGCTGATTAGATCGCGCCGATCCCCGTAGTTCGACTGGTACCCCGGGCCGGCCCTTCCTGGGGACTGCAGCTCGGGATGAGGTCGGCGCGCGAGGCCGCCCTCGAATATCCAGGCGGAATTATCGGCCGCCACGCAGCGCTGCGGTAGTGCGCGCCCGCTGTTGGTTGCACGACTGGCGTGCGCAGTGTAGGTGCGCGTCAAGCAATCGTGGCTCGCTAATAGTGGCCGGCTGGCCACTTGGCCCTAGGGGAAAGGGGAGCTCTGCTGCGACTCTCCGTCCCAATCCACCTTACCGTAGGACGGGCTGTAATCCCGTCTCACGCCCAATCGTGCATCTTGATTCTACCGTCTGTGGAACCGGCCAGCCAAGAGAAAACCCGCGCAGTGTCCCTATATCCGGGTAAGCGGCAGATGCCAAATCCCGCCGCTTGAGAAGAGAGTGCAATCACCGGCCTGGGAAGGTCCGATCCCGCTCCCGGGGCGTAGAGGCCGGTCCTCCCCTGATATGTAAGCGGATTTTTTAGAGCCCCCAGCGGGAACTCGAGCGGCCGCTACCCACCCTTCCATGCAATCTTGGAGTTCGACGTTGCACGCACAAGTTTCGGCTAATAGCTCGTTGGTATGCTCGAAGATATGCTTCGGTACTTGCCGGGATGACGTGACTCACCGTAGCATCGAGTCGGAGCTCCACTGAGGGGGGACCTGGTCCTATGAGCCGCAGACTGGTGTGACCGGGACTCGAGTCCCATGGACGAGCCGCTATGGTCTGCGAGTAAGGTGGCATCGCCCTAACCCTCAGGAGGAGGATCCCAGTGTGACAACTGCCAACGGCCAGTCCAAGCCGAAGTTCTCTGGGCGCACGTTGTTTAGCCGCCAAAATAGTCGGTCGAGTCCCACTTACTTCCGCCTACCGACTACCAGATCACGAAGATGCCGGCGTCGAGTGCCCACTGGGAGCAGACAAGTGCACTTTTTACGACATAACACGAGGACTGGTTGAGGCGCGGGCAGTTCGCTGGTCCACCTCAATGCCCGCCGTGCGCCCGTTCCGGTGGTCCATTCCTCACAACGGGCTCCAGCGCTGCCGTAGGCGCTCAACTGTCCGGGCCGTACCAACCTTCACGCCACGTGGACGCAGTTTGGTCCCCAGAGTACTACATGCCCTTCTGAACGGCAAGAGGCGCGGGCCGCTGACCTCGGGGCTGCGCCGTCCCTGATGACGCCTAAACCCCGAAGGTTATTGCTGTCAGAAAGCGCCACCCTCCGAGCCCGCCTTTAGTGAGCTGGCCTCACCCACCACGTCTAAAAGGTGGCCACCCTTCTGAACGACTAACGAGCGGCCGCCGGGGGCATCACGGGTCGGGCGCAGGCGCCAATGGCTCTTCGTGCACGCGGTGACGCCGGCTCAAAGAGTAGCCTAACTGACTTTTATGGCTGGGGAAAAGCCGGGGCAGGTGCGTGGCTGGCAAAGAGCATCCAGCGGCTAAGCTGTTACGAATCTCCCTTTGAACGCTGTTGTAAGACCCGGTCGAAATGCCGAGCTTGGACCCGTGTTGCGCGAGGCGCTCTCCCGGCGGCGCGTGCTCCCACAGGACGGCACAGCGTGAGGGTAGCCCTCTCTTTGAAGTACCGCTTGGGGCCCGACGTGGTGGGTGGGCGGCGATAAGCACTGGGGCACGTGGTGCCGAGAGGGCGCTCTAGTCGAAAGCGACGACCCCACCCCTGGGAGTACAGGAAGCACTGCTTTTGCGTATGACTAGCGCCGACATTTAATTTGCACCGGGTAGCTTTGCTCGACATCCGAGGCAGTTGAAACTACTACTCACCCCCATACCCTCCCACGTTCCCTAAGCGGTGTCCTGCCCCATCGTACCACTGCCGGTGCAGGGGACCGGTAGCCGGTGACGGAGGAGCGTCACGGCCATACCGATCTTTCTGGCGGAGCTTCCCACATCCACGGCTCGTCGGTAACGAACGGCCGTTCTTTTTATGCTTGCGCCAATCTCTGTGCGCCTCGATACACCTATGCGGCGGCAGCTCCGCACGCGGGCCTGTCGAGAACGACGGATTACTCCTCCTCCACCTCACCCGACCATCCACGGCCCATCTAGGATTCATGGGTAACCCTTCGCGCAGAAGGCCCAGAGCAAAGGGAAGTGACGGCGTCTATGGCGACGCCACTAGGCGAAGCACTGTCCTGCTGCCCGTGCCTCACCCCTGATCGGCGGGCTTATAGTGTGGGCCGCCGTCAGGCCCGCGCGTCGGGACGCAAGGTCGGTCTCACATAAATCCTGGTTCCGCGGGCGCTTAGACGCGTATAAAGGACGTAGCGCAGTTAGTCAGCCCCTGCGCTCAAGGGATCGAATATAACGCAAATTAGATACCTACTCCTTCGCCGAGCATGAGTCAGGCCGGGGCCCTAGTGACGGTCAGGGTGGGGGGTGCAAGACGTGTCTTTATACAACGCGTGTCCTTCTTCCCCCGGCGGGCGGTCGGGGCCGATCCGAGCGTTACTTAGCCCGGACCGTTGCCCGATCTGTACCCCCTACGTCCCTGGTGAGTAGTTCCGCCCAGGACAGCAGCGCACTGCACATGGGCAGCGACGGCCCGGAGCAACGGGCCGCACGCGCCAGCTGTGATCAGATTCCGGGCGGAATTCGCGGCATGGCTCGCCGTTCCGGCACTACGGGCCTTTGGTGCAAGCCCTCCGGCCCCGAGCTTAACGCGACCGGCCCTGACGGCGACCACCGGCCAGCCGCCTCCGCGACTAAGGCCGTTAGGTAGCACGCGAAGGCTGATTTACGTGACACCCTGCTCTGGGCCAAGATGGCGAGGAACCTGACCGTCGAAAAAAAGTAGGGCGGGCCCGTAAGCGGGGACGCACAACCACATGCCATACGCGTCGTGGCGGAGTGAAGGTCTACGGCCAGCAGTCCCAGACCCGTTCGCATCCGAACACCCTATAGGGGGTGCTCCGCTATCGGAGATCCATCATGTGAATCTCTACTTCCATTCATGCAACTAAAGTCTCGCTAGCACGCTGGGCCAAGGCGCCCCCTCTCGCCATCAGTAGTTGCACACATATATGTTTACTCAGTCCACGCACCGGCACAGGCGATCAGACTCAAGTGAACAGGAACGAGCGCCCAGGGACAGCCAGACCCCTGAGGGCTGCGCATCGCGGAGTTCTAGAGATTGAAGCATCCCGGCGCACCGACTCAATCGGGCCGACGTAGCCGGGAACGGGCTCAACCTTGGCGGGCTCAGGAGCAGACACAGCATAATCGGCAGAGGGGGGGGAGTGGTGGCAGCGCCGCCTATGGTCGCAACGGCTTATCCGTTGCGAGCGCGGAACCAGGGTAGGACTATACGTATACAGGCCAAGACGTGCGACCTGGAGTACGACTGTCAGTGTACGACATGTGAGGGCGCCCGCCTTCCACATCTGGCGCGTCCACAAGGCGACGCGCTTAAACTGAGCCCGGAAGCGAAGGTAGGCGGACGCATGGCATGTCTGCGTCGGAAGTTGAGGGTTACAGGTGACGCGCACCGTATTCCGGCTCTCCCACCACGCCCCCGAG
>CL0020@2
GGAGTCGAGCCTGCAGCAGACAAGATCACAAGCTAGGGCCGCCGGGTCTCATCCGGTGAAGATAGGACCCCATTAGTGACAGCCGCTCGGTCAACCTCCGAGTGTGCCGGTTAGAGCGTTCCTATCCCCGTAGTTCGACTGGTATCCTGGGCCTACCCTTAATGTGTACTGCGGCTCGGGATGCGATCGGCGAACGGGACCGCCTTTGAATATCCAGACGGAAGTAGCGTCCTTTACGCAACGCTGCGGTGGCGCGCTCCCGCTGTTGGTTACATGGCTGGCGTGCGCAATGTAGGTGCGTGCCAAGCAGTCGCGGCTCACTGCCAGCGGATGGCCGGCCGCGTGACCCCCGAGGAAAGGTGAACCCCGCCACGATTCTCTGTCTTGGCTCACCTTCCCTGAGGACGGGCTGCAATCCCGTTTAACGCCTAATCGTGAACCCTGATTCGACCGCCTGCGGAATCGGCAAACCGGGAGGGGCCCAGCGCAGTGCCCCCATACACGGGTAATCGGCGGATGTCAAACCCCGCCTCTTAAAAGGAAAGTGCAATCACCGGCCTGGGAAGGTCCGACTTAGCTCCCGAGGCGTAGAGGTCGGTCCTACACTGATGTGCCAACGGCCTTTTTAGAGCCCCCAGCGGGGACTCGAGCGGTCGCTACCCACCCTTCCATGAGGCCTTGGCATTTGATGTTATACGCCCCAGCCTCGGCGAACATCTCGTTGTTATGTCCGAGGGTATGCTTCGGTCCTTGCCGGAATGACGCGGCTCACCGTAGCATCAGACCGGGGCCCTGTTTATGAAGAACCTGTGCCTGCAGGCCGCAAATCGGTGTGACCGGGGCGCGAGCCCAATGGGCAATCCTCTATGGCCTGCGAGCAAGGTGGCATCGCCCTAACCCTCAGGCGGAGGGTCCTCGTGGAGTGATCGACAGCTGCTAGTCCGAACAAGAGCGCCCCGGGCGAGAGTCGCTCAGCCGCCAAGATGGTCGGCCGAGCATCACGTACCTACTCATAACGGCTGCACAGCCACGAGAGCACCTGTTGTGATCGCCCCCCGGAAGCAAGCAGGTACACTTCCCATGACATAGCGCGGGGCCTGATTGAGGCGCGGGCAGCTTGCTGGTCCATCTCAATGCTCGACGTGCGCCCGTGCCGGTGGTCCATTTCTCACAACGGGCTCCAGCGCTGCCTTAGGCGCTCAACTGTCCGGGCCGTACCACTCTTCACGCCACGCGGACATAGTGGTACACCCAACGTACTACATGCCCTTCTGAACGGCAAGAGGCGAGGGCCGCTGACCTCAGGACTGCTTCGTTCCTGATGCCTCTCACACCCCAGAGGTTATTGCTGTCAGAAATCACCACCTTCTGATCACGCCTTTAGGAAGCTGGCCTCACTCACCACGTCCAAAGGGCGGCCACCCTTCTGGAAGACTAACGAGCGGACGCTGGGGGTATCACGGGTCAGGCGCAGGCGCCAGTGGCTCTTCGTGCGCGCAGCGACGCTTGTTAAAAGGGTGGCCTAACTGGCTTTTATGGCTGGGGAGAAGCCGGGGCAAGTGCGTGGCTGGCAAAGAGCATCCAGCGGCGAGGCTATTATGGATCTCCCTTCGAACGCTGTTGTGAGACCCGGTCGAAGTGCTGGGTGTGGACCCGTGTTTTGCGAGACGTTCCACCAGCGGCGCGTGCTTCTACATAACGGCACAGCGTAAAAGTAGCCCTCTTTCTGGAGCAATGCTCGAGGTCCGACGTGGTGTGTGGGCGACGACCGACACTGGGGTACGTGGTGCCGGGAGGGCGCTTTAGTCTCAAACAACGATCCCGCCCCGGGGGTTACAGGAGACCCTGCTTTTTCGTGTGACTAGCGCTGACCTTCAATCCATCCCGGGTCGTCTGATTAGACATCAGAGGCAGGGGAAACTATTACTCACTCCCATACCCGCCTATGTTCCCCAAGCGGGGTCCTGCCCCATCGTACCCTTACCGGTGCAGGGGGCCGGTAGCCGTTGACAGAGGAGCATTACGGCCATACAGACCCTTCTAGCGGAGCTTCTTATGTCCATGGTCCTCCGGTACCGAATGGCCGTCCTTTCGCTGTTTGCGCCAATCTCTGTGCACCTCGATACACCTAGGCAGCGACATCTCCGTGCGTGGGCCTGGCGGGAACAACGGATTACTCCTCCTCCGCCTAACCCGACTATTTACGGCCCATAGAAGGCGCATGGGTAACCCTTCGCGCAGAAGGCCAAAAGCAAAGGAAAGTAACGGCGTCGAGGGCAACGCCACTAGGCGCAGCGCTGCCCTGCTGCCCGTGCCTAACTCTTGATCGGTGGGCTTGTAGTGTGGGTCACTGTCAGGCCCGCGCGTCGGGACACAAGGTCGGCCTCACATCAATCTTAGTTCCACAGGTGCTTAAGCGCGTGCGAGGGACAGATCACAGTTAGCTGGTCCCTGCGATCAAGGGATCGAATACAGCGCAAGTTAGATATCTACTCCTTAGCCGAGCGTAAGTCGGACCGGAGCCCTGGTGATGGTCAGGGTGGGGGGTACAAAACGTGTCTTCAGACAACGTGTGTCCTTCTTTTCCAGGCAGGCAGCCGAGGCCGATTTGGGCGCCACTTGGCACGAAACATTGTCCGGTCTGTACTTACTACGTTTCTAGTGAGTAATTCCGCTCAGGACAGCAGAGCACTACACATGGGCAACGACGGCCCGGAACAACGTGACATACGTGCCAGCTACGACCAGGCCCCGGGCGGAATTCGCGGCATGGCTTGCCGCCCTGGAGCCACGTGCCTTTGGCGCCAACTCCACGACCCCGGACCCAGCGCGATTAGCCCTTCCGGCGACCAACGGCCAGCCGCCTCTGAAATGAAAATCGCTGGACAGCCCGCTAGGGACGATTTCCGCGGCGATCCGTCCCAGGCCGGGGCGACGAATAGACTGACCACCGAAGCAAAGTAGGGCGGGCCCGTCAACGGGAACATACAGTCACATATCCGGAACGCCGTGGCAAAGTGAAGTTTTACGATTATTAGTCCCCAACCTGCCTGAACCCGAGCGCCCCCTAGAGGGTACCCCGACGTCGGAGATCCACCATGTGGATCTCTACTTCCATTCGTGCAACGAAAGCCTCTCTAGCACGTTGGGCCAGGACGCCCCATCTCGTCACCAACAATCGTATACGCACCCTTCCGCTTAGTCCACATATCGACGCAGGCGAGCAGACTTAAGTGAACGAGAATGAGCGTTCAGGGGCGTACAGGCCCTCGAAGGCTGCGCCTCTCGGAGGTCTAAGGGTTGAGGACGCCCGGAGCACCAACTCAATTGAGCCGACATGGCCGGTAACAAGCTCAGCCTTAATGGGCTCCGGGGCAGACGTCGCGTAATCGGCAGAAGGGAGTGAGTGGTGGCAGCGTCGCCTATGGGCGCAACGGCTTGTCCGTTGCGAGCATGGAGCCAGGGTAGGACCACCCGTATACAGGTAAAGACGCGTGGCCTAGAGCGCGACTGTCAGTGCGCGACATTTGGTGGCGCCCGCCTTCCACATCTGGCGCGTACACAGAGCGACACGCTTAAACGGAGTCCGGAAGCGAAGGCAGTCGGGCGAATGGCATGCTGGCGTCGAAAATTGCAGATTACAGGTGACACGCGTCGTATTCCGGCTCTCCCACCACACCTTCGGG
>BF0072@1
GGGGCCGAGCCTGCGGCAAACAGAACCACGAGCGAGGGCCGCCTGGCCGCATCCGGTAAAGACCGGATCCCATTAGCGCCAGCCACTCGGTCGGCTTCCGAGGATGCTGATTAGAGCGTGCCGATCCCCGTAGTTCGACTGGTACCCCGGGCCGACCCTTCCTGGGGACTGCGGCTCGGGACGAGGTCGGCGCGCGGGGCCGCCCTTGAATATCCAGGCGGAATTAGCGGCCGCCACGCAGCGCTGCGGTAGTGCGCGCCCGCTGTTGGCTGCCCGGTTGGCGTGCGCAGTGTAGGTGCGCGCCAAGCAATCGCGGCTCGCTGCCAGTGGCTGGCCGGCCACTTGGCCCCCGAGGAAAGGGGAGCCCTGCCGCGATTCTCTGTCTCGGCTCACCTTACCGGAGGACGGGCTGCAATCCTGTCTCACGCTCAATCGTGCATCCGGGTTCTACCGTCGGCGGAACCGGCCAGCCAGAAGGAGCCCCGCGCAGTGCCCCTATACCCGGGTAATCGGCAGATGCCAAATCCCGCCTCTTGAGAGGAGAGTGCACCCACTGGCCTGGGCGGGTCCGGTCCCGCTCCTAGGGCGCGGAGGTCGGTCCCCCCCCGATATGCAAGCGGATGTTTTAGCGCCCCCAGCGGGAACTCGAGCGGCAGCTACCCGCCCTTCCATGCAATCTTGGCGTTCGACAGTGTACGCACCAGCCTCAGCTAACAGCTCGTTGGTATGCCCGAGGGTATGCTTCGGTCCTTGCCGGAATGACGCGACTCACCGTAGCATCGGGCCGGAGCCCTACTTATGGAGGACCTGGGCCTATGGGCCGCAGATCGGCGTGGCCGGGACTCGAGCCCCATGGGCAATCCGCTATGGCCTGCGAGCAAAGTGGCATCGCCCTAACCCTCAGACGGAGGGCCCCCGTGTAGTAATCGCCAGCTGCCAGTCCAAGCCGAAGCGCTCCGGGCGCGCGTCGCTTAGCCGCCAAGATGGTCGGCCGAGCCTCACGTACTTCCTCCTAACGGCTGCACGATCACGAAAATGCCGGCGGCGAGTGCCCCCTGGGAGCAAGCAGGTACACTTTCCATGACATAACGCGGGGCCTGGTTGGGACGCGGGCAGCTTGCTGGTCCACCTCAATGCTCGCCGCGCGCCCGCGCCGGTGGTTCATTCCTCACAATGGGCTCCAGCGCTGCCGTAGGCGCTCAACTGTCCGGGCCATACCAACCTTCACGCCACGTGGACGCAGTTTGGTCCCCAGCGTACTACATGCCCTTCTGAACGGCAAGAGGCGCGGGCCGCTGACCTCAGGGCTGCGCCGCCCCTGATGCCGCCCAACCCCCGAAGGTTCTTGCTGGCAGAAAGCGCCACCCTCCGAGCCCGCTCTTAGGGAGCCGGCCTCACTCCCTGCGTCTGAGAGGTGGTCACCCCTCGGGGCGACTAACGAGCGGCCGCTGGGGACATCACGGGTCGGGCGCAGGCGCCGATGGCCCTTCGCGCACGTGGTGGCGCTTGCTAAAAGGGTGGCCTAACTGGCTTTCATGGCTGGGGAAAAGCCGGGGCAGGCGCGTGGCTGGCGAAGAGCACCCAGCGGCTAGGCTATTATGGATCTCCCTTTGAAAGCCTTGGCAAGACCCGGTCGGGATGTCGGGCGTGGACCCGTGTTTTACGAGACGCTCCACCGGTGGCGCGTGCTCCCACAGGACGGTACGGCGTGAGGGTAGCCCCCTTTCTGGAGTACCGCTCGAGGCCCGACGTGGTGTGTGGGCGGCGACCGACACTGGGGCACGTGGTGCCGAGAGGGCGCTCTAGTCGCACACGACGATCCCACCCCTGGGGGTACAGGAGGCCCTGCTTTTTCGTGTGACTAGCGCCGACCTTTAATCTGCCCCGGGTCGTTTTGTTCGACATCCGAGGCAGTGGAAACTATTACTCACTCCCATACCCTCCCATGTTCCTTAAGTGGTGTCCTGCCCCATCGTACCACTGCCGTCGCAGGGGGCCGGTAGCCGGTGACGGAGGAGCGTCACGGCCATACCGATCTTTCTGGCGGAGCTTCCTACGTCCACGGCTCGCCGGTAACGAACGGCCGTCCTTTTGATGCTTGCGCCAATCTCTGTGCGCCTCGATACACCTAGGCAGCGGCAGCTCCGCACGCGGGCCTGTCGAGAACGACGGATTACTCCTCCTCCACCTCACCCGACTATCTACGGCCCATCGAAGATTCATGGGTAACCCTTCGCGCAGAAGGCCAAGAGCAAAGGAAAGTGACGGCGTCGAGGGCAACGCCACTAGGCGAAGCACTGCCCTGCTGCCCGTGCCTCACCCTTGATCGGTGGGCTTATAGTGTGGGCCGCCGTCAGGCCCGCGCGTCAGGACGCAAGGTCGGCCCCACATCAATCTTGGTTCCGCAGGCGCTTAAATGCGCATAAAGGACGGAGCACAGTTAGTCGGCCCCCGCGCTTAAGGGATCGCCTGTAACGCAAGTTGGATACCTACTCCCTCGCCGAGCACGAGTCGGACCGGGGCCCTAGTGACGGTCAGGGTGGGGGGTGCAGGACGTGTCTCTATACAACGCGTGTCCTTCTTCCCCCGGCGGGCGGTCGGGGCCGATCCGGGCGTCACTTAGCCCGGACCGCCGCCCGATCTGCACCCCCTACGTCTCTGGTGAGTAGTTCCGCCCAGGACAGCAGCGCACTGCACATGGGCAGCGACGGTCCGGAGCAACGGGCCGCACGCGCCAGCTGCGATCAGATTCCGGGCGGAATGCGTGGTGCGGCTCGCCGCCCCGGCACCACGGGCCTTTGGCGCCAGCCCCACGGCCCCGAGCTCAGCGCGACCAGCCCTGCCGGCGACTGCCGGCCAGCCGCCTCCGCGATGAAAATCGTTAGATAGCACGCTAAGGCTGATTTCCGTGGCACCCTGCCCCGGGCCAAGATGGCGAGTAACCTGACCATCGAAGAAAAGTGGGGCGGGCCCGCAAGCGGGGACGCACAACCACATGCCCGGCGCGTCGTGGCGAAGTGGAGTTTTACGGCTATTAGTCCCAAACCTGTTTGAACCCGAACGCCCCATAGGGGGTGCTCCGCTATCGGAGATCCACCACGTGAATCTCTACTTTCATTCATGCAACTCAAGTCTCGCTAGCACGCTGGGCCAGGGCGCCCCCTCTCGCCATCAGCAGTTGCACACGCATATGTCCGCTCAGTCCACGCATCGACACAGGCGATCAGACTCAAGTGGACAGGAATGAGCGTCCGGGGGCGTACAGGTCCCCGAAGGCTTCGCCGTGCGGAGTTCCCGGGGTTGAGGCCGCCCGACGCACCAACTCAATTGGGCCGACGTGGCCGGTAATGAACCCAACCTTGACGGGCTCAGGGGCAGATGCAGCACAGTCGGCAGAGGGGAGGGAGTGGTGGCAGCGTCGCCCATGAGTGCAATAGCTTGTCCGTTGCGAGCGTAGAGCCAGGGTAGGACCACCCGTATACAGGCAAAGACGCGCGACCTGGAGTACGACTGTCAGGGCGCGACATGTGAGGGCGCCCGCCTTCCACATCTGGCGCGTCTGCAAAGCGACACGCTTAAACGGAGCCCGGAAGCGAAGGTAGTCGGACGCACAGCATGCCGGCGTCGAAAGTTGAGGGGTACAGGTGACGCGCGCCGCCTTCCGGCCCCCCCACCACGTTCCCGGG
>CH0551@2
GGAGTCGAGCCTGCAGCAGACAAGATCACAAGCTAGGGCCGCCGGGTCTCATCCGGTGAAGATAGGACCCCATTAGTGCCAGCCGCTCGGTCGACCTCCGAGTGTACCGGTTAGAGCGTTCCGATCCCCGTAGTTCGACTGGTATCCTGGGCCTACCCTTAATGTGGACTGCGGCTCGGGATGCGATCGGCGAACGGGACCGCCTTTGAATATCCAGGCGGAAGTAGCGTCCTTTACGCAACTCTGCGGTGGCGCGCTCCCGCTGTTAGTTACACGGCTGGCGTGCGCAATGTAGGTGCGTGCCAAGCAGTCGCGGATCACTGCCAGCGGATGGCCGGCCGCGTGGCCCCCGAGGAAAGGTGAACCCCGCCACGATTCTCTGTCTTGGCTCACCTTCCCTGAGGACGGGCTGCAATCCCGTTTAACGCCTAATCGTGAACCCTGATTCGACCGCCTGCGGAGTCGGCAAACCGGGAGGGGCCCAGCGCAGTGCCCCCATACACGGGTAATCGGTGGATGTCAAATCCCGCCTCTTAAAAGGAAAGTGCAATCACCGGCCTGGGAAGGTCCGACTTAGCTCCCGAGGCGTAGAGGTCGGTCCTACACTGATGTGCCAACGGCCTCTTTAGAGCCCCCAGCGGGGACTCGAGCGGTCGCTACCCACCCTTCCATAAGGCCTTGGCATTTGATGTTATACGCCCCAGCCTCGGCGGACATCTCGTTGTTATGTCCGAGGGTATGCTTCGGTCCTTGCCGGAATGACGCGGCTCATCTTAGCATCAGACCAGGGCCCTGTTTATGAAGAACCTGTGCCTGCAGACCGCAAATCGGTGTGACCGGGGCTCGAGCCCAGTGGGCAATCCTCTATGGCCTGCGAGCAGGGTGGCATCGCCTTAACCCTCAGGCGGAGGGTCCTCGTGGAGTAATCGACAGCTGCTAGTCCGAGCAGGAGCGCCCCGGGCGAGAGTCGCTCAGCCGCCAAGATGGTCGGCTGAGCATCACGTACCTACTCATAACGGCTGTACAGCCACGAGAGCAACTGTTGTGATCGCCCCCCGGAAGCAAGCAGGTACACTTTCCATGACATAACGCGGGGCCTGATTGAGGCGCGGGCAGCCTGCTGGTCCATCTCAATGATCGACGTGCGCCCGTGCCAGTGGTCCATTTCTCACAACGGGCTCCAGCGCTGCCTTAGGCGCTCAACTGTCCGGGCCGTACCACCCTTCACGCCACGCGGACATAGTGGTACACCCAACGTACTACATGCCCTTCTGAACGACAAGAGGCGAGGGCTGCTGACCTCAGGACTGTTTCGTTCCTGATGCCTCTCACACCCCAGAGGTTATTGCTGTCAGAAATCACCACCTTCTGATCCCGCCTTTAGGAAGCTGGCCTCACTCACCACGTCCAAAAGGCGGCCACCCTTCTGGAAGACTAACGAGCGGACGCTGGGGGTATCACGGGTCAGGCGCAGGCGCCAATGGCTCTTCGTACGCGCAGCGACGCTTGTTAAAGGGGTGGCCTAACTGGCTTTTATAGCTGGGGAGAAGCCGGGGCAAGTGCGTGGCTGGCAAAAAACATCCAGCGGCGAGGCTATCATGGATCTCCCTTCGAACGCTGTTGTGAGACCCGGTCGAAATGCTGGGTGTGGACCCGTGTTTTGCGAGACGCTCCACCAGCGGCGCGTGCTTCTACATAACGGCACAGCGTAAAAGTAGCCCTCTTTCTGGAGCAATGCTCGAGGTCCAACGTGGTGTGTGGGCGACGACCGACACTGGGTTACGTGGTGCCGGGAGGGCGCTTTAGTCTCAAACAACGATCCCGCCCCGAGGGTTACAGTAGGCCCTGCTTTTTCGTGTGACTAGCGCCGACCTTCAATCCATCCCGGGTCGTCTGATTAGACATCAGAGGCAGGGGAAACTATTACTCACTCCCATACCCGCCTATGTTCCCCAAGCGGGGTCCTGCCCCATCGTACCCTTACCGGTGCAGGGGGCCGGTAGCCGTTGACAGAGGAGCATTACGGCCATACAGACCCTTCTAGCGGAGCTTCCTATGTCCATGGTCCTCCGGTAACGAATGGCCGTCCTTTCGCTGCTTGCGCCAATCTCTGTGCACCTCGATACACCTAGGCAGCGACATCTCCGTGCGTGGGCCTGGCGAGAACAACGGATTACTCCTCCTCCGCCTCACCCGACTATTTACGGCCCATAGAAGGCGCATGGGTAACCCTTCGCGCAGAAGGCCAAGAGCAAAGGAAAGTAACGGCGTCGAGGGCAACGCCACTAGACGCATCGCTGCCCTGCTGCCCGTGCCTAACTCTTGATCGGTGGGCCTATAGTGTGGGTCACTGTCAGGCCCGCGCGTCGTGACACAAGGTCGGCCTCACATCAATTTTAGTTCCACAGGTGCTTAAGCGCGTGCGAGGGACAGAGCACAGTTAGCTGGTCCCTGCGATCAAGGAATCGAATACAACGCAAGTTAGATACCTACTCCTTCGCCGAGCGTGAGTCGGACCGGAGCCCTGGTGATGGTCAGGGTGGGGGGTACAAAACGTGTCTTCATACAACGTTTGTCCTTCTTTTCCAGGCAGGCAGCCGAGGCCGATTTGGGCGCCACTTGGCACGAAACATTGTCCGGTCTGTACTTACTACGTTTCTAGTAAGTAATTCCGCTCAGGACAGCAGCGCACTACACATGGGCAACGACGGCCCGGAACCACGTGACATACGTGCCAGCTACGACCGGGCCCCGGGCGGAATTCACGGCATGGCTTGCCGCCCTGGAGCCACGTGCCTTTGGCGCCAACTCCACGACCCCGGACCCAGCGCGATCAGCCCTTCCGGCGACCACTGGCCAGCCGCCTCCGAAATGAAAATCGCTGGACAGCCCGCTAAGGATGACTTCCGTGGCGATCCGTCCCAGGCCGGGGCGACGAATAGACTGACCACCGAAGCAAAGTAGGGCGGACCCGTCAACGGGAACACACGGTCACATATCCGGAACGCCGTGGCAAAGTGAAGTTTTACGATTATTAGTCCCCAACTTGCCTGAACACGAGCGCCCCCTAGAGGGTACCCCGCCGTCGGAGGTCCACCATGTGGATCTCTACTTCCATTCGTGCAACGAAAGCCTCTCTAGCACGTTGGGCCAGGACGCCCCATCTCGTCACCAACAATTGTATACGCACCCTTCCGCTTAGTCCACATATCGACGCAGGCGAGCAGACTTAAGTGAACGAGAATGAGCGTTCAGGGGCGTACAGGCCCTCGAAGGCTGCGCCTCTCGGAGTTCTAAGGGTTGAGGACGCCCGGAGCACCAACTCAATTGAGCCGACATGGCCGGTACCAAGCTCAGCCTTAATGGGCTCCGGGGCAGACGTCGCGTAATCGGCAAAAGGGAGTGAGTGGTGGCAGCGTCGACTATGGGCGCAACGGCTTGTCCGTTGCGAGCATGGAGCCAGGGTAGGACCACCCGTATACAGGTAAAGACGCGTGGCCTAGAGCACGACTGTCAGTGCGCGACATTTGATGGCGCCCGCCTTCCACATCTGGCGCGTACACAGAGCGACACGCTTAAACGGAGTCCGGAAGCGAAGGCAGTCGGGCGCATGGCATGCTGGCGTCGAAAATTGAAGATTACAGGTGACACGCGCCGTATTCCGGCTCTCCCACCACGCCTTCGGG
>CH0549@3
GGAGCCGCGCCTGCGGCAAACGGAATCACGAGCTAGATCCACCGGGCCGCATCAGGTAAAGGTAGGGTCCCATTAGCGCTGGACACCCGGTCGGCTTCCGAGGATGCTGATTAGATCGCGCCGATCCTCGTAGTTCGACTGGTACCCCTGGCCGGCCCTTCCTGGGGACTGCAGCTCGGGATGCTATCGTCGAATGGGGCCGCCCTTGAATATTTAGGCGGAATCAGCGGCCGCCACGCAGCGCTGCGGTAGTGCGCGCCCGCTGTTGGTTGCACGACTGGCGTGCGCAGTGTAGATGCGCGTCAAGCAATCGTGGCTCGCTAATAGTGGCCGGCTGTCCACTTGGCCCTAGGGGAAAGGGGAGTTCTGCTGCGACTCTCCGTCCCAATCCACCTTACCGTAGGACGGGCTGTAATCTCGCCCCACGCCTAATCGTGCATCCGGGTTCTGCCGTCTTTGGAACCGGCAAGACGAAAGGGGCCCCGCGCAGTGCCTCTATACACGGGTGATTGGCAGATGCCAAATCCCGCCTTTCAGGAGGAGAGTGCGCCAACTGTCCTGGGAAGGCCCGATCCCGCTCCCGGAGCGTAGAGGCCGGTCCTCCCCTGATATGTAAGCGGATGTTTTAAAGCCCCCGGCAGGAATTCGAGCGGCCGCTACCCACCCCTCCATGCAATCTTGGAATTCAACGGTGCACGAACCAGCCTTGGCTAACAGCCCGTTGGTGTGCCCGGGGGTATGCCTTGGTCCTTGCCGGAAGGACGCGACTCACCGTGACATCGGGCCGGAGTCCTACTTATGGAGGACCCGGGACTATGGGCCGCAGATCGGCGTGGCCGGGACTCGAGCCCCAGGGACAAGCTGCTATGGTCTGCAGGTAAGATGGCATCGCCCTAACCCCCAGGAGGAGAGTCCCCGTGTGACAATCGCCAGCGGTCAGTCCAAGCCGAAGTGCTCCGGGCAAGAGTCGCTTAGCCACCAGGACGGTCGGCCAAGCATCGCGTACCTACTCATAACTGATGCACAGCCACGAAAGTGCCTGTTGTGATCGCTCCCCGGGGGCAAGCAGGCACACTTTCCATGATGTAACGAGGGGCCCGGTTGGGACTCAATCAGCTTGCTGGTCCACCTCGGTGCTCACCGCGTGCTTGCGCTGGCGGTTCATTCTTCACAACGGGCTCCAGCGCTGTCGTAGGCGCCCAAATGTCCGGGCCGTCCCAACCTTCAATCCACGTGGACGCAGTTTGGTCCCCAGAGTATTACATGTCCTTCCGAACGGCAAGAGGCGCGGGCCGCTGACCTCAGGGCTGCGCCACCCTCGATGCCGCCTAACCAACGAAGGTCATTGTTGGTAGAAGGCGCCACCCTCCGAGCCCACCTTCAGGGGGCTGGCCTCACCCACCACGTCTGCAAGGTGGTTGACCCTTTGGACGACTAACGAGCGGCCACTAGGGGCATTGCGGGTCGGGCGCATGCGCCAATGGCTCTTCGCGCGCGTGGTGACGCTTGCTAAGAGAGTATCCTAGCTGGCTTTCACGTCCGGGGAAAAGATGGGGCAGGTGCGTGGCCGGTAAAGAGCATCCAGCGGCTGAGCTGTTACAAATCCCCCTTTGGGATCCTTGGCAGAAATCGGTTGGGAGGTCGAGCGTGGACCCGGGTTTTACGAGGCGCTCCACCGGCGATGCGTGCTCCCACGGGAAGGTACGGCATGAGGACAGTTCTCTTTTTGAAATCCCGCTTAGGGCCAGACGTGGTGTTCAGACTGCGACCGACACTGAGGCGCGTGGTGCCGAGAATGAGCTCGATTCGCAAACGACGGTCCCACCCCTGGGGGTACAGGGAGCACTGCTTCTGCGTGTGACTAGCTCCGGCCTTTAATCTGCCCCGGGTCGTTTTGTTCGACATTCGAGGCAGTTGAAACTATTACCCACCCTCATACCCGCCCACTTTCCCTAAATAGTGTCCTGTCCCACCGTGCCCCTACCAGTGCAGGAGATCGGTAGCTGGTGACGGAGAAGTGGCACGGCCGTACCGATCTTTACGGCAGAGCTTCCCGCGTTCACGACTCGCCGGTAACGAACGGCCGTCCCTTTGATGCTTGCGCCACTTTCTGTGCGCTGCGACAAACCTAGGCAGCGGCAGCTCCACACACGATCCTGTCGAGAATGGTGAATTATCCCTCCTCCACCCCCCCCGACTATCTACGGCCCATCTAAGATTCATGGATAACCATTCGCGCAGAAGGCTAAGAGCAAATGAGAGTGACGGCATCGAGGACAACGCCACTAGGCGAAGCACCGTCTTGCGGCCTGCGCCTCACCCCTGATCGGCGGGCTTATCGTGTGGGCCGCCATCAGGACCGCGCGTCGGGACGCAGGGTCGGCCTCACATCCATCTTAGTTCCGCGGGTGCTTCAACGCGTATGAAGGGCGTAGCACGACGAGTCAGCCCCTGCGCCTAGGGGACCGAACATAACGCAAATTAGATGCCTAATCCTTCGCCTAGCATGAGTCAGATCGGGGCCTTAGTTACGGTCAGGATGAAGGGTGCAGGACGCGTCTCTATGCAATGCGTGCCCTTCTTCTCCCGGCGGGCGGTTGGAACCGATTCGGGCGTCACTTAGCACGGAACATTGCCCGGTCTGTACCCCCTACATCTCTGGTGAGTAGTTCCGCCCAGGACAACAACACGCTGCACATGGTCGGTGACGGCCCGGAGCAACGGGACACACGCGCCAGCTGCGACCAGGCCCCGGGCGAAATTCGCGGCATTGCTCGCTGTTCCAGCACTACGGGCCTTTGGTGCAAGCCCTATGACCCCGAGTTTAACGCGGCCGGCCCTTCCGACGACCACCGGCCAGCCACCTCCGCGACGAGGGCCGTTAGGTAGAATGCGAAGGCTGATTTACGTGACACCCTGCTCTGGGCCAAGATGGCGAGGAACCTGATCGTTGGAAAAAAGTAGGACGGGCCTGTAAGCTTAGACGCACAGCTACGTGCCCGGCGCTTCGTGACGAAATGGAATTTTACGGCTAGCAGTCCCAGATCTGTTCGCACCCGAACGCACCATGGAGAGTGCTCCACCGCCGGAGATCCATTACACGAACCTCTAAGTTTATTAATGCAACGAAAGCCTCGCCAGTAAGCTAGGCAGAGGTGCTTCCTATCACCGTTAGTAGCTGCACACATGTATGTTTACTCAGTCCACGCACCGGCACAGGCGATCAGACTCAAGTGAACAATAATAAGCGCTCAGGGATATACAGACCCCTGAGGGTTGCGCCGTGCGGAGTTCTCGAGGTTAGGGAATCCCGGCGCGCCGACTCAATCGGGCCGACGTAGCCAGTGATGAACCCAACTCTGGCGGGCTCAGGGGAAGATACAGCACAGTCAGCAGAGGAGGGGGGGTGGTAGCAGCGTCGCACACGAGTGAAATAGCTCGTCCGTCGCGAGCGTAGAGCCAAGGTATGACCACCCGCATACAGGCAAAGACGCACGACCTGGAGTACGACTATCGAGGTACGACATGTGAGGGCGCCCGCCTTACACATTTGGCGCGTCCGCAAGGCGACGCACTTAAATTGAGCCCGGAAGCGAAGGTAGTCGTATGCATGGCATGTCTGCGTCGGAGGTTGAGGGTTACAGATGACGCGCACCGCCTTCCGGCCCTCCCGCCACGCCCCCGGG
>NG0095@3
GGAGCCGCGCCTGCGGCAAACGGAATCACGAGCTAGATCCACCGGGCCGCATCAGGTAAAGGTAGGGTCCCATTAACGCTGGACACCCGGTCGGCTTCCGAGGATGCTGATTAGATCGCGCCGATCCCCGTAGTTAGACTGGTACCCCTGGCCGGCCCTTCCTGGGGACTGCAGCTCGGGATGCTATCGTCGAATGGGGCCGCCCTTGAATATTTAGGCAAAATTAGCGGCCGCCACGCAGCGCTGCGGTAGTGCGCGTCCGCTGTTGGTTGCACGACTGGCGTGCGCAGTGTAGATGCGCGTCAAGCAATCGTGGCTCGCTAATAGTGGCCGGCTGTCCACTTGGCCCTAGGGGAAGGGGAAGTTCTGCTGCGACTCTCCGTCCCAATCCACCTTACCGTAGGACGGGCTGTAATCTCGCCCCACGCCTAATCGTGCATTCGGGTTCTGCCGTCTTTGGAACCGGCAAGACGAAAGGGGCCCCGCGCAGTGCCTCTATACACGGGTGATTGGCAGATGCCAAATCCCGCCTTTCAGGAGGAGAGTGCGCCAACTGTCCTGGGAAGGTCCGATCCCGCTCCCGGAGCGTAGAGGCCGGTCCTCCCCTGATATGTAAGCGGATGTTTTAAAGCCCCCGGCAGGAATTCGAGCGGCCGCTACCCACCCCTCCATGCAATCTTGGAATTCAACGGTGCACGAACCAGCCTTGGCTAACAGCCCGTTGGTGTGCCCGAGGGTATGCCTTGGTCCTTGCCGGAAGGACGCGACTCACCGTGACATCGGGCCGGAGTCCTACTTATGGAGGACCCGGGACTATGGGCCGCAGATCGGCGTGGCCGGGACTCGAGCCCCAGGGACAAGCTGCTATGGTCTGCAAGTAAGGTGGCATCGCCCTAACCCTCAGGAGGAGAGTCCCCGTGTGACAATCGCCAGCGGTCAGTCCAAGCCGAAGTGCTCCGGGCAAGAGTCGCTTAGCCACCAGGACGGTCGGCCAAGCATCGCGTACCTACTCATAACGGCTGCACAGCCACGAAAGTGCCTGTTGTGATCGCTCCCCGGGGGCAAGCAGGCACACTTTCCATGATGTAACGAGGGGCCTGGTTGGGACTCAATCAGCTTGCTGGTCCACCTCGGTGCTCACCGCGCGCTTGCGCTGGCGGTTCATTCTTCACAACGGGCTCCAGCTCTGTCGTAGGCGCTCAAATGTCCGGGCCGTCCCAACCTTCAATCCACGTGGACGCAGTTTGGTCCCCAGAGTACTACATGTCCTTCCGAACGGCGAGAGGCGCGGGCCGCTGACCTCAGGGCTGCGCCACCCTTGATGCCGCCTAACCAACGAAGGTCATTGCTGGTAGAAGGCGCCACCCTCCGAGCCCACCTTCAGGGGGCTGGCCTCACCCACCACGTCTGCAAGGTGGTTGACCCTTTGGACGACTAACGAGCGGCCACTAGGGGCATTGCGGGTCGGGCACATGCGCCAATGGCTCTTCGCGCGCGTGGTGACGCTTGCTAAGAGAGTAGCCTAGCTGGCTTTCACGTCCGGGGAAAAGATGGGGCAGGTGCGTGGCCGGCAAAGAGCATCCAGCGGCTGAGCTGTTACAAATCCCCCTTTGGGATCCTTGGCAGAAATCGGTTGGGAGGTCAAGCGTGGACCCGGGTTTTACGAGGCGCTCCACCGGCGATGCGTGATCCCACGGGAAGGTACGGCATGAGGGCAGTTCTCTTTTTGAAATCCCGCTTAGGGCCAGACGTGGTGTTCAGACTGCGACCGACACTGGGGCGAGTGGTGCCGAGAATGAGCTCGATTCGCAAACGACGGTCCCACCCCTGGGGGTACAGGGAGCACTGCTTTTGCGTGTGACTAGCTCCGGCCTTTAATCTGCCCCGGGTCGTTTTGTTCGACATTCGAGGCAGTTGAAACTATTACCCACCCCCATACCCGCCCACTTTCCCTCAATGGTGTCCTGTCCCACCGTGCCCCTACCAGTGCAGGAGATCGGTAGCTGGTGACGGAGAAGTGGCACGGCCGTACCGATCTTTACGGCAGAGCTTCCCGCGTTCACGACTCGCCGGTAACGAACGGCCATCCCTTTGATGCTTGCGCCAATTTCTGTGCGCTGCGGCAAATCTAGGCAGCGGCAGCTCCACACACGATCCTGTCGAGAATGGTGAATTATCCCTCCTCCACCTCCCCCGACTATCTACGGCCTATCTAAGATTCATGGATAACCATTCGCGCAGAAGGCTAAGAGCAAATGAGAGTGACGGCATCGAGGACAACGCCACTAGGCGAAGCACCGTCTTGCGGCCTGCGCCTCACCCCTGATCGGCGGGCTTATCGTGTGGGCCGCCATCAGGACCGCGCGTCGGGACGCAGGGTCGGCCTCACATCCATCTTAGTTCCGCGGGTGCTTCAACGCGTATGAAGGGCGTAGCACGACGAGTCAGCCCCTGCGCCTAAGGGACCGAATATAACGCAAATTAGATGCCTAATCCTTCGCCTAGCATGAGTCAGATCGGGGCCTTAGTTACGGTCAGGATGAAGGGTGCAGGACGCGTCTCTATGCAATGCGTGCCCTTCTTCTCCCGGCGGGCGGTTGGAACCGATTCGGGCGTCACTTAGCACGGAACATTGCCCGGTCTGTACCCCCTACATCTCTGGTGAGTAGTTCCGCCCAGGACAGCAACACGCTGCACATGGTCGGTGACGGCCCGGAGCAATGGGACACACGCGCCAGCTGCGACCAGGCCCCGGGCGAAATTCGCGGCATTGCTCGCTGTTCCAGCACTACGGGCCTTTGGTGCAAGCCCTATGACCACGAGTTTAATGCGGCCGGCCCTTCCGGCGACCACCAGCCAGCCACCTCCGCGACGAGGGCCGTTAGGTAGAATGCGAAGGCTGATTTACGTGACACCCTGCTCTGGGCCAAGATGGCGAGGAACCTGATCGTTGGAAAAAAGTAGGACGGGCCTGTAAGCTTAGACGCACAGCTACGTGCCCGGCGCGTCGTGACGAAGTGGAATTTTACGGCTAGCAGTCCCAGATCTGTTCGCACCCGAACGCCCCATGGAGAGTGCTCCACCGCCGGAGATCCATTACACGAGCCTCTAAGTTTATTAATGCAACGAAAGCCTCGCCAGTACGCTGGGCAGAGGTGCCTCCTATCACCGTTAGTAGCTGCACACATGTATGTTTACTCAGTCCACGCACCGGCACAGGCGATCAGACTCAAGTGAACAATAATAAGCGCTCAGGGATATACAGACCCCTGAGGGTTGCGCCGTGCGGAGTTCTCGAGGTTAGGGAATCCCGGCGCGCCGACTCAATCGGGCCGACGTAGCCGGTGATGAACCCAACTCTGGCGGGCTCAGGGGCAGATACAGCACAGTCAGCAGAGGAGGGGGGGTGGTAGCAGCGTCGCACACGAGTGAAATAGCTCGTCCGTCGCGAGCGTAGAGCCAAGGTATGACCACCCGTATACAGGCAAAGACGCACGACCTGGAGTACGACTATCGAGGTACGACATGTGAGAGCGCCCGCCTTACACATTTGGCGCGTCCGCAAGGCAACGCACTTAAATTGAGCCCGGAAGCAAAGGTAGTCGGATGCATGGCATGTCTGCGCCGGAGGTTGAGGGTTACAGATGACGCGCACCGCCTTCCGGCCCTACCACCACGCCCCCGGG
>VT0030@1
AGGGCTGAGCCTGCGGCAAACAGAATCACGAGCTAGGTCCGCCGGACCGCATCCGGTGAAGACAGGACCCCACTAGCGCCAGCCACTCGGTCGGCTCCCGAGGATGCTGATTAGAGCGTGCCGATCCCCGTAGTTCGACTGGTACCCCGGGCCGACCCTTCCTGGGGACTGCGGCTCGGAATGAGGTCGGCGCGCGAGGCCGCCCTCGAATATCCAGGCGGAATTATCGGTCGCCCCATAGCGCTGCGGTAGTACGCGCTCGTTGTTGGTTGCCCGGTTGGCGCTCGCGGTTTAGGTGCGCGTCGAGCAATCGCGGCTCACTGCCAGTGGCTGGCCGGCCACGTGGCCCTAGGGGAAAGGGGAGCTCTGCTGCGATTCTCTGTCTCAATCCACCTTCCCTGAGTACGGGCGGTAATCCTGTCCCGCGCCCAGTCGTGAACCCGGGTTCTGCCGTTTGTGAAACCGGTCAGCAAAAAGGGGCCCCGCGCAGTGCCCCCATACCCGGGGAGTCGGCAGATGCCAAATCTAGCCTCTTAAACGGAGAGTGCAATCACCGGCCTGGGCGTGTCCGATCCCGCTCCTAGGGCGTAGAGGCCGGTCCTCCCCTGATATGTAAGCGGATGTTTTAAAGCCCCCAGCAGGAATTCGAGCGGCCGCTACCCACCCTTCCATGCAATCTTGGAGTTCGACGGTGCACGCACCAGCCTCGGCTAACAGCCCGTTGGTGTGCCCGAGGGTATGCCTCGGTCCTTGCCGGAATGACGCGACTCACCGTAGCATCGGACCGGAGCCCTATTTATGAAGGACCTGGGCCTATGGGCCGCAGATCGGCGTGGCCGGGACTCGAGCCCCATGGACAAGCCGCTATGGTCTGCGAGCAAGGTGGCATCGCCCTAACCCTCAGGAGAAGGGCCCCAGTGTAGTAACTGCCAACGGCCAGTCCAAGCCGAAGTGCTCCGGGCGCGCGTCGTTTAGCCGCCAAAATAGTCGGTCGGGCCTCACGTACCTACTCATAACGGCTGCACAGCCACGAAAGTGCCTGCTGTGAGCGCCCCCCGGGAGCAAGCAAGTGCACTTTTTATGACATAACACGAGGACTGGTTGAGGCGCGGGCAGTTCGCTGGTCCACCTCAATGCCCGCCGTGCGCCCGTGCCGGTGGTCCATTCCTCACAACGGGCTCCAGCGCTGCCGTAGGCGCTCAACTGTCCGGGCCGTACCAACCTTCACGCCACGTGGACGCAGTGGGACACCCAACGTACTACATGCCCTTCTGAACGGCAAGAGGCGCGGGCCGCTGACCTCAGGGCTGCGCCGTCCCTGATGACGCCTAACCAACGAGTGTTCTCGCCAGCATAAATAACTACCCTCCGAGCCCGCCTTTAGTAGACTTGCCTCACTCACCACGTCTAAAAGGTGGCCACCCCTCTGGACGACTAACGAGCGGCCGCTGGGGACATCACGGGTCGGGCGCAGGCGCCAATGGCTCTTCGCGCGCATGGTGACGCTTGCTAAAAGAGTGGCCCAGTTGGTTCTCCTGGCTTAGAAAAAACCTGGACAGTCGCGTGGCTGGCAAAGAGCACCCAGTGGCTAAGCTGCTGCGAATATCCCTTTAAACGCTGTTGTAAGACCCGATCGAAATGCCGAGCGTGGACCCGTGTTGCGAGAGGCGCTCTCCCGGCGGCGCGTGCTCCCACAGGACGGCACAGCGTGAGGGTGGCCCCCTTCCTGGCGTACCACTTGGGGCCCGACGTGGTGGGTGGGCGGCGATAAGCACTGGGGCACGTGGTGCCGAGAGGGCGCTCTAGTCGAAAGCGACGACCCCACCCTTGGGAGTACAGGAAGCACTGATTTTGCGTATGATTAGCGCCGACATTTAATCTGCCCCGGACCGTTTTGTTCGATATCCGAGGCAGTTGAAACTACTCATCACCCCCATACCCTTTCATGTTCCCTAAATGGTGTCCTGCCCCACCGTGCCCCTACCGGTGCAGGGGGCCGGTAGCCGGTGACGGAGGAGTGGCACGGCCATACCGATCTTTACGGCGGAGCTTCCCACGTCCACGACTCGCCGGTAACGAACGGCCGTCCCTTTGATGCTTGCGCCAATCTCTGTGCGCTTCGACAAACCTAGGCAGCGGCAGCTCCACACACGGTCCTGTCGAGAATGGTGAATTATCCCTCCTCCACCTCACCCGACTATCTACGGCCCATCTAAGATTCATGGGTAACCCTTCGCGCAGAAGGCCCAGAGCAAAGGGAAGTGACGGCGTCTATGGCGACGCCACTAGGCGAAGCAATGTCCTGCTGCCCGTGCCTCACCCCTGATCGGCGGGCTTATAGTGTGGGCCGCCGTCAGGCACGCGCGTCGGGACGCAAGATCGGTCTTACATAAACCCTGGCTCCACGGGCGCTTAGGTGCGTATGAGGGACGTAGCGTGACGAGTCAGCCCCTGCGCTCAAGGGATCGAATATAACGCAAGTTAGATACCTACTCCTTCGCCGAGCATGAGTCAGACTGAGGCCCTAGTGACGGTTAGGATGGGGGGTGCGGGACGTGTCTCTATGCGACGCGCGCCCTTCTTCCCCCTGCGGGCGATCGGAGCCGATTCGAGCGTCACTTAGCCTGGAACGTTGCCCGATCTGCACCCCCTAAGTCTCTGGTGAGTAGTTCCGCCCAGGACAGCAGCGCACTGCACATGGGCAGCGACGGCCCGGAGCAACGGGACGCACGCGCCAGCTGCGATCAGATTCCGGGCGGAATTCGCGGCATGGCTCGCTGTTCCGGCACTACGGGCCTTTGGTGCAAGCCCTCCGGCCCCGGACTCAGCGCGACCAGCCCTTCCGGCGACCACCGGCCAGCCGCCTTCACGATGGAGGCCGTTAGGTAGCACGCGAGAACTTATTCACGTGGCACCCTGCTCTGGGCCAAGATGGCGAGGAACCTGATCGTCGAAGAAAAGTAGGGCAGGCCCGTCAACGGGGACGCATAGCCACATACCATACGCGTCGTGGCGGAGTGAAGGTCTACGGCCAGCAGTTCCCAACCTGTCTGCATCTGAACACCCTATAGGGGGTACTCTGCTATCAGAGACCCCCCATGTGAATCTTTACTTCCACTCATGCAACGAAAGCCTCGCTAGCACGTTGGGCCAGGACGCCCCATCTCGTCACCAACAGTTGTATACATATATGTTTACTCAGTCCACGCACCGGCACAGGCGATCAGACTCAAGTGAACGAGAATGAGCGTCCAGGGGTGTACAGGCCCCCGAAGGCTGCGCCGTGCGGGGTTCTCGAGATTGAGGACGCCCGGCGCACCAACTCAATCGAGCCGACATGGCCGGTAACGAGCTCAACCTTAACGGGTTCCGGGGCAGACACAGCACAGTCGGCAGAGGGGGGGGGGCGGCGGTAACATCGCCTATGGGCGCAACGGACTATCCGTTGCGAGCGCGGAACCAGGGTAGGACTATACGTATACAGGCCAAGACGTGCGACCTGGAGTACGACTGTCAGTGTACGACATGTGAGGGCGCCCGCCTTCCACATCTGGCGCGTCCACAAGGCGACGCGCTTAAACTGAGCCCGGAAGCGAAGGTAGGCGGACGCATGGCATGTCTGCGTCGGAGGTTGAGGGTTACAGATGACGCGCACCGCCTTCCGGCCCTCCCATCACGCCCCCGGG
>PH0118@3
GGAGCCGCGCCTGCGGCAAACGGAATCACGAGCTAGATCCACCGGGCCGCATCAGGTAAAGGTAGGGTCCCATTAGCGCTGTACACCCGGTCGGCTTCCGAGGATGCTGATTAGATCGCGCCGATTCCCGTAGGTCGACTGGCACCCCTGGCCGGCCCTTCCTGGGGACTGCAGCTCGGGATGCTATCGTCGAATGGGGCCGCCCTTGAATATTTAGGCGGAATTGGCGGCCGCCACGCAGCGCTGCGGTAGTGCGCGCCCGCTGTTGGTGGCACGACCGGCGTGCGCAGTGCAGGTGCGCGTCAAGCAATCGTGGCTCGCTAATAGTGGCCAGCTGTCTACTTGGCCCTAGGGGAAAGGGGAGTTCTGCTGCGACTCTCCGTCCCAATCCACCTTACCGTAGGGCGGGCTATAATCTCGCCCCACGCCTAATCTTGCATCCGGGTTCTGCCTTCTTTGGAACCGGCAAGACGAAAGGGGCCCCGCGCAGTGCCTCTATACACGGGTGATTGGCAGATGCCAAATCCCGCCTTTCAGGAGGAGAGTGCGCCAATTGTCCTGGGAAGGTCCGATCCCGCTCCCGGAGCGTAGAGGCCGGTCCTCCCCTGATATGTAAGCAGATGTTTTAAAGCCCCCGGCAGGAATTCGAGCGGCCGCTACCCACCCCTCCATGCAATCCTGAAATCCAACGGTGCACGAACCAGCCTTGGCTAACAGCCCGTTGGTGTGCCCGAGGGTATGCCTCGGTCCTTGCCGGAATGACGCGACTCACCGTGACATCGGGCCGGAGTCCTACTTATGGAGGACCCGGGACTATGGGCCGCAGATCGGCGTGGCCAGGACTCGAGCCCCAGGGACAAGCTGCTATGGTCTGCGAGTAAGGTGGCATCGCCCTAACCCTCAGGAGGAGAGTCCCCGTGTGACAATCGCCAGCGGCCGGTCTAAGCCGAAGTGCTCCGGGCAAGAGCCGCTTAGCCACCAGGACGGTCGGCCAAGCATCGTGTACCTACTCATGACGGCTGCACAGCCACGAAAGTGCCTGTTGTGATCGCTCCCCGGGGGCAAGCAGGCACACTTTCCATGATGTAACGAGGGGCCTAGTTGGGACTCAAGCAGCTTGCTGGTCCACCTCGGTGCTCACCGCGCGCTCGCGCCGGCGGTTCATTCTTCACAACGGGCTCCAGCGCTGTCGTAGGCGCTCAAATGTCCGGGCTGTCCCAACCTTCAATCCACGTGGACGCAGTTTGGTCCCCAGAGTACTACATGTCCTTCCGAACGGCAAGAGGCGCGGGCCACTGACCTCAGGGCTGCGCCACCCTTGATGCCGCCTAACCAACGAAGGTCATTGCTGGTAGAAGGCGCCACCCTCCGAGCCCATCTTCAGGGGGCTGGCCTCACCCACCACGTCTGCAAGGTGGTTGACCCTTTGGACGACTAACGAGCGGCCACTAGGGGCATTGCGGGTCGGGCGCATGCGCCAATGGTTCTTCGCGCGCGTGGTGACGCTTGCTAAGAGAGTAGCCTAGCTGGCTTTCACGTCCGGGGAAAAGATGGAGCAGGTGCGTGGCCGGCAGAGAGCATCCGGCGGCTAAGCTGTTACAAATCCCCCTTTGGGATCCTTGGCAGAAATCGGTTGGGAGGTCGAGCGTGGACCCGGGTTTTACGAGGCGCTCCACCGGCGATACATGCTCCCACGGGAAGGTACGGCATGAGGGCAGTCCTATTTTTGAAATCCCGCTTAGGGCCAGACGTGGTGTTTAGACTGCGACCGATACTGGGGCGCGTGGTGCCGAGAATGAGCTCGATTCGCAAACGACGGTCCCACCCCTGGGGGTACAGGGAGCACTGCTCTTGCGTGTGACTAGCTCCGGCCTTTAATCTGCCCCGGGTCGTTTTGTTCGACATTCGAGGCAGTTGAGACTATTACCCACCCCCATGCCCGCCCACTTTCCCTAAATGGTGTCCTGTCCCACCGTGCCCCTACAGGTGCAGGAGATCGGTAGTCGGTGACGGAGGAGTGGCACGGCCGTACCGATCTTTACGGCGGGACTTCCCGCGTTCGCGACTCGCCGGTAACGAACGGCCGTCCCTTTGATGCTTGCGCCAATTTCTGTGCGCTTCGACAAACCTAGGCAGTGGCAGCTCCACACACGATCCTGTCGAGGATGGTGAATTATCCCTCCTCCACCTCCCCCGACTATCTACGGCCCATCTAAGATTCGTGGATAGCCATTCGCGCAAAAGACTAAGAGTAAAGGAGGGTGACGGCATCGAGGACAACGCCACTAGGCGAAGCACTGTCTTGCGGCCTGCGCCTCACCCCTGATCGGCGGGATTATCGTGTGGGCCGCCATCAGGACCGCGCGTCGGGACGCAAGGTCGACCTCACATCCATCTTAGTTCCGCGGGTGCTTCAACGCGTATGAAGGGCGTAGCACGACGAGTCAGCCCATGCGCCTAAGGGACCGAATATAACGCAAATTAGATGCCTAATCCTTCGCCTAGCATGAGTCAGATCGGGGCCTTAGTTACGGTCAGGATGAAGGGTGCAGGACGCGTCTCTATGCAACGCGTGCCCTTCTTCTCCCGGCGGGCGGTTGGAACCGATTCGGGCGTCACTTAGCACGGAACATTACCCGGTCTGTACCCCTTACATCTCTGGTGATTAGTTCCGCCCAGGACAGCAGCACGCTGCACATGGTCGGTGACGGCCCGGAGCAACGGGACACACGCGCCAGCTGCGACCAGGCCCCGGGCGAAATTCGCAGCATTGCTCGCTGTTCCAGCACTACGGGCCTTTGGTGCAAGCCCTATGACTCTGAGTTTAACGCGGCCGGACCTTCCGGTGACCACCGGTCAGCCACCTCCGCGGCGAGGGCCGTTAGGTAGAATGCGAAGGCTGATTTACGTGACACCCTGCTCTGGGCCAAGATAGCGAGGAACCTGATCGTTGGAAAAAAGTAGGACGGGCCTGTAAGCTTAGACGCACAGCTACGTGCCCGGCGCGTCGTGACGAAGTGGAATTTTACGGCTAGCAGTCCCAGATCTGTTCGCACCCGAACGCCCCATGGAGAGTGCTCCACCGCCGGAGATCCATTACACGAACCTCTAAGTTTATTAATGCAACGAAAGCCCCGCCAGTACGCTGGGCAGAGGTGCCTCCTATCACCGTTAGTAGCTACACACATGTATGTTTATTCAGTTCACGCACCGGCACAGGCGGTCAGACTCAAGTGAACAATAATAAGCGCTCAAGGATATACAGACCCCTGAGGGTTGCGCCGTGCGGAGTTCTCGAGGTTAGGGAATCCCGGCGCGCCGATTCAATCGGGCCGACGCAGCCGGTGATGAACCCAACTCTGGCGGGCTCAGGGGCAGATACAGCACAGTCAGCAGAGGAGGGGGGGTGGTAGCAGCGTCGCACACGAGTGAAATAGCTCGTTCGTCGCGAGCGTAGAGCCAAGGTATGACCACCCGTATACAGGCAAAGACGCACGACCTGGAGTACGACCATCGAGGTACGACATGTGAGGGCGCCCGCCTTACACATTTGGCGCGTCCGCAAGGCGACGCACTTAAATTGAGCCCGGAAGCGAAGGTAGTCGGATGCATGGCATGTCTGCGTCGGAGGCTGAGGGTTACGGATGACGCGCACCGCCTTCCGGCCCTCCCACCACGCCCCCGGG
>IN0076@4
GAAGTCGAGCCTGCGGTAGCCAGAATCCCGAGCGAGGGTCGCCGAGCAGCATCCGGTAAAGGCCGGACCCCGCTAGCGCCAGCCACTCGGCCGGCTCACGAGGATGCTGATTAGAGCGTGCCGGTCCCCGTAGTTCGACTGGTACCCCGGGCAGACCCTTCCTGGGGACTACGGCTCGGGATGCGATCGGCGAACAGGGCTGCCCCTGAACATCCGGGCGGAATTAGTGGCCGCCACGCAGTGCCATGGTAGTGCGCGCCCGCTGTTGGTTGCACTGCTGGCGTGCGCAGTGTAGGTGTGCGCCAAGCAGTCGCGGCTCACTGCCAGCGGATGGCCGGCCACGTAGCCCCCGAGTAAAGGTGAACCCCGCCACAATTCTTTGCCTTGGCTCACCTCCTTTGAGTACGAGCTGTAGTCCTGTCCCACGCCTAATCGTGCATCCGGGTTCTGCTGTCTGTGGAATCGGTCAGACGGGAAGGGCCACGAGCAGTGCCCCTATACACGAGTAATCGGCAGGTGCCGAATCCCGCTTCTCAGGAGGAGAACGCGCCAACTGTCCTTGGCGGGTCCGATCCCTCTCCCGGGGCGTAGCGGCCGATCCTACCCTGACGTGCCAACGGCCTTTTTAGAGCCCCCAGCGGGAACCTGAGCGGTCGCTACCCATCTTTCCATGCAATCTTTGCATTCGATGTTATACGCACCAGCCTCGGCTAACAGCTCGTCGGTATGCCCGAGGGTATGCTTCGGTCCTTGCTGAAATGACGCGATTCACCGTAGCATCGGGTCGGAGCCCTACTTATGAAGGACCTGTGCTCGCGGGCTGCAGATCGGTGTTACCGGGACTCGAGCCCCAGGGACAGTCCGCTATGTTCTGCGAGCAAGGTGGCATCGTCCTACTCTTCGGACGGGGAACTCCAATGTGACAGTCACCCGCGGCCAGTCCAAGCCGGAGCGCCCCAGGCGCGCTTCGTTTAGCCGCCAAAATAGTCAGTCGGACCCCACGCACTTCAGCCTACCGACTGCACAGCCACGAAAGTGCCTGTTGTGATCGCCCCCCAGGAGCAAGAAGGTACACTTTCCATGACATAACGCGGGGCCTGGCTGGGACTCAGGCGGCTTGATGGTCCACCTCGGTACTCACAGCGCGCTCGCGCCGGTGGTTCATTCTTTGCAACGAACTCCAGCGCTGCCGCAGGCGCTAAGCTGTCCGGTCCGTACAAACTTTCAAGCCATGTGGGCGCAGTTTGGTCCCCAGAGTACTATATGCTATTCTGAGCGGCAAGGGGCGCGGGCCGCCGACCTCAGGGCTGCGCCGTCCCTAATGACGTCTAACCAACGAAGGTTACTTCTGGCCGAAAGCGCCATCCTCCGATTCCGCCTTTAGTAAGCTGGCCTCACTCACCACGTCTAAAAATTGGCCACCCTTCTGGAAGACTAACGATCTGCCGCTGGGGGCATCGAGGATCGGGCGCAGGAACCAATAGCTTTTCGCGCACGTGGTGACGCTTGCTCAAAGAGCGGCCTAACCGACTTCCACGTCTGGGGAACAGCCGGGGTAGGTATGTTGCTGGCGAAGAGCGCCCAGCGGCTAGTCTATTATGGGTCTTCCTTTGAACGCTGTTGTAAGGCCCGGTCGAAATGCCGAGCTCAGACCCATATTGCGCGGGGCGCTCTCCCGGCGGCGCGTGCTCCCACAGGACTGCACAGCGTGAGGGTAGCCCTCCCTTTGAAGTACCGCTTGGGGCCCGACGTGTTGTGTGGGCGGCGACCGACACTGGAGCACGTGATACCAGGAGGGCGATCTATTCGCACACGACGGTCCTACCCCTGGGGGTACAGGGAGCACTACTTTTGCGTGTGACTAGCTTCGGTCTTTAACCTGCCCCGGGTCATTTTGTTCGGCATCCGAGGCAGTTGAAATTATTACTCGTCCCCATACACGCCCCCGTTCCCTAAATGGTATTCTTCTCTATCGTACCACTGCCGTCGCAGGAGGCCGGTGGCCGGCAACGGAGGAGCGTTACGGCCATACCGGTCTTTCTAGCGGAGCTTCCTATGTCCATGGTTCGCCAGTAACTAGCAGTCGTCTTTTTGATGCTTGCGCCAATCTCTGTGCGCCTTAATACACCTAGGCAGCGGCGGCTCCGCGCGCGGGCCTGTAGAGAGCGACGGATTACTCCTCCTCTACCTCACCCGATTGCCTACGGCCCATCTAAGATTCATGGGTGACCCTTCGCGCAGCAGGACAAGAGCAAAGGAAAGTGAAAGCGTCGAGGGTAATGCCACTAGGCGAAGCACTGTCCGGTTGCCCGTGTATCACCCCTGATCGGCGGGCTTACAGTGTGGTCCGCCGTCAGGCCAGCGCGCCGGGATGCAAGACCAGCTCCCTATCAATCCCGGTTTCGTAGGCACCGAGGCGTGTATAAGGGGCGTAGCACAGTTGATCGGCCTCCACGCTTAAAGGATCGCCTGTAAAGCGAGTTAGACACTTACCCCTTCGTCGAACACGAGTCGGACCGGGGCCCTAGTGACGTCCAGGGCGGGGAGGGTAGGGTATGTCTCTCTATAACGCGTGTTCTGTTCCCCTCGGCGAGCGATCGGGGCCGGTTCGGGCATCACTTAGCACGGAACGTTGCCCTATCTGTGCCCCCTACGTCCCTGGTGAGTAGTTCTGCCCAGGATAGCAGCGCACTGCACATGGGCAGCGAAGGTCCGAAGCAACGGGCCACACGCGCCAGCTGCAGCCAGGCCCCGGACGGGATTCGCGGCATTGCTCGCTGTTCCGGCACTATGGGCCGTTGGTGAAAGCCCTCCGACCCCGAGCTTAACGCGACCGGCCCTGACGGCGACCACCGGCTAGCCGCCTTCACGATGGAGGCCGTTAGGTAGCACGCGAAGGCTGGTTTACTTGGCACCCTGCTCTGGGCCAAGATGGCGAGGGACCTAATCGTCGAAAAAAAGTAGGGCGGGTCCGTAAGCGTGAGCGCACAGTCACATATCCGGAACGTTGTGGTAAAGTAGGATCTTACGGCTAGCGGTCCCCAACCTGTTCGCACCCGAACGTCCCATAGAGGGTGTTCTGCTGTCGGGGATCAATCACGTGGACCTCCGAGTTCATCCATGCAGCTCAAGTCTTGCTAGTACACTGGGCCAATGTGCCTCCTATCGTCACCGACAGTTGTATACGCACACTTCCGCCCAGTCCATGTATCGACGCAGACGATCAGACTCGAGTGGACAGGAATAAGCGCTCGGGGGCGGCCAGATTCCTGGAAGCCTCACATCGCGGAGTTCTAGGGGCTGAGACATTCCGGCGCACCAACTTAATTGGGCTACAGTGGCCGGTAACGAGTTAAATCTTGACGGGCTCAGGGGCAGACATAGCACGGTCAGCAGAGGGGGGGGAATTATAGCAGCGTCGCACACGAGTGCACTAGCTCGCCCGTTGCGAGCGTGGAGCCAGGGTAGGACCACCCGTGTACAGACAAAGACGTGCGACCCGGAATAAGACTGTCGAGGTACAACACGTGAGGTCGCCCGCCTTCCACCTCTGGCGCGTCCGCAAAGCGACACGCGTAAACGGAACCTGAAAGCGGATGTAGTCGGACGCGTGGCATTTCTGTGTATGAAGTTTAGGGTTACAGGTGACGCGAGCCATATTCCGGCTCTCCCACCACGCTCCCGGG
>BN0170@3
GGAGCCGCGCCTGCGGCAAACGGAATCACGAGCTAGATCCACCGGGCCGCATCAGGTAAAGGTAGGGTCCCATTAGCGCTGGACACCCGGTCGGCTTCCGAGGATGCTGATTAGATCGCGCCGATCCCCGTAGTTCGACTGGTACCCCTGGCCGGCCCTTCCTGGGGACTGCAGCTCGGGATGCTATCGTCGAATGGGGCCGCCCTTGAATATTTAGGCGAAATTAGCGGCCGCCACGCAGCGCTGCGGTAGTGCGCGTCCGCTGTTGGTTGCACGACTGGCGTGCGCAGTGTAGATGCGCGTCAAGCAATCGTGGCTCGCTAATAGTGGCCGGCTGTCCACTTGGCCCTAGGGGAAGGGGGAGTTCTGCTGCGACTCTCCGTCCCAATCCACCTTACCGTAGGACGGGCTGTAATCTCGCCCCACGCCTAATCGTGCATCCGGGTTCTGCCGTCTTTGGAACCGGCAAGACGAAAGGGGCCCCGCGCAGTGCCTCTATACACGGGTGATTGGCAGATGCCAAATCCCGCCTTTCAGGAGGAGAGTGCGCCAACTGTCCTGGGAAGGTCCGATCCCGCTCCCGGAGCGTAGAGGCCGGTCCTCCCCTGATATGTAAGCGGATGTTTTAAAGCCCCCGGCAGGAATTCGAGCGGCCGCTACCCACCCCTCCATGCAATCTTGGAATTCAACGGTGCACGAACCAGCCTTGGCTAACAGCCCGTTGGTGTGCCCGAGGGTATGCCTTGGTCCTTGCCGGAAGGACGCGACTCACCGTGACATCGGGCCGGAGTCCTACTTATGGAGGACCCGGGACTATGGGCCGCAGATCGGCGTGGCCGGGACTCGAGCCCCAGGGACAAGCTGCTATGGTCTGCAAGTAAGGTGGCATCGCCCTAACCCTCAGGAGGAGAGTCCCCGTGTGACAATCGCCAGCGGTCAGTCCAAGCCGAAGTGCTCCGGGCAAGAGTCGCTTAGCCACCAGGACGGTCGGCCAAGCATCGCGTACCTACTCATAACGGCTGCACAGCCACGAAAGTGCCTGTTGTGATCGCTCCCCGGGGGCAAGCAGGCACACTTTCCATGATGTAACGAGGGGCCTGGTTGGGACTCAATCAGCTTGCTGGTCCACCTCGGTGCTCACCGCGCGCTTGCGCTGGCGGTTCATTCTTCACAACGGGCTCCAGCGCTGTCGTAGGCGCTCAAATGTCCGGGCCGTCCCAACCTTCAATCCACGTGGACGCAGTTTGGTCCCCAGAGTACTACATGTCCTTCCGAACGGCAAGAGGCGCGGGCCGCTGACCTCAGGGCTGCGCCACCCTTGATGCCGCCTAACCAACGAAGGTCATTGCTGGTAGAAGGCGCCACCCTCCGAGCCCACCTTCAGGGGGCTGGCCTCACCCACCACGTCTGCAAGGTGGTTGACCCTTTGGACGACTAACGAGCGGCCACTAGGGGCATTGCGGGTCGGGCACATGCGCCAATGGCTCTTCGCGCGCGTGGTGACGCTTGCTAAGAGAGTAGCCTAGCTGGCTTTCACGTCCGGGGAAAAGATGGGGCAGGTGCGTGGCCGGCAAAGAGCATCCAGCGGCTGAGCTGTTACAAATCCCCCTTTGGGATCCTTGGCAGAAATCGGTTGGGAGGTCAAGCGTGGACCCGGGTTTTACGAGGCGCTCCACCGGCGATGCGTGCTCCCACGGGAAGGTACGGCATGAGGGCAGTTCTCTTTTTGAAATCCCGCTTAGGGCCAGACGTGGTGTTCAGACTGCGACCGACACTGGGGCGCGTGGTGCCGAGAATGAGCTCGATTCGCAAACGACGGTCCCACCCCTGGGGGTACAGGGAGCACTGCTTTTGCGTGTGACTAGCTCCGGCCTTTAATCTGCCCCGGGTCGTTTTGTTCGACATTCGAGGCAGTTGAAACTATTACCCACCCCCATACCCGCCCACTTTCCCTCAATGGTGTCCTGTCCCACCGTGCCCCTACCAGTGCAGGAGATCGGTAGCTGGTGACGGAGAAGTGGCACGGCCGTACCGATCTTTACGGCAGAGCTTCCCGCGTTCACGACTCGCCGGTAACGAACGGCCGTCCCTTTGATGCTTGCGCCAATTTCTGTGCGCTGCGACAAATCTAGGCAGCGGCAGCTCCACACACGATCCTGTCGAGAATGGTGAATTATCCCTCCTCCACCTCCCCCGACTATCTACGGCCTATCTAAGATTCATGGATAACCATTCGCGCAGAAGGCTAAGAGCAAATGAGAGTGACGGCATCGAGGACAACGCCACTAGGCGAAGCACCGTCTTGCGGCCTGCGCCTCACCCCTGATCGGCGGGCTTATCGTGTGGGCCGCCATCAGGACCGCGCGTCGGGACGCAGGGTCGGCCTCACATCCATCTTAGTTCCGCGGGTGCTTCAACGCGTATGAAGGGCGTAGCACGACGAGTCAGCCCCTGCGCCTAAGGGACCGAATATAACGCAAATTAGATGCCTAATCCTTCGCCTAGCATGAGTCAGATCGGGGCCTTAGTTACGGTCAGGATGAAGGGTGCAGGACGCGTCTCTATGCAATGCGTGCCCTTCTTCTCCCGGCGGGCGGTTGGAACCGATTCGGGCGTCACTTAGCACGGAACATTGCCCGGTCTGTACCCCCTACATCTCTGGTGAGTAGTTCCGCCCAGGACAGCAACACGCTGCACATGGTCGGTGACGGCCCGGAGCAACGGGACACACGCGCCAGCTGCGACCAGGCCCCGGGCGAAATTCGCGGCATTGCTCGCTGTTCCAGCACTACGGGCCTTTGGTGCAAGCCCTATGACCCCGAGTTTAATGCGGCCGGCCCTTCCGGCGACCACCGGCCAGCCACCTCCGCGACGAGGGCCGTTAGGTAGAATGCGAAGGCTGATTTACGTGACACCCTGCTCTGGGCCAAGATGGCGAGGAACCTGATCGTTGGAAACAAGTAGGACGGGCCTGTAAGCTTAGACGCACAGCTACGTGCCCGGCGCGTCGTGACGAAGTGGAATTTTACGGCTAGCAGTCCCAGATCTGTTCGCACCCGAACGCCCCATGGAGAGTGCTCCACCGCCGGAGATCCATTACACGAACCTCTAAGTTTATTAATGCAACGAAAGCCTCGCCAGTACGCTGGGCAGAGGTGCCTCCTATCACCGTTAGTAGCTGCACACATGTATGTTTACTCAGTCCACGCACCGGCACAGGCGATCAGACTCAAGTGAACAATAATAAGCGCTCAGGGATATACAGACCCCTGAGGGTTGCGCCGTGCGGAGTTCTCGAGGTTAGGGAATCCCGGCGCGCCGACTCAATCGGGCCGACGTAGCCGGTGATGAACCCAACTCTGGCGGGCTCAGGGGCAGATACAGCACAGTCAGCAGAGGAGGGGGGGTGGTAGCAGCGTCGCACACGAGTGAAATAGCTCGTCCGTCGCGAGCGTAGAGCCAAGGTATGACCACCCGTATACAGGCAAAGACGCACGACCTGGAGTACGACTATCGAGGTACGACATGTGAGAGCGCCCGCCTTACACATTTGGCGCGTCCGCAAGGCGACGCACTTAAATTGAGCCCGGAAGCAAAGGTAGTCGGATGCATGGCATGTCTGCGCCGGAGGTTGAGGGTTACAGATGACGCGCACCGCCTTCCGGCCCTACCACCACGCCCCCGGG
>TN0038@4
GAAGTCGAGCCTGCGGTAGCCAGAATCCCGAGCGAGGGTCGCCGAGCAGCATCCGGTAAAGGCCGGACCCCGCTAGCGCCAGCCACTCGGTCGGCTCACGAGGATGCTGATTAGAGCGTGCCGATCCCCGTAGTTCGACTGGTACCCCGGGCAGACCCTTCCTGGGGACTACGGCTCGGGATGCGATCGGCGAACGGGGCTGCCCTTGAACATCCAGGCGGAATTAGTGGCCGCCACGCAGTGCTATGGTAGTGCGCGCCCGCTGTTGGTTGCACGGCTGGCGTGCGCAGTGTAGGTGTGCGCCAAGCAGTCGCGGCTCACTGCCAGCGGATGGCCGGCCACGTGGCCCCCGAGTAAAGGTGAACCCCGCCACAATTCTTTGTCTTGGCTCACCTCCCTTGAGTACGAGCTGTAGTCCTGTCCCACGCCTAATCGTGCATCCGGGTTCTGCCGTCTGTGGAATCGGTCAGACGGGAAGGGCCACGAGCAGTGCCCCTATACACGGGTAATCGGCAGGTGCCGAATCCCGCCTCTCAGGAGGAGAGCGCGCCAACTGTCCTTGGCGGGTCCGATCCCTCTCCCGGGGCGTAGAGGCCGGTCCTACCCTGATGTGCCAACGGCCTTTTTAGAGCCCCCAGCGGGAACCCGAGCGGTCGCTACCCATCTTTCCATGCAATCTTTGCATTCGATGTTATACGCACCAGCCTCGGCTAACAGCTCGTCGGTATGCCCGAGGGTATGCTTCGGTCCTTGCTGGAATGACGCGACTCACCGTAGCATCGGGTCGGAGCCCTACTTATGAAGGACCTGTGCTCGCGGGCCGCAGATCGGTGTGACCGGGACTCGAGCCCCAGGGACAGTCCGCTATGTTCTGCGAGCAAGGTGGCATCGTCCTACTCTTCGGACGGGGAACCCCAGTGTGACAGTCACCCGCGGCCAGTCCAAGCCGGAGCGCCCCAGGCGCGCTTCGTTTAGCCGCCAAAATAGTCGGTCGGGCCCCACGCACTTCAGCCTACCGACTGCACAGCCACGAAAGTGCCTGTTGTGATCGCCCCCCAGGAGCAAGCAGGTACACTTTCCATGACATAACGCGGGGCCTGGCTGGGACTCAGGCGGCTTGATGGTCCACCTCGGTACTCACCGCGCGCTCGCGCCGGTGGTTCATTCTTTGCAACGAACTCCAGCGCTGCCGTAGGCGCTAAGCTGTCCGGTCCGTACCAACTTTCAAGCCATGTGGGCGCAGTTTGGTCCCCAGAGTACTATATGCTATTCTGAGCGGCAAGGGGCGCGGGCCGCCGACCTCAGGGCTGCGCCGTCCCTGATGACGTCTAACCAACGAAGGTTATTTCTGGCCGAAAGCGCCATCCTCCGATTCCGCCTTTAGTAAGCTGGCCTCACTCACCACGTCTAAAAAGTGGCCACCCTTCTGGAAGACTAACGATCTGCCGCTGGGGGCATCGAGGATCGGGCGCAGGAACCAATAGCTCTTCGCGCACGTGGTGACGCTTGCTCAAAGAGCGGCCTAACCGACTTTCACGTCTGGGGAAAAGCCGGGGTAGGTACGTTGCTGGCGAAGAGCGCCCAGCGGCTAGTCTATTATGGGTCTCCCTTTGAACGCTGTTGTAAGGCCCGGTCGAAATGCCGAGCTTGGACCCGTGTTGCGCGGGGCGCTCTCCCGGCGGCGCGTGCTCCCACAGGACGGCACAGCGTGAGGGTAGCCCTCTCTTTGAAGTACCGCTTGGGGCCCGACGTGTTGTGTGGGCGGCGACCGACACTGGAGCACGTGATGCCGGGAGGGCGATCTATTCGCAAACGACGGTCCCACCCCTGGGGGTACAGGGAGCACTACTTTTGCGTGTGACTAGCTCCGGCCTTTAATCTGCCCCGGGTCATTTTGTTCGACATCCGAGGCAGTTGAAACTATTACTCGTCCCCATACACGCCCCCGTTCCCTAAATGGTATCCTGCTCCATCGTACCACTGCCGTCGCAGGAGGCCGGTGGCCGGTAACGGAGGAGCGTTACGGCCATACCGGTCTTTCTAGCGGAGCTTCCTATGTCCATGGTTCGCCAGTAACTAACGGTCGTCCTTTTGATGCTTGCGCCAATCTCTGTGCGCCTCAATACACCTAGGCAGCGGCGGCTCCGCGCGCGGGCCTGTAGAGAACGACGGATTACTCCTCCTCTACCTCACCCGATTGCCTACGGCCCATCTAAGATTCATGGGTGACCCTTCGCGCAGAAGGACAAGAGCAAAGGAAAGTGACAGCGTCGAGGGTAATGCCACTAGGCGAAGCACTGTCCTGTTGCCCGTGTATCACCCCTGATCGGCGGGCTTACAGTGTGGTCCGCCGTCAGGCCAGCGCGTCGGGACGCAAGACCGGCTCCCTATCAATCCCGGTTTCGTAGGCACCGAGGCGTGTATAAGGGGCGTAGCACAGTTGATCGGCCTCCACGCTTAAAGGATCGCCTGTAACGCGAGTTAGATACTTACCCCTTCGTCGAACACGAGTCGGACCGGGGCCCTAGTGACGTTCAGGGCGGGGAGGGTAGGGTATGTCTCTCTATAACGCGTGTTCTGCTCCCCTCGGCGAGCGATCGGGGCCGATTCGGGCATCACTTAGCACGGAACGTTGCCCTATCTGTGCCCCCTACGTCCCTGGTGAGTAGTTCTGCCCAGGATAGCAGCGCACTGCACATGGGCAGCGACGGTCCGAAGCAACGGGCCACACGCGCCAGCTGCAACCAGGCCCCGGACGGGATTCGCGGCATTGCTCGCTGTTCCGGCACTATGGGCCGTTGGTGCAAGCCCTCCGACCCCGAGCTTAACGCGACCGGCCCTGACGGCGACCACCGGCCAGCCGCCTTCACGATGGAGGCCGTTAGGTAGCACGCGAAGGCTGGTTTACTTGGCACCCTGCTCTGGGCCAAGATGGCGAGGGACCTAATCGTCGAAAAAAAGTAGGGCGGGTCCGTAAGCGTGAACGCACAGTCACATATCCGGAACGTTGTGGTAAAGTAGGATCTTACGGCTAGCGGTCCCCAACCTGTTCGCACCCGAACGTCCCATAGAGGGTGTTCTGCTGTCGGGGATCAATCACGTGGACCTCTGAGTTCATCCATGCAGCTCAAGTCTTGCTAGTACACTGGGCCAATGTGCCTCCTATCGTCACCAACAGTTGTATACGCACACTTCCGCTCAGTCCATGTATCGACGCAGACGATCAGACTCGAGTGGACAGGAATAAGCGCTCGGGGGCGGCCAGATCCCTGAAGGCCTCACATCGCGGAGTTCTAGGGGCTGAGACATCCCGGCGCACCAACTTAATTGGGCTACAGTGGCCGGTAACGAGTTAAATCTTGACGGGCTCAGGGGCAGACATAGCACGGTCAGCAGAGGGGGGGGAATTATAGCAGCGTCGCACACGAGTGCACTAGCTCGTCCGTTGCGAGCGTGGAGCCAGGGTAGGACCACCCGTGTACAGACAAAGACGTGCGACCCGGAGTAAGACTGTCGAGGTACAACATGTGAGGTCGCCCGCCTTCCACCTCTGGCGCGTCCGCAAAGCGACACGCGTAAACGGAACCTGAAAGCGGATGTAGTCGGACGCGTGGCATTTCTGTGTCTGAAGTTTAGGGTTACAGGTGACGCGCGCCATATTCCGGCTCTCCCACCACGCTCCCGGG
>TH0052@3
GGAGCCGCGCCTGCGGCAAACGGAATCACGAGCTAGATCCACCGGGCCGCATCAGGTAAAGGTAGGGTCCCATTAGCGCTGGACACCCGGTCGGCTTCCGAGGATGCTGATTAGATCGCGCCGATCCCCGTAGTTCGACTGGTACCCCTGGCCGGCCCTTCCTGGGGACTGCAGCTCGGGATGCTATCGTCGAATGGGGCCGCCCTTGAATATTTAGGCGGAATTAGCGGCCGCCACGCAGCGCTGCGGTAGTGCGCGCCCGCTGTTGGTTGCACGACTGGCGTGCGCAGTGTAGGTGCGCGTCAAGCAATCGTGGCTCGCTAATAGTGGCCGGCTGTCCACTTGGCCCTAGGGGAAAGGGGAGTTCTGCTGCGACTCTCCGTCCCAATCCACCTTACCGTAGGACGGGCTGTAATCTCGCCCCACGCCTAATCGTGCATCCGGGTTCTGCCGTCTTTGGAACCGGCAAGACGAAAGGGGCCCCGCGCAGTGCCTCTATACACGGGTGATTGGCAGATGCCAAATCCCGCCTTTCAGGAGGAGAGTGCGCCAACTGTCCTGGGAAGGTCCGATCCCGCTCCCGGAGCGTAGAGGCCGGTCCTCCCCTGATATGTAAGCGGATGTTTTAAAGCCCCCGGCAGGAATTCGAGCGGCCGCTACCCACCCCTCCATGCAATCTTGGAATTCAACGGTGCACGAACCAGCCTTGGCTAACAGCCCGTTGGTGTGCCCGAGGGTATGCCTCGGTCCTTGCCGGAATGACGCGACTCACCGTGACATCGGGCCGGAGTCCTACTTATGGAGGACCCGGGACTATGGGCCGCAGATCGGCGTGGCCGGGACTCGAGCCCCAGGGACAAGCTGCTATGGTCTGCGAGTAAGGTGGCATCGCCCTAACCCTCAGGAGGAGAGTCCCCGTGTGACAATCGCCAGCGGCCAGTCCAAGCCGAAGTGCTCCGGGCAAGAGTCGCTTAGCCACCAGGACGGTCGGCCAAGCATCGCGTACCTACTCATAACGGCTGCACAGCCACGAAAGTGCCTGTTGTGATCGCTCCCCGGGGGCAAGCAGGCACACTTTCCATGATGTAACGAGGGGCCTGGTTGGGACTCAAGCAGCTTGCTGGTCCACCTCGGTGCTCACCGCGCGCTCGCGCCGGCGGTTCATTCTTCACAACGGGCTCCAGCGCTGTCGTAGGCGCTCAAATGTCCGGGCCGTCCCAACCTTCAATCCACGTGGACGCAGTTTGGTCCCCAGAGTACTACATGTCCTTCCGAACGGCAAGAGGCGCGGGCCGCTGACCTCAGGGCTGCGCCACCCTTGATGCCGCCTAACCAACGAAGGTCATTGCTGGTAGAAGGCGCCACCCTCCGAGCCCACCTTCAGGGGGCTGGCCTCACCCACCACGTCTGCAAGGTGGTTGACCCTTTGGACGACTAACGAGCGGCCACTAGGGGCATTGCGGGTCGGGCGCATGCGCCAATGGCTCTTCGCGCGCGTGGTGACGCTTGCTAAGAGAGTAGCCTAGCTGGCTTTCACGTCCGGGGAAAAGATGGGGCAGGTGCGTGGCCGGCAAAGAGCATCCAGCGGCTAAGCTGTTACAAATCCCCCTTTGGGATCCTTGGCAGAAATCGGTTGGGAGGTCGAGCGTGGACCCGGGTTTTACGAGGCGCTCCACCGGCGATACATGCTCCCACGGGAAGGTACGGCATGAGGGCAGTCCTCTTTTTGAAATCCCGCTTAGGGCCAGACGTGGTGTTTAGACTGCGACCGACACTGGGGCGCGTGGTGCCGAGAATGAGCTCGATTCGCAAACGACGGTCCCACCCCTGGGGGTACAGGGAGCACTGCTTTTGCGTGTGACTAGCTCCGGCCTTTAATCTGCCCCGGGTCGTTTTGTTCGACATTCGAGGCAGTTGAGACTATTACCCACCCCCATGCCCGCCCACTTTCCCTAAATGGTGTCCTGTCCCACCGTGCCCCTACCGGTGCAGGAGATCGGTAGCCGGTGACGGAGGAGTGGCACGGCCGTACCGATCTTTACGGCGGAACTTCCCGCGTTCACGACTCGCCGGTAACGAACGGCCGTCCCTTTGATGCTTGCGCCAATTTCTGTGCGCTTCGACAAACCTAGGCAGCGGCAGCTCCACACACGATCCTGTCGAGAATGGTGAATTATCCCTCCTCCACCTCCCCCGACTATCTACGGCCCATCTAAGATTCATGGATAGCCATTCGCGCAGAAGGCTAAGAGCAAAGGAGAGTGACGGCATCGAGGACAACGCCACTAGGCGAAGCACTGTCTTGCGGCCTGCGCCTCACCCCTGATCGGCGGGCTTATCGTGTGGGCCGCCATCAGGACCGCGCGTCGGGACGCAAGGTCGGCCTCACATCCATCTTAGTTCCGCGGGTGCTTCAACGCGTATGAAGGGCGTAGCACGACGAGTCAGCCCCTGCGCCTAAGGGACCGAATATAACGCAAATTAGATGCCTAATCCTTCGCCTAGCATGAGTCAGATCGGGGCCTTAGTTACGGTCAGGATGAAGGGTGCAGGACGCGTCTCTATGCAACGCGTGCCCTTCTTCTCCCGGCGGGCGGTTGGAACCGATTCGGGCGTCACTTAGCACGGAACATTGCCCGGTCTGTACCCCCTACATCTCTGGTGAGTAGTTCCGCCCAGGACAGCAGCACGCTGCACATGGTCGGTGACGGCCCGGAGCAACGGGACACACGCGCCAGCTGCGACCAGGCCCCGGGCGAAATTCGCGGCATTGCTCGCTGTTCCAGCACTACGGGCCTTTGGTGCAAGCCCTATGACCCCGAGTTTAACGCGGCCGGCCCTTCCGGCGACCACCGGCCAGCCACCTCCGCGACGAGGGCCGTTAGGTAGAATGCGAAGGCTGATTTACGTGACACCCTGCTCTGGGCCAAGATGGCGAGGAACCTGATCGTTGGAAAAAAGTAGGACGGGCCTGTAAGCTTAGACGCACAGCTACGTGCCCGGCGCGTCGTGACGAAGTGGAATTTTACGGCTAGCAGTCCCAGATCTGTTCGCACCCGAACGCCCCATGGAGAGTGCTCCACCGCCGGAGATCCATTACACGAACCTCTAAGTTTATTAATGCAACGAAAGCCTCGCCAGTACGCTGGGCAGAGGTGCCTCCTATCACCGTTAGTAGCTGCACACATGTATGTTTACTCAGTCCACGCACCGGCACAGGCGATCAGACTCAAGTGAACAATAATAAGCGCTCAGGGATATACAGACCCCTGAGGGTTGCGCCGTGCGGAGTTCTCGAGGTTAGGGAATCCCGGCGCGCCGACTCAATCGGGCCGACGTAGCCGGTGATGAACCCAACTCTGGCGGGCTCAGGGGCAGATACAGCACAGTCAGCAGAGGAGGGGGGGTGGTAGCAGCGTCGCACACGAGTGAAATAGCTCGTCCGTCGCGAGCGTAGAGCCAAGGTATGACCACCCGTATACAGGCAAAGACGCACGACCTGGAGTACGACTATCGAGGTACGACATGTGAGGGCGCCCGCCTTACACATTTGGCGCGTCCGCAAGGCGACGCACTTAAATTGAGCCCGGAAGCGAAGGTAGTCGGATGCATGGCATGTCTGCGTCGGAGGTTGAGGGTTACGGATGACGCGCACCGCCTTCCGGCCCTCCCACCACGCCCCCGGG
>AG0005@3
GGAGCCGCGCCTGCGGCAAACGGAATCACGAGCTAGATCCACCGGGCCGCATCAGGTAAAGGTAGGGTCCCATTAGCGCTGGACACCCGGTCGGCTTCCGAGGATGCTGATTAGATCGCGCCGATCCCCGTAGTTCGACTGGTACCTCTGGCCGGCCCTTCCTGGGGACTGCAGCTCGGGATGCTATCGTCGAATGGGGCCGCCCTTGAATATTTAGGCGGAATTAGCGGCCGCCACGCAGCGCTGCGGTAGTGCGCGCCCGCTGTTGGTTGCACGACTGGCGTGCGCAGTGTAGATGCGCGTCAAGCAATCGTGGCTCGCTAATAGTTGCCGGCTGTCCACTTGGCCCTAGGGGAAAGGGGAGTTCTGCTGCGACTCTCCGTCCCAATCCACCCTACCGTAGGACGGGCTGTAATCTCGCCCCACGCCTAATCGTGCATCCGGGTTCTGCCGTCTTTGGAACCGGCAAGACGAAAGGGGCACCGCGCAGTGCCTCTATACACGGGTGATTGGCAGATGCCAAATCCCGCCTTTCAGGAGGAGAGTGCGCCAACTGTCCTGGGAAGGTCCGATCCCGCTCCCGGAGCGTAGAGGCCGGTCCTCCCCTGATATGTAAGCGGATGTTTTAAAGCCCCCGGCAGGAATTCGAGCGGCCGCTACCCACCCCTCCGTGCAATCTTGGAATTCAACGGTGCACGAACCAGCCTTGGCTAGCAGCCCGTTGGTGTGCCCGAGGGTATGCCTTGGTCTTTGCCGGAAGGACGCGACTCACCGTGACATCGGGCCGGAGTCCTACTTATTGAGGACCCGGGACTATGGGCCGCAGATCGGCGTGGCCGGGACTCGAGCCACAGGGACAAGCTGCTATGGTCTGCAAGTAAGGTGGCATCGCCCTAACCCTCAGGAGGAGAGTCCCCGTGTGACAATCGCCAGCGGTCAGTTCAAGCCGAAGTGCTCCGGGCAAGAGTCGCTTAGCCACCAGGACGGTCGGCCAAGCATCGCGTACCCACTCATAACGGCTGCACAGCCACGAAAGTGCCTGTTGTGATCGCTCCCCGGGGGCAAGCAGGCACACTCTCCGTGATGTAACGAGGGGCCTGGTTGGAACTCAATCAGCTTGCCGGTCCACCTCGGTGCTCACCGCGCGCTTGCGTTGGCGGTTCATTCTTCACAACGGGCTCCAGCGCTGTCGTAGGCGCTCAAATGTCCGGGCCGTCCCAACCTTCAATCCACGTGGACGCAGTTTGGTCCCCAGAGTCCTACATGTCCTTCCGAACGGCAAGAGGCGCGGGCCGCTGACCTCAGGGCGGCGCCACCCTTGATGCCGCCTAACCAACGAAGGTCATTGCTGGTAGGAGGCGCCACCCTCCGAGCCCACCTTCAGGGGGCTGGCCTCACCCACCACGTTTGCAAGGTGGTTGACCCTTTGGACGACTAACGAGCGGCCACTAGGGGCATTGCGTGTCGGGCGCATGCGCCAATGGCTCTTCGCGCGCGTGGTGACGCTTGCTAAGAGAGTAGCCTAGCTGGCTTTCACGTCCGGGGAAAAGATGGGGCAGGTGCGTGGCCGGCAAAGCGCATCCAGCGGCTGAGCTGTTACAAATCCCCCTTTGGGATCCTTGTCAGAAATCGGTTGGGAGGTCGAGCGTGGACCCGGGTTTTACGAGGCGCTCCACCGGCGATGCGTGCTCCCACGGGAAGGTACGGCATGAGGGCAGTCCTCTTTTTGAAATCCCGCTTAGAGCCAGACGTGGTGTTTAGACTGCGACCGACGCTGGGGCGCGTGGTGCCGAGAATGAGCTCGATTCGCAAACGACGGTCCCACCCCTGGGGGTACAGGGAGCACTGCTTTTGCGTGTGACTAGCTCCGGCCTTTAATCTGCCCCGGGTCGTTTTGTTCAACATTCGAGGCAGTTGAAACTATTACCCACCCCCATACCCGCCCACTTTCCCTAAATGGTGTCCTGTCCCACCGTGCCCCTACCAGTGCAGGAGATCGGTAGCTGGTGACGGAGAAGTGGCACAACCGTACCAATCCTTACGGCGGAGCTTCCCGCGTTTACGACTCGCCGGTAACGAACGGCCGTCCCTTTGATGCTTGCACCAATTTCTGTGCGCTGCGACAAACCTAGGCAGCGGCAGCTCCACACACGATCCTGTCGAGAATGGTGAATTATCCCTCCTCCACCTCCCCCGACTATCTACGGCCCATCTAAGATTCATGGATAACCATTCGCGCAGAAGGCTAAGAGCAAATGAGAGTGACGGCATCGAGGACAACGCCACTAGGCGAAGCACCGTCTTGCGTCCTGCGCCTCACCCCCGATTGGCGGGCTTATCTTGTGGGCCGCCATCAGGACCGCGCGTCGGGACGCAGGGTCGGCCTCACATCCATCTTAGTTCCGCGGGTGCTTCAACGCGTATGAAGGGCGTAGCACGACGAGTCAGCCCCTGCGCCTAAGGGACCGAATATAACGCAAATTAGATGCCTAATCCTTCGCCTAGCATGAGTCAGATCGGGGCCTTAGTTACGGTCAGGATGAAGGGTGCAGGACGCGTCTCTATGCAACGCGTGCCCTTCTTCTCCCGGCGGGCGGTTGGAACCGATTCGGGCGTCACTTAGCACGGAACATTGCCCGGTCTGTACCCCCTACATCTCTGGTGAGTAGTTCCGCCCAGGACAGCAACACGTTGCACATGGTCGGTGACGGCCCGGAGCAACGGGACACACGCGCCAGCTGCGACCAGGCCCCGGGCGAAATTCGCGGCATTGCTCGCTGTTCCAGCACTACGGGCCTTTGGTGCAAGCCCTATGACCCCGAGTTTAACGCGGCCGGCCCTTCCGGCGACCACCGGCCAGCCACCTCCGCGACGAGGGCCGTTAGGTAGAATGCGAAGGCTGATTTACGTGACACCCTGCTCTGGGCCAAGATGGCGAGGAACCTGATCGTTGGAAAAAAGTAGGACGGGCTTGTAAGCTTAGACGCACAGCTACGTGCCCGGCGCGTCGTGACGAAGTGGAATTTTACGGCTAGCAGTCCCAGATCTGTTCGCGCCCGGACGCCCCATGGAGAGTGCTCCACCGCCGGAGATCCATTACACGAACCTCTAAGTTTATTAATGCAACGAAAGCCTCGCCAGTACGCGGGGCAGAGGTGCCTACTATCACCGTTAGTAGCTGCACACATGTATGTTTACTCATTCCACGCACCGGCACAGGCGATTAGACGCAAGTGAACAATAATAAGCGCTCAGGGATATACAAACCCCTGAGGGTTGCGCCGTGCGGAGTTCTCGAGGTTAGGGAATCCCGGCGCGCCGACTCAATCGGGCCGACGTAGCCGGTGATGAACCCAACTCTGGCGGGCTCAGGGGCAGATACAGCACAGCCAGCAGAGGAGGGGGGGTGGTAGCAGCGTCGCACACGAGTGAAATAGCTCGTCCGTCGCGAGCGTAGAGCCAAGGTATGACCACCCGTATACAGGCAAAGACGCACGACCTGGAGTACGACTATCGAGGTACGACATGTGAGGGCGCCCGCCTTACACATTTGGCGCGTCCGCAAGGCGACGCACTTAAATTGAGCCCGGAAGCGAAGGTAGTCGGATGCATGGCATGTCTGCGTCGGAGGTTGAGGGTTACAGATGACGCGCACCGCCTCCCGGCCCTCCCACCACGCCCCCGGG
>CH1112@1
AGGGCTGAGCCTGCGGCAAACAGAATCACGAGCTAGGTCCGCCTGGCCGCGTCCGGTGAAGGTAGGATCCCACTAGCGCCAGCCACTCGGTCGGCTTCTGATGATGCTGATTAGAGCGTGCCGATCCCCATAGTTCGACCGGTACCCCGGGCCGACCCTTCCCGGGGACTGCGGCTCGGGATGAGGTCGGCGCGCGAGGCCGCCCTCGGATATCCAGGCGGAATTATCGGCCGCCACGCAGCGCTGCGGTAGTGCATGCCCACTACTGTCTGTCCGGTTGGCGTGTGCAGTGTAGGTGCGCGTCGAACAATCGCGGCTCACTGCCAGTGGCTGGCCGGCCACGTGGCCCTAGGGGAAAGGGGAGCTCTGCTGCGATTCTCTGTCTCAATCCACATTCCCGTAGGACGGGCGGCAACCCCGCCTCGCGCCCAATCGTGCATCTTGATTCTACCGTCTGTGGAACCGGTCAGCCAAGAGAAAACCCGCGCAGTGTCCCTATATCCGGGTAAGCGGCAGATGCCAAATCCCGCCGCTTGAGAAGAGAGTGCAATCACCGGCCTGGGAAGGTCCGACTTAGCTCCTAGGGCGTAGAGGCCGGTCCTCCCCTGATATGTAAGCGGATTTTTTAGAGCCCCCAGCGGGAACTCGAGCGGCCGCTACCCACCCTTCCATGCAATCTTTGAGTTCGACGTTGCACGCACAAGTTTCGGCTAATAGCTCGTTGGTATGCTCGAAGATATGCTTCGGTACTTGCCGGGATGACGTGACTCACCGTAGCATCGAGTCGGAGCTCCACTGAGGGGGGACCTGGTCCTATGAGCCGCAGACTGGTGTGACCGGGACTCGAGTCCCATGGACGAGCCGCTAGTGTCTGCGAGCAAGGTGGCATCGCCCTAACCCTCAGGAGAAGGGTCCCCGTGTAGTAACTGCCAACGGCCAGTCCAAGCCGAAGTGCTCCGGGCGCGCGTCGTTTAGCCGCCAAAATAGTCGGTCGGGCCCCACGCACTTCCGCCTACCGACTACCAGATCACGAAAATGCCGGCGTCGATTGCCCACTGGGAGCAGGCAGGTGCACTTTTTACGACATAACACGAGGACTGGTTGAGGCGCGGGCAGTTCGCTGGTCCACCTCAGTGCCCGCCGTGCGCCCGTTCCGGTGGTCCATTCTTCGCAACGGGCTCCCGCGCTGCCGTAGGCGCTCAACTGTCCGGGCCGTACCAACCTTCAAGCCACGTGGACGCAGTTTGGTCCCCAACGTACTACATGCCCTTCTGAACGGCAAGAGGCGCGGGCCGCTGACCTCAGGGCTGCTTCGCCCCTGATGACGCCTAACCAACGAAGGTTATTGCTGGCCGAAAGCACTACCCTCCGAGCCCGCCTTTAGGAGACTGGCCTCACTCACCACGTCTAAAAGGTGGCCACCCCTCTGAACGACCAACGAGCGGCAGATGGGGGCATCGAGGATCGGGCGCAGGCGCCAATGGCTCTTCGCGCGCGCAGTGGCGCCGGCTAAAAGAGTGGCTTAGTTGGTTCTCCTGGCTTAGAAAAAACCTGGACAGTCGCGTGGCTGGCAAAGAGCACCCAGTGGCTAAGCTGCTGCGAATATCCCTTTAAACGCTGTTGTAAGACCCGATCGAAATGCCGAGCGTGGACCCGTGTTGCGAGAGGCGCTCTCCCGGCGGCGCGTGCTCCCACAGGACGGCACAGCGTGAGGGTGGCCCCCTTCCTGGCGTACCACTTGGGGCCCGACGTGGTGGGTGGGCGGCGATAAGCACTGGGGCACGTGGTGCCGAGAGGGCGCTCTAGTCGAAAGCGACGACCCCACCCTTGGGAGTACAGGAAGCACTGATTTTGCGTATGATTAGCGCCGACATTTAATCTGCCCCGGACCGTTTTGTTCGATATCCGAGGCAGTTGAAACTACTCATCACCCCCATACCCTTCCATGTTCCCTAAGTGGTGTCCTGCCCCACCGGACCCCTGCCGGTGCAGGGGGCCGGTAGCCGGTGACGGAGGAGCGTCACGGCCATACCGATCTTTCTGGCGGAGCTTCCCACGTCCACGGCTCGCCGGTAACGAACGGCCGTTCTTTTTATGCTTGCGCCAATCTCTGTGCGCCTCGATACACCTATGCGGCGGCAGTTCCGCGCGCGGGCCTGTCGAGAACGACGGATTACTCCTCCTCCACCTCACCCGACTATCTACGGCCCATCTAAGATTCATGGGTAACCCTTCGCGCAGAAGGCCCAGAGCAAAGGGAAGTGACGGCGTCTATGGCGACGCCACTAGGCGAAGCAATGTCCTGCTGCCCGTGCCTCACCCCTGATCGGCGGGCTTATAGTGTGGGCCGCCGTCAGGCACGCGCGTCGGGACGCAAGATCGGTCTCACATAAATCCCGGTTCCACGAGCGCTGAAACGCGTATAAAGGACGTAGCGCAGTTAGTCAGCCCCTGCGCTCAAGGGATCGAATATAACGCAAATTAGATACCTACTCCTTCGCCGAGCATGAGTCAGGCCGGGGCTCCAGTGACGGTCAGGATGGGGGATGCAGGACGTGTCTCTATGCGACGCGTGTCCTTCTTCCCCCGGCGGGCGGTTGGAACCGATCCGAGCGTTACTTAGCACGGAACGTTGCCCGATCTGTACCCCCTACATCTCTGGTGAGTAGTTCCGCCCAGGACAGCAGCGCACTGCACATGGGCAGCGACGGCCCGGAGCAACGGGACGCACGCGCCAGCTGCGATCAGATTCCGGGCGGAATTCGCGGCATGGCTCGCTGTTCCGGCACTACGGGCCTTTGGTGCAAGCCCTCCGGCCCCGAGCTCAGCACGACCGGCCCTGCCGGCGACTACCGGCCAGCCGCCTCCGCGACTAAGGCCGTTAGGTAGAACGCGAAGACTGATTTCCGTGGCACCCTGCTCTGGGCCAAGATGGCGAGGAACTCGATCGTCGAAAAAAAGTAGGGCGGGCCCGTAAGCGGGGACGCACAGCCACATACCATACGCGTCGTGGCGGAGTGAAGGTCTACGGCCAGCAGTCCCCAACCCGTTCGCATCTGAACACCCTATAGGGAGTACTCCGCTATTAGAGACCCCCCATGTGAATCTTTACTTCCACTCATGCAACGAAAGCCTCGCTAGCACGTTGGGCCAGGACGCCCCATCTCGTCACCAACAGTTGTATACATATATGTTTACTCAGTCCACGCACCGGCACAGGCGATCAGACTCAAGTGAACGAGAACGAGCGTCCAGGGGTATACAGGTCCCTGAAGGCTGCGCATCGCGGATTTCTAGGGGTTGAGGAATCCCGGCGCACCAACTCAACTGGGCCGACATGGCCGGTAACGAACCCAGCCTTGGCGGGCTCAGGGGCAGACACAGCACAGTCGGCAGAGGGGGGGGGGTGGTGGCAGCGTCGCCTATGGGCGCAACGGCTTGTCCATTGCGAGTGTGGAACCAGGGTAGGACTATACGTATACAGGCCAAGACGTGCGACCTGGAGTACGACTGTCAGTGTACGACATGTGAGGGCGCCCGCCTTCCACATCTGGCGCGTCCACAAGGCGACGCGCTTAAGCGGGGCTCGGAAGCGAAGGCAGTCGGACGCATGGCATGTCTGCGTCGGAAGTTGAGGATTACAGGTGACGCGCACCGCCTTCCGGCCCTCCCACCACGTTCCCAAG
>CH0328@3
GGAGCCGCGCCTGCGGCAAACGGAATCACGAGCTAGATCCACCGGGCCGCATCAGGTAAAGGTAGGGTCCCATTAGCGCTGGACACCCGGTCGGCTTCCGAGGATGCTGATTAGATCGCGCCGATCCCCGTAGTTCGACTGGTACCCCTGGCCGGCCCTTCCTGGGGACTGCAGCTCGGGATGCTATCGTCGAATGGGGCCGCCCTTGAATATTTAGGCGGAATTAGCGGCCGCCACGCAGCGCTGCGGTAGTGCGCGCCCGCTGTTGGTTGCACGACTGGCGTGCGCAGTGTAGATGCGCGTCAAGCAATCGTGGCTCGCTAATAGTGGCCGGCTGTCCACTTGGCCCTAGGGGAAAGGGGAGTTCTGCTGCGACTCTCCGTCCCAATCCACCTTACCGTAGGACGGGCTGTAATCTCGCCCCACGCCTAATCGTGCATCCGGGTTCTGCCGTCTTTGGAACCGGCAAGACGAAAGGGGCCCCGCGCAGTGCCTCTATACACGGGTGATTGGCAGATGCCAAATCCCGCCTTTCAGGAGGAGAGTGCGCCAACTGTCCTGGGAAGGTCCGATCCCGCTCCCGGAGCGTAGAGGCCGGTCCTCCCCTGATATGTAAGCGGATGTTTTAAAGCCCCCGGCAGGAATTCGAGCGGCCGCTACCCACCCCTCCATGCAATCTTGGAATTCAACGGTGCACGAACCAGCCTTGGCTAACAGCCCGTTGGTGTGCCCGAGGGTATGCCTTGGTCCTTGCCGGAAGGACGCGACTCACCGTGACATCGGGCCGGAGTCCTACTTATGGAGGACCCGGGACTATGGGCCGCAGATCGGCGTGGCCGGGACTCGAGCCCCAGGGACAAGCTGCTATGGTCTGCAAGTAAGGTGGCATCGCCCTAACCCTCAGGAGGAGAGTCCCCGTGTGACAATCGCCAGCGGTCAGTCCAAGCCGAAGTGCTCCGGGCAAGAGTCGCTTAGCCACCAGGACGGTCGGCCAAGCATCGCGTACCTACTCATAACGGCTGCACAGCCACGAAAGTGCCTGTTGTGATCGCTCCCCGGGGGCAAGCAGGCACACTTTCCATGATGTAACGAGGGGCCTGGTTGGGACTCAATCAGCTTGCTGGTCCACCTCGGTGCTCACCGCGCGCTTGCGCTGGCGGTTCATTCTTCACAACGGGCTCCAGCGCTGTCGTAGGCGCTCAAATGTCCGGGCCGTCCCAACCTTCAATCCACGTGGACGCAGTTTGGTCCCCAGAGTACTACATGTCCTTCCGAACGGCAAGAGGCGCGGGCCGCTGACCTCAGGGCTGCGCCACCCTTGATGCCGCCTAACCAACGAAGGTCATTGCTGGTAGAAGGCGCCACCCTCCGAGCCCACCTTCAGGGGGCTGGCCTCACCCACCACGTCTGCAAGGTGGTTGACCCTTTGGACGACTAACGAGCGGCCACTAGGGGCATTGCGGGTCGGGCGCATGCGCCAATGGCTCTTCGCGCGCGTGGTGACGCTTGCTAAGAGAGTAGCCTAGCTGGCTTTCACGTCCGGGGAAAAGATGGGGCAGGTGCGTGGCCGGCAAAGAGCATCCAGCGGCTGAGCTGTTACAAATCCCCCTTTGGGATCCTTGGCAGAAATCGGTTGGGAGGTCGAGCGTGGACCCGGGTTTTACGAGGCGCTCCACCGGCGATGCGTGCTCCCACGGGAAGGTACGGCATGAGGGCAGTTCTCTTTTTGAAATCCCGCTTAGGGCCAGACGTGGTGTTCAGACTGCGACCGACACTGGGGCGCGTGGTGCCGAGAATGAGCTCGATTCGCAAACGACGGTCCCACCCCTGGGGGTACAGGGAGCACTGCTTTTGCGTGTGACTAGCTCCGGCCTTTAATCTGCCCCGGGTCGTTTTGTTCGACATTCGAGGCAGTTGAAACTATTACCCACCCCCATACCCGCCCACTTTCCCTAAATGGTGTCCTGTCCCACCGTGCCCCTACCAGTGCAGGAGATCGGTAGCTGGTGACGGAGAAGTGGCACGGCCGTACCGATCTTTACGGCAGAGCTTCCCGCGTTCACGACTCGCCGGTAACGAACGGCCGTCCCTTTGATGCTTGCGCCAATTTCTGTGCGCTGCGACAAACCTAGGCAGCGGCAGCTCCACACACGATCCTGTCGAGAATGGTGAATTATCCCTCCTCCACCTCCCCCGACTATCTACGGCCCATCTAAGATTCATGGATAACCATTCGCGCAGAAGGCTAAGAGCAAATGAGAGTGACGGCATCGAGGACAACGCCACTAGGCGAAGCACCGTCTTGCGGCCTGCGCCTCACCCCTGATCGGCGGGCTTATCGTGTGGGCCGCCATCAGGACCGCGCGTCGGGACGCAGGGTCGGCCTCACATCCATCTTAGTTCCGCGGGTGCTTCAACGCGTATGAAGGGCGTAGCACGACGAGTCAGCCCCTGCGCCTAAGGGACCGAATATAACGCAAATTAGATGCCTAATCCTTCGCCTAGCATGAGTCAGATCGGGGCCTTAGTTACGGTCAGGATGAAGGGTGCAGGACGCGTCTCTATGCAATGCGTGCCCTTCTTCTCCCGGCGGGCGGTTGGAACCGATTCGGGCGTCACTTAGCACGGAACATTGCCCGGTCTGTACCCCCTACATCTCTGGTGAGTAGTTCCGCCCAGGACAGCAACACGCTGCACATGGTCGGTGACGGCCCGGAGCAACGGGACACACGCGCCAGCTGCGACCAGGCCCCGGGCGAAATTCGCGGCATTGCTCGCTGTTCCAGCACTACGGGCCTTTGGTGCAAGCCCTATGACCCCGAGTTTAACGCGGCCGGCCCTTCCGGCGACCACCGGCCAGCCACCTCCGCGACGAGGGCCGTTAGGTAGAATGCGAAGGCTGATTTACGTGACACCCTGCTCTGGGCCAAGATGGCGAGGAACCTGATCGTTGGAAAAAAGTAGGACGGGCCTGTAAGCTTAGACGCACAGCTACGTGCCCGGCGCGTCGTGACGAAGTGGAATTTTACGGCTAGCAGTCCCAGATCTGTTCGCACCCGAACGCCCCATGGAGAGTGCTCCACCGCCGGAGATCCATTACACGAACCTCTAAGTTTATTAATGCAACGAAAGCCTCGCCAGTACGCTGGGCAGAGGTGCCTCCTATCACCGTTAGTAGCTGCACACATGTATGTTTACTCAGTCCACGCACCGGCACAGGCGATCAGACTCAAGTGAACAATAATAAGCGCTCAGGGATATACAGACCCCTGAGGGTTGCGCCGTGCGGAGTTCTCGAGGTTAGGGAATCCCGGCGCGCCGACTCAATCGGGCCGACGTAGCCGGTGATGAACCCAACTCTGGCGGGCTCAGGGGCAGATACAGCACAGTCAGCAGAGGAGGGGGGGTGGTAGCAGCGTCGCACACGAGTGAAATAGCTCGTCCGTCGCGAGCGTAGAGCCAAGGTATGACCACCCGTATACAGGCAAAGACGCACGACCTGGAGTACGACTATCGAGGTACGACATGTGAGGGCGCCCGCCTTACACATTTGGCGCGTCCGCAAGGCGACGCACTTAAATTGAGCCCGGAAGCGAAGGTAGTCGGATGCATGGCATGTCTGCGTCGGAGGTTGAGGGTTACAGATGACGCGCACCGCCTTCCGGCCCTCCCACCACGCCCCCGGG
>CH1069@1
AGGGCTGAGCCTGCGGTAGACAGAATAACGAGTTAGGTCCGCCGGGCCGCATTCGGTGAAGGTAGAACCCCACTAGCGCCAGCCATTCGGTCGGCTTCTGATGATGCTGATTAGAGCGTGCCGATCCCCATAGTTCGACCGGTACCCCGGGCCGACCCTTCCCGGGGACTGCGGTTCGGAATGAGGTCGGCGCGCGAGGCCGCCCTCGAATATCCAGGCGGAATTATCGGCCGCCACGCAGCGCTGCGGTAGTGCGCGCCCGCTGTTGGTTGCACGACTGGCGTGCGCAGTGTAGGTGCGCGTCAAGCAATCGTGGCTCGCTAATAGTGGCCGGCTGGCCACTTGGCCCTAGGGGAAAGGGGAGCTCTGCTGCGACTCTCCGTCCCAATCCACCTTACCGTAGGACGGGCGGCAACCCCGTCTCGCGCCTAATCGTGCATCTTGATTCTACCGTCTGTGGAACCGGCCAGCCAAGAGAAAACCCGCGCAGTGTCCCTATATCCGGGTAAGCGGCAGATGCCAAATCCCGCCGCTTGAGAAGAGAGTGCAATCACCGGCCTGGGAAGGTCCGATCCCGCTCCCGGGGCGTAGAGGCCGGTCCTCCCCTGATATGTAAGCGGATTTTTTAGAGCCCCCAGCGGGAACTCGAGCGGCCGCTACCCACCCTTCCATGCAATCTTGGAGTTCGATGTTGCACGCACCAGCCTTGGCTAACAGCCCGTTGGTGTGCCCGAGGGTATGCCTCGGTCCTTGCCGGAATGACGCGACTCACCGTGACATCGGGCCGGAGTCCTACTTATGGAGGACCTGGGACTATGGGCCGCAGATCGGCGTGGCCGGGACTCGAGCCCCAGGGACAAGCTGCTATGGTCTGCGAGTAAGGTGGCATCGCCCTAACCCTCAGGAGGAGGGTCCCAGTGTGACAACTGCCAACGGCCAGTCCAAGCCGAAGTGCTCCGGGCGCGCGTCGTTTAGCCGCCAAAATAGTCGGTCGGGCCCCACGCACTTCCGCCTACCGACTACCAGATCACGAAAATGCCGGCGTCGATTGCCCACTGGGAGCAGGCAGGTGCACTTTTTATGACATAACACGAGGACTGGTTGAGGCGCGGGCAGTTCGCTGGTCCACCTCAATGCCCGCCGTGCGCCCGTGCCGGTGGTCCATTCCTCACAACGGGCTCCAGCGCTGCCGTAGGCGCTCAACTGTCCGGGCCGTACCAACCTTCACGCCACGTGGACGCAGTGGGACACCCAACGTACTACATGCCCTTCTGAACGGCAAGAGGCGCGGGCCGCTGACCTCAGGGCTGCGCCGTCCCTGATGACGCCTAAACCCCGAAGGTTATTGCTGTCAGAAAGCGCCACCCTCCGAGCCCACCCCCAGTAGGCCTGCCCCACTCACCACGTCTAAAAGGTGGCCACCCCTTGGGACGACCAACGAGCGGCCGACGGGGGCATCGAGGATCGGGCGCAGGCACCAATGGCTCTTCGCGCGCGTGGTGACGCTTGCTAAAAGAGTGGCTTAGTTGGTTCTCCTGGCTTAGAAAAAACCTGGACAGTCGCGTGGCTGGCAAAGAGCACCCAGTGGCTAAGCTGCTGCGAATATCCCTTTAAACGCTGTTGTAAGACCCGATCGAAATGCCGAGCGTGGACCCGTGTTGCGAGAGGCGCTCTCCCGGCGGCGCGTGCTCCCACAGGACGGCACAGCGTGAGGGTGGCCCCCTTCCTGGCGTACCACTTGGGGCCCGACGTGGTGGGTGGGCGGCGATAAGCACTGGGGCACGTGGTGCCGAGAGGGCGCTCTAGTCGAAAGCGACGACCCCACCCTTGGGAGTACAGGAAGCACTGATTTTGCGTATGATTAGCGCCGACATTTAATCTGCCCCGGACCGTTTTGTTCGATATCCGAGGCAGTTGAAACTACTCATCACCCCCATACCCTTCCATGTTCCCTAAGCGGTGTCCTGCCCCATCGTACCACTGCCGGTGCAGGGGACCGGTAGCCGGTGACGGAGGAGCGTCACGGCCATACCGATCTTTCTGGCGGAGCTTCCCACATCCACGGCTCGTCGGTAACGAACGGCCGTTCTTTTTATGCTTGCGCCAATCTCTGTGCGCCTCGATACACCTATGCGGCGGCAGCTCCGCACGCGGGCCTGTCGAGAACGACGGATTACTCCTCCTCCACCTCACCCGACCATCCACGGCCCATCTAGGATTCATGGGTAACCCTTCGCGCAGAAGGCCCAGAGCAAAGGGAAGTGACGGCGTCTATGGCGACGCCACTAGGCGAAGCACTGTCCTGCTGCCCGTGCCTCACCCCTGATCGGCGGGCTTATAGTGTGGGCCGCCGTCAGGCCCGCGCGTCGGGACGCAAGGTCGGTCTCACATAAATCCTGGTTCCGCGGGCGCTTAGACGCGTATGAAAGGCGTAGCGCAGTTAGTCAGCCCCTGCGCTCAAGGGATCGAATATAACGCAAATTAGATACCTACTCCTTCGCCGAGCATGAGTCAGGCCGGGGCCCTAGTGACGGTCAGGGTGGGGGGTGCAAGACGTGTCTTTATACAACGCGTGTCCTTCTTCCCCCGGCGGGCGGTCGGGGCCGATCCGAGCGTTACTTAGCCCGGACCGTTGCCCGATCTGTACCCCCTACGTCCCTGGTGAGTAGTTCCGCCCAGGACAGCAGCGCACTGCACATGGGCAGCGACGGCCCGGAGCAACGGGCCGCACGCGCCAGCTGTGATCAGATTCCGGGCGGAATTCGCGGCATGGCTCGCTGTTCCGGCACTACGGGCCTTTGGTGCAAGCCCTCCGGCCCCGAGCTTAACGCGACCGGCCCTGACGGCGACCACCGGCCAGCCGCCTCCGCGACTAAGGCCGTTAGGTAGCACGCGAAGGCTGATTTACGTGACACCCTGCTCTGGGCCAAGATGGCGAGGAACCTGACCGTCGAAAAAAAGTAGGGCGGGCCCGTAAGCGGGGACGCACAACCACATGCCATACGCGTCGTGGCGGAGTGAAGGTCTACGGCTAGCAGTCCCAGACCCGTTCGCATCTGAACACCCTATAAGGAGTGCTCCGCTATTAGAGACCCCCCATGTGAATCTTTACTTCCACTCATGCAACGAAAGCCTCGCTAGCACGTTGGGCCAGGACGCCCCATCTCGTCACCAACAGTTGTATACATATATGTTTACTCAGTCCACGCACCGGCACAGGCGATCAGACTCAAGTGAACGAGAACGAGCGTCCAGGGGTGTACAGGCCCCTGAGGGCTGCACATCGCGGGGTTCTAGAAATTGAAGAATCCCGACGCACCAACTCCATTGGGCCGACGTGACTGGTAATGAGCTCAACCTTGGCGGGCTCCGGAGCAGACACAGCACAGTCGGCAGAGGGGGGGGGGTGGTGGCAGCGCCGCCTATGGTCGCAACGGCTTATCCGGCGCGAGCGTGGAGCCAGGGTAGGACTACCTGTATACAGGCCAAGACGTGCGACCTGGAGTACGACTGTCAGTGTACGACATGTGAGGGCGCCCGCCTTCCACATCTGGCGCGTCCGCAAAGCGACACGCTTAAGCGGAGCCCGGAAGCGAAGGCAGTCGGACGCATGGCATGTCTGCGTCGAAAATTGAGGATTATAGGTGACACGCGCCGCATTCCGGCCCTCCCACCACGCTCCCGAG
>MD0116@3
GGAGCCGCGCCTGCGGCAAACGGAATCACGAGCTAGATCCACCGGGCCGCATCAGGTAAAGGTAGGGTCCCATTAGCGCTGGACACCCGGTCGGCTTCCGAGGATGTTGATTAGATCGCGCCGATCCCCGTAGTTCGACTGGTACCCCTGGCCGGCCCTTCCTGGGGACTGCAGCTCGGGATGCTATCGTCGAATGGGGCCGCCCTTGAATATTTAGGCGGAATTAGCGGCCGCCACGCAGCGCTGCGGTAGTGCGCGCCCGCTGTTGGTTGCACGACTGGCGTGCGCAGTGTAGATGCGCGTCAAGCAATCGTGGCTCGCTAATAGTGGCCGGCTGTCCACTTGGCCCTAGGGGAAAGGGGAGTTCTGCTGCGACTCTCCGTCCCAATCCACCTTACCGTAGGACGGGCTGTAATCTCGCCCCACGCCTAATTGTGCATCCGGGTTCTGCCGTCTTTGGAACCGGCAAGACGAAAGGGGCCCCGCGCAGTGCCTCTGTACACGGGTGATTGGCAGATGCCAAATCCCGCCTTTCAGGAGGAGAGTACGCCAACTGTCCTGGGAAGGTCCGATCCCGCTCCCGGAGCGTAGAGGCCGGTCCTCCCCTGATATGTAAGCGGATGTTTTAAAGCCCCCGGCAGGAATTCGAGCGGCCGCTACCCACCCCTCCATGCAATCTTGGAACTCAACGGTGCACGAACCAGCCTTGGCTAACAGCCCGTTGGTGTGCCCGAGGGTATGCCTTGGTCCTTGCCGGAAGGACGCGACTCACCGTGACATCGGGCCGGAGTCCTACTTATGGAGGACCCGGGACTATGGGCCGCAGATCGGCGTGGCCGGGACTCGAGCCCCAGGGACAAGCTGCTATGGTCTGCAAGTAAGGTGGCATCGCCCTAACCCTCAGGAGGAGAGTCCCCGTGTGACAATCGCAAGCGGTCAGTCCAAGCCGAAGTGCTCCGGGCAAGAGTCGCTTAGCCACTAGGACGGTCGGCCAAGCATCGCGTACCTACTCATAACGGCTGCACAGCCACGAAAGTGCCTGTTGTGATCGCTCCCCGGGGGCAAGCAGGCACACTTTCCATGATGTAACGAGGGGCCTGGTTGGGACTCAATCAGCTTGCTGGTCCACCTCGGTGCTCACCGCGCGCTTGCGCTGGCGGTTCATTCTCCACAACGGGCTCCAGCGCTGTCGTAGGCGCTCAAATGTCCGGGCCGTCCCAACCTTCAATCCACGTGGACGCAGTTTGGTCCCCAGAGTACTACATGTCCTTCCGAACGGCAGGAGGCGCGGGCCGCTGACCTCAGGGCTGCGCCACCCTTGATGCCGCCTAACCAACGAAGGTCATTGCTGGTAGAAGGCGCCACCCTCCGAGCCCACCTTCAGGGGGCTGGCCTCACCCACCACGTCTGCAAGGTGGTTGACCCTTTGGACGACTAACGAGCGGCCACTAGGGGCATTGCGGGTCGGGCGCATGCGCCAATGGCTCTTCGCGCGCGTGGTGACGCTTGCTAAGAGAGTAGCCTAGCTGGCTTTCACGTCCGGGGAAAAGATGGGGCAGGTGCGTGGCCGGCAAAGAGCATCCAGCGGCTGAGCTGTTACAAATCCCCCTTTGGGATCCTTGGCAGAAATCGGTTGGGAGGTCGAGCGTGGACCCGGGTTTTACGAGGCACCCCACCGGCGATGCGTGCTCCCACGGGAAGGTACGGCATGAGGGCAGTTCTCTTTTTGAAATCCCGCTTAGGGCCAGACGTGGTGTTCAGACTGTGACCGACACTGGGGCGCGTGGTGCCGAGAATGAGCTCGATTCGCAAACGACGGTCCCACCCCTGGGGGTACAGGGAGCACTGCTTTTGCGTGTGACTAGCTCCGGCCTTTAATCTGCCCCGGGTCGTTTTGTTCGACATTCGAGGCAGTTGAAACTATTACCCACCCCCATACCCGCCCACTTTCCCTAAATGGTGTCCTGTCCCACCGTGCCCCTACCAGTGCAGGAGATCGGTAGCTGGTGACGAAGAAGTGGCACGGCCGTACCGATCTTTACGGCAGAGCTTCCCGCGCTCACGACTCGCCGGTAACGAACGGCCGTCCCTTTGATGCTTGCGCCAATTTCTGTGCGCTGCGACAAACCTAGGCAGCGGCAGCTCCACACACGATCCTGTCGAGAATGGTGAATTATCCCTCCTCCACCTCCCCCGACTATCTACGGCCCATCTAAGATTCATGGATAACCATTCGCGCAGAAGGCTAAGAGCAAATGAGAGTGACGGCATCGAGGACAACGCCACTAGGCGAAGTACCGTCTTGCGGCCTGCGCCTCACCCCTGATCGGCGGGCTTATCGTGTGGGCCGCCACCAGGACCGCGCGTCGGGACGCAGGGTCGGCCTCACATCCATCTTAGTTCCGCGGGTGCTTCAACGCGTATGAAGGGCGTAGCACGACGAGTCAGCCCCTGCGCCTAAGGGACCGAATATAACGCAAACTAGATGCCTAATCCTTCGCCTAGCATGAGTCAGATCGGGGCCTTAGTTACGGTCAGGATGAAGGGTGCAGGACGCGTCTCTATGCAATGCGTGCCCTTCTTCTCCCGGCGGGCGGTTGGAACCGATTCGGGCGTCACTTAGCACGGAATATTGCCCGGTATGTACCCCCTACATCTCTGGTGAGTAGTTCCGCCCAGGACAGCAACACGCTGCACATGGTCGGTGACGGCCCGGAGCAACGGGACACACGCGCCAGCTGCGACCAGGCCCCGGGCGAAATTCGCGGCATTGCTCGCTGTTCCAGCACTACGGGCCTTTGGTGCAAGCCCTATGAACCCGAGTTTAACGCGGCCGGCCCTTCCGGCGACCACCGGCCAGCCACCTCCGCGACGAGGGCCGTTAGGTAGAATGCGAAGGCTGATTTACGTGACACCCTGCTCTGGGCCAAGATGGCGAGGAACCTGATCGTTGGAAACAAGTAGGACGGGCCTGTAAGCTTAGACGCACAGCTACGTGCCCGGCGCGTCGTGACGAAGTGGAATTTTACTGCTAGCAGTCCCAGATCTGTTCGCACCCGAACGCCCCATGGAGAGTGCTCCACCGCCGGAGATCCATTACACGAACCTCTAAGTTTATTAATGCAACGAAAGCCTCGCCAGTACGCTGGGCAGAGGTGCCTCCTATCACCGTTAGTAGCTGCACACATGTATGTTTACTCAGCCCACGCACCGGCACAGGCGATCAGACTCAAGTGAACAATAATAAGCGCTCAGGGATATACAGACCCCTGAGGGTTGCGCCGTGCGGAGTTCTCGAGGTTAGGGAATCCCGGCGCGCCGACTCAATCGGGCCGACGTAGCCGGTGATGAACCCAACTCTGGCGGGCTCAGGGGCAGATACAGCACAGTCAGCAGAGGAGGAGGGGTGGTAGCAGCGTCGCACACGAGTGAAATAGCTCGTCCGTCGCGAGCGTAGGGCCAAGGTATGACCACCCGTATACAGGCAAAGACTCACGACCTGGAGTACGACTATCGAGGTACGACATGTGAGGGCGCCCGCCTTACACATTTGGCGCGTCCGCAAGGCGACGCACTTAAATTGAGCCCGGAAGCGAAGGTAGTTGGATGCATGGCATGTCTGCGTCGGAGGTTGAGGGTTACAGATGACGCGCACCGCCTTCCGGCCCTCCCACCACGCCCCCGGG
>CD0113@2
GGAGTCGAGCCTGCAGCAGACAAGATCACGAGCTAGGGCAGCCGGGTCTCATCCGGTGAAGATAGGACCCCATTAGTGCCAGCCGCTCGGTCGACCTCCGAGGGTGCCGGTTAGAGCGTTCCGATCCCCGTAGTTCGACTGGTACCCTGGGCCTACCCTTAATGTGGACTGCGGCTCGGGATGCGATCGGCGAACGGGACCGCCTTTGAATATCCAGGCGGAAGTAGCGTCCTTTACGCAACGCTGCGGTGGCGCGCTCCCGCTGTTGGTTACACGGCTGGCGTGCGCAATGTAGGCGCGTGCCAAGCAGTCGCGGCTCACTGCCAGCGGATGGCCGGCCGCGTGGCCCCCGAGGAAAGGTGAACCCCGCCACGATTCTCTGTCTTGGCTCACCTTCCCTGGGGACGGGCTGCAATCCCGTTTAACGCCTAATCGTGAACCCTGATTCGACCGCCTGCGGAATCGGCAAACCGGGAGGGGCCCAGCGCAGTGCCCCCATACAAGGGTAATCGGCGGATGTCAAATCCCGCCTCTTAAAAGGAAAGTGCAATCACCGGCCTGGGAAGGTCCGACTTAGCTCCCGAGGCGTAGAGGTCGGTCCTACACTGATGTGCCAACGGCCTTTTTAGAGCCCCCAACGGGGACTCGAGCGGTCGCTACCCACCCTTCCATGAGGCCTTGGCATTTGATGTTATACGCCCCAGCCTCGGCGAACATCTCGTTGTTATGTCCGAGGGTATGCTTCGGTCCTTGCCGGAATGACGCGGCTCACCGTAGCATCAGACCGGGGCCCTGTTTATGAAGAACCTGTGCCTGCAGGCCGCAAATCGGTGTGACCGGGGCTCGAGCCCAATGGGCAATCCGCTATGGCCTGCGAGCAAGGTGGCATCGCCCTAACCCTCAGGCGGAGGGTCCTCGTGGAGTAATCGACAGCTGCTAGTCCGAGCAGGAGCGCCCCGGGCGAGAGTCGCTCAGCCGCCAAGATGGTCGGCCGAGCATCACGTACCTACTCATAACGGCTGCACAGCCACGAGAGCACCTGTTGTGATCGCCCCCCGAAAGCAAGCAGGTACACTTTCCATGACATAACGCGGGGCCTGATTGAGGCGCGGGCAGCTTTCTGGTCCATCTCAATGCTCGACGTGCGCCCGTGCCGGTGGTCCATTTCTCACAACGGGCTCCAGCGCTGCCTTAGGCGCTCAACTGTCCGGGCCGTACCACCCTTCACGCCACGCGGACATAGTGGTACACCCAACGTACTACATGCCCTTCTGAACGGCAAGAGGCGAGGGCCGCTGACCTCAGGACTGCTTCGTTCCTGATGCCTCTCACACCCCAGAGGTTATTGCTGTCAGAAATCACCACCTTCTGATCCCGCCTTTAGGAAGCTGGCCTCACTCACCACGTCCAAAAGGCGGCCACCCTTCTGGAAGACTAACGAGCGGACGCTGGGGGTATCACGGGTCAGGCGCAGGCGCCAATGGCTCTTCGTGCGCGCAGCGACGCTTGTTAAAAGGGTGGCCTAACTGGCTTTTATGGCTGGGGAGAAGCCGGGGCAAGTGCGTGGCTGGCAAAGAGCATCCAGCGGCGAGGCTATTATGGATCTCCCTTCGAACGCTGTTGTGAGACCCGGTCGAAATGCTGGGTGTGGACCCGTGTTTTGCGAGACGCTCCACCAGCGGCGCGTGCTTCTACATAACGGCACAGCGTAAAAGTAGCCCTCTTTCTGGAGCAATGCTCGAGGTCCGACGTGGTGTGTGGGCGACGACCGACACTGGGGTACGTGGTGCCGGGAGGGCGCTTTAGTCTCAAACAACGATCCCGCCCCGGGGGTTACAGGAGGCCCTGCTTTTTCGTGTGACTAGCGCCGACCTTCAATCCATCCCGGGTCGTCTGATTAGACATCAGAGGCAGGGGAAACTATTACTCACTCCCATACCCGCCTATGTTCCCCAAGCGGGGTCCTGCCCCATCGTACCCTTACCGGTGCAGGGGGCCGGTAGCCGGTGACGGAGGAGCATTACGGCCATACAGACCCTTCTAGCGGAGCTTCCTATGTCCATGGTCCTCCGGTAACGAATGGCCGTCCTTTCGCTGCTTGCGCCAATCTCTGTGCACCTCGATACACCTAGGCAGCGACATCTCCGTGCGTGGGCCTGGCGAGAACAACGGATTACTCCTCCTCCGCCTCACCCGACTATTTACGGCCCATAGAAGGCGCATGGGTAACCCTTCGCGCAGAAGGCCAAGAGCAAAGGAAAGTAACGGCGTCGAGGGCAACGCCACTAGGCGCAGCGCTGCCCTGCTGCCCGTGCCTAACTCTTGATCGGTGGGCTTATAGTGTGGGTCACTGTCAGGCCCGCGCGTCGGGACACAAGGTCGGCCTCACATCAATCTTAGTTCCACAGGTGCTTAAGCGCGTGCGAGGGACAGAGCACAGTTAGCTGGTCCCTGCGATCAAGGGATCGAATACAACGCAAGTTAGATACCTACTCCTTCGCCGAGCGTGAGTCGGACCGGAGCCCTGGTGATGGTCAGGGTGGGGGGTACAAAACGTGTCTTCATACAACGTGTGTCCTTCTTTTCCAGGCAGGCAGCCGGGGCCGATTTGGGAGCCACTTGGCACGAAACATTGTCCGGTCTGTACTTACTACGTTTCTAGTGAGTAATTCCGCTCAGGACAGCAGCGCACTACACATGGGCAACGACGGCCCGGAGCAACGTGACATACGTGCCAGCTACGACCAGGCCCCGGGCGGAATTCGCGGCATGGCTTGCCGCCCTGGAGCCACGTGCCTTTGGCGCCAACTCCACGACCCCGGACCCAGCGCGACCAGCCCTTCCGGCGACCACCGGCCAGCCGCCTCCGAAATGAAAATCGCTGGACAGCCCGCTAAGGATGATTTCCGTGGCGATCCGTCCCAGGCCGGGGCGACGAATAGACTGACCACCGAAGCAAAGCAGGGCGGGCCCGTCAACGGGAACACACAGTCACATATCCGGAACGTCGTGGCAAAGTGAAGTTTTACGATTATTAGTCCCCAACCTGCCTGAACCCGAGCGCCCCATAGAGGGTACCCCGCCGTCGGAGATCCACCATGTGGATCTCTACTTCCATTCGTGCAACGAAAGCCTCTCTAGCACGTTGGGCCAGGACGCCCCATCTCGTCACCAACAATTGTATACGCACACTTCCGCTTAGTCCACGTATCGACGCAGGCGAGCAGACTCAAGTGAACGAGAATGAGCGTTCAGGGGCGTACAGGCCCTCGAAGGCTGCGCCTCTCGGAGTTCTAAGGGTTGAGGACGCCCGGAGCACCAACTCAATTGAGCCGACATGGCCGGTAACAAGCTCAGCCTTAATGGGCTCCGGGGCAGACGTCGCGTAATCGGCAGAAGGGAGTGAGTGGTGGCAGCGTCGCCTATGGGCGCAACGGCTTGTCCGTTGCGAGCATGGAGCCAGGGTAGGACCACCCGTATACAGGTAAAGACGCGTGGCCTAGAGCACGACTGTCAGTGCGCGACATTTGATGGCGCCCGCCTTCCACATCTGGCGCGTACACAGAGCGACACGCTTAAACGGAGTCCGGAAGCGAAGGCAGTCGGGCGCATGGCATGCTGGCGTCGAAAATTGAAGATTACAGGTGACACGCGCCGTATTCCGGCTCTCCCACCACGCCTCCGGG
>GY0011@1
AGGGCTGAGCCTGCGTCAAACAGACTCACGGGCTAGGTCCGCCTGGCCGTATTCAGTGAAGGTAGGACCCCATTAGCGCCGGACACTCGGTAGGCTTCTGATGATGCTGACTAGAGCGTGCCGATCCCCATAGTTCGACCGGTACCCCGGGCCGACTCTTCCCGGGGGCTGCGGTTCGAAGCAAGATCGTTGAACGGAGCCGCCCTTGAATATTTAGGCGGAATTAGCGGCCGCCACGCAGCGATGCAGTAGTGCGCGCCCGCTGTTGGTTGCACGACTGGCGTGCGCAGTGTAGGTGCGCGCCAAGCAGTCGCGGCTCACTGCCAGCGGATGGCCGGCCACGTGGCCCCCTAGGAGAAATGAACCCCGCCACGATTCTCTGTCTTGGCTCACCTTCCCTGAGGACAGGCTGCAACCCCGTCTCACACCCAATCGTGCATCTTGATTTTACCGTCTGTGGAACCGGTCAGCCAAGAGAAAACCCGCGCAGTGTCCCTATATCCGGGTAAGCGGCAGATGCCAAATCCCGCCGCTTGAGAAGAGAGTGCAATCACCGGCCTGAGCGGGTCCGACTTATCTCCTAGGGCGCGAATATCAGCCCCCCCACGGTACTCCAGCGGCCTTTTTAGCGCTCCCAGCGGGAGCTCGCGTGGCCGCTACCCACCCTTCTATGCAATCTCTGAATTCGGCGTTGCACGCACCCGCCTCGGCTAACAGCTCGCTAGCAGGCCCGAGGGTATGCCTCGGCCCTTACCGGAGTGACGCGACTCGCCGTGACGTCGGGCCGGAGCCCTACCTATGGAGGGCCTGTGCCTGCGGGCCGCAGGTCGATGTGACCGGGACTCGAGTCCCATAGATAAGCCGCTATGGCCTTCGAGCCAAGCGGCGCAGCCCCAACCCTCAGGCGGAGGGTCTCAGCGTAGTAACTGCCAACGGCCAGCCCAGGCCGAAGTTCTCTGGGCGCACGTTGTTTAGCCGCCAAAATAGTCGGTCGAGTCCTACTTACTTCCGCCTACCGACTACCAGATCACGAAGATGCCGGCGTCAAGTGCCCACTGGGAGCAGACAAGTGCACTTTTTACGCCATAACACGAGGACTGGTTTAGGCGCGGGCAGTTCGCTGGTCCACCCCAATGCCCGCCGTGCGCCCGTTCCGGTGGTCTATTCTTCAAGACGGGCTCCCGCGCTGCCGTAGGTTCTCAACTGTCCGGGCCGTACCAACCTTCAAGCCCCGTGAACGCGGTTTGGTCCCCAACATACTACATGCCCTTCTGGACGGCAAGAGGCGCGGGCCGTTGACCTTAGAGCTGCGCTGTCCCTGGTGCCTCTCGCACCCCGAGTGTTCTCGCCAGCATAAAGCGCTACCCCCCGAGCCCACCTCTAGTGGGCCTGCCTCACTCACCACGTCTAAAAGGTGACCACCTCTTGGAACGACTGACGAGCGGCCGCTGGGGACATCACGGGTCGGGCGCGGGCGCCAATGACTCCTCGCGCGCGTGGTGGCGCTTGCTAGAAGAATGGCTTAGTTGGTTCTCCTGGCTTAGAAAAAACCTAGACAGTCGCGTGGATAGCAAAGAGCACCCAATGGCTAAGCTGCTGCGAATATCCCTTTAAACGCTGTTGTAAGACCCGATCGAAATGCCGGGCGTGGACCCGTGTTGCGAGAGGCGCTCTCCCGGCGGCGCGTGCTCCCACAGGACGGCACAGCGTGAGGGTGGCCTCCTTCCTGGCGTACCACTTGGGGCCCGACGTGGTGGGTGGGCGGCGATAAGCACTGGGGCACGTGGTGCCGAGAGGGCGCCCTAGTCGAAAGCGACGACCCCACCCTTGGGAGTACAGGAAGCACTGATTTCGCGTATGATCAGCGCCGACATTTAATCTGCCCCGGACCGTTTTGTTCGATATCCGAGGCAGTTGAAACTACTCATCACCCCCATACCCTTTCACGTTCCTTAAACGGTGTCCTGCCCCACCGGACCACTGCCGGTGCAGGGGGCCGGTAGCCGGTGACGGAGGAGTGGCACGGCCATACCGATATTTACGGCGGAGCTTCCCACATCCACGGCTCGTTGGTAACGAACGGCCGTTCTTTTTATGCTTGCGCCAATCTCTGTGAGTCTCGATACACCCAGGCAGCGGCAGCTCCGCGCGCGGGCCTGTCGATAACGACGGATTACTCCTCCTCCACATCACCCGACCATCCACGGCCCATCTAGGATTCATGGGTAACCCTTCGCGCAGAAGGCCCAGAGCAAAGGGAAGTGACGGCGTCTATAGCGACGCCAATAGGCGAAGCAATTTCCTGCTGCCCGTGCCTCACCCCTTATCGGCGGGCTTATAGGGTGGGCCGCCGTCAGGCACGCGCGTCGGGACGCAAGATCGGTCTCACGTCAATCCCAGTTCCACGGGCGTTGAGGCGCGCATAAAGGGCGGAGCACAGTTAGTCGGCCCCTGCTCTCAAGGGATCGAATATAACGTAAGTTAGATACCCACTCCTTCGCCGAGCATGAGCCAGACTGAGGCCCTAGTGACGGTTAGGATAGGGGGTGCGGGACGTGTCTCTATGCGACGCGCGCCCTTCTTCCCCCTGCGGGCGATCGGAGCCGACCCGAGCGTTACTTAGCCTGGAACGCCGCCCTATCTATACCCCCTACGTCCCTGGTGAGTAGTTCCGCCCAGGGCGGCAGCGCACTGCACGTGGGCAGCGACGGCCCAGAGCAACGGGCCGCATGCGTCAGCTGTGATTAGATTCCGGGCGGAATGCGTGGTGCGATGCGCCGCCCTGAAACCACGTGCCTTCGGCACCAACCCCACGACCCCGAGCTCAGCACGACCAGCCATGCAGGCGGCCACCGGCCAGCTGCCGCCGCGACGAAGGCCGTTAGGTAGCACGCGCAGGCTGATTTATGTAGCACCCTACTTTGGACCAAAATGGCGAGGAACTCGATCGTCGACAAAGAGTGTGGCAGGCCCGTCAATGTGGAAGCATAGCCACATACCATACGCGTCTTGGCGGGGTGAAGGTCTACGGCCAGCAGTTCCCGACCCGTTCGCATCTGAACACCCCATAAGGAGCGCTCCACCATCGGAGACCCCCCATGTGAATCTTTACTCCCGTTCATGCAACGAACATCTTGCTAGTACGCTGGGCCAAGGTTCCCCATCTCGTCACCAACGGTTGTATGCGCACACTTCCACTCAGTCCACGTATCGACGCAGACTATCAGACTCAAGTAAACAATAACGAGCGTCCAGGGATGTACAGATCCCTGAAGGCTGCACATCGCGGAGTTCTAGGGGTTGAGGAATCCCGGCGAACCAACTCAATTGGGCCGACGTAGCCGGGAACGGGCTCAACTTTGGCGGGTTCAGGGGCAGGCACAGCACAGTTGGCAGAGGGGAGGAAGTGGTGGCAGAGTCGCCTATGGGCACAACGGCTTGTCCATTGCGAGTGCGGAACCGGAGTAGGACTATACGTATATAGGCCCAGGCGCGTGGCCTGGAGTACTACTGTCGAGGTACGACATGTGAGGGTGCCCGCCTTCCATATCTGGCGCGTCCGTAAGGCGACGCGCTTAAACTGAGCCCGGAAGCGAAGGTAGTCGGATGCATGGCATGTCTGCGTCGGAAGTCGAGGATTACAGGTTACGCGCACCGCCTTCCGGCCCTCTCACCATGTTCCCGGG
>BL0003@3
GGAGCCGCGCCTGCGGCAAACGGAATCACGAGCTAGATCCACCGGGCCGCATCAGGTAAAGGTAGGGTCCCATTAGCGCTGGACACCCGGTCGGCTTCCGAGGATGCTGATTAGATCGCGCCGATCCCCGTAGTTCGACTGGTACCTCTGGCCGGCCCTTCCTGGGGACTGCAGCTCGGGATGCTATCGTCGAATGGGGCCGCCCTTGAATATTTAGGCGGAATTAGCGGCCGCCACGCAGCGCTGCGGTAGTGCGCGCCCGCTGTTGGTTGCACGACTGGCGTGCGCAGTGTAGATGCGCGTCAAGCAATCGTGGCTCGCTAATAGTTGCCGGCTGTCCACTTGGCCCTAGGGGAAAGGGGAGTTCTGCTGCGACTCTCCGTCCCAATCCACCCTACCGTAGGACGGGCTGTAATCTCGCCCCACGCCTAATCGTGCATCCGGGTTCTGCCGTCTTTGGAACCGGCAAGACGAAAGGGGCACCGCGCAGTGCCTCTATACACGGGTGATTGGCAGATGCCAAATCCCGCCTTTCAGGAGGAGAGTGCGCCAACTGTCCTGGGAAGGTCCGATCCCGCTCCCGGAGCGTAGAGGCCGGTCCTCCCCTGATATGTAAGCGGATGTTTTAAAGCCCCCGGCAGGAATTCGAGCGGCCGCTACCCACCCCTCCGTGCAATCTTGGAATTCAACGGTGCACGAACCAGCCTTGGCTAGCAGCCCGTTGGTGTGCCCGAGGGTATGCCTTGGTCTTTGCCGGAAGGACGCGACTCACCGTGACATCGGGCCGGAGTCCTACTTATTGAGGACCCGGGACTATGGGCCGCAGATCGGCGTGGCCGGGACTCGAGCCACAGGGACAAGCTGCTATGGTCTGCAAGTAAGGTGGCATCGCCCTAACCCTCAGGAGGAGAGTCCCCGTGTGACAATCGCCAGCGGTCAGTTCAAGCCGAAGTGCTCCGGGCAAGAGTCGCTTAGCCACCAGGACGGTCGGCCAAGCATCGCGTACCCACTCATAACGGCTGCACAGCCACGAAAGTGCCTGTTGTGATCGCTCCCCGGGGGCAAGCAGGCACACTCTCCGTGATGTAACGAGGGGCCTGGTTGGAACTCAATCAGCTTGCCGGTCCACCTCGGTGCTCACCGCGCGCTTGCGTTGGCGGTTCATTCTTCACAACGGGCTCCAGCGCTGTCGTAGGCGCTCAAATGTCCGGGCCGTCCCAACCTTCAATCCACGTGGACGCAGTTTGGTCCCCAGAGTCCTACATGTCCTTCCGAACGGCAAGAGGCGCGGGCCGCTGACCTCAGGGCGGCGCCACCCTTGATGCCGCCTAACCAACGAAGGTCATTGCTGGTAGGAGGCGCCACCCTCCGAGCCCACCTTCAGGGGGCTGGCCTCACCCACCACGTTTGCAAGGTGGTTGACCCTTTGGACGACTAACGAGCGGCCACTAGGGGCATTGCGTGTCGGGCGCATGCGCCAATGGCTCTTCGCGCGCGTGGTGACGCTTGCTAAGAGAGTAGCCTAGCTGGCTTTCACGTCCGGGGAAAAGATGGGGCAGGTGCGTGGCCGGCAAAGCGCATCCAGCGGCTGAGCTGTTACAAATCCCCCTTTGGGATCCTTGTCAGAAATCGGTTGGGAGGTCGAGCGTGGACCCGGGTTTTACGAGGCGCTCCACCGGCGATGCGTGCTCCCACGGGAAGGTACGGCATGAGGGCAGTCCTCTTTTTGAAATCCCGCTTAGAGCCAGACGTGGTGTTTAGACTGCGACCGACGCTGGGGCGCGTGGTGCCGAGAATGAGCTCGATTCGCAAACGACGGTCCCACCCCTGGGGGTACAGGGAGCACTGCTTTTGCGTGTGACTAGCTCCGGCCTTTAATCTGCCCCGGGTCGTTTTGTTCAACATTCGAGGCAGTTGAAACTATTACCCACCCCCATACCCGCCCACTTTCCCTAAATGGTGTCCTGTCCCACCGTGCCCCTACCAGTGCAGGAGATCGGTAGCTGGTGACGGAGAAGTGGCACAACCGTACCAATCCTTACGGCGGAGCTTCCCGCGTTTACGACTCGCCGGTAACGAACGGCCGTCCCTTTGATGCTTGCACCAATTTTTGTGCGCTGCGACAAACCTAGGCAGCGGCAGCTCCACACACGATCCTGTCGAGAATGGTGAATTATCCCTCCTCCACCTCCCCCGACTATCTACGGCCCATCTAAGATTCATGGATAACCATTCGCGCAGAAGGCTAAGAGCAAATGAGAGTGACGGCATCGAGGACAACGCCACTAGGCGAAGCACCGTCTTGCGTCCTGCGCCTCACCCCCGATTGGCGGGCTTATCTTGTGGGCCGCCATCAGGACCGCGCGTCGGGACGCAGGGTCGGCCTCACATCCATCTTAGTTCCGCGGGTGCTTCAACGCGTATGAAGGGCGTAGCACGACGAGTCAGCCCCTGCGCCTAAGGGACCGAATATAACGCAAATTAGATGCCTAATCCTTCGCCTAGCATGAGTCAGATCGGGGCCTTAGTTACGGTCAGGATGAAGGGTGCAGGACGCGTCTCTATGCAACGCGTGCCCTTCTTCTCCCGGCGGGCGGTTGGAACCGATTCGGGCGTCACTTAGCACGGAACATTGCCCGGTCTGTACCCCCTACATCTCTGGTGAGTAGTTCCGCCCAGGACAGCAACACGTTGCACATGGTCGGTGACGGCCCGGAGCAACGGGACACACGCGCCAGCTGCGACCAGGCCCCGGGCGAAATTCGCGGCATTGCTCGCTGTTCCAGCACTACGGGCCTTTGGTGCAAGCCCTATGACCCCGAGTTTAACGCGGCCGGCCCTTCCGGCGACCACCGGCCAGCCACCTCCGCGACGAGGGCCGTTAGGTAGAATGCGAAGGCTGATTTACGTGACACCCTGCTCTGGGCCAAGATGGCGAGGAACCTGATCGTTGGAAAAAAGTAGGACGGGCTTGTAAGCTTAGACGCACAGCTACGTGCCCGGCGCGTCGTGACGAAGTGGAATTTTACGGCTAGCAGTCCCAGATCTGTTCGCGCCCGGACGCCCCATGGAGAGTGCTCCACCGCCGGAGATCCATTACACGAACCTCTAAGTTTATTAATGCAACGAAAGCCTCGCCAGTACGCGGGGCAGAGGTGCCTACTATCACCGTTAGTAGCTGCACACATGTATGTTTACTCATTCCACGCACCGGCACAGGCGATTAGACGCAAGTGAACAATAATAAGCGCTCAGGGATATACAAACCCCTGAGGGTTGCGCCGTGCGGAGTTCTCGAGGTTAGGGAATCCCGGCGCGCCGACTCAATCGGGCCGACGTAGCCGGTGATGAACCCAACTCTGGCGGGCTCAGGGGCAGATACAGCACAGCCAGCAGAGGAGGGGGGGTGGTAGCAGCGTCGCACACGAGTGAAATAGCTCGTCCGTCGCGAGCGTAGAGCCAAGGTATGACCACCCGTATACAGGCAAAGACGCACGACCTGGAGTACGACTATCGAGGTACGACATGTGAGGGCGCCCGCCTTACACATTTGGCGCGTCCGCAAGGCGACGCACTTAAATTGAGCCCGGAAGCGAAGGTAGTCGGATGCATGGCATGTCTGCGTCGGAGGTTGAGGGTTACAGATGACGCGCACCGCCTCCCGGCCCTCCCACCACGCCCCCGGG
>ID0025@3
GGAGCCGCGCCTGCGGCAAACGGAATCACGAGCTAGATCCACCGGGCCGCATCAGGTAAAGGTAGGGTCCCATTAGCGCTGGACACCCGGTCGGCTTCCGAGGATGCTGATTAGATCGCGCCGATCCCCGTAGTTCGACTGGTACCCCTGGCCGGCCCTTCCTGGGGACTGCAGCTCGGGATGCTATCGTCGAATGGGGCCGCCCTTGAATATTTAGGCGGAATTAGCGGCCGCCACGCAGCGCTGCGGTAGTGCGCGCCCGCTGTTGGTTGCACGACTGGCGTGCGCAGTGTAGGTGCGCGTCAAGCAATCGTGGCTCGCTAATAGTGGCCGGCTGTCCACTTGGCCCTAGGGGAAAGGGGAGTTCTGCTGCGACTCTCCGTCCCAATCCACCTTACCGTAGGACGGGCTGTAATCTCGCCCCACGCCTAATCGTGCATCCGGGTTCTGCCGTCTTTGGAACCGGCAAGACGAAAGGGGCCCCGCGCAGTGCCTCTATACACGGGTGATTGGCAGATGCCAAATCCCGCCTTTCAGGAGGAGAGTGCGCCAACTGTCCTGGGAAGGTCCGATCCCGCTCCCGGAGCGTAGAGGCCGGTCCTCCCCTGATATGTAAGCGGATGTTTTAAAGCCCCCGGCAGGAATTCGAGCGGCCGCTACCCACCCCTCCATGCAATCTTGGAATTCAACGGTGCACGAACCAGCCTTGGCTAACAGCCCGTTGGTGTGCCCGAGGGTATGCCTCGGTCCTTGCCGGAATGACGCGACTCACCGTGACATCGGGCCGGAGTCCTACTTATGGAGGACCCGGGACTATGGGCCGCAGATCGGCGTGGCCGGGACTCGAGCCCCAGGGACAAGCTGCTATGGTCTGCGAGTAAGGTGGCATCGCCCTAACCCTCAGGAGGAGAGTCCCCGTGTGACAATCGCCAGCGGCCAGTCCAAGCCGAAGTGCTCCGGGCAAGAGTCGCTTAGCCACCAGGACGGTCGGCCAAGCATCGCGTACCTACTCATAACGGCTGCACAGCCACGAAAGTGCCTGTTGTGATCGCTCCCCGGGGGCAAGCAGGCACACTTTCCATGATGTAACGAGGGGCCTGGTTGGGACTCAAGCAGCTTGCTGGTCCACCTCGGTGCTCACCGCGCGCTCGCGCCGGCGGTTCATTCTTCACAACGGGCTCCAGCGCTGTCGTAGGCGCTCAAATGTCCGGGCCGTCCCAACCTTCAATCCACGTGGACGCAGTTTGGTCCCCAGAGTACTACATGTCCTTCCGAACGGCAAGAGGCGCGGGCCGCTGACCTCAGGGCTGCGCCACCCTTGATGCCGCCTAACCAACGAAGGTCATTGCTGGTAGAAGGCGCCACCCTCCGAGCCCACCTTCAGGGGGCTGGCCTCACCCACCACGTCTGCAAGGTGGTTGACCCTTTGGACGACTAACGAGCGGCCACTAGGGGCATTGCGGGTCGGGCGCATGCGCCAATGGCTCTTCGCGCGCGTGGTGACGCTTGCTAAGAGAGTAGCCTAGCTGGCTTTCACGTCCGGGGAAAAGATGGGGCAGGTGCGTGGCCGGCAAAGAGCATCCAGCGGCTAAGCTGTTACAAATCCCCCTTTGGGATCCTTGGCAGAAATCGGTTGGGAGGTCGAGCGTGGACCCGGGTTTTACGAGGCGCTCCACCGGCGATGCGTGCTCCCACGGGAAGGTACGGCATGAGGGCAGTCCTCTTTTTGAAATCCCGCTTAGGGCCAGACGTGGTGTTTAGACTGCGACCGACACTGGGGCGCGTGGTGCCGAGAATGAGCTCGATTCGCAAACGACGGTCCCACCCCTGGGGGTACAGGGAGCACTGCTTTTGCGTGTGACTAGCTCCGGCCTTTAATCTGCCCCGGGTCGTTTTGTTCGACATTCGAGGCAGTTGAAACTATTACCCACCCCCATACCCGCCCACTTTCCCTAAATGGTGTCCTGTCCCACCGTGCCCCTACCGGTGCAGGAGATCGGTAGCCGGTGACGGAGGAGTGGCACGGCCGTACCGATCTTTACGGCGGAGCTTCCCGCGTTCACGACTCGCCGGTAACGAACGGCCGTCCCTTTGATGCTTGCGCCAATTTCTGTGCGCTTCGACAAACCTAGGCAGCGGCAGCTCCACACACGATCCTGTCGAGAATGGTGAATTATCCCTCCTCCACCTCCCCCGACTATCTACGGCCCATCTAAGATTCATGGATAACCATTCGCGCAGAAGGCTAAGAGCAAAGGAGAGTGACGGCATCGAGGACAACGCCACTAGGCGAAGCACTGTCTTGCGGCCTGCGCCTCACCCCTGATCGGCGGGCTTATCGTGTGGGCCGCCATCAGGACCGCGCGTCGGGACGCAAGGTCGGCCTCACATCCATCTTAGTTCCGCGGGTGCTTCAACGCGTATGAAGGGCGTAGCACGACGAGTCAGCCCCTGCGCCTAAGGGACCGAATATAACGCAAATTAGATGCCTAATCCTTCGCCTAGCATGAGTCAGATCGGGGCCTTAGTTACGGTCAGGATGAAGGGTGCAGGACGCGTCTCTATGCAACGCGTGCCCTTCTTCTCCCGGCGGGCGGTTGGAACCGATTCGGGCGTCACTTAGCACGGAACATTGCCCGGTCTGTACCCCCTACATCTCTGGTGAGTAGTTCCGCCCAGGACAGCAGCACGCTGCACATGGTCGGTGACGGCCCGGAGCAACGGGACACACGCGCCAGCTGCGACCAGGCCCCGGGCGAAATTCGCGGCATTGCTCGCTGTTCCAGCACTACGGGCCTTTGGTGCAAGCCCTATGACCCCGAGTTTAACGCGGCCGGCCCTTCCGGCGACCACCGGCCAGCCACCTCCGCGACGAGGGCCGTTAGGTAGAATGCGAAGGCTGATTTACGTGACACCCTGCTCTGGGCCAAGATGGCGAGGAACCTGATCGTTGGAAAAAAGTAGGACGGGCCTGTAAGCTTAGACGCACAGCTACGTGCCCGGCGCGTCGTGACGAAGTGGAATTTTACGGCTAGCAGTCCCAGATCTGTTCGCACCCGAACGCCCCATGGAGAGTGCTCCACCGCCGGAGATCCATTACACGAACCTCTAAGTTTATTAATGCAACGAAAGCCTCGCCAGTACGCTGGGCAGAGGTGCCTCCTATCACCGTTAGTAGCTGCACACATGTATGTTTACTCAGTCCACGCACCGGCACAGGCGATCAGACTCAAGTGAACAATAATAAGCGCTCAGGGATATACAGACCCCTGAGGGTTGCGCCGTGCGGAGTTCTCGAGGTTAGGGAATCCCGGCGCGCCGACTCAATCGGGCCGACGTAGCCGGTGATGAACCCAACTCTGGCGGGCTCAGGGGCAGATACAGCACAGTCAGCAGAGGAGGGGGGGTGGTAGCAGCGTCGCACACGAGTGAAATAGCTCGTCCGTCGCGAGCGTAGAGCCAAGGTATGACCACCCGTATACAGGCAAAGACGCACGACCTGGAGTACGACTATCGAGGTACGACATGTGAGGGCGCCCGCCTTACACATTTGGCGCGTCCGCAAGGCGACGCACTTAAATTGAGCCCGGAAGCGAAGGTAGTCGGATGCATGGCGTGTCTGCGTCGGAGGTTGAGGGTTACAGATGACGCGCACCGCCTTCCGGCCCTCCCACCACGCCCCCGGG
>CH1000@1
AGGGCTGAGCCTGCGGTAGACAGAACCACGAGCTAGGTCCGCCGGGCCGCATCCGGTAAAGGTAGGATCCCACTAGCGCCGGACACTCGGTCGGCTCCCGAGGATGCTGATTAGAGCGTGCCGATCCCCGTAGTTCGACTGGTACCCCGGGCAGACCCTTCCTGGGGACTGCGGCTCGGGATGCGATCGGCGAACGAGGCCGCCCTCGAATATCCAGGCGGAATTATCGGCCGCCACGCAGCGCTGCGGTAGTGCATGCCCACTACTGTCTGTCCGACTGGCGTGCGCAGTGTAGGTGCGCGCCAAGCAGTCGCGGCTCACTGCCAGCGGATGGCCGGCCACGTGGCCCCCGAGGAGAGGTGAACCCCGCCACGATTCTCTGTCTTGGCTCACCTTACCTGAGGACGGGCTGTAATCCTGTCTCACGCCTAGTCGTGCATCCGGGTTCTGCCGTTGGTGGAACCGGCCAGACGGAAGGGGCCCCGCGCAGTGCCCCCATACCCGGGGAGTCGGCAGATGCCAAATCTAGCCTCTTAAACGGAGAGTGCAATCACCGGCCTGGGCGGGTCCGGTCCCGCTCCTAGGGCGTAGAGGCCGGTCCTCCCCTGATATGTAAGCGGATGTTTTAGAGCCCCCAGCGGGAGCTCGCGTGGCCGCTACCCACCCTTCCATGCAATCTTGGCGTTCGGTGTTGCACGCACCAGCCTCGGCTAACAGCTCGTTGGTATGCCCGAGGGTATGCTTCGGTCCTTGCCGGAATGACGCGACTCACCGTAGCATCGGGTCGGAGCCCTACTTATGGAGGACCTGTGCCTGCGGGCCGCAGATCGGTGTGACCGGGACTCGAGTCCCATGGACAAGCCGCTATGGTCTGCGAGCAAAGTGGCATCGCCCTAACCCTCAGGCAAAGGGTCCCAGTGTAGTAACTGCCAACGGCCAGTCCAAGCCGAAGTGCTCCGGGCGCGCGTCGTTTAGCCGCCAAAATAGTCGGTCGGGCCCCACGCACTTCCGCCTACCGACTACCAGATCACGAAAATGCCGGCGTCGATTGCCCACTGGGAGCAGGCAGGTGCACTTTTTATGACATAACACGAGGACTGGTTGAGGCGCGGGCAGTTCGCTGGTCCACCTCAATGCCCGCCGTGCGCCCGTGCCGGTGGTCCATTCTTCACAACGGGCTCCCGCGCTGCCGTAGGCGCTCAACTGTCCGGGCCGTACCAACCTTCACGCCACGTGGACGCAGTTTGGTCCCCAGCGTACTACATGCCCTTCTGAACGGCAAGAGGCGCGGGCCGCTGACCTCAGGGCTGCGCCGTCCCTGATGCCTCTCACACCCCGAAGGTTATTGCTGGCAGAAAGCACTACCCTCCGAGCCCACCCCCAGGAGGCTGGCCCCACTCACCACGTCTAAAAAGTGGCCACCCCTCTGGACGACTAACGAGCGGCCGCTGGGGACATCACGGGTCGGGCGCAGGCGCCAATGGCTCTTCGCGCGCATGGTGGCGCCGGCTAAAAGAGTGGCTTAACTGGTTCTCATGGCTGGGGAAAAGCCGGGGCAGGTGCGTGGCTGGCAAAGAGCATCCAGCGGCTAAGCTGTTACGAATCCCCCTTTGGGATCCTTGGCAGGACCCGGTTGGGAGGTCGAGCGTGGACCCGGGTTTTACGAGGCGCTCCACCGGCGGCGCGTGCTCCCACAGGACGGCACAGCGTGAGGGTGGCCCCCTTTCTGGAGTACCGCTTGGGGCCCGACGTGGTGTGTGGGCGGCGATAGGCACTGGGGCACGTGGTGCCGGGAGGGCGATCTATTCGCACACGACGGTCCCACCCCTGGGGGTACAGGGAGCACTGCTTTTGCGTGTGACTAGCTCCGACCTTTAATCTGCCCCGGGTCGTTTTGTTCGACATCCGAGGCAGTTGAAACTACTACTCACCCCCATACCCTCCCATGTTCCCTAAGTGGTGTCCTGCCCCATCGTACCCCTGCCGGTGTAAGGGGCCGGTAGCCGGTGACGGAGGAGTGGCACGGCCATACCGATCTTTACGGCGGAGCTTCCCACATCCACGGCTCGTCGGTAACGAACGGCCGTTCTTTTTATGCTTGCGCCAACCTCTGTGCGCCTCGATACACCTATGCGGCGGCAGTTCCGCGCGCGGGCCTGTCGAGAACGACGGATCACTCCTCCCCCATCTCACCCGACTATCTACGGTCCATCTAAGATTCATGGGTAACTCTCCGCGCAGAAGGCCAGGCGCAAGGGAAAGTGACGGCGTCGAGGGTAATGCCACTAGGCGAAGCACTGTCCTGCTGCCCGTGCCTCACCCCTGATCGGCGGGCTTATAGTGTGGGCCGCCGTCAGGCCCGCGCGTCGGGACGCAAGATCGGCCTCACATCAATCCCAGTTTCGCGGGCGCTGAAGTGCGTATAAAGGACAGAGCGTGGTTAGTCGGCCCCTGCGCTCAAGGGATCGAATATAACGCAAATTAGATACCTACTCCTTCGCCGAGCATGAGTCAGGCCGGGGCTCCAGTGACGGTCAGGATGGGGGATGCAGGACGTGTCTCTATGCAACGCGTGTCCTTCTTCCCCCGGCGGGCGGTCGGGGCCGATCCGGGCGTCACTTAGCACGGAACGTTGCCCGATCTGCACCCCCTAAGTCCCTGGTGAGTAGTTCCGCCCAGGACAGCAGCGCACTGCACATGGGCAGCGACGGTCCGGAGCAACGGGACGCACGCGCCAGCTGCGATCAGATTCCGGGCGGAATGCGTGGTGCGATTCGCCGCCCTGGAACCACGTGCCTTCGGCACCAACCCCACGACCCCGAGCTCGGCGCGACCAGCCCTGCAGGCGACTGCCGGCCAACCGCTTTCGCGATGAAGGCCGTTAGGTAGAACGCGAAGACTGATTTCCGTGGCACCCTGCTCTGGGCCAAGATGGCGAGGAACCTGATCGTCGAAAAAAAGTAGGGCGGGCCCGTAAGCGGGGACGCACAACCACGCGCCCGGAACGTCGTGGCGGAGTGAAGGTCTACGGCCAGCAGTTCCAGACCTGTCTGCACCTGAACACCCTATGGGGAGTGCTCCGCTGTTAGAGACCCCCCATGTGAATCTTTACTTCCACTCATGCAACGAAAGCCTCGCTAGCACGTTGGGCCAGGACGCCCCATCTCGTCACCAACAGTTGTATACATATATGTTTACTCAGTCCACGCACCGGCACAGGCGATCAGACTCAAGTGAACAAGAATGAGCGTCCAGGGGTGTACAGATCCCTGAGGGCTGCACATCTCGGGGTTCTAGGGGTTGGGGAATCCCGGCGCACCAACTCAACTGGGCCGACATGGCCGGTAATGAGCCCAGCCTTGGCGGGCTCAGGGGCAGGCACAGCACAGTCGGCAGAGGGGGGGGGGCGGCGGTAACATCGCCTATGGGCGCAACGGCTTATCCGGCGCGAGCGTGGAGCCAGGGTATGACCACCCGTATACAGGCAAAGACGCGCGACCTGGAGTACGACTATCGAGGTACGACATGTGAGGGCGCCCGCCTTCCACATTTGGCGCGTCCGCAAGGCGACGCGCTTAAACTGAGCCCGGAAGCGAAGGTAGGCGGACGCATGGCATGTCTGCGTCGGAAGTTGAGGATTACAGGTTACGCGCGCCGCCTTCTGGCTCTCCCACCACGCTCCTAGG
>MD0202@3
GGAGCCGCGCCTGCGGCAAACGGAATCACGAGCTAGATCCACCGGGCCGCATCAGGTAAAGGTAGGGTCACATTAGCGCTGGACACCCGGTCGGCTTCCGAGGATGTTGATTAGATCGCGCCGATCCCCGTAGTTCGACTGGTACCCCTGGCCGGCCCTTCCTGGGGACTGCAGCTCGGGATGCTATCGTCGAATGGGGCCGCCCTTGAATATTTAGGCGGAATTAGCGGCCGCCACGCAGCGCTGCGGTAGTGCGCGCCCGCTGTTGGTTGCACGACTGGCGTGCGCAGTGTAGATGCGCGTCAAGCAATCGTGGCTCGCTAATAGTGGCCGGCTGTCCACTTGGCCCTAGGGGAAAGGGGAGTTCTGCTGCGACTCTCCGTCCCAATCCACCTTACCGTAGGACGGGCTGTAATCTCGCCCCACGCCTAATTGTGCATCCGGGTTCTGCCGTCTTTGGAACCGGCAAGACGAAAGGGGCCCCGCGCAGTGCCTCTGTACACGGGTGATTGGCAGATGCCAAATCCCGCCTTTCAGGAGGAGAGTACGCCAACTATCCTGGGAAGGTCCGATCCCGCTCCCGGAGCGTAGAGGCCGGTCCTCCCCTGATATGTAAGCGGATGTCTTAAAGCCCCCGGCAGGAATTCGAGCGGCCGCTACCCACCCCTCCATGCAATCTTGGAACTCAACGGTGCACGAACCAGCCTTGGCTAACAGCCCGTTGGTGTGCCTGAGGGTATGCCTTGGTCCCTGCCGGAAGGACGCGACTTACCGTGACATCGGGCCGGAGTCCTACTTATGGAGGACCCGGGACTATGGGCCGCAGATCGGCGTGGCCGGGACTCGGGCCCCAGGGACAAGCTGCGATGGTCTGCAAGTAAGGTGGCATCGCCCTAACCCTCAGGAGGAGAGTCCCCGTGTGACAATCGCAAGCGGTCAGTCCAAGCCGAAGTGCTCCGGGCAAGAGTCGCTTAGCCACTAGGACGGTCGGCCAAGCATCGCGTACCTACTCATAACGGCTGCACAGCCACGAAAGTGCCTGTTGTGATCGCTCCCCGGGGGCAAGCAGGCACACTTTCCATGATGTAACGAGGGGCCTGGTTGGGACTCAATCAGCTTGCTGGTCCACCTCGGTGCTCACCGCGCGCTTGCGCTGGCGGTTCATTCTCCACAACGGGCTCCAGCGCTGTCGTAGGCGCTCAAATGTCCGGGCCGTCCCAACCTTCAATCCACGTGGACGCAGTTTGGTCCCCAGAGTACTACATGTCCTTCCGAACGGCAGGAGGCGCGGGCCGCTGACCTCAGGGCTGCGCCACCCTTGAGGCCGCCTAACCAACGAAGGTCATTGCTGGTAGAAGGCGCCACCCTCCGAGCCCACCTTCAGGGGGCTGGCCTCACCCACCACGTCTGCAAGGTGGTTGACCCTTTGGACGGCTAACGAGCGGCCACTAGGTGCATTGCGGGTCGGGCGCATGCGCCAATGGCTCTTCGCGCGCGTGGTGACGCTTACTAAGAGAGTAGCCTAGCTGGCTTTCACGTCCGGGGAAAAGATGGGGCAGGTGCGTGGCCGGCAAAGAGCATCCAGCGGCTGAGCTGTTACAAATCCCCCTTTGGGATCCTTGGCAGAAATCGGTTGGGAGGTCGAGCGTGGACCCGGGTTTTACGAGGCACCCCACCGGCGATGCGTGCTCCCACGGGAAGGTACGGCATGAGGGCAGTTCTCTTTTTGAAATCCCGCTTAGGGCCAGACGTGGTGTTCAGACTGTGGCCGACACTGGGGCGCGTGGTGCCGAGAATGAGCTCGGTTCGCAAACGACGGTCCCACCCCTGGGGGTACAGGGAGCACTGCTTTTGCGTGTGGCTAGCTCCGGCCTTTAATCTGCCCCGGGTCGTTTTGTTCGACATTCGAGGCAGTTGAAACTATTACCCACCCCCATACCCGCCCACTTTCCCTAAATGGTGTCCTGTCCCACCGTGCCCCTACCAGTGCAGGAGATCGGTAGCTGGTGACGAAGAAGTGGCACGGCCGTACCGATCTTTACGGCAGAGCTTCCCGCGCTCACGACTCGCCGGTAACGAACGGCCGTCCCTTTGATGCTTGCGCCAATTTCTGTGCGCTGCGACAAACCTAGGCAGCGGCAGCTCCACACACGATCCTATCGAGAATGGTGAATTATCCCTCCTCCACCTCCCCCGACTATCTACGGCCCATCTAAGATTCATGGATAACCATTCGCGCAGAAGGCTAAGAGCAAATGAGAGTGACGGCATCGAGGACAACGCCACTAGGCGAAGTACCGTCTTGCGGCCTGCGCCTCACCCCTGATCGGCGGGCTTATCGTGTGGGCCGCCACCAGGACCGCGCGTCGGGACGCAGGGTCGGCCTCACATCCATCTTAGTTCCGCGGGTGCTTCAACGCGTATGAAGGGCGTAGCACGACGAGTCAGCCCCTGCGCCTAAGGGACCGAATATAACGCAAACTAGATGCCTAATCCTTCGCCTAGCATGAGTCAGATCGGGGCCTTAGTTACGGTCAGGATGAAGGGTGCAGGACGCGTCTCTATGCAATGCGTGCCCTTCTTCTCCCGGCGGGCGGTTGGAACCGATTCGGGCGTCACTTAGCACGGAATATTGCCCGGTATGTACCCCCTACATCTCTGGTGAGTAGTTCCGCCCAGGACAGCAACACGCTGCACATGGTCGGTGACGGCCCGGAGCAACGGGACACACGCGCCAGCTGCGACCAGGCCCCGGGCGAAATTCGCGGCATTGCTCGCTGTTCCAGCACTACGGGCCTTTGGTGCAAGCCCTATGAACCCGAGTTTAACGCGGCCGGCCCTTCCGGCGACCACCGGCCAGCCACCTCCGCGACGAGGGCCGTTAGGTAGAATGCGAAGGCTGATTTACGTGACACCCTGCTCTGGGCCAAGATGGCGAGGAACCTGATCGTTGGAAACAAGTAGGACGGGCCTGTAAGCTTAGACGCACAGCTACGTGCCCGGCGCGTCGTGACGAAGTGGAATTTTACTGCTAGCAGTCCCAGATCTGTTCGCACCCGAACGCCCCATGGAGAGTGCTCCACCGCCGGAGATCCATTACACGAACCTCTAAGTTTATTAATGCAACGAGAGCCTCGCCAGTACGCTGGGCAGAGGTGCCTCCTATCACCGTTAGTAGCTGCACACATGTATGTTTACTCAGCCCACGCACCGGCACAGGCGATCAGACTCAATTGAACAATAATAAGCGCTCAGGGATATACAGACCCCTGAGGGTTGCGCCGTGCGGAGTTCTCGAGGTTAGGGAATCCCGGCGCGCCGACTCAATCGGGCCGACGTAGCCGGTGATGAACCCAACTCTGGCGGGCTCAGGGGCAGATACAGCACAGTCAGCAGAGGAGGAGGGGTGGTAGCAGCGTCGCACACGAGTGAAATAGCTCGTCCGTCGCGAGCGTAGGGCCAAGGTATGACCACCCGTATACAGGCAAAGACTCACGACCTGGAGTACGACTATCGAGGTACGACATGTGAGGGCGCCCGCCTTACACATTTGGCGCGTCCGCAAGGCGACGTACTTAAATTGAGCCCGGAAGCGAAGGTAGTTGGATGCATGGCATGTCTGCGTCGGAGGTTGAGGGTTACAGATGACGCGCACCGCCTTCCGGCCCTCCCACCACGCCCCCGGG
>CH0052@2
GGAGTCGAGCCTGCAGCAGACAAGATCACGAGCTAGGGCCGACGGGTCGCATCCGGTGAAGATAGGACCCCATGCGTGCCAGCCGCTCGGTCGACCTCCAAGGGTGCCGATCAGAGCGTTCTGATCCCCGTAGTCCGACTGGTACCCTGGGCCTACCCTCAATGTGGACTGCGGCTCGGGATGCGATCGGCGAACGGGATCGCCTTTGAGTATCCAGGCGGAAGTAGCGTCCGTTACGCAACGCTGCGATGGTGCGCTCCCGCTGTTGGTTGCACGGCTGGCGTGCTCAATGTAGGTGCGTGCCAAGCGGTCACGGCTCACTGCCAGCGGATGGCCGGCCGCGTGGCCCCCGAAGAAAGGTGAACCTCGCCACGCTGCGCTGTCTTGGCTCACCTTCCCTGAGGACGGGCTGCAATCCCGTTTAAAGCCTAATCGTAAGCCCTGATTCGACCGCCTGCGGAATCGGCAAACCGGGAGGGGCCCAGCACAGTGCCCTCATACACGGGTAATCGGCGGATGTCAAATCCCGCCTCTTAAAAGGAGAGTGCAATCACCGGCCTGGGAAGGTCCTACTTAGCTCTCGAGGCGTAGAGGTTGGTCCTACACTGATGTGCCAACGGCCTTTTTAGAGCCCCCAGCGGGAACTCGAGCGGTCTATACCCACCCTCTCATGAGGCCTTGGCATTCGATGTTATACGCCACAGCCTCGGCGAACATCTCGTTGGTATGTCCGAGGGTATGCTTCGGTCCTTGCCGGAATAACGCGACTCACCGTAGCACCAGACAGGGGCCCTATTTGTGAAGAACTTGTGCCTGCAGGCCGCGGATCGGTGCGACCGGGACTCGAGCCCAATGGGCAATCCGCTATGGCCTGCGAGCAAGGTGGCATCGCCCTAACCCTCAGGCGGAGGGTCCTCGTGGAGTAATCGACAGCTTCTAGTCCGAGTCGGAGCGCCCCGGGCGAGAGTCGCTCAGCCGCCAAGATGGTCGGCCGAGCATCACGTACCTACTCATAACGGCTGCACAGCCACGAGAGCACCTGTTGTGATCGCCCCTCGGAAGTAAGCAGGTACACTTTCCATGACATAACGCGGGGCTTGGTTGAGGCGAGGGCAGCTTGCTGGTCCATCTCAATGCTTGACGTACTCCCGTGCCGTTGGTCCATTTCTCACAACGGGCTCCAGCGCTGCCTTAGGCGCTCAACTGTCCGGGCCGTACCACCCTTCACGCCACGCGGACATAGTGGTACACCCGACGTACTACATGCCCTTTTGAACGGCAAGAGGTGCGGGCCGCTGACCTCAGGATTGCTTCGTTCCTGATGCCTCTCACACCCCAGAGGTTATTGCTGTCAGAAATCACCACCCTCCGATCCCGCCTTTAGGAAGCTGGCCTCACTCACCACGCCCAAAAGGCGGCCACCCTCCTGGAAAACTAACGAGAGGACGCTGGGGGTGTCACTGGTCGGGCGCAGGCGCCAATGGCTCTTCGTGCGCGCAGCGACGCTTGTTAAAAGGGTGGCCTGACTGGCTTTTATGGCTGGGGAGAAGCCGGGGCAAGTGCGTGACTGGCAAAGAGCATCCAGCATTGAGGTTATTATGGATCTCCCTTCGAACGCTGTTGTAAGACCCGGTCGAAATGCTGGGTGTGGACCCGTGTTTTGCGAGACGCTCCACCGGCGGCGTGTGCTTCTACATAACGGCATAGCGTAAAAGTAGCCCTCTTTCTAGAGCAATGCCCGAGGTCCGACGTGGTGTGTGGGAGACGACCGACACTGGGGTACGTGGTGCCGGGAGGACGCTTTAGTCTCGAACAACGATCACGCCCCGGGAGTTACAGGAGGTCCTGCTTTTTCGTGTGACTAGCGCCGACCTTCAATCCATCCCGGGTCGTCGGATTAGACGTCAGAGGCAGGGAAAACTATTACTCACTCCCGTACCCGCCTATGTTCCCCAAGCGGGGTCCTGCCCCATCGTACCCTTACCGGTGCAGGGGGCCGGTAGCCGGTGAAGGAGGAGCATTACGGCCACACAGACCCTTCTAGCGGAGCTTCCTATGTCCATTGTTTTCCGGTAACGAACGGCCGCCCTCTTGCTGCTTGCGCCCATCTCTGTGCACCTCGATACACCTAGGTAGCGACATCTCCGTGCGTGGGACTGGCAAGAACAACGGATTACTCTTCCTCCGCCTCACCCGACTATCTACGGCCCATAGAAGGCGCATGGGTAACCCTTCGCGCAGAAGGCCAAGAGCAAAGGAAATTAACGGCGTCGAGGGCAACGCCACTAGGCGCAGCGCTGCCCTGCTGCCCGTGCCTAGCTCTTGATCGGTGGGCTTATAGTGTGGGTTATTGTCGTGCCCGCGTGTCGGGGCACCAGGTTGGCCTCACATCAATCTTAGTTCCACAGGTGCTTAAGCGCGTATGAGGGACAGAGCACAGTTAGCTGGTCCCTGCGATCAAGAGATTGAATACAACGCAAGTGAGATACCTACTTCTTCGCCGAGCGTGAGTCGGACCGGAGCCCTGGTGATGGTCAGTGTGGGGGGTACAAAACGTGTCTTCATACAACGTGTGTCCTTCTTTTCCAGGCAGGCGGCCGGGGCCGATTTGGGCGTCACTTGGCACGAAACATTGTCCGGCCTGTACTTACTACGTTTCTAGTGAGTAATTCCGTCCCGGACAGCAGCGCACTACACATGGGTAACGACGGCCCGGAGCAACGTGACATACGTGCTAGCGACGACCAGGCCCTAGGCGGAATTCGCGGCATGGCTTGCCGCCATGGAGCCACGTGCCTTTGGCGCCAACTCCACGACCCCGGACCCAGCGTGACCAGCCCTTCCGGCGACCACCGGCCGGCCGCCTCCGAAATGAAAATCGCTGGACAGCCCGCTAAGGATGATGTCCGTGGCGATCCGTCCCAGGCCGGGGCGATAAGTAGACTGACTACCGAAGCAAAGTAGGGCGAGCCCGTCAACGGGAACACACAGTCACATATCCGGAAAGTCGTGGCAAAGTGAAGTTTTACGATTATTAGTCCCCAACCTGCCTAAACCCAAGCGCCTCATAGAGGGTACCCCGCCGTCGGAGATCCACCATGTGGATCTCTACTTCCATTCGTGTAACGAAAGCCTCTCTATCACGTTGGGCCAGGACGCCCCATCTCGTCACCAACAATTGTATACGCACACTTCCGCTTAGTCCACGTATCGACGTAGGTGAGCAGACTCAAGTGAACGAGCATGAGCGTTCAGTGGCGTACAGGCCCTCGAAGGCTGTGCCTCTCGGAGTTCTAAGGGTGGAGGACGCCCGGAACACCAACTCAATTGAGCCGACATGGCCGGTAACAAGCTCGGCCTTAATGGGCTCCGGGGCAGACGTCGCGTAATCGGCAGAAGGAAGTGAGTGGTGGCAGCGTCGCCTATAGGCGCAACGGCTTGTCCGTTACGAGCATGGAGCCAGGGTAGGACCACCCATATACATGTAAAGATGCGTGGCATAGAGCACGAATGTTAGTGCGCGCCATTTGATGGCGCTCGTCTTCCACATCTGGCGCGTACACAGAGCGGCACGCTTAAACGAAGTCCGGAAGCGAAGGCAGTCGGGCTCATGGCATGCTGGCATCGAAAATTGAAGATTGCAGGTGACAAGCGCCGTATTCCGGCTCTCCCACCGCGCCTCCGGG
>CH1070@1
AGGGCTGAGCCTGCGGTAGACAGAATAACGAGTTAGGTCCGCCGGGCCGCATTCGGTGAAGGTAGAACCCCACTAGCGCCAGCCATTCGGTCGGCTTCTGATGATGCTGATTAGAGCGTGCCGATCCCCATAGTTCGACCGGTACCCCGGGCCGACCCTTCCCGGGGACTGCGGTTCGGAATGAGGTCGGCGCGCGAGGCCGCCCTCGAATATCCAGGCGGAATTATCGGCCGCCACGCAGCGCTGCGGTAGTGCGCGCCCGCTGTTGGTTGCACGACTGGCGTGCGCAGTGTAGGTGCGCGTCAAGCAATCGTGGCTCGCTAATAGTGGCCGGCTGGCCACTTGGCCCTAGGGGAAAGGGGAGCTCTGCTGCGACTCTCCGTCCCAATCCACCTTACCGTAGGACGGGCGGCAACCCCGTCTCGCGCCTAATCGTGCATCTTGATTCTACCGTCTGTGGAACCGGCCAGCCAAGAGAAAACCCGCGCAGTGTCCCTATATCCGGGTAAGCGGCAGATGCCAAATCCCGCCGCTTGAGAAGAGAGTGCAATCACCGGCCTGGGAAGGTCCGATCCCGCTCCCGGGGCGTAGAGGCCGGTCCTCCCCTGATATGTAAGCGGATTTTTTAGAGCCCCCAGCGGGAACTCGAGCGGCCGCTACCCACCCTTCCATGCAATCTTGGAGTTCGATGTTGCACGCACCAGCCTCGGCTAACAGCTCGTTGGTATGCCCGAGGGTATGCTTCGGTCCTTGCCGGAATGACGCGACTCACCGTAGCATCGGGTCGGAGCCCTACTTATGGAGGACCTGTGCCTGCGGGCCGCAGATCGGTGTGACCGGGACTCGAGTCCCATGGACAAGCCGCTATGGTCTGCGAGCAAAGTGGCATCGCCCTAACCCTCAGGCAAAGGGTCCCAGTGTAGTAATCGCCAGCTGCCAGTCCAAGCCGGAGCGCCCCGGGCGCGCTTCGTTTAGCCGCCAAAATAGTCGGTCGAGCCCCACGCACTTCCGCCTACCGACTACCAGATCACGAAAATGCCGGCGTCGATTGCCCACTGGGAGCAGGCAGGTGCACTTTTTATGACATAACACGAGGACTGGTTGAGGCGCGGGCAGTTCGCTGGTCCACCTCAATGCCCGCCGTGCGCCCGTGCCGGTGGTCCATTCCTCACAACGGGCTCCAGCGCTGCCGTAGGCGCTCAACTGTCCGGGCCGTACCAACCTTCACGCCACGTGGACGCAGTTTGGTCCCCAGAGTACTACATGCCCTTCTGAACGGCAAGAGGCGCGGGCCGCTGACCTCGGGGCTGCGCCGTCCCTGATGACGCCTAAACCCCGAAGGTTATTGCTGTCAGAAAGCGCCACCCTCCGAGCCCACCCCCAGTAGGCCTGCCCCACTCACCACGTCTAAAAGGTGGCCACCCCTTGGGACGACCAACGAGCGGCCGACGGGGGCATCGAGGATCGGGCGCAGGCACCAATGGCTCTTCGCGCGCGTGGTGACGCTTGCTAAAAGAGTGGCTTAGTTGGTTCTCCTGGCTTAGAAAAAACCTGGACAGTCGCGTGGCTGGCAAAGAGCACCCAGTGGCTAAGCTGCTGCGAATATCCCTTTAAACGCTGTTGTAAGACCCGATCGAAATGCCGAGCGTGGACCCGTGTTGCGAGAGGCGCTCTCCCGGCGGCGCGTGCTCCCACAGGACGGCACAGCGTGAGGGTGGCCCCCTTCCTGGCGTACCACTTGGGGCCCGACGTGGTGGGTGGGCGGCGATAAGCACTGGGGCACGTGGTGCCGAGAGGGCGCTCTAGTCGAAAGCGACGACCCCACCCTTGGGAGTACAGGAAGCACTGATTTTGCGTATGATTAGCGCCGACATTTAATCTGCCCCGGACCGTTTTGTTCGATATCCGAGGCAGTTGAAACTACTCATCACCCCCATACCCTTCCATGTTCCCTAAGCGGTGTCCTGCCCCACCGGACCACTGCCGGTGCAGGGGACCGGTAGCCGGTGACGGAGGAGCGTCACGGCCATACCGATCTTTCTGGCGGAGCTTCCCACATCCACGGCTCGTCGGTAACGAACGGCCGTTCTTTTTATGCTTGCGCCAATCTCTGTGCGCCTCGATACACCTATGCGGCGGCAGCTCCGCACGCGGGCCTGTCGAGAACGACGGATTACTCCTCCTCCACCTCACCCGACCATCCACGGCCCATCTAGGATTCATGGGTAACCCTTCGCGCAGAAGGCCCAGAGCAAAGGGAAGTGACGGCGTCTATGGCGACGCCACTAGGCGAAGCACTGTCCTGCTGCCCGTGCCTCACCCCTGATCGGCGGGCTTATAGTGTGGGCCGCCGTCAGGCCCGCGCGTCGGGACGCAAGGTCGGTCTCACATAAATCCTGGTTCCGCGGGCGCTTAGACGCGTATAAAGGACGTAGCGCAGTTAGTCAGCCCCTGCGCTCAAGGGATCGAATATAACGCAAATTAGATACCTACTCCTTCGCCGAGCATGAGTCAGGCCGGGGCCCTAGTGACGGTCAGGGTGGGGGGTGCAAGACGTGTCTTTATACAACGCGTGTCCTTCTTCCCCCGGCGGGCGGTCGGGGCCGATCCGAGCGTTACTTAGCCCGGACCGTTGCCCGATCTGTACCCCCTACGTCCCTGGTGAGTAGTTCCGCCCAGGACAGCAGCGCACTGCACATGGGCAGCGACGGCCCGGAGCAACGGGCCGCACGCGCCAGCTGTGATCAGATTCCGGGCGGAATTCGCGGCATGGCTCGCTGTTCCGGCACTACGGGCCTTTGGTGCAAGCCCTCCGGCCCCGAGCTTAACGCGACCGGCCCTGACGGCGACCACCGGCCAGCCGCCTCCGCGACTAAGGCCGTTAGGTAGCACGCGAAGGCTGATTTACGTGACACCCTGCTCTGGGCCAAGATGGCGAGGAACCTGACCGTCGAAAAAAAGTAGGGCGGGCCCGTAAGCGGGGACGCACAACCACATGCCATACGCGTCGTGGCGGAGTGAAGGTCTACGGCTAGCAGTCCCAGACCCGTTCGCATCTGAACACCCTATAAGGAGTGCTCCGCTATTAGAGACCCCCCATGTGAATCTTTACTTCCACTCATGCAACGAAAGCCTCGCTAGCACGTTGGGCCAGGACGCCCCATCTCGTCACCAACAGTTGTATACATATATGTTTACTCAGTCCACGCACCGGCACAGGCGATCAGACTCAAGTGAACGAGAACGAGCGTCCAGGGGTGTACAGGCCCCTGAGGGCTGCACATCGCGGGGTTCTAGAAATTGAAGAATCCCGACGCACCAACTCCATTGGGCCGACGTGACTGGTAATGAGCTCAACCTTGGCGGGCTCCGGGGCAGACACAGCACAGTCGGCAGAGGGGGGGGGGTGGTGGCAGCGCCGCCTATGGTCGCAACGGCTTATCCGGCGCGAGCGTGGAGCCAGGGTAGGACTACCTGTATACAGGCCAAGACGTGCGACCTGGAGTACGACTGTCAGTGTACGACATGTGAGGGCGCCCGCCTTCCACATCTGGCGCGTCCGCAAAGCGACACGCTTAAGCGGAGCCCGGAAGCGAAGGCAGTCGGACGCATGGCATGTCTGCGTCGAAAATTGAGGATTATAGGTGACACGCGCCGCATTCCGGCCCTCCCACCACGCTCCCGAG
>BN0050@2
GGAGTCGAGCCTGCAGCAGACAAGATCACGAGCTAGGGCAGCCGGGTCTCATCCGGTGAAGATAGGACCCCATTAGTGCCAGCCGCTCGGTCGACCTCCGAGGGTGCCGGTTAGAGCGTTCCGATCCCCGTAGTTCGACTGGTACCCTGGGCCTACCCTTAATGTGGACTGCGGCTCGGGATGCGATCGGCGAACGGGACCGCCTTTGAATATCCAGGCGGAAGTAGCGTCCTTTACGCAACGCTGCGGTGGCGCGCTCCCGCTGTTGGTTACACGGCTGGCGTGCGCAATGTAGGCGCGTGCCAAGCAGTCGCGGCTCACTGCCAGCGGATGGCCGGCCGCGTGGCCCCCGAGGAAAGGTGAACCCCGCCACGATTCTCTGTCTTGGCTCACCTTCCCTGGGGACGGGCTGCAATCCCGTTTAACGCCTAATCGTGAACCCTGATTCGACCGCCTGCGGAATCGGCAAACCGGGAGGGGCCCAGCGCAGTGCCCCCATACACGGGTAATCGGCGGATGTCAAATCCCGCCTCTTAAAAGGAAAGTGCAATCACCGGCCTGGGAAGGTCCGACTTAGCTCCCGAGGCGTAGAGGTCGGTCCTACACTGATGTGCCAACGGCCTTTTTAGAGCCCCCAACGGGGACTCGAGCGGTCGCTACCCACCCTTCCATGAGGCCTTGGCATTTGATGTTATACGCCCCAGCCTCGGCGAACATCTCGTTGTTATGTCCGAGGGTATGCTTCGGTCCTTGCCGGAATGACGCGGCTCACCGTAGCATCAGACCGGGGCCCTGTTTATGAAGAACCTGTGCCTGCAGGCCGCAAATCGGTGTGACCGGGGCTCGAGCCCAATGGGCAATCCGCTATGGCCTGCGAGCAAGGTGGCATCGCCCTAACCCTCAGGCGGAGGGTCCTCGTGGAGTAATCGACAGCTGCTAGTCCGAGCAGGAGCGCCCCGGGCGAGAGTCGCTCAGCCGCCAAGATGGTCGGCCGAGCATCACGTACCTACTCATAACGGCTGCACAGCCACGAGAGCACCTGTTGTGATCGCCCCCCGAAAGCAAGCAGGTACACTTTCCATGACATAACGCGGGGCCTGATTGAGGCGCGGGCAGCTTTCTGGTCCATCTCAATGCTCGACGTGCGCCCGTGCCGGTGGTCCATTTCTCACAACGGGCTCCAGCGCTGCCTTAGGCGCTCAACTGTCCGGGCCGTACCACCCTTCACGCCACGCGGACATAGTGGTACACCCAACGTACTACATGCCCTTCTGAACGGCAAGAGGCGAGGGCCGCTGACCTCAGGACTGCTTCGTTCCTGATGCCTCTCACACCCCAGAGGTTATTGCTGTCAGAAATCACCACCTTCTGATCCCGCCTTTAGGAAGCTGGCCTCACTCACCACGTCCAAAAGGCGGCCACCCTTCTGGAAGACTAACGAGCGGACGCTGGGGGTATCACGGGTCAGGCGCAGGCGCCAATGGCTCTTCGTGCGCGCAGCGACGCTTGTTAAAAGGGTGGCCTAACTGGCTTTTATGGCTGGGGAGAAGCCGGGGCAAGTGCGTGGCTGGCAAAGAGCATCCAGCGGCGAGGCTATTATGGATCTCCCTTCGAACGCTGTTGTGAGACCCGGTCGAAATGCTGGGTGTGGACCCGTGTTTTGCGAGACGCTCCACCAGCGGCGCGTGCTTCTACATAACGGCACAGCGTAAAAGTAGCCCTCTTTCTGGAGCAATGCTCGAGGTCCGACGTGGTGTGTGGGCGACGACCGACACTGGGGTACGTGGTGCCGGGAGGGCGCTTTAGTCTCAAACAACGATCCCGCCCCGGGGGTTACAGGAGGCCCTGCTTTTTCGTGTGACTAGCGCCGACCTTCAATCCATCCCGGGTCGTCTGATTAGACATCAGAGGCAGGGGAAACTATTACTCACTCCCATACCCGCCTATGTTCCCCAAGCGGGGTCCTGCCCCATCGTACCCTTACCGGTGCAGGGGGCCGGTAGCCGGTGACGGAGGAGCATTACGGCCATACAGACCCTTCTAGCGGAGCTTCCTATGTCCATGGTCCTCCGGTAACGAATGGCCGTCCTTTCGCTGCTTGCGCCAATCTCTGTGCACCTCGATACACCTAGGCAGCGACATCTCCGTGCGTGGGCCTGGCGAGAACAACGGATTACTCCTCCTCCGCCTCACCCGACTATTTACGGCCCATAGAAGGCGCATGGGTAACCCTTCGCGCAGAAGGCCAAGAGCAAAGGAAAGTAACGGCGTCGAGGGCAACGCCACTAGGCGCAGCGCTGCCCTGCTGCCCGTGCCTAACTCTTGATCGGTGGGCTTATAGTGTGGGTCACTGTCAGGCCCGCGCGTCGGGACACAAGGTCGGCCTCACATCAATCTTAGTTCCACAGGTGCTTAAGCGCGTGCGAGGGACAGAGCACAGTTAGCTGGTCCCTGCGATCAAGGGATCGAATACAACGCAAGTTAGATACCTACTCCTTCGCCGAGCGTGAGTCGGACCGGAGCCCTGGTGATGGTCAGGGTGGGGGGTACAAAACGTGTCTTCATACAACGTGTGTCCTTCTTTTCCAGGCAGGCAGCCGGGGCCGATTTGGGAGCCACTTGGCACGAAACATTGTCCGGTCTGTACTTACTACGTTTCTAGTGAGTAATTCCGCTCAGGACAGCAGCGCACTACACATGGGCAACGACGGCCCGGAGCAACGTGACATACGTGCCAGCTACGACCAGGCCCCGGGCGGAATTCGCGGCATGGCTTGCCGCCCTGGAGCCACGTGCCTTTGGCGCCAACTCCACGACCCCGGACCCAGCGCGACCAGCCCTTCCGGCGACCACCGGCCAGCCGCCTCCGAAATGAAAATCGCTGGACAGCCCGCTAAGGATGATTTCCGTGGCGATCCGTCCCAGGCCGGGGCGACGAATAGACTGACCACCGAAGCAAAGCAGGGCGGGCCCGTCAACGGGAACACACAGTCACATATCCGGAACGTCGTGGCAAAGTGAAGTTTTACGATTATTAGTCCCCAACCTGCCTGAACCCGAGCGCCCCATAGAGGGTACCCCGCCGTCGGAGATCCACCATGTGGATCTCTACTTCCATTCGTGCAACGAAAGCCTCTCTAGCACGTTGGGCCAGGACGCCCCATCTCGTCACCAACAATTGTATACGCACACTTCCGCTTAGTCCACGTATCGACGCAGGCGAGCAGACTCAAGTGAACGAGAATGAGCGTTCAGGGGCGTACAGGCCCTCGAAGGCTGCGCCTCTCGGAGTTCTAAGGGTTGAGGACGCCCGGAGCACCAACTCAATTGAGCCGACATGGCCGGTAACAAGCTCAGCCTTAATGGGCTCCGGGGCAGACGTCGCGTAATCGGCAGAAGGGAGTGAGTGGTGGCAGCGTCGCCTATGGGCGCAACGGCTTGTCCGTTGCGAGCATGGAGCCAGGGTAGGACCACCCGTATACAGGTAAAGACGCGTGGCCTAGAGCACGACTGTCAGTGCGCGACATTTGATGGCGCCCGCCTTCCACATCTGGCGCGTACACAGAGCGACACGCTTAAACGGAGTCCGGAAGCGAAGGCAGTCGGGCGCATGGCATGCTGGCGTCGAAAATTGAAGATTACAGGTGACACGCGCCGTATTCCGGCTCTCCCACCACGCCTCCGGG
>AG0003@3
GGAGCCGCGCCTGCGGCAAACGGAATCACGAGCTAGATCCACCGGGCCGCATCAGGTAAAGGTAGGGTCCCATTAGCGCTGGACACCCGGTCGGCTTCCGAGGATGCTGATTAGATCGCGCCGATCCCCGTAGTTCGACTGGTACCCCTGGCCGGCCCTTCCTGGGGACTGCAGCTCGGGATGCTATCGTCGAATGGGGCCGCCCTTGAATATTTAGGCGGAATTAGCGGCCGCCACGCAGCGCTGCGGTAGTGCGCGCCCGCTGTTGGTTGCACGACTGGCGTGCGCAGTGTAGGTGCGCGTCAAGCAATCGTGGCTCGCTAATAGTGGCCGGCTGTCCACTTGGCCCTAGGGGAAAGGGGAGTTCTGCTGCGACTCTCCGTCCCAATCCACCTTACCGTAGGACGGGCTGTAATCTCGCCCCACGCCTAATCGTGCATCCGGGTTCTGCCGTCTTTGGAACCGGCAAGACGAAAGGGGCCCCGCGCAGTGCCTCTATACACGGGTGATTGGCAGATGCCAAATCCCGCCTTTCAGGAGGAGAGTGCGCCAACTGTCCTGGGAAGGTCCGATCCCGCTCCCGGAGCGTAGAGGCCGGTCCTCCCCTGATATGTAAGCGGATGTTTTAAAGCCCCCGGCAGGAATTCGAGCGGCCGCTACCCACCCCTCCATGCAATCTTGGAATTCAACGGTGCACGAACCAGCCTTGGCTAACAGCCCGTTGGTGTGCCCGAGGGTATGCCTCGGTCCTTGCCGGAATGACGCGACTCACCGTGACATCGGGCCGGAGTCCTACTTATGGAGGACCCGGGACTATGGGCCGCAGATCGGCGTGGCCGGGACTCGAGCCCCAGGGACAAGCTGCTATGGTCTGCGAGTAAGGTGGCATCGCCCTAACCCTCAGGAGGAGAGTCCCCGTGTGACAATCGCCAGCGGCCAGTCCAAGCCGAAGTGCTCCGGGCAAGAGTCGCTTAGCCACCAGGACGGTCGGCCAAGCATCGCGTACCTACTCATAACGGCTGCACAGCCACGAAAGTGCCTGTTGTGATCGCTCCCCGGGGGCAAGCAGGCACACTTTCCATGATGTAACGAGGGGCCTGGTTGGGACTCAAGCAGCTTGCTGGTCCACCTCGGTGCTCACCGCGCGCTCGCGCCGGCGGTTCATTCTTCACAACGGGCTCCAGCGCTGTCGTAGGCGCTCAAATGTCCGGGCCGTCCCAACCTTCAATCCACGTGGACGCAGTTTGGTCCCCAGAGTACTACATGTCCTTCCGAACGGCAAGAGGCGCGGGCCGCTGACCTCAGGGCTGCGCCACCCTTGATGCCGCCTAACCAACGAAGGTCATTGCTGGTAGAAGGCGCCACCCTCCGAGCCCACCTTCAGGGGGCTGGCCTCACCCACCACGTCTGCAAGGTGGTTGACCCTTTGGACGACTAACGAGCGGCCACTAGGGGCATTGCGGGTCGGGCGCATGCGCCAATGGCTCTTCGCGCGCGTGGTGACGCTTGCTAAGAGAGTAGCCTAGCTGGCTTTCACGTCCGGGGAAAAGATGGGGCAGGTGCGTGGCCGGCAAAGAGCATCCAGCGGCTAAGCTGTTACAAATCCCCCTTTGGGATCCTTGGCAGAAATCGGTTGGGAGGTCGAGCGTGGACCCGGGTTTTACGAGGCGCTCCACCGGCGATGCGTGCTCCCACGGGAAGGTACGGCATGAGGGCAGTCCTCTTTTTGAAATCCCGCTTAGGGCCAGACGTGGTGTTTAGACTGCGACCGACACTGGGGCGCGTGGTGCCGAGAATGAGCTCGATTCGCAAACGACGGTCCCACCCCTGGGGGTACAGGGAGCACTGCTTTTGCGTGTGACTAGCTCCGGCCTTTAATCTGCCCCGGGTCGTTTTGTTCGACATTCGAGGCAGTTGAAACTATTACCCACCCCCATACCCGCCCACTTTCCCTAAATGGTGTCCTGTCCCACCGTGCCCCTACCGGTGCAGGAGATCGGTAGCCGGTGACGGAGGAGTGGCACGGCCGTACCGATCTTTACGGCGGAGCTTCCCGCGTTCACGACTCGCCGGTAACGAACGGCCGTCCCTTTGATGCTTGCGCCAATTTCTGTGCGCTTCGACAAACCTAGGCAGCGGCAGCTCCACACACGATCCTGTCGAGAATGGTGAATTATCCCTCCTCCACCTCCCCCGACTATCTACGGCCCATCTAAGATTCATGGATAACCATTCGCGCAGAAGGCTAAGAGCAAAGGAGAGTGACGGCATCGAGGACAACGCCACTAGGCGAAGCACTGTCTTGCGGCCTGCGCCTCACCCCTGATCGGCGGGCTTATCGTGTGGGCCGCCATCAGGACCGCGCGTCGGGACGCAAGGTCGGCCTCACATCCATCTTAGTTCCGCGGGTGCTTCAACGCGTATGAAGGGCGTAGCACGACGAGTCAGCCCCTGCGCCTAAGGGACCGAATATAACGCAAATTAGATGCCTAATCCTTCGCCTAGCATGAGTCAGATCGGGGCCTTAGTTACGGTCAGGATGAAGGGTGCAGGACGCGTCTCTATGCAACGCGTGCCCTTCTTCTCCCGGCGGGCGGTTGGAACCGATTCGGGCGTCACTTAGCACGGAACATTGCCCGGTCTGTACCCCCTACATCTCTGGTGAGTAGTTCCGCCCAGGACAGCAGCACGCTGCACATGGTCGGTGACGGCCCGGAGCAACGGGACACACGCGCCAGCTGCGACCAGGCCCCGGGCGAAATTCGCGGCATTGCTCGCTGTTCCAGCACTACGGGCCTTTGGTGCAAGCCCTATGACCCCGAGTTTAACGCGGCCGGCCCTTCCGGCGACCACCGGCCAGCCACCTCCGCGACGAGGGCCGTTAGGTAGAATGCGAAGGCTGATTTACGTGACACCCTGCTCTGGGCCAAGATGGCGAGGAACCTGATCGTTGGAAAAAAGTAGGACGGGCCTGTAAGCTTAGACGCACAGCTACGTGCCCGGCGCGTCGTGACGAAGTGGAATTTTACGGCTAGCAGTCCCAGATCTGTTCGCACCCGAACGCCCCATGGAGAGTGCTCCACCGCCGGAGATCCATTACACGAACCTCTAAGTTTATTAATGCAACGAAAGCCTCGCCAGTACGCTGGGCAGAGGTGCCTCCTATCACCGTTAGTAGCTGCACACATGTATGTTTACTCAGTCCACGCACCGGCACAGGCGATCAGACTCAAGTGAACAATAATAAGCGCTCAGGGATATACAGACCCCTGAGGGTTGCGCCGTGCGGAGTTCTCGAGGTTAGGGAATCCCGGCGCGCCGACTCAATCGGGCCGACGTAGCCGGTGATGAACCCAACTCTGGCGGGCTCAGGGGCAGATACAGCACAGTCAGCAGAGGAGGGGGGGTGGTAGCAGCGTCGCACACGAGTGAAATAGCTCGTCCGTCGCGAGCGTAGAGCCAAGGTATGACCACCCGTATACAGGCAAAGACGCACGACCTGGAGTACGACTATCGAGGTACGACATGTGAGGGCGCCCGCCTTACACATTTGGCGCGTCCGCAAGGCGACGCACTTAAATTGAGCCCGGAAGCGAAGGTAGTCGGATGCATGGCATGTCTGCGTCGGAGGTTGAGGGTTACAGATGACGCGCACCGCCTTCCGGCCCTCCCACCACGCCCCCGGG
>CH0452@1
GGAGCCGAGCCTGCGGCAAACAAGACCACGAGCGAGGGTCGCCGGGCCGCATCCGTTAAAGATAGGATCCCATTAGCGCCGGACACTCGGTCGGCTCCCGAGGATGCTGATTAGAGCGTGCCGATCCCCGTAGTTCGACTGGTACCCCGGGCCGACCCTTCCTGGGGACTGCGGCTCGGGATGCGATCGGCGAACGGGACCGCCTTTGAATATCCAGGCGGAATTAGCGGCCGCCACGCAGCGCTGCGGTAGTGCGCGCCCGCTGTTGGTTGCACGGCTGGCGTGCGCAGTGTAGGTGCGCGCCAAGCAGTCGCGGCTCACTGCCAGCGGATGGCCGGCCACGTGGCCCCCGAGTAAAGGTGAACCCCGCCACGATTCTCTGTCTTGGCTCACCTCCCCTGAGGACGGGCTGTAATCCTGTCTCACGCTTAATCGTGCATCCGGGTTCTACCGCTGGCGGAATCGGCAAGCAAAGAGGGGCCACGCGCAGTGCCCCTATACACGGGTAATCGGCGGATGCCAAATCCCGCCTCTTAAAAGGAGAGTGCAACCACTGGCCTGGGCGGGTCCGATCCCTCTCCCGGGGCGTAGAGGCCGGTCCTCCCCTGATATGTAAGCGGATGTTTTAGAGCCCCCAGCGGGAACTCGAGCGGCCGCTACCCACCCTTCCATGAGGTCTTGGCATTCGATGGTATACGCACCAGCCCCAGTTAACAGATCATTGGTATGCCCGAGGGTATGCTTCTGTACTTGCCGGAATGACGTGACTCACCGTAGCATCGGGTCGGAGCCCTACTTATGGAGGACCTGTGCCTGCGGGCCGCAGATCGGTGTGACCGGGACTCGAGCCCAATGGGCAATCCGCTATGGCCTGCGAGCCAAGTGGCATCGCCCTAACCTTCGGACGGGGGGTCCCAGTGTAGTAGTCACCCGCGGCCAGTCCAAGCCGAAGTGCTCCGGGCACGCTTCGTTTAGCCGCCAAAATAGTCGGTCGGGCCCCACGCACTTCAGCCTACCGACTGCACAGCCACGAAAGTGCCTGTTGTGATCGCCCCCCGGGAGCAAGCAGGTACACTTTCCATGACATAACGCGGGGCCTGGTTGGGACTCAGGCAGCTTGCTGGTCCACCTCGGTACTCACCGCGCGCTCGCGCCGGTGGTTCATTCTTCGCAACGGGCTCCAGCGCTGCTGTAGGCGCTCAACTGTCCGGGCCGTACCACCCTTCACGCTACGTGGACGCAGTTTGGTCCCCAGAGTACTACATGCCCTTCTGAACGGCAAGGGGCGCGGGCCGCCGACCTCAGGGCTGCTTCGCCCCTGATTACGCCTAACCAACGAGTGTTCTCGCCAGCAGAAAGCGCCACCCTCCGAGCCCACCCCTAGTGGGCTGGCCTCACTCACCACGTCTAAAAGGTGGCCACCCCTCTGGACGACTAACGAGCGGCCGCTGGGGACATCACGGGTCGGGCGCAGGCGCCAATAGCTCTTCGCGCGCGTGGTGACGCTTGCTCAAAGAGCGGCCTAACTGACCTTCACGTCTGGGGAAAAGCCGGGGCAGGTGCGTGGCTGGCAAAGAGCATCCAGCGGCTAAGCTGTTACGAATCCCCCTTTGGGATCCTTGGCAGGACCCGGTTGGGAGGTCGAGCGTGGACCCGGGCTTTACGAGGCGCTCCACCGGCGGTGCGTGCTCTCACGGGAAGGTACGGCAGGAGGGCAGTCCTCTTTTCGAAGTACCGCTTGGGGCCCGACGTGGTGTGTGGGCGGCGACCGACACTGGGGCACGTGGTGCCGAGAGGGCGCTCTAGTCGCACACGACGATCCCACCCCTGGGGGTACAGGAGGCCCTGCTTTTTCGTGTGACTAGCGCCGACCTTTAATCTGCCCCGGGTCGTTTTGTTCGACATCCGAGGCAGTTGAAACTATTACTCACCCCCATACCCGCCCATGTTCCCCAAATGGTGTCCTGCCTCGTCGTATCACTGCCGGTGCGGGGGACCGGTAGCCGGTGACGGAGGAGCGTTACGGCCATACCGATCTTTCTAGCGGAGCTTCCTATGTCCATGGTTCGCCAGTAACGAACGGCCGTCCTTTTGATGCTTGCGCCAATCTCTGTGCGCCTCGATAAACCTAGGCAGCGGCAGCTCCGCGCGCGGGCCTGTCGAGAACGACGGATCACTCCTCCTCCATCTCACCCGACTATCTACGGCCCATCTAAGATTCATGGGTAACTCTTCGCGCAGAAGGCCAGGCGCAAAGGAAAGTGACGGCGTCGAGGGCAACGCCACTAGGCGAAGCACTGCCCTGCTGCCCGTGCCTCACCCTTGATCGGTGGGCTTATAGTGTGGGCCGCCGTCAGGCCCGCGCGTCAGGACGCAAGGTCGGCCTCACATAAATCTTAGTTTCATGGGCGCTTAAGTGCGTATAAAGGGCGTAGCACAGTTAGTCGGCTCCTGCGCTCAAGGGATCGAATATAACGCGAGTTAGATACCTACTCCTTCGCCGAGCATGAGTCAGACCGAGGCCCTAGTGACGGTCAGGATGGGGGGTGCAAGACGTGTCTTTATGCGACGCGCGCCCTTCTTCTCCCGGCGGGCGGTTGGAACCGATCCGAGCGTTACTTAGCACGGAACGTTGCCCGATCTGTACCCCCTACGTCCCTAGTGAGTAATTCCGCCCAGGACAGCAGCGCACTGCACATGGGCAGCGACGGCCCGGAGCAACGTGCCGCACGCGCCAGCTGCGATCAGATTCCGGGCGGAATTCGCGGCATTGCTCGCTGTTCCGGCACTACGGGCCTTTGGTGCAAGCCCTCCGACCCCGAGCTTAACGCGACCGGCCCTGACGGCGACCACCGGCCAGCCACCTCCGCGACGAAGGCCGTTAGGTAGCACGCGAAGACTGATTTACGTGGCACCCTGCTCTGGGCCAAGATGGCGAGGAACCTGACCGTCGAAGAAAAGTAGGGCGGGTCCGCAAGCGTGGACGCACAGCCACGCGCCCGGAACGTCGTGGTAAAGTAGGATTTTACGGCTGGCGGTCCCCAACCTGTTCGCACCCGAACACCCCATGGAGGGTGCTCCACCGTCGGAGATCCATCATGTGAATCTCTACTTCCATTCATGCAACTAAAGTCTCGCTAGCACGCTGGGCCAAGGCGCCCCCTCTCGCCATCAGTAGTTGCACACGCATATGTTTACTCAGTCCACGCACCGGCGCAGACGATCAGACTCAAGTGAACAAGAATAAGCGCTCGGGGGTGTACAGGCCCTCGAAGGCTGCACATCGCGGAGTTCCCGAGGTTGAGGCATCCCGGCGCACCAACTCAATTGGGCCGACATGGCCGGTAACGAACCCAGCCTTGGCGGGCTCCGGGGCAGACACAGCGTAATCGGCAGAAGGGAGTGAGTGGTGGCAGCGTCGCCTATGGGCACAACGGCTTGTCCGTTGCGAGCGTGGAGCCAGGGTAGGACCACCCGTGTACAGACAAAGACGTGCGACCCGGAGTAAGACTGTCGAGGTACAACATGTGAGGGCGCCCGCCTTCCACCTCTGGCGCGTCCGCAAAGCGACACGCTTAAACGGAGCCCGGAAGCGAAGGTAGTCGGACGCATGGCATGCTGGCGTCGGAAGTTGAGGGTTACAGGTGACGCGCGCCGTATTCCGGCCCCCCCACCACGCTCCCGGG
>NG0041@3
GGAGCCGCGCCTGCGGCAAACGGAATCACGAGCTAGATCCACCGGGCCGCATCAGGTAAAGGTAGGGTCCCATTAACGCTGGACACCCGGTCGGCTTCCGAGGATGCTGATTAGATCGCGCCGATCCCCGTAGTTAGACTGGTACCCCTGGCCGGCCCTTCCTGGGGACTGCAGCTCGGGATGCTATCGTCGAATGGGGCCGCCCTTGAATATTTAGGCAAAATTAGCGGCCGCCACGCAGCGCTGCGGTAGTGCGCGTCCGCTGTTGGTTGCACGACTGGCGTGCGCAGTGTAGATGCGCGTCAAGCAATCGTGGCTCGCTAATAGTGGCCGGCTGTCCACTTGGCCCTAGGGGAAGGGGAAGTTCTGCTGCGACTCTCCGTCCCAATCCACCTTACCGTAGGACGGGCTGTAATCTCGCCCCACGCCTAATCGTGCATTCGGGTTCTGCCGTCTTTGGAACCGGCAAGACGAAAGGGGCCCCGCGCAGTGCCTCTATACACGGGTGATTGGCAGATGCCAAATCCCGCCTTTCAGGAGGAGAGTGCGCCAACTGTCCTGGGAAGGTCCGATCCCGCTCCCGGAGCGTAGAGGCCGGTCCTCCCCTGATATGTAAGCGGATGTTTTAAAGCCCCCGGCAGGAATTCGAGCGGCCGCTACCCACCCCTCCATGCAATCTTGGAATTCAACGGTGCACGAACCAGCCTTGGCTAACAGCCCGTTGGTGTGCCCGAGGGTATGCCTTGGTCCTTGCCGGAAGGACGCGACTCACCGTGACATCGGGCCGGAGTCCTACTTATGGAGGACCCGGGACTATGGGCCGCAGATCGGCGTGGCCGGGACTCGAGCCCCAGGGACAAGCTGCTATGGTCTGCAAGTAAGGTGGCATCGCCCTAACCCTCAGGAGGAGAGTCCCCGTGTGACAATCGCCAGCGGTCAGTCCAAGCCGAAGTGCTCCGGGCAAGAGTCGCTTAGCCACCAGGACGGTCGGCCAAGCATCGCGTACCTACTCATAACGGCTGCACAGCCACGAAAGTGCCTGTTGTGATCGCTCCCCGGGGGCAAGCAGGCACACTTTCCATGATGTAACGAGGGGCCTGGTTGGGACTCAATCAGCTTGCTGGTCCACCTCGGTGCTCACCGCGCGCTTGCGCTGGCGGTTCATTCTTCACAACGGGCTCCAGCTCTGTCGTAGGCGCTCAAATGTCCGGGCCGTCCCAACCTTCAATCCACGTGGACGCAGTTTGGTCCCCAGAGTACTACATGTCCTTCCGAACGGCGAGAGGCGCGGGCCGCTGACCTCAGGGCTGCGCCACCCTTGATGCCGCCTAACCAACGAAGGTCATTGCTGGTAGAAGGCGCCACCCTCCGAGCCCACCTTCAGGGGGCTGGCCTCACCCACCACGTCTGCAAGGTGGTTGACCCTTTGGACGACTAACGAGCGGCCACTAGGGGCATTGCGGGTCGGGCACATGCGCCAATGGCTCTTCGCGCGCGTGGTGACGCTTGCTAAGAGAGTAGCCTAGCTGGCTTTCACGTCCGGGGAAAAGATGGGGCAGGTGCGTGGCCGGCAAAGAGCATCCAGCGGCTGAGCTGTTACAAATCCCCCTTTGGGATCCTTGGCAGAAATCGGTTGGGAGGTCAAGCGTGGACCCGGGTTTTACGAGGCGCTCCACCGGCGATGCGTGATCCCACGGGAAGGTACGGCATGAGGGCAGTTCTCTTTTTGAAATCCCGCTTAGGGCCAGACGTGGTGTTCAGACTGCGACCGACACTGGGGCGAGTGGTGCCGAGAATGAGCTCGATTCGCAAACGACGGTCCCACCCCTGGGGGTACAGGGAGCACTGCTTTTGCGTGTGACTAGCTCCGGCCTTTAATCTGCCCCGGGTCGTTTTGTTCGACATTCGAGGCAGTTGAAACTATTACCCACCCCCATACCCGCCCACTTTCCCTCAATGGTGTCCTGTCCCACCGTGCCCCTACCAGTGCAGGAGATCGGTAGCTGGTGACGGAGAAGTGGCACGGCCGTACCGATCTTTACGGCAGAGCTTCCCGCGTTCACGACTCGCCGGTAACGAACGGCCATCCCTTTGATGCTTGCGCCAATTTCTGTGCGCTGCGGCAAATCTAGGCAGCGGCAGCTCCACACACGATCCTGTCGAGAATGGTGAATTATCCCTCCTCCACCTCCCCCGACTATCTACGGCCTATCTAAGATTCATGGATAACCATTCGCGCAGAAGGCTAAGAGCAAATGAGAGTGACGGCATCGAGGACAACGCCACTAGGCGAAGCACCGTCTTGCGGCCTGCGCCTCACCCCTGATCGGCGGGCTTATCGTGTGGGCCGCCATCAGGACCGCGCGTCGGGACGCAGGGTCGGCCTCACATCCATCTTAGTTCCGCGGGTGCTTCAACGCGTATGAAGGGCGTAGCACGACGAGTCAGCCCCTGCGCCTAAGGGACCGAATATAACGCAAATTAGATGCCTAATCCTTCGCCTAGCATGAGTCAGATCGGGGCCTTAGTTACGGTCAGGATGAAGGGTGCAGGACGCGTCTCTATGCAATGCGTGCCCTTCTTCTCCCGGCGGGCGGTTGGAACCGATTCGGGCGTCACTTAGCACGGAACATTGCCCGGTCTGTACCCCCTACATCTCTGGTGAGTAGTTCCGCCCAGGACAGCAACACGCTGCACATGGTCGGTGACGGCCCGGAGCAATGGGACACACGCGCCAGCTGCGACCAGGCCCCGGGCGAAATTCGCGGCATTGCTCGCTGTTCCAGCACTACGGGCCTTTGGTGCAAGCCCTATGACCACGAGTTTAATGCGGCCGGCCCTTCCGGCGACCACCGGCCAGCCACCTCCGCGACGAGGGCCGTTAGGTAGAATGCGAAGGCTGATTTACGTGACACCCTGCTCTGGGCCAAGATGGCGAGGAACCTGATCGTTGGAAAAAAGTAGGACGGGCCTGTAAGCTTAGACGCACAGCTACGTGCCCGGCGCGTCGTGACGAAGTGGAATTTTACGGCTAGCAGTCCCAGATCTGTTCGCACCCGAACGCCCCATGGAGAGTGCTCCACCGCCGGAGATCCATTACACGAGCCTCTAAGTTTATTAATGCAACGAAAGCCTCGCCAGTACGCTGGGCAGAGGTGCCTCCTATCACCGTTAGTAGCTGCACACATGTATGTTTACTCAGTCCACGCACCGGCACAGGCGATCAGACTCAAGTGAACAATAATAAGCGCTCAGGGATATACAGACCCCTGAGGGTTGCGCCGTGCGGAGTTCTCGAGGTTAGGGAATCCCGGCGCGCCGACTCAATCGGGCCGACGTAGCCGGTGATGAACCCAACTCTGGCGGGCTCAGGGGCAGATACAGCACAGTCAGCAGAGGAGGGGGGGTGGTAGCAGCGTCGCACACGAGTGAAATAGCTCGTCCGTCGCGAGCGTAGAGCCAAGGTATGACCACCCGTATACAGGCAAAGACGCACGACCTGGAGTACGACTATCGAGGTACGACATGTGAGAGCGCCCGCCTTACACATTTGGCGCGTCCGCAAGGCAACGCACTTAAATTGAGCCCGGAAGCAAAGGTAGTCGGATGCATGGCATGTCTGCGCCGGAGGTTGAGGGTTACAGATGACGCGCACCGCCTTCCGGCCCTACCACCACGCCCCCGGG
>ID0005@3
GGAGCCGCGCCTGCGGCAAACGGAATCACGAGCTAGATCCACCGGGCCGCATCAGGTAAAGGTAGGGTCCCATTAGCGCTGGACACCCGGTCGGCTTCCGAGGATGCTGATTAGATCGCGCCGATCCCCGTAGTTCGACTGGTACCCCTGGCCGGCCCTTCCTGGGGACTGCAGCTCGGGATGCTATCGTCGAATGGGGCCGCCCTTGAATATTTAGGCGGAATTAGCGGCCGCCACGCAGCGCTGCGGTAGTGCGCGCCCGCTGTTGGTTGCACGACTGGCGTGCGCAGTGTAGATGCGCGTCAAGCAATCGTGGCTCGCTAATAGTTGCCGGCTGTCCACTTGGCCCTAGGGGAAAGGGGAGTTCTGCTGCGACTCTCCGTCCCAATCCACCTTACCGTAGGACGGGCTGTAATCTCGCCCCACGCCTAATCGTGCATCCGGGTTCTGCCGTCTTTGGAACCGGCAAGACGAAAGGGGCACCGCGCAGTGCCTCTATACACGGGTGATTGGCAGATGCCAAATCCCGCCTTTCAGGAGGAGAGTGCGCCAACTGTCCTGGGAAGGTCCGATCCCGCTCCCGGAGCGTAGAGGCCGGTCCTCCCCTGATATGTAAGCGGATGTTTTAAAGCCCCCGGCAGGAATTCGAGCGGCCGCTACCCACCCCTCCGTGCAATCTTGGAATTCAACGGTGCACGAACCAGCCTTGGCTAGCAGCCCGTTGGTGTGCCCGAGGGTATGCCTTGGTCTTTGCCGGAAGGACGCGACTCACCGTGACATCGGGCCGGAGTCCTACTTATGGAGGACCCGGGACTATGGGCCGCAGATCGGCGTGGCCGGGACTCGAGCCCCAGGGACAAGCTGCTATGGTCTGCAAGTAAGGTGGCATCGCCCTAACCCTCAGGAGGAGAGTCCCCGTGTGACAATCGCCAGCGGTCAGTTCAAGCCGAAGTGCTCCGGGCAAGAGTCGCTTAGCCACCAGGACGGTCGGCCAAGCATCGCGTACCCACTCATAACGGCTGCACAGCCACGAAAGTGCCTGTTGTGATCGCTCCCCGGGGGCAAGCAGGCACACTTTCCGTGATGTAACGAGGGGCCTGGTTGGGACTCAATCAGCTTGCTGGTCCACCTCGGTGCTCACCGCGCGCTTGCGTTGGCGGTTCATTCTTCACAACGGGCTCCAGCGCTGTCGTAGGCGCTCAAATGTCCGGGCCGTCCCAACCTTCAATCCACGTGGACGCAGTTTGGTCCCCAGAGTACTACATGTCCTTCCGAACGGCAAGAGGCGCGGGCCGCTGACCTCAGGGCTGCGCCACCCTTGATGCCGCCTAACCAACGAAGGTCATTGCTGGTAGGAGGCGCCACCCTCCGAGCCCACCTTCAGGGGGCTGGCCTCACCCACCACGTTTGCAAGGTGGTTGACCCTTTGGACGACTAACGAGCGGCCACTAGGGGCATTGCGTGTCGGGCGCATGCGCCAATGGCTCTTCGCGCGCGTGGTGACGCTTGCTAAGAGAGTAGCCTAGCTGGCTTTCACGTCCGGGGAAAAGATGGGGCAGGTGCGTGGCCGGCAAAGAGCATCCAGCGGCTGAGCTGTTACAAATCCCCCTTTGGGATCCTTGGCAGAAATCGGTTGGGAGGTCGAGCGTGGACCCGGGTTTTACGAGGCGCTCCACCGGCGATGCGTGCTCCCACGGGAAGGTACGGCATGAGGGCAGTCCTCTTTTTGAAATCCCGCTTAGAGCCAGACGTGGTGTTTAGACTGCGACCGACACTGGGGCGCGTGGTGCCGAGAATGAGCTCGATTCGCAAACGACGGTCCCACCCCTGGGGGTACAGGGAGCACTGCTTTTGCGTGTGACTAGCTCCGGCCTTTAATCTGCCCCGGGTCGTTTTGTTCAACATTCGAGGCAGTTGAAACTATTACCCACCCCCATACCCGCCCACTTTCCCTAAATGGTGTCCTGTCCCACCGTGCCCCTACCAGTGCAGGAGATCGGTAGCTGGTGACGGAGAAGTGGCACGGCCGTACCAATCCTTACGGCGGAGCTTCCCGCGTTTACGACTCGCCGGTAACGAACGGCCGTCCCTTTGATGCTTGCACCAATTTCTGTGCGCTGCGACAAACCTAGGCAGCGGCAGCTCCACACACGATCCTGTCGAGAATGGTGAATTATCCCTCCTCCACCTCCCCCGACTATCTACGGCCCATCTAAGATTCATGGATAACCATTCGCGCAGAAGGCTAAGAGCAAATGAGAGTGACGGCATCGAGGACAACGCCACTAGGCGAAGCACCGTCTTGCGTCCTGCGCCTCACCCCTGATTGGCGGGCTTATCTTGTGGGCCGCCATCAGGACCGCGCGTCGGGACGCAGGGTCGGCCTCACATCCATCTTAGTTCCGCGGGTGCTTCAACGCGTATGAAGGGCGTAGCACGACGAGTCAGCCCCTGCGCCTAAGGGACCGAATATAACGCAAATTAGATGCCTAATCCTTCGCCTAGCATGAGTCAGATCGGGGCCTTAGTTACGGTCAGGATGAAGGGTGCAGGACGCGTCTCTATGCAACGCGTGCCCTTCTTCTCCCGGCGGGCGGTTGGAACCGATTCGGGCGTCACTTAGCACGGAACATTGCCCGGTCTGTACCCCCTACATCTCTGGTGAGTAGTTCCGCCCAGGACAGCAACACGCTGCACATGGTCGGTGACGGCCCGGAGCAACGGGACACACGCGCCAGCTGCGACCAGGCCCCGGGCGAAATTCGCGGCATTGCTCGCTGTTCCAGCACTACGGGCCTTTGGTGCAAGCCCTATGACCCCGAGTTTAACGCGGCCGGCCCTTCCGGCGACCACCGGCCAGCCACCTCCGCGACGAGGGCCGTTAGGTAGAATGCGAAGGCTGATTTACGTGACACCCTGCTCTGGGCCAAGATGGCGAGGAACCTGATCGTTGGAAAAAAGTAGGACGGGCCTGTAAGCTTAGACGCACAGCTACGTGCCCGGCGCGTCGTGACGAAGTGGAATTTTACGGCTAGCAGTCCCAGATCTGTTCGCACCCGGACGCCCCATGGAGAGTGCTCCACCGCCGGAGATCCATTACACGAACCTCTAAGTTTATTAATGCAACGAAAGCCTCGCCAGTACGCGGGGCAGAGGTGCCTCCTATCACCGTTAGTAGCTGCACACATGTATGTTTACTCAGTCCACGCACCGGCACAGGCGATCAGACGCAAGTGAACAATAATAAGCGCTCAGGGATATACAGACCCCTGAGGGTTGCGCCGTGCGGAGTTCTCGAGGTTAGGGAATCCCGGCGCGCCGACTCAATCGGGCCGACGTAGCCGGTGATGAACCCAACTCTGGCGGGCTCAGGGGCAGATACAGCACAGTCAGCAGAGGAGGGGGGGTGGTAGCAGCGTCGCACACGAGTGAAATAGCTCGTCCGTCGCGAGCGTAGAGCCAAGGTATGACCACCCGTATACAGGCAAAGACGCACGACCTGGAGTACGACTATCGAGGTACGCCATGTGAGGGCGCCCGCCTTACACATTTGGCGCGTCCGCAAGGCGACGCACTTAAATTGAGCCCGGAAGCGAAGGTAGTCGGATGCATGGCATGTCTGCGTCGGAGGTTGAGGGTTACAGATGACGCGCACCGCCTTCCGGCCCTCCCACCACGCCCCCGGG
>LA0019@1
AGGGCTGAGCCTGCGGTAGACAGAATAACGAGTTAGGTCCGCCTGGCCGTATTCAGTGAAGGTAGGATCCCATTAGCGCCAGCCACTCGGTCGGCTTCCGAGGATGCTGATTAGAGCGTGCCGATCCCCATAGTTCGACCGGTACCCCGGGCCGACCCTTCCTGGGGACTGCGGCTCGGAATGAGGTCGGCGCGCGGGGCCGCCCTTGAATATTTAGGCGGAATTAGCGGCCGCCACGCAGCGCTGCGGTAGTGCGCGCCCGCTGTTGGTTGCACGACTGGCGTGCGCAGTGTAGGTGCGCGTCGAGCAATCGCGGCTCGCTGATAGTGGCCGGCTGGCCACTTGGCCCTAGGGGAAAGGGGAGCTCTGCTGCGATTCTCTGTCTCAATCCACCTTACCTGAGGACGGGCGGCAATCCTGTCCCACGCTCAATCGTGCACCCGGGTTCTACCGTCTGTGGAACCGGTCAGCCAAGAGAAAACCCGCGCAGTGTCCCTATATCCGGGTAAGCGGCAGATGCCAAATCCCGCCGCTTGAGAAGAGAGTGCAATCACCGGCCTGAGCGGGTCCGACTTATCTCCTAGGGCGTAGAGGCCGGTCCTACCCTGATGTGCCAACGGCCTTTTTAGAGCCCCCAGCGGGAACTCGAGCGGCCGCTACCCACCCTTCTATGCAATCTCTGAATTCGACGTTGCACGCACCCGCCTCGGCTAACAGCTCGCTAGCAGGCCCGAGGGTATGCCTCGGCCCTTACCGGAATGACGCGACTCGCCGTGACGTCGGGCCGGAGCCCTACTTATGGAGGGCCTGTGCCTGCGGGCCGCAGATCGATGTGACCGGGACTCGAGTCCCATAGATAAGCCGCTATGGCCTTCGAGCCAAGCGGCGCAGCCCCAACCCTCAGGCGGAGGGCCCCAGTGTAGTAACTGCCAACGGCCAGTCCAAGCCGAAGTGCTCCGGGCGCGCGTCGTTTAGCCGCCAAAATAGTCGGTCGGGCCTCACGTACCTACTCATAACGGCTGCACAGCCACGAAAGTGCCTGCTGTGATCGCCCCCCGGGAGCAAGCAAGTGCACTTTTTACGCCATAACACGAGGACTGGTTGAGGCGCGGGCAGTTCGCTGGTCCACCCCAATGCCCGCCGTGCGCCCGTTCCGGTGGTCTATTCCTCACAACGGGCTCCAGCGCTGCCGTAGGCGCTCAACTGTCCGGGCCGTACCAACCTTCACGCCACGTGGACGCAGTGGGACACCCAACGTACTACATGCCCTTCTGGACGGCAAGAGGCGCGGGCCGTTGACCTTAGGGCTGCTTCGCCCCTGATGACGCCTAACCAACGAAGGTTATTGCTGGCCGAAAGCACCACCCTCCGAGCCCACCTTTAGGAGGCTGGCCCCACCCACCACGTCTAAAAGGTGGCCACCCCTCTGGACGACTAACGAGCGGCCGCTGGGGACATCACGGATCGGGCGCAGGCGCCAATAGCTCTTCGCGCGCATGGTGACGCTTGCTAAAAGAGTGGCCTAACTGGTTCTCCTGGCTTAGAAAAAACCTGGACAGTCGCGTGGCTGGCAAAGAGCACCCAGTGGCTAAGCTGTTGCGAATATCCCTTTAAACGCTGTTGTAAGACCCGATCGAAATGCCGGGCGTGGACCCGTGTTGCGCGAGGCGCTCTCCCGGCGGCGCGTGCTCCCACAGGACGGCACAGCGTGAGGGTGGCCCCCTTCCTGGCGTACCACTTGGGGCCCGACGTGGTGGGTGGGCGGCGATAGGCACTGGGGCACGTGGTGCCGAGAGGGCGCTCTAGTCGAAAGCGACGACCCCACCCTTGGGAGTACAGGAAGCACTGCTTTTGCGTATGACTAGCTCCGACCTTTAATCTGCCCCGGGTCGTTTTGTTCGACATCCGAGGCAGTTGAAACTACTCATCACTCCCATACCCTTTCATGTTCCTCAAATGGTGTCCTGCCCCACCGTACCACTGCCGGTGCAGGGGGCCGGTAGCCGGTGACGGAGGAGTGGCACGGCCATACCGATCTTTACGGCGGAGCTTCCCACATCCACGGCTCGTCGGTAACGAACGGCCGTTCTTTTTATGCTTGCGCCAACCTCTGTGCGCCTCGATACACCTAGGCGGCGGCAGTTCCGCGCGCGGGCCTGTCGATAACGACGGATTACTCCTCCTCCACCTCACCCGACCATCCACGGCCCATCTAGGATTCATGGGTAACCCTTCGCGCAGAAGGCCCAGAGCAAAGGGAAGTGACGGCGTCTATGGCGACGCCACTAGGCGAAGCAATTTCCTGCTGCCCGTGCCTCACCCCTTATCGGCGGGCTTATAGTGTGGGCCGCCGTCAGGCACGCGCGTCGGGACGCAAGATCGGTCTTACGTCAATCCCAGTTCCACGGGCGTTGAGGCGCGTATGGAGGACGTAGCGCAGTTAGTCGGCCCCTGCGCTCAAGGGATCGAATATAACGCAAATTAGATACCTACTCCTTCGCCGAGCATGAGTCAGGCCGGAGCCCTAGTGACGGTCAGGATGGGGGGTGCGGGACGTGTCTCTATGCGACGCGCGCCCTTCTTCCCCCGGCGGGCGGTCGGGGCCGATCCGGGCGTTACTTAGCACGGAACATTGCCCGATCTGTACCCCCTACGTCCCTGGTGAGTAGTTCCGCCCAGGACAGCAGCGCACTGCACATGGGCAGCGACGGCCCGGAGCAACGGGACGCACGCGCCAGCTGTGATCAGATTCCGGGCGGAATGCGTGGTGCGATTCGCCGCCCTGGAACCACGTGCCTTTGGCACCAACCCCACGACCCCGAGCTCAGCACGACCGGCCCTGCCGGCGACTACCGGCCAGCCGCCTCCGCGACTAAGGCCGTTAGGTAGCACGCGAAGACTGATTTACGTGGCACCCTGCTCTGGGCCAAGATGGCGAGGAACCTGATCGTCGAAAAAAAGTAGGGCGGGCCCGTCAATGTGGAAGCATAGCCACATACCATACGCGTCGTGGCGGAGTGAAGGTCTACGGCCAGCAGTTCCCAACCTGTCTGCATCTGAACACCCCATGGGGGGTACTCCGCTATTAGAGACCCCCCATGTGAATCTTTACTTCCACTCATGCAACGAAAGCCTCGCTAGCACGTTGGGCCAGGACGCCCCATCTCGTCACCAACAGTTGTATACATATATGTTTACTCAGTCCACGCACCGGCACAGGCGATCAGACTCAAGTGAACAATAACGAGCGTCCAGGGGTATACAGACCCCCGAGGGCTGCACCTCTCGGGGTTCTAGGAATTGGGGAATCCCGGCGCACCAACTCAACTGGGCCGACATGGCCGGTGATGAGCCCAGCCTTGGCGGGTTCAGGGGCAGACACCGCGTAATCGGCAGAAGGGAGTGAGTGGTGGTAGCGTCGCCTATGGGCGCAACGGCTTGTCCGTTGCGAGTGTGGAGCCAGGGTATGACCACCCGTATACAGGCAAAAACGCGCGACCTGGAGTACGACTATCGAGGTACGACATGTGAGGGCGCCCGCCTTCCACATTTGGCGCGTCCGCAAGGCGACGCGCTTAAACTGAGCCCGGAAGCGAAGGTAGGCGGACGCATGGCATGTCTGCGTCGGAAGTTGAGGATTACAGGTTACGCGCACCGCCTTCCGGCCCTCCCACCACGCTCCCGGG
>NP0032@2
GGAGTCGAGCCTGCAGCAGACAAGATCACAAGCTAGGGCCGCCGGGTCTCATCCGGTGAAGATAGGACCCCATTAGTGCCAGCCGCTCGGTCGACCTCCGAGTGTGCCGGTTAGAGCGTTCCGATCCCCGTAGTTCGACTGGTATCCTGGGCCTACCCTTAATGTGGACTGCGGCTCGGGATGCGATCGGCGAACGGGACCGCCTTTGAATATCCAGGCGGAAGTAGCGTCCTTTACGCAACTCTGCGGTGGCGCGCTCCCGCTGTTAGTTACACGGCTGACGTGCGCAATGTAGGTGCGTGCCAAGCAGTCGCGGCTCACTGCCAGCGGATGGCCGGCCGCGTGGCCCCCGAGGAAAGGTGAACCCCGCCACGATTCTCTGTCTTGGCTCACCTTCCCTGAGGACGGGCTGCAATCCCGTTTAACGCCTAATCGTGAACCCTGATTCGACCGCCTGCGGAGTCGGCAAACCGGGAGGGGACCAGCGCAGTGCCCCCATACACGGGTAATCGGTGGATGTCAAATCCCGCCTCTTAAAAGGAAAGTGCAATCACCGGCCTGGGAAGGTCCGACTTAGCTCCCGAGGCGTAGAGGTCGGTCCTACACTGATGTGCCAACGGCCTCTTTAGAGCCCCCAGCGGGGACTCGAGCGGTCGCTACCCACCCTTCCATAAGGCCTTGGCATTTGATGTTATACGCCCCAGCCTCGGCGGACATCTCGTTGTTATGTCCGAGGGTATGCTTCGGTCCTTGCCGGAATGACGCGGCTCACCGTAGCATCAGACCAGGGCCCTGTTTATGAAGAACCTGTGCCTGCAGGCCGCAAATCGGTGTGACCGGGGCTCGAGCCCAGTGGGCAATCCTCTATGGCCTGCGAGCAAGGTGGCATCGCCTTAACCCTCAGGCGGAGGGTCCTCGTGGAGTAATCGACAGCTGCTAGTCCGAGCAGGAGCGCCCCGGGCGAGAGTCGCTCAGCCGCCAAGATGGTCGGCCGAGCATCACGTACCTACTCATAACGGCTGCACAGCCACGAGAGCACCTGTTGTGATCGCCCCCCGGAAGCAAGCAGGTACACTTTCCATGACATAACGCGGGGCCTGATTGAGGCGCGGGCAGCTTGCTGGTCCATCTCAATGATCGACGTGCGCCCGTGCCGGTGGTCCATTTCTCACAACGGGCTCCAGCGCTGCCTTAGGCGCTCAACTGTCCGGGCCGTACCACCCTTCACGCCACGCGGACATAGTGGTACACCCAACGTACTACATGCCCTTCTGAACGACAAGAGGCGAGGGCCGCTGACCTCAGGACTGCTTCGTTCCTGATGCCTCTCACACCCCAGAGGTTATTGCTGTCAGAAATCACCACCTTCTGATCCCGCCTTTAGGAAGCTGGCCTCACTCACCACGTCCAAAAGGCGGCCACCCTTCTGGAAGACTAACGAGCGGACGCTGGGGGTATCACGGGTCAGGCGCAGGCGCCAATGGCTCTTCGTGCGCGCAGCGACGCTTGTTAAAAGGGTGGCCTAACTGGCTTTTATGGCTGGGGAGAAGCCGGGGCAAGTGCGTGGCTGGCAAAAAACATCCAGCGGCGAGGCTATCATGGATCTCCCTTCGAACGCTGTTGTGAGACCCGGTCGAAATGCTGGGTGTGGACCCGTGTTTTGCGAGACGCTCCACCAGCGGCGCGTGCTTCTACATAACGGCACAGCGTAAAAGTAGCCCTCTTTCTGGAGCAATGCTCGAGGTCCAACGTGGTGTGTGGGCGACGACCGACACTGGGTTACGTGGTGCCGGGAGGGCGCTTTAGTCTCAAACAACGATCCCGCCCCGAGGGTTACAGGAGGCCCTGCTTTTTCGTGTGACTAGCGCCGACCTTCAATCCATCCCGGGTCGTCTGATTAGACATCAGAGGCAGGGGAAACTATTACTCACTCCCATACCCGCCTATGTTCCCCAAGCGGGGTCCTGCCCCATCGTACCCTTACCGGTGCAGGGGGCCGGTAGCCGTTGACAGAGGAGCATTACGGCCATACAGACCCTTCTAGCGGAGCTTCCTATGTCCATGGTCCTCCGGTAACGAATGGCCGTCCTTTCGCTGCTTGCGCCAATCTCTGTGCACCTCGATACACCTAGGCAGCGACATCTCCGTGCGTGGGCCTGGCGAGAACAACGGATTACTCCTCCTCCGCCTCACCCGACTATTTACGGCCCATAGAAGGCGCATGGGTAACCCTTCGCGCAGAAGGCCAAGAGCAAAGGAAAGTAACGGCGTCGAGGGCAACGCCACTAGGCGCAGCGCTGCCCTGCTGCCCGTGCCTAACTCTTGATCGGTGGGCTTATAGTGTGGGTCACTGTCAGGCCCGCGCGTCGTGACACAAGGTCGGCCTCACATCAATCTTAGTTCCACAGGTGCTTAAGCGCGTGCGAGGGACAGAGCACAGTTAGCTGGTCCCTGCGATCAAGGAATCGAATACAACGCAAGTTAGATACCTACTCCTTCGCCGAGCGTGAGTCGGACCGGAGCCCTGGTGATGGTCAGGGTGGGGGGTACAAAACGTGTCTTCATACAACGTGTGTCCTTCTTTTCCAGGCAGGCAGCCGAGGCCGATTTGGGCGCCACTTGGCACGAAACATTGTCCGGTCTGTACTTACTACGTTTCTAGTGAGTAATTCCGCTCAGGACAGCAGCGCACTACACATGGGCAACGACGGCCCGGAACCACGTGACATACGTGCCAGCTACGACCGGGCCCCGGGCGGAATTCACGGCATGGCTTGCCGCCCTGGAGCCACGTGCCTTTGGCGCCAACTCCACGACCCCGGACCCAGCGCGATCAGCCCTTCCGGCGACCACTGGCCAGCCGCCTCCGAAATGAAAATCGCTGGACAGCCCGCTAAGGATGACTTCCGTGGCGATCCGTCCCAGGCCGGGGCGACGAATAGACTGACCACCGAAGCAAAGTAGGGCGGGCCCGTCAACGGGAACACACGGTCACATATCCGGAACGCCGTGGCAAAGTGAAGTTTTACGATTATTAGTCCCCAACCTGCCTGAACCCGAGCGCCCCCTAGAGGGTACCCCGCCGTCGGAGGTCCACCATGTGGATCTCTACTTCCATTCGTGCAACGAAAGCCTCTCTAGCACGTTGGGCCAGGACGCCCCATCTCGTCACCAACAATTGTATACGCACCCTTCCGCTTAGTCCACATATCGACGCAGGCGAGCAGACTTAAGTGAACGAGAATGAGCGTTCAGGGGCGTACAGGCCCTCGAAGGCTGCGCCTCTCGGAGTTCTAAGGGTTGAGGACGCCCGGAGCACCAACTCAATTGAGCCGACATGGCCGGTACCAAGCTCAGCCTTAATGGGCTCCGGGGCAGACGTCGCGTAATCGGCAAAAGGGAGTGAGTGGTGGCAGCGTCGCCTATGGGCGCAACGGCTTGTCCGTTGCGAGCATGGAGCCAGGGTAGGACCACCCGTATACAGGTAAAGACGCGTGGCCTAGAGCACGACTGTCAGTGCGCGACATTTGATGGCGCCCGCCTTCCACATCTGGCGCGTACACAGAGCGACACGCTTAAACGGAGTCCGGAAGCGAAGGCAGTCGGGCGCATGGCATGCTGGCGTCGAAAATTGAAGATTACAGGTGACACGCGCCGTATTCCGGCTCTCCCACCACGCCTTCGGG
>CH1088@1
AGGGCTGAGCCTGCGGCAGACAGAATCACGAGCTAGGTCCGCCGGGCCGCATTCGGTAAAGGTAGAACCCCACTAGCGCCAGCCATTCGGTCGGCTTCTGATGATGCTGATTAGAGCGTGCCGATCCCCATAGTTCGACCGGTACCCCGGGCCGACCCTTCCCGGGGACTGCGGTTCGGGATGAGGTCGGCGCGCGAGGCCGCCCTCGAATATCCAGGCGGAATTATCGGCCGCCACGCAGCGCTGCGGTAGTGCGCGCCCGCTGTTGGTTGCACGACTGGCGTGCGCAGTGTAGGTGCGCGTCAAGCAATCGTGGCTCGCTAATAGTGGCCGGCTGGCCACTTGGCCCTAGGGGAAAGGGGAGCTCTGCTGCGACTCTCCGTCCCAATCCACCTTACCGTAGGACGGGCGGCAACCCCGTCTCGCGCCTAATCGTGCATCTTGATTCTACCGTCTGTGGAACCGGTCAGACAAGAGAAAACCCGCGCAGTGTCCCTATATCCGGGTAAGCGGCAGATGCCAAATCCCGCCGCTTGAGAAGAGAGTGCAATCACCGGCCTGGGCGTGTCCGACTTAGCTCCTAGGGCGTAGAGGCCGGTCCTCCCCTGATATGTAAGCGGATTTTTTAGAGCCCCCAGCGGGAACTCGAGCGGCCGCTACCCACCCTTCCATGCAGTCTTGGAATTCGGTGTTGTACGCACAAGTTTCGGCTAATAGCTCGTTGGTATGCTCGAAGATATGCTTCGGTACTTGCCGGGATGACGTGACTCACCGTAGCATCGAGTCGGAGCTCCACTGAGGGGGGACCTGGTCCTATGAGCCGCAGACTGGTGTGACCGGGACTCGAGTCCCATGGACGAGCCGCTATGGTCTGCGAGTAAGGTGGCATCGCCCTAACCCTCAGGAGGAGAGTCCCAGTGTAGTAACTGCCAACGGCCAGTCCAAGCCGAAGTGCTCCGGGCGCGCGTCGTTTAGCCGCCAAAATAGTCGGTCGGGCCCCACGCACTTCCGCCTACCGACTACCAGATCACGAAAATGCCGGCGTCGATTGCCCACTGGGAGCAGGCAGGTGCACTTTTTATGACATAACACGAGGACTGGTTGAGGCGCGGGCAGTTCGCTGGTCCACCTCAATGCCCGCCGTGCGCCCGTTCCGGTGGTCCATTCTTCACAACGGGCTCCAGCGCTGCCGTAGGCGCTCAACTGTCCGGGCCGTACCAACCTTCACGCCACGTGGACGCAGTGGGACACCCAACGTACTACATGCCCTTCTGAACGGCAAGAGGCGCGGGCCGCTGACCTCAGGGCTGCGCCGTCCCTGATGCCTCTCACACCCCGAGGGTCATTGCTGTCAGAAAGCACCACCCTCCGAGCCCGCCTTTAGTAGACCGGCCCCACTCACCACGTCTAAAAGGTGGCCACCCTTCTGAACGACTAACGAGCGGCCGCTGGGGGCATCACGGATCGGGCGCAGGCGCCAATGGCCCTTCGCGCGCATGGTGACGCTTGCTAAAAGGGTGGCCTAACTGGTTCTCCTGGCTTAGAAAAAACCTGGACAGTCGCGTGGCTGGCAAAGAGCACCCAGTGGCTAAGCTGTTGCGAATATCCCTTTAAACGCTGTTGTAAGACCCGATCGAAAGGCCGAGCGTGGACCCGTGTTGCGCGAGGCGCTCTCCCGGCGGCGCGTGCTCCCACAGGACGGCACAGCGTGAGGGTGGCCCCCTTCCTGGCGTACCACTTGGGGCCCGACGTGGTGGGTGGGCGGCGATAGGCACTGGGGCACGTGGTGCCGAGAGGGCGCTCTAGTCGAAAGCGACGACCCCACCCTTGGGAGTACAGGAAGCACTGATTTTGCGTATGATTAGCGCCGACATTTAATCTGCCCCGGATCGTTTTGTTCGATATCCGAGGCAGTTGAAACTACTCATCACCCCCATACCCTTTCACGTTCCCTAAGCGGTGTCTTGCCCCATCGGACCACTGCCGGTGCAGGGGGCCGGTAGCCGGTGACGGAGGAGCGTCACGGCCATACCGATCTTTCTGGCGGAGCTTCCCACATCCACGGCTCGTCGGTAACGAACGGCCGTTCTTTTTATGCTTGCGCCAATCTCTGTGCGCCTCGATACACCTATGCGGCGGCAGCTCCGCGCGCGGGCCTGTCGAGAACGACGGATTACTCCTCCTCCACCTCACCCGACCATCCACGGCCCATCTAGGATTCATGGGTAACCCTTCGCGCAGAAGGCCCAGAGCAAAGGGAAGTGACGGCGTCTATGGCGACGCCACTAGGCGAAGCACTGTCCTGCTGCCCGTGCCTCACCCCTGATCGGCGGGCTTATAGTGTGGGCCGCCGTCAGGCCCGCGCGTCGGGACGCAAGGTCGGTCTTACATAAATCCTAGTTCCACGAGCGCTTAAACGCGTATGGAAGGCAGAGCGCGACGAGTCGGCTCCTGCGCTCAAGGGATCGAATATAACGCAAATTAGATACCTACTCCTTCGCCGAGCACGAGTCGAACCGGGGCCCTAGTGACGGTCAGGGTGGGGGGTGCAAGACGTGTCTTTATACAACGCGTGTCCTTCTTCCCCCGGCGGGCGGTTGGAACCGATCCGGGCGTCACTTAGCCCGGACCGTTGCCCGATCTGTACCCCCTACGTCCCTGGTGAGTAGTTCCGCCCAGGACAGCAGCGCACTGCACATGGGCAGCGACGGCCCGGAGCAACGGGCCGCACGCGCCAGCTGTGATCAGATTCCGGGCGGAATGCGTGGTGCGATTCGCTGTTCCGGCACTACGGGCCTTTGGTGCAAGCCCTCCGGCCCCGAGCTTAGCGCGACCAGCCCCGCCGGCGACTGCCGGCCAACCGCCTCCGCGACGGAGGCCGTTAGGTAGCACGCGAAGGCTGATTTACGTGGCACCCTGCTCTGGGCCAAGATGGCGAGGAACCTGATCGTCGAAAAAAAGTAGGGCGGGCCCGTCAGCGTGGACGCGCAGCCACGCGCCCGGAACGTCGTGGTGGAGTGAAGGTCTACGGCCAGCAGTTCCCAACCTGTTTGCATCCGAACACCCTATAGGGGGTGCTCCGCCATCGGAGATCCATCACGTGGACCTCTAAGTTCATCCATGCAGCTCAAGTCTTGCTAGTACGCTGGGCCAATGTGCCTCCTATCGTCACCAACAGTTGTATACGCACACTTCCGCTCAGTCCACGCACCGGCACAGGCGATCAGACTCAAGTGAACAGGAATGAGCGTTCAGGGGTATACAGATCCCTGAGGGCTGCACATCGCGGGGTTCTAGGGGTTGAGGAATCCCGGCGCACCAACTCAATTGGGCCGACATGGCCGGTGACGAGCTCAACCTTGGCGGGCTCCGGAGCAGACACAGCACAGTCGGCAGAGGGGGGGGGGTGGTGGCAGCGCCGCCTATGGTCGCAACGGCTTATCCGGCGCGAGCGTGGAGCCAGGGTAGGACTACCTGTATACAGGCCAAGACGTGCGACCTGGAGTACGACTGTCAGTGTACGACATGTGAGGGCGCCCGCCTTCCACATCTGGCGCGTCCGCAAAGCGACACGCTTAAGCGGAGCCCGGAAGCGAAGGCAGTCGGACGCATGGCATGTCTGCGTCGGAAGTTGAGGATTACAGGTTACGCGCACCGTATTCCGGCTCTCCCACCACGCTCCCGGG
>US0036@2
GGAGTCGAGCCTGCAGCAGACAAGATCACAAGCTAGGGCCGCCGGGTCTCATCCGGTGAAGATAGGACCCCATTAGTGACAGCCGCTCGGTCGACCTCCGAGTGTGCCGGTTAGAGCGTTCCGATCCCCGTAGTTCGACTGGTATCCTGGGCCTACCCTTAATGTGGACTGCGGCTCGGGATGCGATCGGCGAACGGGACCGCCTTTGAATATCCAGGCGGAAGTAGCGTCCTTTACGCAACGCTGCGGTGGCGCGCTCCCGCTGTTGGTTACACGGCTGGCGTGCGCAATGTAGGTGCGTGCCAAGCAGTCGCGGCTCACTGCCAGCGGATGGCCGGCCGCGTGGCCCCCGAGGAAAGGTGAACCCCGCCACGATTCTCTGTCTTGGCTCACCTTCCCTGAGGACGGGCTGCAATCCCGTTTAACGCCTAATCGTGAACCCTGATTCGACCGCCTGCGGAATCGGCAAACCGGGAGGGGCCCAGCGCAGTGCCCCCATACACGGGTAATCGGCGGATGTCAAACCCCGCCTCTTAAAAGGAAAGTGCAATCACCGGCCTGGGAAGGTCCGACTTAGCTCCCGAGGCGTAGAGGTCGGTCCTACACTGATGTGCCAACGGCCTTTTTAGAGCCCCCAGCGGGGACTCGAGCGGTCGCTACCCACCCTTCCATGAGGCCTTGGCATTTGATGTTATACGCCCCAGCCTCGGCGAACATCTCGTTGTTATGTCCGAGGGTATGCTTCGGTCCTTGCCGGAATGACGCGGCTCACCGTAGCATCAGACCGGGGCCCTGTTTATGAAGAACCTGTGCCTGCAGGCCGCAAATCGGTGTGACCGGGGCGCGAGCCCAATGGGCAATCCTCTATGGCCTGCGAGCAAGGTGGCATCGCCCTAACCCTCAGGCGGAGGGTCCTCGTGGAGTAATCGACAGCTGCTAGTCCGAGCAGGAGCGCCCCGGGCGAGAGTCGCTCAGCCGCCAAGATGGTCGGCCGAGCATCACGTACCTACTCATAACGGCTGCACAGCCACGAGAGCACCTGTTGTGATCGCCCCCCGGAAGCAAGCAGGTACACTTTCCATGACATAACGCGGGGCCTGATTGAGGCGCGGGCAGCTTGCTGGTCCATCTCAATGCTCGACGTGCGCCCGTGCCGGTGGTCCATTTCTCACAACGGGCTCCAGCGCTGCCTTAGGCGCTCAACTGTCCGGGCCGTACCACCCTTCACGCCACGCGGACATAGTGGTACACCCAACGTACTACATGCCCTTCTGAACGGCAAGAGGCGAGGGCCGCTGACCTCAGGACTGCTTCGTTCCTGATGCCTCTCACACCCCAGAGGTTATTGCTGTCAGAAATCACCACCTTCTGATCCCGCCTTTAGGAAGCTGGCCTCACTCACCACGTCCAAAGGGCGGCCACCCTTCTGGAAGACTAACGAGCGGACGCTGGGGGTATCACGGGTCAGGCGCAGGCGCCAATGGCTCTTCGTGCGCGCAGCGACGCTTGTTAAAAGGGTGGCCTAACTGGCTTTTATGGCTGGGGAGAAGCCGGGGCAAGTGCGTGGCTGGCAAAGAGCATCCAGCGGCGAGGCTATTATGGATCTCCCTTCGAACGCTGTTGTGAGACCCGGTCGAAATGCTGGGTGTGGACCCGTGTTTTGCGAGACGCTCCACCAGCGGCGCGTGCTTCTACATAACGGCACAGCGTAAAAGTAGCCCTCTTTCTGGAGCAATGCTCGAGGTCCGACGTGGTGTGTGGGCGACGACCGACACTGGGGTACGTGGTGCCGGGAGGGCGCTTTAGTCTCAAACAACGATCCCGCCCCGGGGGTTACAGGAGGCCCTGCTTTTTCGTGTGACTAGCGCCGACCTTCAATCCATCCCGGGTCGTCTGATTAGACATCAGAGGCAGGGGAAACTATTACTCACTCCCATACCCGCCTATGTTCCCCAAGCGGGGTCCTGCCCCATCGTACCCTTACCGGTGCAGGGGGCCGGTAGCCGTTGACAGAGGAGCATTACGGCCATACAGACCCTTCTAGCGGAGCTTCCTATGTCCATGGTCCTCCGGTAACGAATGGCCGTCCTTTCGCTGCTTGCGCCAATCTCTGTGCACCTCGATACACCTAGGCAGCGACATCTCCGTGCGTGGGCCTGGCGAGAACAACGGATTACTCCTCCTCCGCCTCACCCGACTATTTACGGCCCATAGAAGGCGCATGGGTAACCCTTCGCGCAGAAGGCCAAGAGCAAAGGAAAGTAACGGCGTCGAGGGCAACGCCACTAGGCGCAGCGCTGCCCTGCTGCCCGTGCCTAACTCTTGATCGGTGGGCTTATAGTGTGGGTCACTGTCAGGCCCGCGCGTCGGGACACAAGGTCGGCCTCACATCAATCTTAGTTCCACAGGTGCTTAAGCGCGTGCGAGGGACAGAGCACAGTTAGCTGGTCCCTGCGATCAAGGGATCGAATACAACGCAAGTTAGATACCTACTCCTTAGCCGAGCGTGAGTCGGACCGGAGCCCTGGTGATGGTCAGGGTGGGGGGTACAAAACGTGTCTTCATACAACGTGTGTCCTTCTTTTCCAGGCAGGCAGCCGAGGCCGATTTGGGCGCCACTTGGCACGAAACATTGTCCGGTCTGTACTTACTACGTTTCTAGTGAGTAATTCCGCTCAGGACAGCAGCGCACTACACATGGGCAACGACGGCCCGGAACAACGTGACATACGTGCCAGCTACGACCAGGCCCCGGGCGGAATTCGCGGCATGGCTTGCCGCCCTGGAGCCACGTGCCTTTGGCGCCAACTCCACGACCCCGGACCCAGCGCGATCAGCCCTTCCGGCGACCACCGGCCAGCCGCCTCCGAAATGAAAATCGCTGGACAGCCCGCTAAGGATGATTTCCGTGGCGATCCGTCCCAGGCCGGGGCGACGAATAGACTGACCACCGAAGCAAAGTAGGGCGGGCCCGTCAACGGGAACACACAGTCACATATCCGGAACGCCGTGGCAAAGTGAAGTTTTACGATTATTAGTCCCCAACCTGCCTGAACCCGAGCGCCCCCTAGAGGGTACCCCGCCGTCGGAGATCCACCATGTGGATCTCTACTTCCATTCGTGCAACGAAAGCCTCTCTAGCACGTTGGGCCAGGACGCCCCATCTCGTCACCAACAATTGTATACGCACCCTTCCGCTTAGTCCACATATCGACGCAGGCGAGCAGACTTAAGTGAACGAGAATGAGCGTTCAGGGGCGTACAGGCCCTCGAAGGCTGCGCCTCTCGGAGTTCTAAGGGTTGAGGACGCCCGGAGCACCAACTCAATTGAGCCGACATGGCCGGTAACAAGCTCAGCCTTAATGGGCTCCGGGGCAGACGTCGCGTAATCGGCAGAAGGGAGTGAGTGGTGGCAGCGTCGCCTATGGGCGCAACGGCTTGTCCGTTGCGAGCATGGAGCCAGGGTAGGACCACCCGTATACAGGTAAAGACGCGTGGCCTAGAGCACGACTGTCAGTGCGCGACATTTGATGGCGCCCGCCTTCCACATCTGGCGCGTACACAGAGCGACACGCTTAAACGGAGTCCGGAAGCGAAGGCAGTCGGGCGCATGGCATGCTGGCGTCGAAAATTGAAGATTACAGGTGACACGCGCCGTATTCCGGCTCTCCCACCACGCCTTCGGG
>BR0049@2
GGAGTCGAGCCTGCAGCAGACAAGATCACGAGCTAGGGCAGCCGGGTCTCATCCGGTGAAGATAGGACCCCATTAGTGCCAGCCGCTCGGTCGACCTCCGAGGGTGCCGGTTAGAGCGTTCCGATCCCCGTAGTTCGACTGGTACCCTGGGCCTACCCTTAATGTGGACTGCGGCTCGGGATGCGATCGGCGAACGGGACCGCCTTTGAATATCCAGGCGGAAGTAGCGTCCTTTACGCAACGCTGCGGTGGCGCGCTCCCGCTGTTGGTTACACGGCTGGCGTGCGCAATGTAGGCGCGTGCCAAGCAGTCGCGGCTCACTGCCAGCGGATGGCCGGCCGCGTGGCCCCCGAGGAAAGGTGAACCCCGCCACGATTCTCTGTCTTGGCTCACCTTCCCTGGGGACGGGCTGCAATCCCGTTTAACGCCTAATCGTGAACCCTGATTCGACCGCCTGCGGAATCGGCAAACCGGGAGGGGACCAGCGCAGTGCCCCCATACAAGGGTAATCGGCGGATGTCAAATCCCGCCTCTTAAAAGGAAAGTGCAATCACCGGCCTGGGAAGGTCCGACTTAGCTCCCGAGGCGTAGAGGTCGGTCCTACACTGATGTGCCAACGGCCTTTTTAGAGCCCCCAACGGGGACTCGAGCGGTCGCTACCCACCCTTCCATGAGGCCTTGGCATTTGATGTTATACGCCCCAGCCTCGGCGAACATCTCGTTGTTATGTCCGAGGGTATGCTTCGGTCCTTGCCGGAATGACGCGGCTCACCGTAGCATCAGACCGGGGCCCTGTTTATGAAGAACCTGTGCCTGCAGGCCGCAAATCGGTGTGACCGGGGCTCGAGCCCAATGGGCAATCCGCTATGGCCTGCGAGCAAGGTGGCATCGCCCTAACCCTCAGGCGGAGGGTCCTCGTGGAGTAATCGACAGCTGCTAGTCCGAGCAGGAGCGCCTCGGGCGAGAGTCGCTCAGCCGCCAAGATGGTCGGCCGAGCATCACGTACCTACTCATAACGGCTGCACAGCCACGAGAGCACCTGTTGTGATCGCCCCCCGAAAGCAAGCAGGTACACTTTCCATGACATAACGCGGGGCCTGATTGAGGCGCGGGCAGCTTTCTGGTCCATCTCAATGCTCGACGTGCGCCCGTGCCGGTGGTCCATTTCTCACAACGGGCTCCAGCGCTGCCTTAGGCGCTCAACTGTCCGGGCCGTACCACCCTTCACGCCACGCGGACATATTGGTACACCCAACGTACTACATTCCCTTCTGAATGGCAAGAGGCGAGGGCCGCTGACCTCAGGACTGCTTCGTTCCTGATTCCTCTCACACCCCAGAGGTTATTGCTGTCAGAAATCACCACCTTCTGGTCCCGCCTTTAGGAAGCTGGCCTCACTCACCACGTCCAAAAGGCGGCCACCCTTCTGGAAGACTAACGAGCGGACGCTGGGGGTATCACGGGTCAGGCGCAGGCGCCAATGGCTCTTCGTGCGCGCAGCGACGCTTGTTAAAAGGGTGGCCTAACTGGCTTTTATGGCTGGGGAGAAGCCGGGGCAAGTGCGTGGCTGGCAAAGAGCATCCAGCGGCGAGGCTATTATGGATCTCCCTTCGAACGCTGTTGTGAGACCCGGTCGAAATGCTGGGTGTGGACCCGTGTTTTGCGAGACGCTCCACTAGCGGCGCGTGCTTCTACATAACGGCACAGCGTAAAAGTAGCCCTCTTTCTGGAGCAATGCTCGAGGTCCGACGTGGTGTGTGGGCGACGACCGACACTGGGGTACGTGGTGCCGGGAGGGCGCTTTAGCCTCAAACAACGATCCCGCCCCGGGGGTTACAGGAGGCCCTGCTTTTTCGTGTGACTAGCGCCGACCTTCAATCCATCCCGGGTCGTCTGATTAGACATCAGAGGTAGGGGAAACTATTACTCACTCCCATACCCGCCTATGTTCCCCAAGCGGGGTCCTGCCCCATCGTACCCTTATCGGTGCAGGGGGCCGGTAGCCGGTGACGGAGGAGCATTACGGCCATACAGACCCTTCTAGCGGAGCTTCCTATGTCCATGGTCCTCCGGTAACGAATGGCCGTCCTTTCGCTGCTTGCGCCAATCTCTGTGCACCTCGATACACCTAGGCAGCGACATCTCCGTGCGTGGGCCTGGCGAGAACAACGGATTACTCCTCCTCCGCCTCACCCGACTATTTACGGCCCATAGAAGGCGCATGGGTAACCCTTCGCGCAGAAGGCCAAGAGCAAAGGAAAGTAACGGCGTCGAGGGCAACGCCACTAGGCGCAGCGCTGCCCTGCTGCCCGTGCCTAACTCTTGATCGGTAGGCTTATAGTGTGGGTCACTGTCAGGCCCGCGCGTCGGGACACAAGGTCGGCCTCACATCAATCTTAGTTCCACAGGTGCTTAAGCGCGTGCGAGGGACAGAGCACAGTTAGCTGGTCCCTGCGATCAAGGGATCGAATACAACGCAAGTTAGATACCTACTCCTTCGCCGAGCGTGAGTCGGACCGGAGCCCTGGTGATGGTCAGGGTGGGGGGTACAAAACGTGTCTTCATACAACGTGTGTCCTTCTTTTCCAGGCAGGCAGCCGGGGCCGATTTGGGAGCCACTTGGCACGAAACATTGTCCGGTCTGTACTTACTACGTTTCTAGTGAGTAATTCCGCTCAGGACAGCAGCGCACTACACATGGGCAACGACGGCCCGGAGCAACGTGACATACGTGCCAGCTACGACCAGGCCCCGGGCGGAATTCGCGGCATGGCTTGCCGCCCTGGAGCCACGTGCCTTTGGCGCCAACTCCACGACCCCGGACCCAGCGCGACCAGCCCTTCCAGCGACCACCGGCCAGCCGCCTCCGAAATGAAAATCGCTGGACAGCCCGCTAAGGATGATTTCCGTGGCGATCCGTCCCAGGCCGGGGCGACGAATAGACTGACCACCGAAGCAAAGCAGGGCGGGCCCGTCAACGGGAACACACAGTCACATATCCGGAACGTCGTGGCAAAGTGAAGTTTTACGATTATTAGTCCCCAACCTGCCTGAACCCGAGCGCCCCATAGAGGGTACCCCGCCGTCGGAGATCCACCATGTGGATCTCTACTTCCATTCGTGCAACGAAAGCCTCTCTAGCACGTTGGGCCAGGACGCCCCAGCTCGTCACCAACAATTGTATACGCACACTTCCGCTTAGTCCACGTATCGACGCAGGCGAGCAGACTCAAGTGAACGAGAATGAGCGTTCAGGGGCGTACAGGCCCTCGAAGGCTGCGCCTCTCGGAGTTCTAAGGGTTGAGGACGCCCGGAGCACCAACTCAATTGAGCCGACATGGCCGGTAACAAGCTCAGCCTTAATGGGCTCCGGGGCAGACGTCGCGTAATCGGCAGAAGGGAGTGAGTGGTGGCAGCGTCGCCTATGGGCGCAACGGCTTGTCCGTTGCGAGCATGGAGCCAGGGTAGGACCACCCGTATACAGGTAAAGACGCGTGGCCTAGAGCACGACTGTCAGTGCGCGACATTTGATGGCGCCCGCCTTCCACATCTGGCGCGTACACAGAGCGACACGCTTAAACGGAGTCCGGAAGCGAAGGCAGTCGGGCGCATGGCATGCTGGCGTCGAAAATTGAAGATTACAGGTGACACGCGCCGTATTCCGGCTCTCCCACCACGCCTCCGGG
>CH1117@1
AGGGCTGAGCCTGCGGCAGACAGAATCACGAGCTAGGTCCGCCGGACCGCATCCGGTAAAGGTAGGATCCCATTAGCGCCAGCCATTCGGTCGGCTTCTGATGATGCTGATTAGAGCGTGCCGATCCCCATAGTTCGACCGGTACCCCGGGCCGACCCTTCCCGGGGACTGCGGTTCGGAATGAGGTCGGCGCACGAGGCCGCCCTCGAATATTTAGGCGGAATTAGCGGCCGCCACGCAGCGCTGCGGTAGTGCGCGCCCGCTGTTGGTTGCACGACTGGCGTGCGCAGTGTAGGTGCGCGTCAAGCAATCGTGGCTCGCTAATAGTGGCCGGCTGGCCACTTGGCCCTAGGGGAAAGGGGAGCTCTGCTGCGACTCTCCGTCCCAATCCACCTTCCCGGAGGACGGGCTGTAATCCCGTCTCGCGCCTAGTCGTGAACCTTGATTCTACCGTCTGTGGAACCGGTCAGCCAAGAGAAAACCCGCGCAGTGTCCCTATATCCGGGTAAGCGGCAGATGCCAAATCCCGCCGCTTGAGAAGAGAGTGCAATCACCGGCCTGGGAAGGTCCGACTTAGCTCCTAGGGCGTAGAGGCCGGTCCTCCCCCGATATGTAAGCGGATTTTTTAGAGCCCCCAGCGGGAACTCGAGCGGCAGCTACCCACCCTTCCATGCAATCTTGGAGTTCGATGTTGCACGCACAAGTTTCGGCTAATAGCTCGTTGGTATGCTCGAAGATATGCTTCGGTACTTGCCGGGATGACGTGACTCACCGTAGCATCGAGTCGGAGCTCCACTGAGGGGGGACCTGGTCCTATGAGCCGCAGACTGGTGTGACCGGGACTCGAGTCCCATGGACGAGCCGCTATGGTCTGCGAGTAAGGTGGCATCGCCCTAACCCTCAGGAGGAGAGTCCCAGTGTAGTAACTGCCAACGGCCAGTCCAAGCCGAAGTGCTCCGGGCGCGCGTCGTTTAGCCGCCAAAATAGTCGGTCGGGCCCCACGCACTTCCGCCTACCGACTACCAGATCACGAAAATGCCGGCGTCGATTGCCCACTGGGAGCAGGCAGGTGCACTTTTTATGACATAACACGAGGACTGGTTGAGGCGCGGGCAGTTCGCTGGTCCACCTCAATGCCCGCCGTGCGCCCGTTCCGGTGGTCCATTCTTCACAACGGGCTCCAGCGCTGCCGTAGGCGCTCAACTGTCCGGGCCGTACCAACCTTCACGCCACGTGGACGCAGTGGGACACCCAGAGTACTACATGCCCTTCTGAACGGCAAGAGGCGCGGGCCGCTGACCTCGGGGCTGCGCCGTCCCTGATGACGCCTAAACCCCGAAGGTTATTGCTGTCAGAAAGCGCCACCCTCCGAGCCCACCTTTAGTAGACCGGCCTCACCCACCACGTCTAAAAGGTGGCCACCCTTCTGAACGACTAACGAGCGGCCGCTGGGGGCATCACGGATCGGGCGCAGGCGCCAATGGCCCTTCGCGCGCATGGTGACGCTTGCTAAAAGGGTGGCCTAACTGGTTCTCCTGGCTTAGAAAAAACCTGGACAGTCGCGTGGCTGGCAAAGAGCACCCAGTGGCTAAGCTGTTGCGAATATCCCTTTAAACGCTGTTGTAAGACCCGATCGAAATGCCGGGCGTGGACCCGTGTTGCGCGAGGTGCTTTCCCGGCGGCGCGTGCTCCCACAGGACGGCACAGCGTGAGGGTGGCCCCCTTCCTGGCGTACCACTTGGGGCCCGACGTGGTGGGTGGGCGGCGATAGGCACTGGGGCACGTGGTGCCGAGAGGGCGCTCTAGTCGAAAGCGACGACCCCACCCTTGGGAGTACAGGAAGCACTGATTTTGCGTATGATTAGCGCCGACATTTAATCTGCCCCGGATCGTTTTGTTCGATATCAGAGGCAGTTGAAACTACTCATCACCCCCATACCCTTCCATGTTCCCTAAGCGGTGTCCTGCCCCGTCGGACCCCTGCCGGTGCAGGGGACCGGTAGCCGGTGACGGAGGAGCGTCACGGCCATACCGATCTTTCTGGCGGAGCTTCCCACATCCACGGCTCGTCGGTAACGAACGGCCGTTCTTTTTATGCTTGCGCCAATCTCTGTGCGCCTCGATACACCTATGCGGCGGCAGCTCCGCACGCGGGCCTGTCGAGAACGACGGATTACTCCTCCTCCACCTCACCCGACCATCCACGGCCCATCTAGGATTCATGGGTAACCCTTCGCGCAGAAGGCCCAGAGCAAAGGGAAGTGACGGCGTCTATGGCGACGCCACTAGGCGAAGCACTGTCCTGCTGCCCGTGCCTCACCCCTGATCGGCGGGCTTATAGTGTGGGCCGCCGTCAGGCCCGCGCGTCGGGACGCAAGGTCGGTCTCACATAAATCCTGGTTCCGCGGGCGCTTAGACGCGTATAAAGGACGTAGCGCAGTTAGTCAGCCCCTGCGCTCAAGGGATCGAATATAACGCAAATTAGATACCTACTCCTTCGCCGAGCACGAGTCGAACCGGGGCCCTAGTGACGGTCAGGGTGGGGGGTGCAAGACGTGTCTTTATACAACGCGTGTCCTTCTTCCCCCGGCGGGCGGTTGGAACCGATCCGGGCGTCACTTAGCCCGGAACGTTGCCCGATCTGTACCCCCTACGTCCCTGGTGAGTAGTTCCGCCCAGGACAGCAGCGCACTGCACATGGGCAGCGACGGCCCGGAGCAACGGGCCGCACGCGCCAGCTGCGATCAGATTCCGGGCGGAATTCGCGGCATGGCTCGCTGTTCCGGCACTACGGGCCTTTGGTGCAAGCCCTCCGGCCCCGAGCTCAGCGCGACCAGCCCTGCCGGCGACCACCGGCCAGCCGCCTTCGCGATGAAGGCCGTTAGGTAGAACGCGAAGACTGATTTCCGTGGCACCCTGCTCTGGGCCAAGATGGCGAGGAACTCGATCGTCGAAAAAAAGTAGGGCGGGCCCGCAAGCGGGGACGCACAGCCACATACCATACGCGTCGTGGCGGAGTGAAGGTCTACGGCCAGCAGTTCCAGACCCGTTCGCATCCGAACACCCTATAAGGGGCGCTCCACCATCGGAGACCCCCCATGTGAATCTTTACTCCCATTCATGCAACGAAAGCCTCGCTAGCACGTTGGGCCAGGACGCCCCATCTCGTCACCAACAGTTGTATACATATATGTTTACTCAGTCCACGCACCGGCACAGGCGATCAGACTCAAGTGAACGAGAACGAGCGCCCAGGGATGTACAGGCCCCTGAGGGCTGCACATCGCGGGGTTCTAGAAATTGAAGAATCCCGACGCACCAACTCCATTGGGCCGACGTGACTGGTGATGAGCCCAACCTTGGCGGGCTCCGGGGCAGACGCAGCACAGTCGGCAGAGGGGAGGGAGTGGTGGCAGCGCCGCCTATGGTCGCAACGGCTTGTCCGTTGCGAGCGTGGAGCCAGGGTAGGACTATACGTATACAGGCCAAGACGTGCGGCCTGGAGTACGACTGTCAGTGTACGACATGTGAGGGCGCCCGCCTTCCACATCTGGCGCGTCCGCAAAGCGACACGCTTAAACGGAGCCCGGAAGCGAAGGCAGTCGGACGCATGGCATGTCTGCGTCGGAGGTTGAGGATTACAGGTGACGCGCACCGCCTTCCGGCCCTCCCACCATGTCCCCGGG
>CR0033@3
GGAGCCGCGCCTGCGGCAAACGGAATCACGAGCTAGATCCACCGGGCCGCATCAGGTAAAGGTAGGGTCCCATTAGCGCTGGACACCCGGTCGGCTTCCGAGGATGCTGATTAGATCGCGCCGATCCCCGTAGTTCGACTGGTACCCCTGGCCGGCCCTTCCTGGGGACTGCAACTCGGGATGCTATCGTCGAATGGGGCCGCCCTTGAATATTTAGGCGGAATCAGCGGCCGCCACGCAGCGCTGCGGTAGTGCGCGCCCGCTGTTGGTTGCACGACTGGCGTGCGCAGTGTAGATGCGCGTCAAGCAATCGTGGCTCGCTAATAGTGGCCGGCTGTCCACTTGGCCCTAGGGGAAAGGGGAGTTCTGCTGCGACTCTCCGTCCCAATCCACCTTACCGTAGGACGGGCTGTAATCTCGCCCCACGCCTAATCGTGCATCCGGGTTCTGCCGTCTTTGGAACCGGCAAGACGAAAGGGGCCCCGCGCAGTGCCTCTATACACGGGTGATTGGCAGATGCCAAATCCCGCCTTTCAGGAGGAGAGTGCGCCAACTGTCCTGGGAAGGTCCGATCCCGCTCCCGGAGCGTAGAGGCCGGTCCTCCCCTGATATGTAAGCGGATGTTTTAAAGCCCCCGGCAGGAATTCGAGCGGCCGCTACCCACCCCTCCATGCAATCTTGGAATTCAACGGTGCACGAACCAGCCTTGGCTAACAGCCCGTTGGTGTGCCCGGGGGTATGCCTTGGTCCTTGCCGGAAGGACGCGACTCACCGTGACATCGGGCCGGAGTCCTACTTATGGAGGACCCGGGACTATGGGCCGCAGATCGGCGTGGCCGGGACTCGAGCCCCAGGGACAAGCTGCTATGGTCTGCAGGTAAGATGGCATCGCCCTAACCCTCAGGAGGAGAGTCCCCGTGTGACAATCGCCAGCGGTCAGTCCAAGCCGAAGTGCTCCGGGCAAGAGTCGCTTAGCCACCAGGACGGTCGGCCAAGCATCGCGTACCTACTCATAACTGCTGCACAGCCACGAAAGTGCCTGTTGTGATCGCTCCCCGGGGGCAAGCAGGCACACTTTCCATGATGTAACGAGGGGCCTGGTTGGGACTCAATCAGCTTGCTGGTCCACCTCGGTGCTCACCGCGTGCTTGCGCTGGCGGTTCATTCTTCACAACGGGCTCCAGCGCTGTCGTAGGCGCTCAAATGTCCGGGCCGTCCCAACCTTCAATCCACGTGGACGCAGTTTGGTCCCCAGAGTATTACATGTCCTTCCGAACGGCAAGATGCGCGGGCCGCTGACCTCAGGGCTGCGCCACCCTCGATGCCGCCTAACCAACGAAGGTCATTGTTGGTAGAAGGCGCCACCCTCCGAGCCCACCTTCAGGGGGCTGGCCTCACCCACCACGTCTGCAAGGTGGTTGACCCTTTGGACGACTAACGAGCGGCCACTAGGGGCATTGCGGGTCGGGCGCATGCGCCAATGGCTCTTCGCGCGCGTGGTGACGCTTGCTAAGAGAGTAGCCTAGCTGGCTTTCACGTCCGGGGAAAAGATGGGGCAGGTGCGTGGCCGGCAAAGAGCATCCAGCGGCTGAGCTGTTACAAATCCCCCTTTGGGATCCTTGGCAGAAATCGGTTGGGAGGTCGAGCGTGGACCCGGGTTTTACGAGGCGCTCCACCGGCGATGCGTGCTCCCACGGGAAGGTACGGCATGGGGGCAGTTCTCTTTTTGAAATCCCGCTTAGGGCCAGACGTGGTGTTCAGACTGCGACCGACACTGAGGCGCGTGGTGCCGAGAATGAGCTCGATTCGCAAACGACGGTCCCACCCCTGGGGGTACAGGGAGCACTGCTTCTGCGTGTGACTAGCTCCGGCCTTTAATCTGCCCCGGGTCGTTTTGTTCGACATTCGAGGCAGTTGAAACTATTACCCACCCTCATACCCGCCCACTTTCCCTAAATGGTGTCCTGTCCCACCGTGCCCCTACCAGTGCAGGAGATCGGTAGCTGGTGACGGAGAAGTGGCACGGCCGTACCGATCTTTACGGCAGAGCTTCCCGCGTTCACGACTCGCCGGTAACGAACGGCCGTCCCTTTGATGCTTGCGCCAATTTCTGTGCGCTGCGACAAACCTAGGCAGCGGCAGCTCCACACACGATCCTGTCGAGAATGGTGAATTATCCCTCCTCCACCTCCCCCGACTATCTACGGCCCATCTAAGATTAATGGATAACCATTCGCGCAGAAGGCTAAGAGCAAATGAGAGTGACGGCATCGAGGACAACGCCACTAGGCGAAGCACCGTCTTGCGGCCTGCGCCTCACCCCTGATCGGCGGGCTTATCGTGTGGGCCGCCATCAGGACCGCGCGTCGGGACGCAGGGTCGGCCTCACATCCATCTTAGTTCCGCGGGTGCTTCAACGCGTATGAAGGGCGTAGCACGACGAGTCAGCCCCTGCGCCTAAGGGACCGAACATAACGCAAATTAGATGCCTAATCCTTCGCCTAGCATGAGTCAGATCGGGGCCTTAGTTACGGTCAGGATGAAGGGTGCAGGACGCGTCTCTATGCAATGCGTGCCCTTCTTCTCCCGGCGGGCGGTTGGAACCGATTCGGGCGTCACTTAGCACGGAACATTGCCCGGTCTGTACCCCCTACATCTCTGGTGAGTAGTTCCGCCCAGGACAGCAACACGCTGCACATGGTCGGTGACGGCCCGGAGCAACGGGACACGCGCGCCAGCTGCGACCAGGCCCCGGGCGAAATTCGCGGCATTGCTCGCTGTTCCAGCACTACGGGCCTTTGGTGCAAGCCCTATGACCCCGAGTTTAACGCGGCCGGCCCTTCCGGCGACCACCGGCCAGCCACCTCCGCGACGAGGGCCGTTAGGTAGAATGCGAAGGCTGATTTACGTGACACCCTGCTCTGGGCCAAGATGGCGAGGAACCTGATCGTTGGAAAAAAGTAGGACGGGCCTGTAAGCTTAGACGCACAGCTACGTGCCCGGCGCTTCGTGACGAAGTGGAATTTTACGGCTAGCAGTCCTAGATCTGTTCGCACCCGAACGCACCATGGAGAGTGCTCCACCGCCGGAGATCCATTACACGAACCTCTAAGTTTATTAATGCAACGAAAGCCTCGCCAGTACGCTGGGCAGAGGTGCCTCCTACCACCGTTAGTAGCTGCACACATGTATGTTTACTCAGTCCACGCACCGGCACAGGCGATCAGACTCAAGTGAACAATAATAAGCGCTCAGGGATATACAGACCCCTGAGGGTTGCGCCGTGCGAAGTTCTCGAGGTTAGGGAATCCCGGCGCGCCGACTCAATCGGGCCGACGTAGCCAGTGATGAACCCAACTCTGGCGGGCTCAGGGGAAGATACAGCACAGTCAGCAGAGGAGGGGGGGTGGTAGCAGCGTCGCACACGAGTGAAATAGCTCGTCCGTCGCGAGCGTAGAGCCAAGGTATGACCACCCGCATACAGGCAAAGACGCACGACCTGGAGTACGACTATCGAGGTACGACATGTGAGGGCGCCCGCCTTACACATTTGGCGCGTCCGCAAGGCGACGCACTTAAATTGAGCCCGGAAGCGAAGGTAGTCGTATGCATGGCATGTCTGCGTCGGAGGTTGAGGGTTACAGATGACGCGCACCGCCTTCCGGCCCTCCCACCACGCCCCCGGG
>MZ0003@3
GGAGCCGCGCCTGCGGCAAACGGAATCACGAGCTAGATCCACCGGGCCGCATCAGGTAAAGGTAGGGTCCCATTAGCGCTGGACACCCGGTCGGCTTCCGAGGATGCTGATTAGATCGCGCCGATCCCCGTAGTTCGACTGGTACCCCTGGCCGGCCCTTCCTGGGGACTGCAGCTCGGGATGCTATCGTCGAATGGGGCCGCCCTTGAATATTTAGGCGGAATCAGCGGCCGCCACGCAGCGCTGCGGTAGTGCGCGCCCGCTGTTGGTTGCACGACTGGCGTGCGCAGTGTAGATGCGCGTCAAGCAATCGTGGCTCGCTAATAGTGGCCGGCTGTCCACTTGGCCCTAGGGGAAAGGGGAGTTCTGCTGCGACTCTCCGTCCCAATCCACCTTACCGTAGGACGGGCTGTAATCTCGCCCCACGCCTAATCGTGCATCCGGGTTCTGCCGTCTTTGGAACCGGCAAGACGAAAGGGGCCCCGCGCAGTGCCTCTATACACGGGTGATTGGCAGATGCCAAATCCCGCCTTTCAGGAGGAGAGTGCGCCAACTGTCCTGGGAAGGTCCGATCCCGCTCCCGGAGCGTAGAGGCCGGTCCTCCCCTGATATGTAAGCGGATGTTTTAAAGCCCCCGGCAGGAATTCGAGCGGCCGCTACCCACCCCTCCATGCAATCTTGGAATTCAACGGTGCACGAACCAGCCTTGGCTAACAGCCCGTTGGTGTGCCCGAGGGTATGCCTTGGTCCTTGCCGGAAGGACGCGACTCACCGTGACATCGGGCCGGAGTCCTACTTATGGAGGACCCGGGACTATGGGCCGCAGATCGGCGTGGCCGGGACTCGAGCCCCAGGGACAAGCTGCTATGGTCTGCAGGTAAGATGGCATCGCCCTAACCCTCAGGAGGAGAGTCCCCGTGTGACAATCGCCAGCGGTCAGTCCAAGCCGAAGTGCTCCGGGCAAGAGTCGCTTAGCCACCAGGACGGTCGGCCAAGCATCGCGTACCTACTCATAACTGCTGCACAGCCACGAAAGTGCCTGTTGTGATCGCTCCCCGGGGGCAAGCAGGCACACTTTCCATGATGTAACGAGGGGCCTGGTTGGGACTCAATCAGCTTGCTGGTCCACCTCGGTGCTCACCGCGCGCTTGCGCTGGCGGTTCATTCTTCACAACGGGCTCCAGCGCTGTCGTAGGCGCTCAAATGTCCGGGCCGTCCCAACCTTCAATCCACGTGGACGCAGTTTGGTCCCCAGAGTATTACATGTCCTTCCGAACGGCAAGAGGCGCGGGCCGCTGACCTCAGGGCTGCGCCACCCTTGATGCCGCCTAACCAACGAAGGTCATTGTTGGTAGAAGGCGCCACCCTCCGAGCCCACCTTCAGGGGGCTGGCCTCACCCACCACGTCTGCAAGGTGGTTGACCCTTTGGACGACTAACGAGCGGCCACTAGGGGCATTGCGGGTCGGGCGCATGCGCCAATGGCTCTTCGCGCGCGTGGTGACGCTTGCTAAGAGAGTAGCCTAGCTGGCTTTCACGTCCGGGGAAAAGATGGGGCAGGTGCGTGGCCGGCAAAGAGCATCCAGCGGCTGAGCTGTTACAAATCCCCCTTTGGGATCCTTGGCAGAAATCGGTTGGGAGGTCGAGCGTGGACCCGGGTTTTACGAGGCGCTCCACCGGCGATGCGTGCTCCCACGGGAAGGTACGGCATGAGGGCAGTTCTCTTTTTGAAATCCCGCTTAGGGCCAGACGTGGTGTTCAGACTGCGACCGACACTGAGGCGCGTGGTGCCGAGAATGAGCTCGATTCGCAAACGACGGTCCCACCCCTGGGGGTACAGGGAGCACTGCTTCTGCGTGTGACTAGCTCCGGCCTTTAATCTGCCCCGGGTCGTTTTGTTCGACATTCGAGGCAGTTGAAACTATTACCCACCCTCATACCCGCCCACTTTCCCTAAATGGTGTCCTGTCCCACCGTGCCCCTACCAGTGCAGGAGATCGGTAGCTGGTGACGGAGAAGTGGCACGGCCGTACCGATCTTTACGGCAGAGCTTCCCGCGTTCACGACTCGCCGGTAACGAACGGCCGTCCCTTTGATGCTTGCGCCAATTTCTGTGCGCTGCGACAAACCTAGGCAGCGGCAGCTCCACACACGATCCTGTCGAGAATGGTGAATTATCCCTCCTCCACCTCCCCCGACTATCTACGGCCCATCTAAGATTCATGGATAACCATTCGCGCAGAAGGCTAAGAGCAAATGAGAGTGACGGCATCGAGGACAACGCCACTAGGCGAAGCACCGTCTTGCGGCCTGCGCCTCACCCCTGATCGGCGGGCTTATCGTGTGGGCCGCCATCAGGACCGCGCGTCGGGACGCAGGGTCGGCCTCACATCCATCTTAGTTCCGCGGGTGCTTCAACGCGTATGAAGGGCGTAGCACGACGAGTCAGCCCCTGCGCCTAAGGGACCGAACATAACGCAAATTAGATGCCTAATCCTTCGCCTAGCATGAGTCAGATCGGGGCCTTAGTTACGGTCAGGATGAAGGGTGCAGGACGCGTCTCTATGCAATGCGTGCCCTTCTTCTCCCGGCGGGCGGTTGGAACCGATTCGGGCGTCACTTAGCACGGAACATTGCCCGGTCTGTACCCCCTACATCTCTGGTGAGTAGTTCCGCCCAGGACAGCAACACGCTGCACATGGTCGGTGACGGCCCGGAGCAACGGGACACACGCGCCAGCTGCGACCAGGCCCCGGGCGAAATTCGCGGCATTGCTCGCTGTTCCAGCACTACGGGCCTTTGGTGCAAGCCCTATGACCCCGAGTTTAACGCGGCCGGCCCTTCCGGCGACCACCGGCCAGCCACCTCCGCGACGAGGGCCGTTAGGTAGAATGCGAAGGCTGATTTACGTGACACCCTGCTCTGGGCCAAGATGGCGAGGAACCTGATCGTTGGAAAAAAGTAGGACGGGCCTGTAAGCTTAGACGCACAGCTACGTGCCCGGCGCTTCGTGACGAAGTGGAATTTTACGGCTAGCAGTCCCAGATCTGTTCGCACCCGAACGCACCATGGAGAGTGCTCCACCGCCGGAGATCCATTACACGAACCTCTAAGTTTATTAATGCAACGAAAGCCTCGCCAGTACGCTGGGCAGAGGTGCCTCCTATCACCGTTAGTAGCTGCACACATGTATGTTTACTCAGTCCACGCACCGGCACAGGCGATCAGACTCAAGTGAACAATAATAAGCGCTCAGGGATATACAGACCCCTGAGGGTTGCGCCGTGCGGAGTTCTCGAGGTTAGGGAATCCCGGCGCGCCGACTCAATCGGGCCGACGTAGCCGGTGATGAACCCAACTCTGGCGGGCTCAGGGGCAGATACAGCACAGTCAGCAGAGGAGGGGGGGTGGTAGCAGCGTCGCACACGAGTGAAATAGCTCGTCCGTCGCGAGCGTAGAGCCAAGGTATGACCACCCGCATACAGGCAAAGACGCACGACCTGGAGTACGACTATCGAGGTACGACATGTGAGGGCGCCCGCCTTACACATTTGGCGCGTCCGCAAGGCGACGCACTTAAATTGAGCCCGGAAGCGAAGGTAGTCGTATGCATGGCATGTCTGCGTCGGAGGTTGAGGGTTACAGATGACGCGCACCGCCTTCCGGCCCTCCCACCACGCCCCCGGG
>LA0007@1
GGGGCCGAGCCTGCGTCAAACAGAATAACGAGTTAGGTCCGCCGGACCGCACTCGGTGAAGGCAGAACCCCACTAGCGCCAGCCATTCGGTCGGCTTCTGATGATGCTGATTAGAGCGTGCCGATCCCCATAGTTCGACCGGTACCCCGGGCCGACCCTTCCCGGGGACTGCGGCTCGGAATGAGGTCGGCGCGCGAGGCCGCCCTCGAATATCCAGGCGGAATTATCGGCCGCCACGCAGCGCTGCGGTAGTGCATGCCCACTACTGTCTGTCCGGTTGGCGTGTGCAGTGTAGGTGCGCGTCGAGCAATCGCGGCTCACTGCCAGTGGCTGGCCGGCCACGTGGCCCTAGGGGAAAGGGGAGCTCTGCTGCGATTCTCTGTCTCAATCCACCTTCCCTGAGTACGGGCTGTAATCCTGTCTCACGCTTAGTCGTGAACCCGGGTTCTGCCGTTGGTGGAACCGGCCAGACGAGAGAAAACCCGCGCAGTGTCCCTATACACGGGTAATCGGCGGATGCAAAATCCCGCCTCCTAAACGGAGAGTGCAATCACCGGCCTGGGAAGGTCCGACTTATCTCCTAGGGCGTAGAGGCCGGTCCTACCCTGATGTGCCAACGGCCTTTTTAGAGCCCCCAGCGGGAACTCGAGCGGCCGCTACCCACCCTTCTATGCAATCTCTGAATTCGACGTTGCACGCACCCGCCTCGGCTAACAGCTCGCTAGCAGGCCCGAGGGTATGCCTCGGCCCTTACCGGAATGACGCGACTCGCCGTGACGTCGGGCCGGAGCCCTACTTATGGAGGGCCTGTGCCTGCGGGCCGCAGATCGATGTGACCGGGACTCGAGTCCCATAGATAAGCCGCTATGGCCTTCGAGCCAAGCGGCGCAGCCCCAACCCTCAGGCGGAGGGTCCCAGTGTAGTAACTGCCAACGGCCAGTCCAAGCCGAAGTGCTCCGGGCGCGCGTCGTTTAGCCGCCAAAATAGTCGGTCGGGCCTCACGTACCTACTCATAACGGCTGCACAGCCACGAAAGTGCCTGCTGTGATCGCCCCCCGGGAGCAAGCAAGTGCACTTTTTACGCCATAACACGAGGACTGGTTGAGGCGCGGGCAGTTCGCTGGTCCACCCCAATGCCCGCCGTGCGCCCGTTCCGGTGGTCTATTCCTCACAACGGGCTCCAGCGCTGCCGTAGGCGCTCAACTGTCCGGGCCGTACCAACCTTCACGCCACGTGGACGCAGTGGGACACCCAACGTACTACATGCCCTTCTGAACGGCAAGAGGCGCGGGCCGCTGACCTCAGGGCTGCTTCGCCCCTGATGACGCCTAACCAACGAAGGTTATTGCTGGCCGAAAGAGCCACCCTCCGAGCCCGCCTTCAGTGGGCTTGCCCCACCCACCACGTCTAAAAGGTGGCCACCCCTTGGGACGACTAACGAGCGGCCGCTGGGGACATCACGGATCGGGCGCAGGCGCCAATAGCTCTTCGCGCGCATAGTGGCGCCGGCTAAAAGAGTGGCCTAACTGGTTCTCCTGGCTTAGAAAAAACCTGGACAGTCGCGTGGCTGGCAAAGAGCACCCAGTGGCTAAGCTGTTGCGAATATCCCTTTAAACGCTGTTGTAAGACCCGATCGAAATGCCGAGCGTGGACCCGTGTTGCGCGAGGCGCTCTCCCGGCGGCGCGTGCTCCCACAGGACGGCACAGCGTGAGGGTGGCCCCCTTCCTGGCGTACCACTTGGGGCCCGACGTGGTGGGTGGGCGGCGATAGGCACTGGGGCACGTGGTGCCGAGAGGGCGCTCTAGTCGAAAGCGACGACCCCACCCTTGGGAGTACAGGAAGCACTGCTTTTGCGTATGACTAGCTCCGACCTTTAATCTGCCCCGGGTCGTTTTGTTCGACATCCGAGGCAGTTGAAACTACTCATCACTCCCATACCCTTTCACGTTCCCTAAATGGGGTCCTGCCCCACCGGACCACTGCCGGTGCAGGGGGCCGGTAGCCGGTGACGGAGGAGTGGCACGGCCATACCGATCTTTACGGCGGAGCTTCCCACATCCACGGCTCGTCGGTAACGAACGGCCGTTCTTTTTATGCTTGCGCCAATCTCTGTGAGTCTCGATACACCCAGGCAGCGGCAGCTCCGCGCGCGGGCCTGTCGATAACGACGGATTACTCCTCCTCCACCTCACCCGACCATCCACGGCCCATCTAGGATTCATGGGTAACCCTTCGCGCAGAAGGCCCAGAGCAAAGGGAAGTGACGGCGTCTATGGCGACGCCACTAGGCGAAGCAATTTCCTGCTGCCCGTGCCTCACCCCTTATCGGCGGGCTTATAGTGTGGGCCGCCGTCAGGCACGCGCGTCGGGACGCAAGATCGGTCTCACGTCAATCCCAGCTCCACGGGCGCTTAGGCGCGTATAGAGGACGTAGCGTGACGAGTCAGCCCCTGCGCTCAAGGGATCGAATATAACGCAAATTAGATACCTACTCCTTCGCCGAGCATGAGTCAGGCCGGAGCCCTAGTGACGGTCAGGATGGGGGGTGCGGGACGTGTCTCTATGCGACGCGCGCCCTTCTTCTCCCGGCGGGCGGTTGGAACCGATCCGAGCGTTACTTAGCCCGGACCGCCGCCCTATCTGTACCTACTACGTCCCTGGTGAGTAGTTCCGCCCAGGACAGCAGCGCACTGCACATGGGCAGCGACAGCCCGGAGCAACGGGCCGCACGCGCCAGCTGCGATCAGATTCCGGGCGGAATGCGTGGTGCGATTCGCCGCCCTGGAACCACGTGCCTTTGGCACCAACCCCACGACCCCGGACTCAGCGCGACCGGCTCTGCCGGCGACTGCCGGCCAGCCGCCTCCGCGACGGAGGCCGTTAGATAGCACGCGAAGACTGATTCACGTGGCACCCTGCTCTGGGCCAAGATGGCGAGGAACCTGATCGTCGAAAAAAAGTAGGGCGGGCCCGTAAGCGGGGACGCACAACCACGCGCCCGGAACGTCGTGGTGGAGTGAAGGTCTACGATTATTAGTCCCAAACCCGTTCGCATCCGAACACCCTATGAAGGGTACTCCGCTATCGGAGATCCATCATGTGAATCTCTACTCCCATTCATGCAACGCAAGTCTTGCTAGTACGCTGGGCCAAGGTGCCTCCTATCGTCACCAACAGTTGTATACGCACACTTCCGCTCAGTCCACGTATCGACACAGGCGATCAGACTCAAGTGAACAATAACGAGCGTCCAGGGATGTACAGGTCCCCGAAGGCTGCACATCGCGGAGTTCTAGGGGTTGAGGAATCCCGGCGCACCAACTCAACTGGGCCGACATGGCCGGTAACGAGCCCAACCTTGGCGGGTTCAGGGGCAGACACCGCGTAATCGGCAGAAGGGAGTGAGTGGTGGTAGCGTCGCCTATGGGCGCAACGGCTTGTCCGTTGCGAGTGTGGAGCCAGGGTATGACCACCCGTATACAGGCAAAAACGCGCGACCTGGAGTACGACTATCGAGGTACGACATGTGAGGGCGCCCGCCTTCCACATTTGGCGCGTCCGCAAAGCGACACGCTTAAGCGGAGCCCGGAAGCGAAGGTAGTCGGACGCATGGCATGTCTGCGTCGGAAGTTGAGGATTACAGGTTACGCGCGCCGTATTCCGGCTCTCCCACCACGCTCCCGGG
>Pyo-65131219-00949@3
GGAGCCGCGCCTGCGGCAAACGGAATCACGAGCTAGATCCACCGGGCCGCATCAGGTAAAGGTAGGGTCCCATTAGCGCTGGACACCCGGTCGGCTTCCGAGGATGCTGATTAGATCGCGCCGATTCCCGTAGTTCGACTGGCACCCCTGGCCGGCCCTTCCTGGGGACTGCAGCTCGGGATGCTATCGTCGAATGGGGCCGCCCTTGAATATTTAGGCGGAATTGGCGGCCGCCACGCAGCGCTGCGGTAGTGCGCGCCCGCTGTTGGTGGCACGACTGGCGTGCGCAGTGCAGGTGCGCGTCAAGCAATCGTGGCTCGCTAATAGTGGCCAGCTGTCCACTTGGCCCTAGGGGAAAGGGGAGTTCTGCTGCGACTCTCCGTCCCAATCCACCTTACCGTAGGGCGGGCTGTAATCTCGCCCCACGCCTAATCGTGCATCCGGGTTCTGCCTTCTTTGGAACCGGCAAGACGAAAGGGGCCCCGCGCAGTGCCTCTATACACGGGTGATTGGCAGATGCCAAATCCCGCCTTTCAGGAGGAGAGTGCGCCAACTGTCCTGGGAAGGTCCGATCCCGCTCCCGGAGCGTAGAGGCCGGTCCTCCCCTGATATGTAAGCGGATGTTTTAAAGCCCCCGGCAGGAATTCGAGCGGCCGCTACCCACCCCTCCATGCAATCCTGGAATTCAACGGTGCACGAACCAGCCTTGGCTAACAGCCCGTTGGTGTGCCCGAGGGTATGCCTCGGTCCTTGCCGGAATGACGCGACTCACCGTGACATCGGGCCGGAGTCCTACTTATGGAGGACCCGGGACTATGGGCCGCAGATCGGCGTGGCCGGGACTCGAGCCCCAGGGACAAGCTGCTATGGTCTGCGAGTAAGGTGGCATCGCCCTAACCCTCAGGAGGAGAGTCCCCGTGTGACAATCGCCAGCGGCCAGTCTAAGCCGAAGTGCTCCGGGCAAGAGCCGCTTAGCCACCAGGACGGTCGGCCAAGCATCGTGTACCTACTCATGACGGCTGCACAGCCACGAAAGTGCCTGTTGTGATCGCTCCCCGGGGGCAAGCAGGCACACTTTCCATGATGTAACGAGGGGCCTAGTTGGGACTCAAGCAGCTTGCTGGTCCACCTCGGTGCTCACCGCGCGCTCGCGCCGGCGGTTCATTCTTCACAACGGGCTCCAGCGCTGTCGTAGGCGCTCAAATGTCCGGGCTGTCCCAACCTTCAATCCACGTGGACGCAGTTTGGTCCCCAGAGTACTACATGTCCTTCCGAACGGCAAGAGGCGCGGGCCGCTGACCTCAGGGCTGCGCCACCCTTGATGCCGCCTAACCAACGAAGGTCATTGCTGGTAGAAGGCGCCACCCTCCGAGCCCACCTTCAGGGGGCTGGCCTCACCCACCACGTCTGCAAGGTGGTTGACCCTTTGGACGACTAACGAGCGGCCACTAGGGGCATTGCGGGTCGGGCGCATGCGCCAATGGTTCTTCGCGCGCGTGGTGACGCTTGCTAAGAGAGTAGCCTAGCTGGCTTTCACGTCCGGGGAAAAGATGGGGCAGGTGCGTGGCCGGCAAAGAGCATCCAGCGGCTAAGCTGTTACAAATCCCCCTTTGGGATCCTTGGCAGAAATCGGTTGGGAGGTCGAGCGTGGACCCGGGTTTTACGAGGCGCTCCACCGGCGATACATGCTCCCACGGGAAGGTACGGCATGAGGGCAGTCCTCTTTTTGAAATCCCGCTTAGGGCCAGACGTGGTGTTTAGACTGCGACCGATACTGGGGCGCGTGGTGCCGAGAATGAGCTCGATTCGCAAACGACGGTCCCACCCCTGGGGGTACAGGGAGCACTGCTTTTGCGTGTGACTAGCTCCGGCCTTTAATCTGCCCCGGGTCGTTTTGTTCGACATTCGAGGCAGTTGAGACTATTACCCACCCCCATGCCCGCCCACTTTCCCTAAATGGTGTCCTGTCCCACCGTGCCCCTACAGGTGCAGGAGATCGGTAGCCGGTGACGGAGGAGTGGCACGGCCGTACCGATCTTTACGGCGGGACTTCCCGCGTTCGCGACTCGCCGGTAACGAACGGCCGTCCCTTTGATGCTTGCGCCAATTTCTGTGCGCTTCGACAAACCTAGGCAGCGGCAGCTCCACACACGATCCTGTCGAGGATGGTGAATTATCCCTCCTCCACCTCCCCCGACTATCTACGGCCCATCTAAGATTCATGGATAGCCATTCGCGCAGAAGGCTAAGAGCAAAGGAGAGTGACGGCATCGAGGACAACGCCACTAGGCGAAGCACTGTCTTGCGGCCTGCGCCTCACCCCTGATCGGCGGGATTATCGTGTGGGCCGCCATCAGGACCGCGCGTCGGGACGCAAGGTCGACCTCACATCCATCTTAGTTCCGCGGGTGCTTCAACGCGTATGAAGGGCGTAGCACGACGAGTCAGCCCCTGCGCCTAAGGGACCGAATATAACGCAAATTAGATGCCTAATCCTTCGCCTAGCATGAGTCAGATCGGGGCCTTAGTTACGGTCAGGATGAAGGGTGCAGGACGCGTCTCTATGCAACGCGTGCCCTTCTTCTCCCGGCGGGCGGTTGGAACCGATTCGGGCGTCACTTAGCACGGAACATTACCCGGTCTGTACCCCTTACATCTCTGGTGAGTAGTTCCGCCCAGGACAGCAGCACGCTGCACATGGTCGGTGACGGCCCGGAGCAACGGGACACACGCGCCAGCTGCGACCAGGCCCCGGGCGAAATTCGCAGCATTGCTCGCTGTTCCAGCACTACGGGCCTTTGGTGCAAGCCCTATGACCCTGAGTTTAACGCGGCCGGACCTTCCGGTGACCACCGGCCAGCCACCTCCGCGGCGAGGGCCGTTAGGTAGAATGCGAAGGCTGATTTACGTGACACCCTGCTCTGGGCCAAGATGGCGAGGAACCTGATCGTTGGAAACAAGTAGGACGGGCCTGTAAGCTTAGACGCACAGCTACGTGCCCGGCGCGTCGTGACGAAGTGGAATTTTACGGCTAGCAGTCCCAGATCTGTTCGCACCCGAACGCCCCATGGAGAGTGCTCCACCGCCGGAGATCCATTACACGAACCTCTAAGTTTATTAATGCAACGAAAGCCTCGCCAGTACGCTGGGCAGAGGTGCCTCCTATCACCGTTAGTAGCTACACACATGTATGTTTACTCAGTTCACGCACCGGCACAGGCGGTCAGACTCAAGTGAACAATAATAAGCGCTCAAGGATATACAGACCCCTGAGGGTTGCGCCGTGCGGAGTTCTCGAGGTTAGGGAATCCCGGCGCGCCGATTCAATCGGGCCGACGTAGCCGGTGATGAACCCAACTCTGGCGGGCTCAGGGGCAGATACAGCACAGTCAGCAGAGGAGGGGGGGTGGTAGCAGCGTCGCACACGAGTGAAATAGCTCGTTCGTCGCGAGCGTAGAGCCAAGGTATGACCACCCGTATACAGGCAAAGACGCACGACCTGGAGTACGACTATCGAGGTACGACATGTGAGGGCGCCCGCCTTACACATTTGGCGCGTCCGCAAGGCGACGCACTTAAATTGAGCCCGGAAGCGAAGGTAGTCGGATGCATGGCATGTCTGCGTCGGAGGCTGAGGGTTACGGATGACGCGCACCGCCTTCCGGCCCTCCCACCACGCCCCCGGG
>CH1106@1
AGGGCTGAGCCTGCGGTAGACAGAACCACGAGCTAGGTCCGCCGGGCCGCATCCGGTAAAGGTAGGATCCCATTAGCGCCAGCCACTCGGTCGGCTCCCGAGGATGCTGATTAGAGCGTGCCGATCCCCGTAGTTCGACTGGTACCCCGGGCAGACCCTTCCTGGGGACTGCGGCTCGGGATGCGATCGGCGAACGGGGCCGCCCTTGAATATTTAGGCGGAATTAGCGGCCGCCACGCAGCGCTGCGGTAGTGCGCGCCCGCTGTTGGTTGCACGACTGGCGTGCGCAGTGTAGGTGCGCGCCAAGCAGTCGCGGCTCACTGCCAGCGGATGGCCGGCCACGTGGCCCCCGAGGAGAGGTGAACCCCGCCACGATTCTCTGTCTTGGCTCACCTTCCCTGAGGACGGGCTGTAATCCTGTCTCACGCCCAGTCGTGCATCCGGGTTCTGCCGTCTGTGGAACCGGTCAGCCAAGAGGGGCCCCGCGCAGCACCCCCATACACGGGTAATCGGCGGATGCCAAATCCCGCCTCTTAAGAGGAGAGTGCAATCACCGGCCTGGGAAGGTCCGGTCCCGCTCCTAGGGCGTAGAGGCCGGTCCTCCCCTGATATGTAAGCGGATTTTTTAGAGCCCCCAGCGGGAACTCGAGCGGCCGCTACCCACCCTTCCATGCAATCTTGGCGTTCGATGGTGCACGCACAAGTTTCGGCTAATAGCTCGTTGGTATGCTCGAAGATATGCTTCGGTACTTGCCGGGATGACGTGACTCACCGTAGCATCGAGTCGGAGCTCCACTGAGGGGGGACCTGGTCCTATGAGCCGCAGACTGGTGTGACCGGGACTCGAGTCCCATGGACGAGCCGCTATGGTCTGCGAGTAAGGTGGCATCGCCCTAACCCTCAGGAGGAGAGTCCCCGTGTGACAGTCACCAGCGGCCAGTCCAAGCCGAAGTTCTCTGGGCGCACGTTGTTTAGCCGCCAAAATAGTCGGTCGGGCCCCACGCACTTCCGCCTACCGACTACCAGATCACGAAAATGCCGGCGTCGATTGCCCACTGGGAGCAGGCAGGTGCACTTTTTATGACATAACACGAGGACTGGTTGAGGCGCGGGCAGTTCGCTGGTCCACCTCAATGCCCGCCGTGCGCCCGTGCCGGTGGTCCATTCTTCGCAACGGGCTCCCGCGCTGCCGTAGGCGCTCAACTGTCCGGGCCGTACCAACCTTCACGCCACGTGGACGCAGTTTGGTCCCCAGCGTACTACATGCCCTTCTGAACGGCAAGAGGCGCGGGCCGCTGACCTCAGGGCTGCGCCGTCCCTGATGCCTCTCACACCCCGAAGGTTATTGCTGGCAGAAAGCGCCACCCTCCGAGCCCGCCTTCAGTAGACCGGCCCCACCCACCACGTCTAAAAAGTGGTCACCCTTCTGGACGACTAACGAGCGGCCGCTGGGGACATCACGGGTCGGTCGCAGGCGCCAATAGCTCTTCGCGCGCATAGTGACGCTTGCTAAAAGAGTAGCCTAACTGGTCCTCATGGCTGGGGAAAAGCCGGGACAGGTACGTGGCTGGCGAAGAGCACCCAGTGGCTAGGCTATTATGGATCTCCCTTTGAACGCTGTTGTAAGACCCGGTCGAAATGCCGGGCTTGGACCCGTGTTGCGCGAGGCGCTCTCCCGGCGGCGCGTGCTCCCACAGGACGGCACAGCGTGAGGGTGGCCCCCTTTCTGGAGTACCGCTTGGGGCCCGACGTGGTGTGTGGGCGGCGATAGGCACTGGGGCACGTGGTGCCGGGAGGGCGATCTATTCGCAAACGACGGTCCCACCCCTGGGGGTACAGGGAGCACTGCTTTTGCGTGTGACTAGCTCCGACCTTTAATCTGCCCCGGGTCGTTTTGTTCGACATCCGAGGCAGTTGAAACTACTACTCACCCCCAGACCCTTTCATGTTCCCTAAGCGGTGTCTTGCCCCGTCGGACCCCTGCCGGTGCAGGGGGCCGGTAGCCGGTGACGGAGGAGTGGCACGGCCATACCGATCTTTACGGCGGAGCTTCCCACATCCACGGCTCGTCGGTAACGAACGGCCGTTCTTTTTATGCTTGCGCCAACCTCTGTGCGCCTCGATACACCTATGCGGCGGCAGTTCCGCGCGCGGGCCTGTCGAGAACGACGGATTACTCCTCCTCCACCTCACCCGACTATCTACGGCCCATCGAAGGTGCATGGGTAACCCTTCGCGCAGAAGGCCAAGAGCAAAGGAAAGTGACGGCGTCGATGGCGACGCCACTAGGCGAAGCAATGTCCTGCTGCCCGTGCCTCACCCTTGATCGGTGGGCTTATAGTGTGGGCCGCCGTCAGGCCCGCGCGTCGGGACGCAAGGTCGGTCTTACATAAATCCTAGTTCCGCGGGCGCTTAAGTGCGTATGAGGGACGTAGCGTAGTTAGTCGGCCCCCACTCTCAAGGGATCGAATATAACGCAAGTTAGATACCTACTCCTTCGCCGAGCATGAGTCAGACCGGGGCCCTAGTGACGGTCAGGGTGGGGGGTGCAAGACGTGTCTTTATACAACGCGTGTCCTTCTTCCCCCGGCGGGCGGTCGGGGCCGATCCGAGCGTTACTTAGCACGGAACGTTGCCCGATCTGTACCCCCTACATCTCTGGTGAGTAGTTCCGCCCAGGACAGCAGCGCACTGCACATGGGCAGCGACGGCCCGGAGCAACGGGACGCACGCGCCAGCTGCGATCAGATTCCGGGCGGAATGCGTGGTGCGATTCGCCGCCCTGGAACCACGTGCCTTTGGCACCAACCCCACGACCCCGAGCTCAGCGCGACCAGCCCTGCCGGCGACCACCGGCCAGCCGCCTTCGCGATGAAGGCCGTTAGGTAGAACGCGAAGACTGATTTCCGTGGCACCCTGCTCTGGGCCAAGACGACGAGTAGACTGATCGTCGAAAAAAAGTAGGGCGGGCCCGTAAGCGTGGACGCATAGCCACGTGCCCGGAGCGTCGTGGCGGAGTGAAGGTCTACGGCCAGCAGTTCCAGACCTGTCTGCACCCGAACACCCTATGGGGAGTGCTCCACTATTAGAGACCCCCCATGTGAATCTTTACTTCCACTCATGCAACGAAAGCCTCGCTAGCACGTTGGGCCAGGACGCCCCATCTCGTCACCAACAGTTGTATACATATATGTTTACTCAGTCCACGCACCGGCACAGGCGATCAGACTCAAGTGAACGAGAACGAGCGTCCAGGGGTGTACAGACCCCCGAGGGCTGCGCCGTGCGGGGTTCTAGAGATTGAAGAATCCCGGCGCACCAACTCAATCGAGCCGACATGGCCGGTAACGAGCCCAGCCTTGGCGGGCTCAAGAGCAGACACAGCACAGTCGGCAGAGGGGGGGGGGTGGTGGCAGCGCCGCCTATGGTCGCAACGGCTTATCCGGCGCGAGCGTGGAGCCAGGGTAGGACTACCTGTATACAGGCCAAGACGTGCGACCTGGAGTACGACTGTCAGTGTACGACATGTGAGGGCGCCCGCCTTCCACATCTGGCGCGTCCGCAAAGCGACACGCTTAAGCGGAGCCCGGAAGCGAAGGCAGTCGGACGCATGGCATGTCTGCGTCGAAAATTGAGGATTATAGGTGACACGCGCCGCATTCCGGCCCTCCCACCACGCTCCCGAG
>CH0043@1
GGAGCCGAGCCTGCGGCAGACAGAATCACGAGCTAGGTTCGCCTGACCGCACTCGGTGAAGATAGGACCCCATTAGCGCCAGCCACTCGGTCGGCTTCTGATGATGCTGATTAGAGCGTGCCGATCCCCATAGTTCGACCGATGCCCCGGGCCGACCCTTCCCGGGGACTGCGGTTCGGAATGAGGTCGGCGCGCGAGGCCGCCCTCGGATATCCAGGCGGAATTATCGGCCGCCACGCAGCGCTGCGGTAGTGCATGCCCACTACTGTCTGTCCGGTTGGCGTGTGCAGTGTAGGTGCGCGTCGAACAATCGCGGCTCACTGCCAGTGGCTGGCCGGCCACGTGGCCCTAGGGGAAAGGGGAGCTCTGCTGCGATTCTCTGTCTCAATCCACCTTCCCTGAGGACGGGCTGTAATCCTGTCTCGCGCCTAATCGTGCATCCGGGTTCTACCGCCTGTGGAACCGGCCAGCCGAAAGGGGCCCCGCGCAGTGCCCCCATACACGGGTAATCGGCGGATGCAACGTCCCGCCTCTTAAACGGAGAGTGCAATCACCGGCCTGAGCGGGTCTGGTCCCTCTCCTAGGGCGTAGAGGCCGGTCCCCCCCTGGTATGTAAGCGGATGTTTTAGAGCCCCCAGCGGGAACTCGAGCGGCCGCTACCCACCCTTCCACGAAGTCTTGGCGTTCGATGTTGTACGCACCAGCCTCGGCTAACAGCTCGTTGGTATGCCCGAGGGTATGCTTCGGTCCTTGCCGGAATGACGCGACTCACCGTAGCATCGGACCGGAGCCCTACTTATGGAGGACCTGGGCCTATGGGCCGCAGATCGGCGTGGCCGGGACTCGAGTCCCATAGATAAGCCGCTATGGCCTTCGAGCCAAGCGGCATCGCCCTAACCCTCAGGCGAAGGGCCCCCGTGTAGTAACTGCCAACGGCCAGCCCAAGCCGAAGTTCTCTGGGCGCACGTCGTTTAGCCGCCAAAATAGTCGGTCGAGCCCCACGTACTTCCGCCTACCGACTACCAGATCACGAAAATGCCGGCGTCGATTGCCCACTGGGAGCAGGCAGGTACACTTTCTATGACATAACACGAGGCCTGGTTGGGACGCGGGCAGCTTGCTGGTCCACCTCAGTGCTCGCCGTGCGCCCGTGCCGGTGGTCCATTCTTCACAACGGGCTCCAGCGCTGCCGTAGACGCTCAACTGTCCGGGCCGTACCACCCTTCACGCCACGTGGACGCAGTTTGGTCCCCAGAGTACTACATGCCCTTCTGAACGGCAAGAGGCGCGGGCCGCTGACCTCAGGGCTGCGCCGTCCCTGATGACGCCTAACCAACGAAGGTTATTGCTGTCAGAAATCACCACCCTCCGAGCCCGCCCCCAGTAGGCTTGCCCCACTCACCACGTCTAAAAAGTGGCCACCCTTCTGGGCGACTAACGAGCGGCCGCTGGGGGCATCACGGGTCGGGCGCAGGCGCCAATGGCCCTTCGTGAGCATGGTGACGCTTGCTAAAAGAGTAGCTTAGTTGGTTCTCATGTCTGGGAAAAAGCCGGGGCAGGTGCGTGGCTGGCAAAGAGCACCCAGTGGCTAGGCTATTATGGATCTCCCTTTGAACGCTGTTGTAAGACCCGGTCGAAATGCCGGGCGTGGACCCGTGTTGCGCGAGGCGCTCTCCCGGCGGCGCGTGCTCCCACGGGAAGGTACGGCATGAGGGTAGCCCTCTCTTTGAAGTACCGCTTGGGGCCCGACGTGGTGGGTGGGCGGCGATAGGCACTGGGGCACGTGGTGCCGAGAGGGCGCTCTAGTCGAACGCGACGACCCCACCCTTGGGAGTACAGGAAGCACTGATTTTGCGTATGATTAGCGCCGACATTTAATCTGCCCCGGATCGTTTTGTTCGATATCCGAGGCAGTTGAAACTACTCATCACCCCCAGACCCTCCCATGTTCCCTAAGTGATGTCTTGCCCCACCGTACCCCTACCGGTGCAGGGGGCCGGTAGCCGGTGACGGAGGAGCGTCACGGCCATACCGATCTTTCTGGCGGAGCTTCCCACGTCCACGGCTCGTCGGTAACGAACGGCCGTTCTTTTTATGCTTGCGCCAATCTCTGTGCGCCTCGATACACCTATGCGGCGGCAGCTCCGCGCGCGGGCCTGTCGAGAACGACGGATTACTCCTCCTCCACCTCACCCGACTATCTACGGCCCATCTAAGATTCATGGGTAACCCTTCGCGCAGAAGGCCCAGAGCAAAGGGAAGTGACGGCGTCTATGGCGACGCCACTAGGCGAAGCAATGTCCTGCTGCCCGTGCCTCACCCCTGATCGGCGGGCTTATAGTGTGGGCCGCCGTCAGGCCCGCGCGTCGGGACGCAAGATCGGCCTCACATAAATCCCGGTTCCACAGGCGCTTAGACGCGTATGAAGGGCAGAGCGCAGTTAGTCGGCTCCTGCGCTCAAGGGATCGAATATAACGCAAATTAGATACCTACTCCTTCGCCGAGCATGAGTCAGACCGGGGCTCCAGTGACGGTCAGGATGGGGGGTGCGGGACGTGTCTCTATGCGACGCGCGCCCTTCTTCTCCCGGCGGGCGGTTGGAACCGATTCGGGCGTTACTTAGCACGGAACATTGCCCGATCTGTACCCCCTACGTCCTTGGTGAGTAGTTCCGCCCAGGACAGCAGCGCACTGCACATGGGCAGCGACGGTCCGGGGCAACGGGACGCACGCGCCAGCTGCGATCAGGTTCCGGGCGGAATGCGTGGTGCGATTCGCCGCCCCGGCACTACGGGCCTTTGGCGCAAGCCCTACGACCCCGGACTCAGCGCGACCAGCCCTTCCGGCGACTGCCGGCCAGCCGCCTCCGCGACGGAGGCCGTTAGGTAGCACGCGAAGACTGATTTACGTGGCACCCTGCTCTGGGCCAAGATGGCGAGGAACTCGATCGTCGAAAAAAAGTAGGGCAGGCCCGTCAACGTGGACGCACAGCCACGTGCCCGGAGCGTCGTGGTGGAGTGAAGGTCTACGGCCAGCAGTCCCCAACCTGTCTGCATCTGAACACCCTATAAGGAGTACTCCGCCATCAGAGATCCACCATGTGAATCTCTACTTCCATTCATGCAACGAAAGTCTTGCTAGTACGCTGGGCCAGGACGCCCCATCTCGTCACCAACAGTTGTATACGCACACTTCCGCTCAGTCCACGTATCGACACAGGCGATCAGACTCAAGTGAACGAGAACGAGCGTCCAGGGGTGTACGGGTCCCTGAGGGCTGCACATCGCGGGGTTCTCGAGATTGAAGAATCCCGGCGCACCAACTCAACTGGGCCGACATGGCCGGTAACGAGCCCAACCTTGGCGGGTTCAGGGGCAGACACAGCACAGTCGGCAGAGGGGGGGGAGCGGTGGCAGCGTCGCCTATGGGCGCAACGGCTTATCCATTGCGAGTGTGGAGCCAGGGTATGACCACCCGTATACAGGCAAAGACGCGCGACCTGGAGTACGACTATCGAGGTACGACATGTGAGGGCGCCCGCCTTCCACATCTGGCGCGTCCGCAAAGCGACACGCTTAAGCGGAGTCCGGAAGCGAAGGTAGGCGGACGCATGGCATGTCGGCGTCGGAAGTTGAGGGTTACAGGTTACGCGCGCCGTATTCCGGCTCCCCCACCACGCCCCCGGG
>CH1002@1
AGGGCTGAGCCTGCGGCAGACAGAACCACGAGCTAGGTCCGCCGGACCGCATCCGGTAAAGGTAGAATCCCACTAGCGCCAGCCACTCGGTCGGCTCCCGAGGATGCTGATTAGAGCGTGCCGATCCCCGTAGTTCGACTGGTACCCCGGGCCGACCCTTCCTGGGGACTGCGGCTCGGAATGAGGTCGGCGCGCGAGGCCGCCCTCGGATATCCAGGCGGAATTATCGGCTGCCACGCAGCGCTGCGGTAGTGCATGCCCACTACTGTCTGTCCGGTTGGCGTGTGCAGTGTAGGTGCGCGTCGAACAATCGCGGCTCACTGCCATTGGCTGGCCGGTCACGTGGCCCTAGGGGAAAGGGGAGCTCTGCTGCGATTCTCTGTCTCAATCCATATTCCCGTAGGACGGGCGGCAACCCCGTCTCGCGCCTAATCGTGCATCTTGATTCTACCGTCTGTGGAACCGGCCAGCCAAGAGAAAACCCGCGCAGTGTCCCTATATCCGGGTAAGCGGCAGATGCCAAATCCCGCCGCTTGAGAAGAGAGTGCAATCACCGGCCTGGGAAGGTCCGACTTAGCTCCTAGGGCGTAGAGGCCGGTCCTCCCCTGATATGTAAGCGGATTTTTTAGAGCCCCCAGCGGGAACTCGAGCGGCCGCTACCCACCCTTCCATGCAATCTTGGAGTTCGACGTTGCACGCACAAGTTTCGGCTAATAGCTCGTTGGTATGCTCGAAGATATGCTTCGGTACTTGCCGGGATGACGTGACTCACCGTAGCATCGAGTCGGAGCTCCACTGAGGGGGGACCTGGTCCTATGAGCCGCAGACTGGTGTGACCGGGACTCGAGTCCCATGGACGAGCCGCTATGGTCTGCGAGTAAGGTGGCATCGCCCTAACCCTCAGGAGGAGAGTCCCAGTGTGACAACTGCCAACGGCCAGTCCAAGCCGAAGTTCTCTGGGCGCACGTTGTTTAGCCGCCAAAATAGTCGGTCGAGTCCCACTTACTTCCGCCTACCGACTACCAGATCACGAAGATGCCGGCGTCGAGTGCCCACTGGGAGCAGACAAGTGCACTTTTTACGACATAACACGAGGACTGGTTGAGGCGCGGGCAGTTCGCTGGTCCACCTCAATGCCCGCCGTGCGCCCGTTCCGGTGGTCCATTCCTCAAGATGGGCTCCAGCGCTGCCGTAGGCGCTCAACTGTCCGGGCCGTACCAACCTTCACGCCACGTGGACGCAGTTTGGTCCCCAGAGTACTACATGCCCTTCTGAACGGCAAGAGGCGCGGGCCGCTGACCTCAGGGCTGCGCCGCCCCTGATGACGCCTAACCAACGAAGGTTATTGCTGGCATAAAGCACCACCCTCCGAGCCCGCCTTTAGTGAGCTGGCCTCACCCACCACGTCTAAAAGGTGGCCACCCTTCTGAACGACTAACGAGCGGCCGCCGGGGGCATCACGGGTCGGGCGCAGGCGCCAATGGCTCTTCGTGCACGCGGTGACGCCGGCTCAAAGAGTAGCCTAACTGATTCTCCTGGCTTAGAAAAAACCTGGACAGTCGCGTGGCTGGCAAAGAGCACCCAGTGGCTAAGCTGCTGCGAATATCCCTTTAAACGCTGTTGTAAGACCCGATCGAAATGCCGAGCGTGGACCCGTGTTGCGAGAGGCGCTCTCCCGGCGGCGCGTGCTCCCACAGGACGGCACAGCGTGAGGGTGGCCCCCTTCCTGGCGTACCACTTGGGGCCCGACGTGGTGGGTGGGCGGCGATAAGCACTGGGGCACGTGGTGCCGAGAGGGCGCTCTAGTCGAAAGCGACGACCCCACCCTTGGGAGTACAGGAAGCACTGATTTTGCGTATGATTAGCGCCGACATTTAATCTGCCCCGGACCGTTTTGTTCGATATCCGAGGCAGTTGAAACTACTCATCACCCCCATACCCTTCCATGTTCCCTAAGCGGTGTCCTGCCCCATCGTACCCCTGCCGGTGCAGGGGACCGGTAGCCGGTGACGGAGGAGCGTCACGGCCATACCGATCTTTCTGGCGGAGCTTCCCACATCCACGGCTCGTCGGTAACGAACGGCCGTCCTTTTTATGCTTGCGCCAACCTCTGTGCGCCTCGATACACCTATGCAGCGGCAGTTCCGCACGCGGGCCTGTCGAGAACGACGGATTACTCCTCCTCCACCTCACCCGACCATCCACGGCCCATCTAGGATTCATGGGTAACCCTTCGCGCAGAAGGCCCAGAGCAAAGGGAAGTGACGGCGTCTATGGCGACGCCACTAGGCGAAGCACTGTCCTGCTGCCCGTGCCTCACCCCTGATCGGTGGGCTTATAGTGTGGGCCGCCGTCAGGCCCGCGCGTCGGGACGCAAGGTCGGTCTCACATAAATCCTGGTTCCGCGGGCGCTGAAACGCGTATGAAGGGCGGAGCACAACGAGTCAGCCCCTGCGCTCAAGGGATCGAATATAACGCAAATTAGATACCTACTCCTTCGCCGAGCATGAGTCAGGCCGGGGCCCTAGTGACGGTCAGGGTGGGGGGTGCAAGACGTGTCTTTATACAACGCGTGTCCTTCTTCCCCCGGCGGGCGGTCGGGGCCGATCCGAGCGTTACTTAGCCCGGACCGTTGCCCGATCTGTACCCCCTACGTCCCTGGTGAGTAGTTCCGCCCAGGACAGCAGCGCACTGCACATGGGCAGCGACGGCCCGGAGCAACGGGCCGCACGCGCCAGCTGTGATCAGATTCCGGGCGGAATTCGCGGCATGGCTCGCCGTTCCGGCACTACGGGCCTTTGGTGCAAGCCCTCCGGCCCCGAGCTTAACGCGACCGGCCCTGACGGCGACCACCGGCCAGCCGCCTCCGCGACTAAGGCCGTTAGGTAGAACGCGAAGGCTGATTTACGTGGCACCCTGCTCTGGGCCAAGATGGCGAGGAACCTGATCGTCGAAAAAAAGTAGGGCAGGCCCGTAAGCGTGGACGCACAGTCACGTGCCATACGCGTCGTGGCGGAGTGAAGGCCTACGGCCAGCAGTCCCAGACCCGTTCGCATCTGAACACCCTATAAGGGGTGCTCCGCTATCAGAGATCCCCCATGTGAATCTTTACTCCCATTCATGCAACGCAAGTCTTGCTAGTACGCTGGGCCAAGGTGCCTCCTATCGTCACCAACAGTTGTATACGCACACTTCCACTCAGTCCACGCACCGGCACAGGCGATCAGACTCAAGTGAACAAGAACGAGCGCCCAGGGGCAGCCAGACCCCTGAGGGCTGCGCATCGCGGAGTTCTAGAGATTGAAGCATCCCGGCGCACCGACTCAATCGGGCCGACGTAGCCGGGAACGGGCTCAACCTTGGCGGGCTCCGGAGCAGACACAGCATAATCGGCAGAGGGGGGGGAGTGGTGGCAGCGCCGCCTATGGTCGCAACGGCTTATCCGTTGCGAGCGCGGAACCAGGGTAGGACTATACGTATACAGGCCAAGACGTGCGACCTGGAGTACGACTGTCAGTGTACGACATGTGAGGGCGCCCGCCTTCCACATCTGGCGCGTCCACAAGGCGACGCGCTTAAACTGAGCCCGGAAGCGAAGGTAGGCGGACGCATGGCATGTCTGCGTCGGAAGTTGAGGATTACAGGTGACACGCGCCGCATTCCGGCCCTCCCACCACGCCCCCGGG
>CH0565@1
GGATTCGAGCCTGCGGTAAACAGAATCACGGACGAGGTCCGCCGGACCGCGCCAGGTGAAGATAGGATCCCATTAGCGCCAGCCACTCGGTCGGCTCCCGGGGACGCTGATTAGGGCTTGTCGATCCCTGTAGTTCGACTGGTACCCCGGGCCGGCCCTTCCTAGGGACTGCGGCCCGGGATGCGATCGGCGAACGAGGCCGCCCTTGAATATTTAGGCGGAATTAGCGGCCGCCATGCAGCGCTGCGGTAGTGCGCGCCTGCTGTTGGTTGCACGGCTGGCGTGCGCAGTGTAGGTGCGCGCCAAGCAGTCGCGGCTCACTGCCAGCGGATGGCCGGCCACGTGGCCCCCGAGGAAAGGTGAACCCCGCCACGATTCTCTGTCTCGGCCCACCTTCCCGGAGGACGGACGGTAATCCCGTCTCGCGCCCAGCCGTGCATCCGGGTCCTGCCGTTGGCGGAACCGGCCAACCAAAAAGGGCCACGCGTAGTGCCCCCATACACGGTTAATCGGCGGATGCAAAATCCCGCCTCCTAAACGGAGAGTGCAATCACCGGCCTGGGAAGGTCCGATCCCGCCCCCGGGGCGTAGAGGCCGGTCCTCCCCCGATATGTAAGCGGCTGTTTTAGAGCCCCCAGCGGGAACTCGAGCGGCAGCGACCCGCCCTTCCATGCAATTTTTGAATTCGACATTGCACGCACCATCCCCAGTTAACAGATCATTGGTATGCCCGAGGGTATGCTTCTGTACTTGCCGGAATGACGTGACGCACCGCAGCATCGGGTCGGAGCCCTACTTATGGAGGACCTGTGCCTGCGGGCCGCAGATCGGTGTGACCGGGACTCGAGCCCAATGGGCAATCCGCTATGGCCTGCGAGCCAAGTGGCATCGCCCTAACCCTCAGGCAAGGGGCCCCCGTGTAGTAGTCACCCGCGGCCAGTCCAAGCCGAAGTGCTCCGGGCAAGAGTCGCTTGACCGCCAAGATGGTCGGCCGAGCATCACGTACCTACTCATAACGGCTGCACAGCCCCTAAAGTGCCTGTTGTGATCGCCCCCCGGGAGCAAGCAGGTACACTTTCCATGACATAACGCGGGGCCTGGTTGGGACTCAGGCAGCTTGCTGGTCCACCTCGGTGCTCGCCGTGCGCCCGTGCCGGTGGTCCGTTCTTCACAACGGGCTCCAGCGCTGCCGTAGGCGCTCAGCTGTCCGGGCCATACCACCCTTCACGCTACGTGGACATAGTGGTACACCCAACGTACTACATGCCCGTCTGAACGGCAAGAGGCGCGGGCCGCCGACCTCAGGGCTGCTCCGTCCCTGATGACGCCTAACCAACGAAGGTTATTGCTGGCCGAAAGCGCCACCCTCCGAGCCCACCTTCAGGGGGCTGGCCCCACTCACCACGTCTAAAAGGTGGTTACCCTTCTGGACGACTAGCGAGCGTCCGCTGGAGACACCACGGGTCGGGCGCAGGCGCCAATAGCCCTTAGCGCGCGTAGCGACGCCGGCTAAAAGAGTGGCCCAACTTACTCTTATGGCTGGGGAAAAGCCGGGGCAGGTGCGTGGCTGGCAAAGAGCATCCAGCGGCTAAGCTGTTACGAATCCCCCTTTGGGATCCTTGGCAGGACCCGGTTGGGAGGTCGAGCGTGGACCCGGGTTTTACGAGGCGCTCCACCGGCGGCGCGTGCTCCCACAGGACGGCACAGCGTGAGGGTGGCCCCCTTTCTGGAGTACCGCTTGGGGCCCGACGTGGTGTGTGGGCGGCGATAGGCACTGGGGCACGTGGTGCCGAGAGTGCGATCTATTCGCAAACGACGGTCCCACCCCTGGGGGTACAGGGAGCACGGCTTTTGCGTATGACTCGCGCCAACATTTAATCTGCCCCGGGTCGTTTTGTTCGACATCAGAGGCAGGGGAAACTATTACTCACTCCCATACCCTCCCATGTTCCCTAAGTGGGGTCCTGCCTCGTCGTATCACTGCCGTCGCAGGGGGCCGGTAGCCGGTAACGGAGGAGTGTCACGGCCATACCGATCTTTATGGCGGAGCTTCCCACGTCCACGACTCGCCGGTAACGAACGGCCGTCCTTTTGACGCTTGCGTCAATCTCTGCTCGCCTCGATAAACCTAGGCAGCGGCAGCTCCGCACACGGGCCTGTCGAGAACGACGGATTACTCCTCCTCCACCTCACCCGACTATCTACGGCACGTAGGAGGTGCATAGGTAACCCTTCGTGCAGAAGGCCAAGAGCAAAGGAAAGTGACGGCATCGAGGGTAATGCCACTAGGCGAAGCACTGTCCTGCTGCCCGTGTCTCACCCCTGATCGGCGGGCTTATAGTGTGGTCCGCCGTCAGGCCCGCGCGTCGGGACGCAAGATCGGCTTCACATAAATCCTAGTTCCGCGGGCGCTGCGGTGCGTATAAAGGGTGGAGTACAGTTAATCGACTCCCACGCTTAAGGGATCGCCTGTAACGCAAGTTAGATACCTACTCCTTCGCCGAGCATGAGTCAGACCGGGGATCCAGTGACGGTCAGGGCGGGGGGGGTAGGGTATGTCTCTATATAACGCGTGTTCTGCTCCCCTCGGCGGGCGATCGGGGCCGATTCGGGCGTTACTTAGCACGGAACATCGCCCGATCTGTACCTACTACGTCTCTGGTGAGTAGTTCCGCCCAGGACAGCAGCGCACTGCACATGGGCAGCGACAGCCCGGAGCAACGGGCCGCACGCTCCAATTGCGATCAGATTCCGGGCGGAACGCGTGATGCGGCTCGCTGTTCCGGCACTGCGGGACTTTGGCGCAAGCCCTACGACCCCGAGCTCAGCGCGACCAGCCCCGCCGGCGAATGCCGGCCAACCGCCTCCGCGACGGAGGCCGTTAGGTAGCACGCGAAGACTGATTCATGTGGCACCCTGCTCTGGGCCAAGATGGCGAGGAACCTGACCGTCGAAGAAAAATAGGGCGGGTCCGTAAGCGTGGACGCGCAGCCACGCGCCCGGAACGTCGTGGCGGAGTGAAGGTCTACGGCCAGCAGTTCCAGACCTGTTCGCACCCGAACACCCTATAGGGAATATCCCACCGTCGGAGATCCATTACACGAACCTCTAAGTTTATTCATACAACGAAAGCTTCGCTAGTACGCTGGGCCGAGGTGCCTCCTATCACCGTTAGTAGCTGCACACATGTATGTTTACTCAGTCCACGCACCGGCACAAGCGATCAGACTCAAGTGAACAATAATGGTCGCTCGGGGGTGTACGGATCCCTGAAGGCTGCACCTCGCGGAGTTCTAGGGGTTGAAGCCTCCCGGCGCATCAACTCACTTGGGTCGACGTAGCCGGTAACGAGCTCAGCCTGGGCGGGCTCCGGGGCAGACACAGCACAGTCGGCAGAGGGGAGGGGGCGGTAGCAGCGTCGCACACGAGTGCAATAGCTTATCCGTTGCGAGCGTGGAACCAGGGTAGGACCACCCGTATACAGGCAAAGACGCGCGACCTGGAGTACGACTATCGAGGTACGACATGTGAGGGCGCCCGCCTTCCACATTTGGCGCGTCCGCAAGGCGACGCGCTTAAACTGAGCCCGGAAGCGAAGGTAGGCGGACGCATGGCATGTCTGCGTCGAAAATTGAGGGGCACAGGTGACACGCGCCGTACTCCAGCTCCCCCACCACGCTCCCGGG
>BR0120@2
GGAGTCGAGACTGCAGCAGACAAGATCACAAGCTAGGGCCGCCGGGTCTCATCCGGTGAAGATAGGACCCCATTAGTGCCAGCCGCTCGGTCGACCTCCGAGTGTGCCGGTTAGAGCGTTCCGACCCCCGTAGTTCGACTGGTATCCTGGGCCTACCCTTAATGTGGACTGCGGCTCGGGATGCGATCGGCGAACGGGACCGCCTTTGAATATCCAGGCGGAAGTAGCGTCCTTTACGCAACGCTGCGGTGGCGCGCTCCCGCTGTTGGTTACACGGCTGGCGTGCGCAATGTAGGTGCGTGCCAAGCAGTCGCGGCTCACTGCCAGCGGATGGCCGGCCGCGTGGCCCCCGAGGAAAGGTGAACCCCGCCACGATTCTCTTTCTTGGCTCACCTTCCCTGAGGACGGGCTGCAATCCCGTTTAACGCCTAATCGTGAACCCTGATTCGACCGCCTGCGGAGTCGGCAAACCGGGAGGGGACCAGCGCAGTGCCCCCATACACGGGTAATCGGCGGATGTCAAATCCCGCCTCTTAAAAGGAAAGTGCAATCACCGGCCTGGGAAGGTCCGACTTAGCTCCCGAGGCGTAGAGGTCGGTCCTACACTGATGTGCCAACGGCCTCTTTAGAGCCCCCAGCGGGGACTCGAGCGGTCGCTACCCACCCTTCCATGAGGCCTTGGCATTTGATGTTATACGCCCCAGCCTCGGCGAACATCTCGTTGTTATGTCCGAGGGTATGTTTCGGTCCTTGCCGGAATGACGCGGCTCACCGTAGCATCAGACCAGGGCCCTGTTTATGAAGAACCTGTGCCTGCAGGCCGCAAATCGGTGTGACCGGGGCTCGAGCCCAATGGGCAATCCTCTGTGGCCTGCGAGCAAGGTGGCATCGCCCTAACCCTCAGGCGGAGGGTCCTCGTGGAGTAATCGACAGCTGCTAGTCCGAGCAGGAGCGCCCCGGGCGAGAGTCGCTCAGCCGCCAAGATGGTCGGCCGAGCATCACGTACCTACTCATAACGGCTGCACAGCCACGAGAGCACCTGTTGTGATCGCCCCCCGGAAGCAAGCAGGTACACTTTCCATGACATAACGCGGGGCCTGATTGAGGCGCGGGCAGCTTGCTGGTCCATCTCAATGATCGACGTGCGCCCGTGCCGGTGGTCCATTTCTCACAACGGGCTCCAGCGCTGCCTTAGGCGCTCAACTGTCCGGGCCGTACCACCCTTCACGCCACGCGGACATAGTGGTACACCCAACGTACTACATGCCCTTCTAAACGGCAAGAGGCGAGGGCCGCTGACCTCAGGACTGCTTCGTTCCTGATGCCTCTCACACCCCAGAGGTTATTGCTGTCAGAAATCACCACCTTCTGATCCCGCCTTTAGGAAGCTGGCCTCACTCACCACGTCCAAAAGGCGGCCACCCTTCTGGAAGACTAACGAGCGGACGCTGGGGGTATCACGGGTCAGGCGCAGGCGCCAATGGCTCTTCGTGCGCGCAGCGACGCTTGTTAAAAGGGTGGCCTAACTGGCTTTTATGGCTGGGGAGAAGCCGGGGCAAGTGCGTGGCTGGCAAAGAGCATCCAGCGGCGAGGCTATTATGGATCTCCCTTCGAACGCTGTTGTGAGACCCGGTCGAAATGCTGGGTGTGGACCAGTGTTTTGCGAGACGCTCCACCAGCGGCGCGGGCGTCTACATAACGGCACAGCGTAAAAGTAGCCCTCTTTCTGGAGCAATGCTCGAGGTCCAACGTGGTGTGTGGGCGACGACCGACACTGGGGTACGTGGTGCCGGGAGGGCGCTTTAGTCTCAAACAAAGATCCCGCCCCGAGGGTTACAGGAGGCCCTGCTTTTTCATGTGACTAGCGCCGACCTTCAATCCATCCCGGGTCGTCTGATTAGACATCAGAGGCAGGGGAAACTATTACTCACTCCCATACCCGCCTATGTTCCCCAAGCGGGGCCCTGCCCCATCGTACCCTTACCGGTGCAGGGGGCCGGTAGCCGTTGACAGAGGAGCATTACGGCCATACAGACCCTTCTAGCGGAGCTCCCTATGTCCATGGTCCTCCGGTAACGAATGGCCGTCCTTTCGCTGCTTGCGCCAATCTCTGTGCACCTCGATACACCTAGGCAGCGACATCTCCGTGCGTGGGCCTGGCGAGAACAACGGATTACTCCTCCTCCGCCTCACTCAACTATTTACGGCCCATAGAAGGCGCATGGGTAACCCTTCGCGCAGAGGGCCAAGAGCAAAGGAAAGTAACGGCGTCGAGGGCAACGCCACTAGGCGCAGCGCTGCCCTGCTGCCCATGCCTAACTCTTGATCGGTGGGCTTATAGTGTGGGTCACTGTCAGGCCCGCGCGTCGGGACACAAGGTCGGCCTCACATCAATCTTAGTTCCACAGGTGCTTAAGCGCGTGCGAGGGACAGAGCACAGTTAGCTGGTCCCTGCGATCAAGGGATCGAATACAACGCAAGTTAGATACCTACTCCTTCGCCGAGCGTGAGTCGGACCGGAGCCCTGGTGATGGTCAGGGTGGGGGGTACAAAACGTGTCTTCATACAACGTGTGTCCTTCTTTTCCAGGCAGGCAGCCGAGGCCGATTTGGGCGCCACTTGGCACGAAACATTGTCCGGTCTGTACTTACTACGTTTCTAGTGAGTAATTCCACTCAGGACAGCAGCGCACTACACATGGGCAACGACGGCCCGGAACCACGTGACATACGTGCCAGCTACGACCGGGCCCCGGGCGGAATTCGCGGCATGGCTTGCCGCCCTGGAGCCACGTGCTTTTGGCGCCAACTCCACGACCCCGGACCCAGCGCGATCAGCCCTTCCGGCGACCACCGGCCAGCCGCCTCCGAAATGAAAATCGCTGGACAGCCCGCTAAGGATGATTTCCGTGGCGATCCGTCCCAGGCCGGGGCGACGAATAGACTGACCACCGAAGCAAAGTAGGGCGGGCCCGTCAACGGGAACACACGGTCACATATCCGGAACGCCGTGGCAAAGTGAAGTTTTACGATTATTAGTCCCCAACCTGCCTGAACCCGAGCGCCCCCTAGAGGGTACCCCGCCGTCGGAGGTCCACCATGTGGATCTCTACTTCCATTCGTGCAACGAAAGCCTCTCTAGCACGTTGGGCCAGGACGTCCCATCTCGTCACCAACAATTGTATACGCACCCTTCCGCTTAGTCCACATATCGACGCAGGCGAGCAGACTTAAGTGAACGAGAATGAGCGTTCAGGGGCGTACAGGCCCTCGAAGGCTGCGCCTCTCTGAGTTCTAAGGGTTGAGGACGCCCGGAGCACCAACTCAATTGAGCCGACATGGCCGGTAACAAGCTCAGCCTTAATGGGCTCCGGGGCAGACGTCGCGTAATCGGCAGAAGGGAGTGAGTGGTGGCAGCGTCGCCTATGGGCGCAACGGCTTGTCCGTTGCGAGCATGGAGCCAGGGTAGGACCACCCGTATACAGGTAAAGACGCGTGGCCTAGGGCACGACTGTCAGTGCGCGACATTTGATGGCGCCCGCCTTCCACATCTGGCGTGTACACAGAGCGACACGCTTAGACGGAGTCCGGAAGCGAAGGCAGTCAGGCGCATGGCATGCTGGCGTCGAAAATTGAAGATTACAGGTGACACGCGCCGTATTCCGGCTCTCCCACCACGCCTTCGGG
>CH1158@1
AGGGCTGAGCCTGCGGTAGACAGAATAACGAGCTAGGTCCGCCGGACCGCATTCGGTAAAAACCGGACCCCACTAGCGCCAGCCATTCGGTCGGCTTCTGATGATGCTGATTAGAGCGTGCCGATCCCCATAGTTCGACCGGTACCCCGGGCCGACCCTTCCCGGGGACTGCGGCTCGGAATGAGGTCGGCGAACGGGGCCGCCCTTGAATATTTAGGCGGAATTAGCGGCCGCCACGCAGCGCTGCGGTAGTGCGCGCCCGCTGTTGGTTGCACGACTGGCGTGCGCAGTGTAGGTGCGCGCCAAGCAGTCGCGGCTCACTGCCAGCGGATGGCCGGCCACGTGGCCCCCGAGGAGAGGTGAACCCCGCCACGATTCTCTGTCTTGGCTCACCTTACCTGAGGACGGGCTGCAACCCTGTCTCGCGCCCAATCGTGCATCTTGATTCGACCGTTTGTGGAACCGGTCAGCCGAAAAGGGCCCAGCGCAGTACCCCCATACACGGGTAATCGGCGGATGCAAAATCCCGCCTCCTAAACGGAGAGTGCAATCACCGGCCTGAGCGGGTCTGGTCCCTCTCCTAGGGCGTAGAGGCCGGTCCTCCCCTGATATGTAAGCGGATTTTTTAGAGCCCCCAGCGGGAACTCGAGCGGCCGCTACCCACCCTTCCACGAAGTCTTGGCGTTCGGCGTTGCACGCACCAGCCTCGGCTAACAGCTCGTTGGTATGCCCGAGGGTATGCTTCGGTCCTTGCCGGAATGACGCGACTCACCGTAGCATCGGGTCGGAGCCCCACTGAGGGGGGACCTGGTCCTATGAGCCGTAGACTGGTGTGACCGGGACTCGAGTCCCATGGACGAGCCGCTAGTGTCTGCGAGCAAGGTGGCATCGCCCTAACCCTCAGGAGAAGGACCCCCGTGTAGTAATCGCCAGCGGCCAGTCCGAGCCGAAGTGCTCCGGGCGCGCGTTGTTTAGCCGCCAAAATAGTCGGTCGAGTCCCACGTACTTCCGCCTACCGACTACCAGATCACGAAGATGCCGGCGTCGATTGCCCACTGGGAGCAGGCAAGTGCACTTTTTACGACATAACACGAGGCCTGGTTGGGACGCGGGCAGCTTGCTGGTCCACCTCAGTGCTCGCCGTGCGCCCGTGCCGGTGGTCCATTCCTCGCAACGGGCTCCAGCGCTGCCGTAGGCGCTCAACTGTCCGGGCCGTACCAACCTTCAAGCCACGTGGACGCAGTGGGACCCCCAACGTACTACATGCCCTTCTGAACGGCAAGAGGCGCGGGCCGCTGACCTCAGGGCTGCGCCGTCCCTGATGCCTCTCACACCCCGAAGGTTATTGCTGTCAGAAATCACCACCCTCCGAGCCCACCTTTAGTAGGCTTGCCCCACTCACCACGTCTAAAAGGTGGCCAACCTTCTGGACGACTAACGAGCGGCCGCTGGGGGCATCAAGGGTCGGGCGCAGGCGCCAATAGCTCTTCGCGCGCATAGCGGCGCCGGCTAAAAGAGTGGCCTAACTGGTTCTCCTGGCTGGGGAAAAGCCGGGGCAGGTGCGTGGCTGGCAAAGAGCACCCAGTGGCTAAGCTGTTGCGAATATCCCTTTAAACGCTGTTGTAAGACCCGATCGAAATGCCGAGCGTGGACCCGTGTTGCGCGAGGCGCTCTCCCGGCGGCGCGTGCTCCCACAGGACGGCACAGCGTGAGGGTGGCCCCCTTCCTGGCGTACCACTTGGGGCCCGACGTGGTGGGTGGGCGGCGATAGGCACTGGGGCACGTGGTGCCGAGAGGGCGCTCTAGTCGAAAGCGACGACCCCACCCTTGGGAGTACAGGAAGCACTGATTTTGCGTGTGACTAGCTCCGACCTTTAATCTGCCCCGGGTCGTTTTGTTCGACATCCGAGGCAGTTGAAACTACTCCTCACCCCCATACCCTCTCATGTTCCCTAAATGGTGTCTTGCCCCATCGTGCCACTGCCGGTGCAGGGGGCCGGTAGCCGGTGACGGAGGAGTGGCACGGCCATACCGATCTTTACGGCGGAGCTTTCCACATCCACGGCTCGTCGATAACGAACGGCCGTTCTTTTTATGCTTGCGCCAACCTCTGTGCGCCTCGATACACCTATGCGGCGGCAGCTCCGCGCGCGGGCCTGTCGATAACGACGGATTACTCCCTCTCCACCTCACCCGACCATCCACGGCCCATCTAGGATTCATGGGTAACCCTTCGCGCAGAAGGCCCAGAGCAAAGGGAAGTGACGGTGTCTATGGCGACGCTACTAGGCGAAGCAATTTCCTGCTGCCCGTGCCTCACCCCTGATCGGCGGGCTTATAGTGTGGGCCGCCGTCAGACACGCGCATCAGAACGCAAGGTCGGCCTCACATACATCTTAGTTTCGCGGGCGCTTAGGCGCGTATGAAGGACGTAGCGCAGTTAGTCAGCCCCTGCGCTCGAGGGATCGAATATGACGCAAATTAGATACCTACTCCTTCGCCGCGCATGAGTCAGGCCGAGGCCCTAGTGACGGTCGGGATGGGGGGTGCGGGACGTGTCTCTATGCGACGCGCGCCCGTCTTCCCCCGGCGGGAGATCTGGGTCGATTCGAGCGTCGCTTAGCCTGGAACGTTGCCCGATCTGTACCCCCTACGTCCCTGGTGAGTAGTTCCGCCCAGGACGGCAGCGCACTGCACATGGGCAGCGACGGCCCGGAGCAACGGGCCGCACGCGCCAGCTGTGATCAGATTCCGGGCGGAATTCGCGGCATGGCTCTCTGTTCCGGCACTATGGGCCGTTGGTGCAGGCCCTCCGGCCCCGGACTCAGCGCGACCAGCCCTTCCGGCGACCACCGGCCAGCCGCCTCCGCGACTAAGGCCGTTAGGTAGCACGCGAAGACTTATTCACGTGGCACCCTGCTCTGGGCCAAGATGGCGAGGAACCTGATCGTCGGAAAAAAGTAGGGCGGGCCCGTAAGCGGGGACGCACAGCCACATACCATACGCGTCGTGGCGGAGTGAAGGTCTACGGCCAGCAGTCCCAGACCCGTTCGCACCCGAACACCCTATAGAGGGTGCTCCACCATTAGAGACACCCCATGTAAATATTTACTTCCACTCATGCAACGAAAGTCTTGCTAGTACGCTGGGCCAAGGTGCCTCCTATCGTCACCAACAGTTGTGTAAGCACACTTCCGCTCAGTCCACGTATCGACACAGGCGATCAGACTCAAGTGAACAATAACGAGCGTCCAGGGGTGTACAGGTCTCTGAAGGCTGCGCATCGCGGAGTCCCCGAGATTGAAGAATCCCGGCGCACCAACTCAACTGGGCCGACATGGCCGGTGATGAGCCCAACCTTGGCGGGCTCAGTGGCAGGCACAGCACAGTCGGCAGAGGGGGGGGGGCGGTGGCAGCGTCGCCTATGGGCGCAACGGATTGTCCATTGCGAGTGTGGAGCCAGGGTAGGATCACCCGTATACAGGCAAAGACGTGCGACCTGGAGCACGACTATCGAGGTACGACATGTGAGGGCGCCCGCCTTCCACATCTGGCGCGTCCGCAAGGCGACGCGCTTAAACTGAGCCCGGAAGCGAAGGTAGTCGGACGCATGGCATGTCTGCGTCGAAAGTTGAGGATTACAGGTGACGCGCACCGCCTTCCGGCTCCCCCACCACGTTCCCGGG
>HN0027@2
GGAGTCGAGCCTGCAGCGGACAAGATCACAAGCTAGGGCCGCCGGGTCTCATCCGGTGAAGATAGGACCCCATTAGTGCCAGCCGCTCGGTCGACCTCCGAGTGTACCGGTTAGAGCGTTCCGATCCCCGTAGTTCGACTGGTATCCTGGGCCTACCCTTAATGTGGACTGCGGCTCGGGATGCGATCGGCGAACGGGACCGCCTTTGAATATCCAGGCGGAAGTAGCGTCCTTTACGCGACTCTGCGGTGGCGCGCTCCCGCTGTTAGTTACACGGCTGGCGTGCGCAATGTAGGTGCGTGCCAAGCAGTCGCGGATCACTGCCAGCGGATGGCCGGCCGCGTGGCCCCCGAGGAAAGGTGAACCCCGCCACGATTCTCTGTCTTGGCTCACCTTCCCTGAGGACGGGCTGCAATCCCGTTTAACGCCTAATCGTGAACCCTGATTCGACCGCCTGCGGGGTCGGCAAACCGGGAGGGGCCCAGCGCAGTGCCCCCATACACGGGTAATCGGTGGATGTCAAATCCCGCCTCTTAAAAGGAAAGTGCAATCACCGGCCTGGGAAGGTCCGACTTAGCTCCCGAGGCGTAGAGGTCGGTCCTACACTGATGTGCCAACGGCCTCTTTAGAGCCCCCAGCGGGGACTCGAGCGGTCGCTACCCACCCTTCCATAAGGCCTTGGCATTTGATGTTATACGCCCCAGCCTCGGCGGACATCTCGTTGTTATGTCCGAGGGTATGCTTCGGTCCTTGCCGGAATGACGCGGCTCATCTTAGCATCAGACCAGGGCCCTGTTTATGAAGAACCTGTGCCTGCAGACCGCAAATCGGTGTGACCGGGGCTCGAGCCCAGTGGGCAATCCTCTATGGCCTGCGAGCAGGGTGGCATCGCCTTAACCCTCAGGCGGAGGGTCCTCGTGGAGTAATCGACAGCTGCTAGTCCGAGCAGGAGCGCCCCGGGCGAGAGTCGCTCAGCCGCCAAGATGGTCGGCTGAGCATCACGTACCTACTCATAACGGCTGTACAGCCACGAGAGCAACTGTTGTGATCGCCCCCCGGAAGCAAGCAGGTACACTTTCCATGACATAACGCGGGGCCTGATTGAGGCGCGGGCAGCCTGCTGGTCCATCTCAATGATCGACGTGCGCCCGTGCCAGTGGTCCATTTCTCACAACGGGCTCCAGCGCTGCCTTAGGCGCTCGACTGTCCGGGCCGTACCACCCCTCACGCCACGCGGACATAGTGGTACACCCAACGTACTACATGCCCTTCTGAACGACAAGAGGCGAGGGCTGCTGACCTCAGGACTGTTTCGTTCCTGATGCCTCTCACACCCCAGAGGTTATTGCTGTCAGAAATCACCACCTTCTGATCCCGCCTTTAGGAAGCTGGCCTCACTCACCACGTCCAAAAGGCGGCCACCCTTCTGGAAGACTAACGAGCGGACGCTGGGGGTATCACGGGTCAGGCGCAGGCGCTAATGGCTCTTCGTACGCGCAGCGACGCTTGTTAAAGGGGTGGCCTAACTGGCTTTTATAGCTGGGGAGAAGCCGGGGCAAGTGCGTGGCTGGCAAAAAACATCCAGCGGCGAGGCTATCATGGATCTCCCTTCGAACGCTGTTGTGAGACCCGGTCGAAATGCTGGGTGTGGACCCGTGTTTTGCGAGACGCTCCACCAGCGGCGCGTTCTTCTACATAACGGCACAGCGTAAAAGTAGCCCTCTTTCTGGAGCAATGCTCGAGGTCCAACGTGGTGTGTGAGCGACGACCGACACTGGGTTACGTGGTGCCGGGAGGGCGCTTTAGTCTCAAACAACGATCCCGCCCCGAGGGTTACAGTAGGCCCTGCTTTTTCGTGTGACTAGCGCCGACCTTCAATCCATCCCGGGTCGTCTGATTAGACATCAGAGGCAGGGGAAACTATTACTCACTCCCATACCCGCCTATGCTCCCCAAGCGGGGTCCTGCCCCATCGTACCCTTACCGGTGCAGGGGGCCGGTAGCCGTTGACAGAGGAGCATTACGGCCATACAGACCCTTCTAGCGGAGCTTCCTATGTCCATGGTCCTCCGGTAACGAATGGCCGTCCTTTCGCTGCTTGCGCCAATCTCTGTGCACCTCGATACACCTAGGCAGCGACATCTCCGTGCGTGGGCCTGGCGAGAACAACGGATTACTCCTCCTCCGCCTCACCCGACTATTTACGGCCCATAGAAGGCGCATGGGTAACCCTTCGCGCAGAAGGCCAAGAGCAAAGGAAAGTAACGGCGTCGAGGGCAACGCCACTAGACGCATCGCTGCCCTGCTGCCCGTGCCTAACTCTTGATCGGTGGGCCTATAGTGTGGGTCACTGTCAGGCCCGCGCGTCGTGACACAAGGTCGGCCTCACATCAATTTTAGTTCCACAGGTGCTTAAGCGCGTGCGAGGGACAGAGCACAGTTAGCTGGTCCCTGCGATCAAGGAATCGAATACAACGCAAGTTAGATACCTACTCCTTCGCCGAGCGTGAGTCGGACCGGAGCCCTGGTGATGGTCAGGGTGGGGGGTACAAAACGTGTCTTCATACAACGTTTGTCCTTCTTTTCCAGGCAGGCAGCCGAGGCCGATTTGGGCGCCACTTGGCACGAAACATTGTCCGGTCTGTACTTACTACGTTTCTAGTAAGTAATTCCGCTCAGGACAGCAGCGCACTACACATGGGCAACGACGGCCCGGAACCACGTGACATACGTGCCAGCTACGACCGGGCCCCGGGCGGAATTCACGGCATGGCTTGCCGCCCTGGAGCCACGTGCCTTTGGCGCCAACTCCACGACCCCGGACCCAGCGCGATCAGCCCTTCCGGCGACCACTGGCCAGCCGCCTCCGAAATGAAAATCGCTGGACAGCCCGCTAAGGATGACTTCCGTGGCGATCCGTCCCAGGCCGGGGCGACGAATAGACTGACCACCGAAGCAAAGTAGGGCGGACCCGTCAACGGGAACACACGGTCACATATCCGGAACGCCGTGGCAAAGTGAAGTTTTACGATTATTAGTCCCCAACTTGCCTGAACACGAGCGCCCCCCAGAGGGTACCCCGCCGTCGGAGGTCCACCATGTGGATCTCTACTTCCATTCGTGCAACGAAAGCCTCTCTAGCACGTTGGGCCAGGACGCCCCATCTCGTCACCAACAATTGTATACGCACCCTTCCGCTTAGTCCACATATCGATGCAGGCGAGCAGACTTAAGTGAACGAGAATGAGCGTTCAGGGGCGTACAGGCCCTCGAAGGCTGCGCCTCTCGGAGTTCTAAGGGTTGAGGACGCCCGGAGCACCAACTCAATTGAGCCGACATGGCCGGTACCAAGCTCAGCCTTAATGGGCTCCGGGGCAGACGTCGCGTAATCGGCAAAAGGGAGTGAGTGGTGGCAGCGTCGACTATGGGCGCAACGGCTTGTCCGTTGCGAGCATGGAGCCAGGGTAGGACCACCCGTATACAGGTAAAGACGCGTGGCCTAGAGCACGACTGCCAGTGCGCGACATTTGATGGCGCCCGCCTTCCACATCTGGCGCGTACACAGAGCGACACGCTTAAACGGAGTCCGGAAGCGAAGGCAGTCGGGCGCATGGCATGCTGGCGTCGAAAATTGAAGATTACAGGTGACACGCGCCGTATTCCGGCTCTCCCACCACGCCTTCGGG
>LA0004@1
GGGGCTGAGCCTGCGGTAGACAGAATAACGAGTTAGGTCCGCCTGGCCGCACCCGGTGAAGGTAGAACCCCACTAGCGCCAGACACTCGGTCGGCTTCCGAGGATGCTGATTAGATCGTGCCGATCCCCATAGTTCGACCGGTACCCCGGGCCGACCCTTCCTGGGGACTGCGGCTCGGAATGAGGTCGGCGCGCGGGGCCGCCCTCGAATATCCAGGCGGAATTATCGGTCGCCCCATAGCGCTGCGGTAGTACGCGCTCGTTGTTGGTTGCCCGGTTGGCGCTCGCGGTTTAGGTGCGCGCCAAGCAATCGCGGCTCACTGCCAGTGGCTGGCCGGCCACGTGGCCCTAGGGGAAAGGGGAGCTCTGCTGCGATTCTCTGTCTCAATCCACCTTCCCTGAGGACGGGCGGCAACCCCGTCTCGCACCCAGTCGTGAACCCGGGTTCTGCCGTCGGCGGAACCGGCCAGACGAGAGAAAACCCGCGCAGTGTCCCTATATCCGGGTAAGCGGCAGATGCCAAATCCCGCCGCTTGAGAAGAGAGTGCACCCACTGGCCTGGGAAGGTCCGATCCCTCTCCTAGGGCGTAGAGGCCGGTACTCCCCCAATATGTAAGCGGATGTTTTAGAGCCCCCAGCGGGAACTCGAGCGGCAGCTACCCACCCTTCCATGCAATCTTGGAGTTCGATGGTGTACGCACCAGCCTCGGCTAACAGCTCGTTGGTATGCCCGAGGGTATGCTTCGGTCCTTGCCGGAATGACGCGACTCACCGTAGCATCGGGCCGGAGCCCTACTTATGGAGGGCCTGTGCCTGCGGGCCGCAGATCGATGTGACCGGGACTCGAGTCCCATAGATAAGCCGCTATGGCCTTCGAGCCAAGCGGCGCAGCCCCAACCCTCAGGCGGAGGGTCTCAGCGTAGTAACTGCCAACGGCCAGCCCAAGCCGAAGTTCTCTGGGCGCACGTTGTTTAGCCGCCAAAATAGTCGGTCGAGTCCCACTTACTTCCGCCTACCGACTACCAGATCACGAAGATGCCGGCGTCGAGTGCCCACTGGGAGCAGACAAGTGCACTTTTTACGCCATAACACGAGGACTGGTTGAGGCGCGGGCAGTTCGCTGGTCCACCCCAATGCCCGCCGTGCGCCCGTTCCGGTGGTCTATTCCTCACAACGGGCTCCAACGCTGCCGTAGGCGCTCAACTGTCCGGGCCATACCAACCTTCACGCCACGTGGACGCAGTTTGGTCCCCAACGTACTACATGCCCTTCTGAACGGCAAGAGGCGCGGGCCGCTGACCTCAGGGCTGCTTCGCCCCTGATGACGCCTAACCAACGAAGGTTATTGCTGTCAGAAAGCGCCACCCTCCGAGCCCGCCTTTAGTAGGCCGGCCTCACTCACCACGTCTAAAAGGTGGCCACCCTTCTGGACGACTAACGAGCGGCCGCTGGGGACACCACGGGTCGGTCGCAGGCGCCAATAGCCCTTCGCGCGCATAGTGACGCCGGCTAAAAGAGTGGCTTAGTTGGTTCTCCTGGCTTAGAAAAAACCTGGACAGTCGCGTGGCTGGCAAAGAGCACCCAGTGGCTAAGCTGTTGCGAATATCCCTTTAAACGCTGTTGTAAGACCCGATCGAAATGCCGAGCGTGGACCCGTGTTGCGCGAGGCGCTCTCCCGGCGGCGCGTGCTCCCACAGGACGGCACAGCGTGAGGGTGGCCCCCTTCCTGGCGTACCACTTGGGGCCCGACGTGGTGGGTGGGCGGCGATAGGCACTGGGGCACGTGGTGCCGAGAGGGCGCTCTAGTCGAAAGCGACGACCCCACCCCTGGGGGTACAGGAAGCACTGCTTTTGCGTATGACTAGCGCCGACCTTCAATCCGTCCCGGGTCGTTTGGTTCGACATCCGAGGCAGTTGAAACTACTCATCACCCCCAGACCCTTCCATGTTCCCCAAGCGATGTCCTGCCTCGTCGTACCCCTACCGGTGCAGGGGGCCGGTAGCCGGTGACGGAGGAGTGGCACGGCCATACCGATCTTTACGGCGGAGCTTCCCACATCCACGGCTCGTCGGTAACGAACGGCCGTTCTTTTTATGCTTGCGCCAATCTCTGTGAGTCTCGATACACCCAGGCAGCGGCAGCTCCGCGCGCGGGCCTGTCGATAACGACGGATTACTCCTCCTCCACCTCACCCGACCATCCACGGCCCATCTAGGATTCATGGGTAACCCTTCGCGCAGAAGGCCCAGAGCAAAGGGAAGTGACGGCGTCTATGGCGACGCCACTAGGCGAAGCAATTTCCTGCTGCCCGTGCCTCACCCCTTATCGGCGGGCTTATAGTGTGGGCCGCCGTCAGGCACGCGCGTCGGGACGCAAGATCGGTCTCACGTCAATCCCAGTTCCACGGGCGTTGAGGCGCGCATAAAGGGCGGAGCACAGTTAGTCGGCCCCCACGCTCAAGGGATCGAATATAACGCAAATTAGATACCTACTCCTTCGCCGAGCATGAGTCAGGCCGGAGCCCTAGTGACGGTCAGGATGGGGGGTGCGGGACGTGTCTCTATGCGACGCGCGCCCTTCTTCTCCCGGCGGGCGGTTGGAACCGATCCGAGCGTTACTTAGCACGGAACGTTGCCCGATCTGTACCCCCTACATCTCTGGTGAGTAGTTCCGCCCAGGACAGCAGCGCACTGCACATGGGCAGCGACGGCCCGGAGCAACGGGACGCACGCGCCAGCTGCGATCAGATTCCGGGCGGAATGCGTGGTGCGATTCGCCGCCCTGGAACCACGTGCCTTTGGCACCAACCCCACGACCCCGAGCTCAGCGCGACCAGCCCTGCCGGCGACCACCGGCCAGCCACCTCCGCGACTAAGGCCGTTAGGTAGCACGCGAAGACTGATTCACGTGGCACCCTGCTCTGGGCCAAGATGGCGAGGAACCTGATCGTCGAAAAAAAGTAGGGCGGGCCCGTCAATGTGGAAGCACAACCACGCGCCCGGAACGTCGTGGTGGAGTGAAATCTTACGGCTAGCAGTCCCAAACCTGTTTGCACCTGAACGCCCCATGGGGAGTACTCCGCTATCAGAGATCCCCCATGTGAATCTTTACTCCCATTCATGCAACGCACGTCTTGCTAGTACGCTGGGCCAAGGTGCCTCCTATCGTCACCAACAGTTGTATACGCACACTTCCGCTCAGTCCACGCACCGGCACAGGCGATCAGACTCAAGTGAACAGGAACGAGCGCCCAGGGATGTACAGGCCCCCGAAGGCTGCACATCGCGGGGTTCTAGGGGTTGAGGAATCCCGGCGCACCAACTCAATCGGGCCGACGTAGCCGGTGATGAACCCAGCCTTGGCGGGCTCAAGAGCAGATACAGCACAGTCGGCAGAGGGGGGGGGGCGGCGGCAGCGTCGCCTATGGGCGCAATGGCTTATCCGGCGCGAGCGTGAAGTCAGGGTAGACCCACCTGTATACAGGCAAAGACGCGCGGCCTGGAGTACGACTATCGAGGTACGACATGTGAGGGCGCCTGCCCCCCGCATCCGATTCGTCTGCAAAGTGACACGCTTAAGCGGGGCTCGGAAGCGAAGGCAGTCGGACGCATGGCATGTCTGCGTCGAAAATTGAGGATTACAGGTGACGCGCGCCGTATTCCGGATTCCCCACCACGCTCCCGGG
>CD0073@3
GGAGCCGCGCCTGCGGCAAACGGAATCAAGAGCTAGATCCACCGGGCCGCATCAGGTAAAGGTAGGGTCCCATTAGCGCTGGACACCCGGTCGGCTTCCGAGGATGCTGATTAGATCGCGCCGATCCCCGTAGTTCGACTGGTACTCCTGGCCGGCCCTTCCTGGGGATTGCAGCTCGGGATGCTATCGTCGAATGGGGCCGCCCTTGAATATTTAGGCGGGATTAGCGGCCGCCACGCAGCGCTGCGGTAATGCGCGCCCGCTGTTGGTTGCACGACTGGTGTGCGCAGTGTAGATGCGCGTCAAGCAATCGTGGCTCGCTAATAGTTGCCGGCTGTCCACTTGGCCCTAGGGGAAAGGGGAGTTCTGCTGCGACTCTCCGTCCCAATCCACCTTACCGTAGGACGGGCTGTAATCTCGCCCCACGCCTAATCGTGCATCCGGGTTCTGCCGTCTTTGGAACCGGCAAGACGAAAGGGGCACCGCGCAGTGCCTCTATACACGGGTGATTGGCAGATGCCAAATCCCGCCTTTCAGGAGGAGAGTGCGCCAACTGTCCTGGGAAGGTCCGATCCCGCTCCCGGAGCGTAGAGGCCGGTCCTCCCCTGATATGTAAGCGGATGTTTTAAAGCCCCCGGCAGGAATTCGAGCGGCCGCTGCCCACCCCTCCGTGCAATCTTGGAATTCAACGGTGCACGAACCAGCCTTGGCTAGCAGCCCGTTGGTGTGCCCGAGGGTATGCCTTGGTCTTTGCCGGAAGGACGCGACTCACCGTGACATCGGGCCGGAGTCCTACTTATTGAGGACCCGGGACTATGGGCCGCAGATCGGCGTGGCCGGGACTCGAGCCCCAGGAACAAGCTGCTATGGTCTGCAAGTAAGGTGGCATCGCCCTAACCCTCAGGAGGAGAGTCCCCGTGTGACAATCGCCAGCGGTCAGTTCAAGCCGAAGTGCTCCGAGCAAGAGTCGCTTAGCCACCAGGACGGTCGGCCAAGCATCGCGTATCCACTCATAACGGCTGCACAGCCACGGAAGTGCCTGTTGTGATCGCTCCCCGGGGGCGAGCAGGCACACTTTCCGTGATGTAACGAGGGGCCTGGTCGGAACTCAATCAGCTTGCTGGCCCACCTCGGTGCTCACCGCGCGATTGCGTTGGCGGTTCATTCTTCACAACGGGCTCCAGCGCTGTCGTAGGCGCTCAAATGTCCGGGCCGTCCCAACCTTCAATCCACGTGGATGCAGTTTGGTCCCCAGAGTACTACATGTCCTTCCGAACGGCAAGAGGCGCGGGCCGCTGACCTCAGGGCTGCGCCACCCTTGATGCCGCCTAACCAACGAAGATCATTGCTGGTAGGAGGCGCCACTCTCCGAGCCCACCTTCAGGGGGCTGGCCTCACCCACCACGTTTGCAAGGTGGTTGACCCTTTGGACGACTAACGAGCGGCCACTAGGGGCATTGCGTGTCGGGCGAATGCGCCAATGGCTCTTCGCGCGCGTGGTGACGCTTGCTAAGAGAGTAGCCTAGCTGGCTTTCACGTCCGGGGAAAAGATGGGGCAGGTGCGTGGCCGGCAAAGAGCATCCAGCGGCTGAGCTGTTACAAATCCCCCTTTGGGATCCTTGGCAGAAATCGGTTGGGAGGTCGAGCGTGGACCCGGGTTTTACAAGGCGCTCCACCGGCGATGCGTGCTCCCACGGGAAGGTACGGCATGAGGGCAGTCCTCTTTTTGAAATCCCGCTTAGAGCCAGACGTGGTGTTTAGACTGCGACCGACACTGGGGCGCGTGGTGCCGAGAATGAGCTCGATTCGCAAACGACGGTCCCACCCCTGGGGGTACAGGGAGCATTGCTTTTGCGTGTGACTAGCTCCGGCCTTTAATCTGCCCCGGGTCGTTTTGTTCAACATTCGAGGCAGTTGAAACTATTACCCACCCCCATACCCGCCCACTTTCCCTAAATGGTGTCCTGTCCCACCGTGCCCCTACCAGTGCAGGAGATCGGTAGCTAGTGACGGATAAGTGGCACGGCCGTACCAATCCTTACGGCGGAGCGTCCCGCGTTTACGACTCGCCGGTAACGAACGGCCGTCCCTTTGATGCTTGCACCAATTTCTGTGCGCTGCGACAAACCTAGGCAGCGGCAGCTCCACACACGATCCTGTCGAGAATGGTGAATTATCCCTCCTCCACCTCCCCCGACTATCTACGGCCCATCTAAGATTCATGGATAACCATTCGCGCAGAAGGCTAAGAGCAAATGAGAGCGACGGCATCGAGGACAACGCCACTAGGCGAAGCACCGTCTTGCGTCCTGCTCCTCACCCCCGATTGGCGGGCTTATCTTGTGGGCCGCCATCAGGACCGCGCGTCGGGACGCAGGGTCGGCCTCACATCCATCTTAGTTCCGCGGGTGCTTCAACGCGTATGAAGGGCGTAGCACGACGAGTCAGCCCCTGCGCCTAAGGGACCGAATATAACGCAAATTAGATGCCTAATCCTTCGCCTAGCATGAGTCAGATCGGGGCCTTAGTTACGGTCAGGATGAAGGGTGCAGGACGCGTCTCTATGCAACGCGTGCCCTTCTTCTCCCGGCGGGCGGTTGGAACCGATTCGGGCGTCACTTAGCACGGAACATTGCCCGGTCTGTACCCCCTACATCTCTGGTGAGTAGTTCCGCCCAGGACAGCAACACGTTGCACATGATCGGTGACGGCCCGGAGCAACGGGACACACGCGCCAGCTGCGACCAGGCCCCGGGCAAAATTCGCGGCATTGCTCGCTGTTCCAGCACTACGGGCCTGTGGTGCAAGCCCTATGACCCCGAGTTTAACGCGGCCGGCCCTTCCGGCGACCACCGGCCAGACACCTCCGCGACGAGGGCCGTTAGGTAAAATGTGAAGGCTGATTTACGTGACACCCTGCTCTGGGCCAAGATGGCGAGGAACCTGATCGTTGGAAAAAAGTAGGACGGGCCTGTAAGCTTAGACGCACAGCTACGTGCCCGGCGCGTCGTGACGAAGTGGAATTTTACGGCTAGCAGTCCCAGATCTGTTCGCACCCGGACGCCCCATGGAGAGTGCTTCACCGCCGGAGATCCATTACACGAACCTCTAAGTTTATTAACGCAACGAAAGCCTCGCCAGTACGCGGGGCAGAGGTGCCTACTATCACCGTTAGTAGCTGCACACATGTATGTTTACTCAGTCCGCGCACCGGCACAGGCGATCAGACGCAAGTGAACAATAATAAGCGCTCAGGGATATACAGACCCCTGAGGGTTGCGCCGTGCGGAGTTCTCGAGGTTAGGGAATCCCGGCGCGCCGACTCAATCGGGCCGACGTAGCCGGTGATGAACCCAACTCTGGCGGGCTCAGGGGCAGATACAGCACAGTCAGCAGAGGAGGGGGGGTGGTAGCAGCGTCGCACACGAGTGAAATAGCTCGTCCGTCGCGAGCGTAGAGCCAAGGTATGACCGCCCGTATACAGGCAAAGACGCACGACCTGGAGTACGACTATCGAGGTACGACATGTGAGGGCGCCCGCCTTACACATTTGGCGCGTCCGCAAGGCGATGCACTTAAATTGAGCCCGGAAGCGAAGATAGTCGGATGCATGGCATGTCTGCGTCGGAGGTTGAGGGTTACAGATGACGCGCACCGCCTTCCGGCCCTCCCACCACGCCCCCGGG
>CH1142@1
AGGGCTGAGCCTGCGGCAGACAGAATCACGAGCTAGGTCCGCCGGACCGCATCCGGTAAAGGTAGAATCCCACTAGCGCCAGCCACTCGGTCGGCTCCCGAGGATGCTGATTAGAGCGTGCCGATCCCCGTAGTTCGACTGGTACCCCGGGCCGACCCTTCCTGGGGACTGCGGCTCGGAATGAGGTCGGCGCGCGAGGCCGCCCTCGAATATCCAGGCGGAATTATCGGTCGCCCCATAGCGCTGCGGTAGTACGCGCTCGTTGTTGGTTGCCCGGTTGGCGCTCGCGGTTTAGGTGCGCGCCAAGCAATCGCGGCTCACTGCCAGTGGCTGGCCGGCCACGTGGCCCCCGAGGAAAGGTGAACCCCGCCGCGATTCTCTGTCTCGGCTCACCTTCCCTGAGGACGGACTGCAACCCCGTCTCACGCCTAGTCGTGCATCCGGGTTCTACCGTCTGTGGAACCGGTCAGACGAAAGGGGCCCCGCGCAGTGTCCCTATATCCGGGTAAGCGGCAGATGCCAAATCCCGCCGCTTGAGAAGAGAGTGCAATCACCGGCCTGGGCGTGTCCGACTTAGCCCCTAGGGCGCGGATGCCGGTCCTACCCTGATATGTAAGCGGATTTTTTAGAGCCCCCAGCGGGAACTCGAGCGGCCGCTACCCACCCTTCCACGAAGTCTTGGAGTTCGACGTTGCACGCACAAGTTTCGGCTAATAGCTCGTTGGTATGCTCGAAGATATGCTTCGGTACTTGCCGGGATGACGTGACTCACCGTAGCATCGAGTCGGAGCTCCACTGAGGGGGGACCTGGTCCTATGAGCCGCAGACTGGTGTGACCGGGACTCGAGTCCCATGGACGAGCCGCTATGGTCTGCGAGTAAGGTGGCATCGCCCTAACCCTCAGGAGGAGAGTCCCAGTGTAGTAACTGCCAACGGCCAGTCCAAGCCGAAGTGCTCCGGGCGCGCGTCGTTTAGCCGCCAAAATAGTCGGTCGGGCCCCACGCACTTCCGCCTACCGACTACCAGATCACGAAAATGCCGGCGTCGATTGCCCACTGGGAGCAGGCAGGTGCACTTTTTATGACATAACACGAGGACTGGTTGAGGCGCGGGCAGTTCGCTGGTCCACCTCAATGCCCGCCGTGCGCCCGTTCCGGTGGTCCATTCTTCACAACGGGCTCCAGCGCTGCCGTAGGCGCTCAACTGTCCGGGCCGTACCAACCTTCACGCCACGTGGACGCAGTGGGACACCCAACGTACTACATGCCCTTCTGAACGGCAAGAGGCGCGGGCCGCTGACCTCAGGGCTGCGCCGTCCCTGATGCCTCTCACACCCCGAGGGTCATTGCTGTCAGAAAGCACCACCCTCCGAGCCCGCCTTTAGTGAGCTGGCCTCACTCACCACGTCTAAAAGGTGGCCACCCTTCTGAACGACTAACGAGCGGCCGCTGGGGGCATCACGGATCGGGCGCAGGCGCCAATGGCCCTTCGCGCGCATGGTGACGCTTGCTAAAAGGGTGGCCTAACTGGTTCTCCTGGCTTAGAAAAAACCTGGACAGTCGCGTGGCTGGCAAAGAGCACCCAGTGGCTAAGCTGTTGCGAATATCCCTTTAAACGCTGTTGTAAGACCCGATCGAAAGGCCGAGCGTGGACCCGTGTTGCGCGAGGCGCTCTCCCGGCGGCGCGTGCTCCCACAGGACGGCACAGCGTGAGGGTGGCCCCCTTCCTGGCGTACCACTTGGGGCCCGACGTGGTGGGTGGGCGGCGATAGGCACTGGGGCACGTGGTGCCGAGAGGGCGCTCTAGTCGAAAGCGACGACCCCACCCTTGGGAGTACAGGAAGCACTGATTTTGCGTATGATTAGCGCCGACATTTAATCTGCCCCGGATCGTTTTGTTCGATATCCGAGGCAGTTGAAACTACTCATCACCCCCATACCCTTTCACGTTCCCTAAGCGGTGTCTTGCCCCATCGGACCACTGCCGGTGCAGGGGGCCGGTAGCCGGTGACGGAGGAGCGTTACGGCCATACCGATCTTTCTAGCGGAGCTTCCTATGTCCATGGTTCGCCAGTAACGAACGGCCGTCCTTTTTATGCTTGCGCCAACCTCTGTGCGCCTCGATACACCTATGCAGCGGCAGTTCCGCGCGCGGGCCTGTCGATAACGACGGATTACTCCTCCTCCACCTCACCCGACCATCCACGGCCCATCTAGGATTCATGGGTAACCCTTCGCGCAGAAGGCCCAGAGCAAAGGGAAGTGACGGCGTCGAGGGTAATGCCACTAGGCGAAGCACTGTCCTGCTGCCCGTGCCTCACCCCTGATCGGCGGGCTTATAGTGTGGGCCGCCGTCAGGCCCGCGCGTCGGGACGCAAGATCGGTCTCACATAAATCCTAGTTCCACGAGCGCTTAAACGCGTATGGAAGGCAGAGCGCGACGAGTCGGCTCCTGCGCTCAAGGGATCGAATATAACGCAAATTAGATACCTACTCCTTCGCCGAGCACGAGTCGAACCGGGGCCCTAGTGACGGTCAGGGTGGGGGGTGCAAGACGTGTCTTTATACAACGCGTGTCCTTCTTCCCCCGGCGGGCGGTTGGAACCGATCCGGGCGTCACTTAGCCCGGACCGTTGCCCGATCTGTACCCCCTACGTCCCTGGTGAGTAGTTCCGCCCAGGACAGCAGCGCACTGCACATGGGCAGCGACGGCCCGGAGCAACGGGCCGCACGCGTCAGCTGTGATCAGATTCCGGGCGGAATGCGTGGTGCGATTCGCCGCCCTGGAACCACGGGCCTTTGGTGCAAGCCCTCCGGCCCCGAGCTCAGCGCGACCAGCCCTGCCGGCGACCACCGGCCAGCCACCTCCGCGACTAAGGCCGTTAGGTAGAACGCGAAGACTGATTTCCGTGGCACCCTGCTCTGGGCCAAGATGGCGAGGAACCTGATCGTCGAAAAAAAGTAGGGCGGGCCCGTAAGCGTGGACGCACAGTCACGTGCCATACGCGTCGTGGCGGAGTGAAGGCCTACGGCCAGCAGTCCCAGACCCGTTCGCATCCGAACACCCTATAGGGGGTGCTCCGCTATCGGAGATCCATCATGTGAATCTCTACTTCCATTCATGCAACTAAAGTCTCGCTAGCACGCTGGGCCAAGGCGCCCCCTCTCGCCATCAGTAGTTGCACACATATATGTTTACTCAGTCCACGCACCGGCACAGGCGATCAGACTCAAGTGAACAGGAACGAGCGCCCAGGGACAGCCAGACCCCTGAGGGCTGCGCATCGCGGGGTTCTAGGGGTTGAGGAATCCCGGCGCACCAACTCAATTGGGCCGACATGGCCGGTGACGAGCTCAACCTTGGCGGGCTCAGGGGCAGACACAGCACAGTCGGCAGAGGGGGGGGGGCGGCGGTAACATCGCCTATGGGCGCAACGGACTATCCGTTGCGAGCGCGGAACCAGGGTAGGACTATACGTATACAGGCCAAGACGTGCGACCTGGAGTACGACTGTCAGTGTACGACATGTGAGGGCGCCCGCCTTCCACATCCGATTCGTCTGCAAAGTGACACGCTTAAGCGGGGCTCGGAAGCGAAGGCAGTCGGACGCATGGCATGTCTGCGTCGGAAGTTGAGGATTACAGGTTACGCGCACCGTATTCCGGCTCTCCCACCACGCTCCCGGG
>CL0096@3
GGAGCCGCGCCTGCGGCAAACGGAATCACGAGCTAGATCCACCGGGCCGCATCAGGTAAAGGTAGGGTTCCATTAGCGCTGGACACCCGGTCGGCTTCCGAGGATGCTGATTAGATCGCGCCGATCCCCGTAGTTCGACTGGTACCTCTGGCCGGCCCTTCCTGGGGACTGCAGCTCGGGATGCTATCGTCGAATGGGGCCGCCCTTGAATATTTAGGCGGAATTAGCGGCCGCCACGCAGCGCTGCGGTAGTGCGCGCCCGCTGTTGGTTGCACGACTGGCGTGCGCAGTGTAGATGCGCGTCAAGCAATCGTGGCTCGCTAATAGTTACCGGCTGTCCACTTGGCCCTAGGGGAAAGGGGAGTTCTGCTGCGACTCTCCGTCCCAATCCACCCTACCGTAGGACGGGCTGTAATTTCGCCCCACGCCTAATCGTGCATCCGGGTTCTGCCGTCTTTGGAACCGGCAAGACGAAAGGGGCACCGCGCAGTGCCTCTATACACGGGTGATTGGCAGATGCCAAATCCCGCCTTTCAGGAGGAGAGTGCGCCAACTGTCCTGGGAAGGTCCGATCCCGCTCCCGGAGCGTAGAGGCCGGTCCTCCCCTGATATGTAAGCGGATGTTTTAAAGCCCCCGGCAGGAATTCGAGCGGCCGCTACCCACCCCTCCGTGCAATCTTGGAATTCAACGGTGCACGAACCAGCCTTGGCTAGCAGCCCGTTGGTGTGCCCGAGGGTATGCCTTGGTCTTTGCCGGAAGGACGCGACTCACCGTGACATCGGGCCGGAGTCCTACTTATTGAGGACCCGGGACTATGGGCCGCAGATCGGCGTGGCCGGGACTCGAGCCACAGGGACAAGCTGCTATGGTCTGCAAGTAAGGTGGCATCGCCCTAACCCTCAGGAGGAGAGTCCCCGTGTGACAATCGCCAGCGGTCAGTTCAAGCCGAAGTGCTCCGGGCAAGAGTCGCTTAGCCACCAGGACGGTCGGCCAAGCATCGCGTACCCACTCATAACGGCTGCACAGCCACGAAAGTGCCTGTTGTGATCGCTCCCCGGGGGCAAGCAGGCACACTCTCCGTGATGTAACGAGGGGCCTGGTTGGAACTCAATCAGCTTGCCGGTCCACCTCGGTGCTCACCGCGCGCTTGCGTTGGCGGTTCATTCTTCACAACGGGCCCCAGCGCTGTCGTAGGCGCTCAAATGTCCGGGCCGTCCCAACCTTCAATCCACGTGGACGCAGTTTGGTCCCCAGAGTCCTACATGTCCTTCCGAACGGCAAGAGGCGCGGGCCGCTGACCTCAGGGCGGCGCCACCCTTGATGCCGCCTAACCAACGAAGGTCATTGCTGGTAGGAGGCGCCACCCTCCGAGCCCACCTTCAGGGGGCTGGCCTCACCCACCACGTTTGCAAGGTGGTTGACCCTTTGGACGACTAACGAGCGGCCACTAGGGGCATTGCGTGTCGGGCGCATGCGCCAATGGCTCTTCGCGCGCGTGGTGACGCTTGCTAAGAGAGTAGCCTAGCTGGCTTTCACGTCCGGGGAAAAGATGGGGCAGGTGCGTGGCCGGCAAAGCGCATCCAGCGGCTGAGCTGTTACAAATCCCCCTTTGGGATCCTTGTCAGAAATCGGTTGGGAGGTCGAGCGTGGACCCGGGTTTTACGAGGCGCTCCACCGGCGATGCGTGCTCCCACGGGAAGGTACGGCATGAGGGCAGTCCTCTTTTTGAAATCCCGCTTAGAGCCAGACGTGGTGTTTAGACTGCGACCGACGCTGGGGCGCGTGGTGCCGAGAATGAGCTCGATTCGCAAACGACGGTCCCACCCCTGGGGGTACAGGGAGCACTGCTTTTGCGTGTGACTAGCTCCGGCCTTTAATCTGCCCCGGGTCGTTTTGTTCAACATTCGAGGCAGTTGAAACTATTACCCACCCCCATACCCGCCCACTTTCCCTAAATGGTGTCCTGTCCCACCGTGCCCCTACCAGTGCAGGAGATCGGTAGCTGGTGACGGAGAAGTGGCACAACCGTACCAATCCTTACGGCGGAGCTTCCCGCGTTTACGACTCGCCGGTAACGAACGGCCGTCCCTTTGATGCTTGCACCAATTTTTGTGCGCTGCGACAAACCTAGGCAGCGGCAGCTCCACACACGATCCTGTCGAGAATGGTGAATTATCCCTCCTCCACCTCCCCCGACTATCTACGGCCCATCTAAGATTCATGGATAACCATTCGCGCAGAAGGCTAAGAGCAAATGAGAGTGCCGGCATCGAGGACAACGCCACTAGGCGAAGCACCGTCTTGCGTCCTGCGCCTCACCCCCGATTGGCGGGCTTATCTTGTGGGCCGCCATCAGGACCGCGCGTCGGGACGCAGGGTCGGCCTCACATCCATCTTAGTTCCGCGGGTGCTTCAACGCGTATGAAGGGCGTAGCACGACGAGTCAGCCCCTGCGCCTAAGGGACCGAATATAACGCAAATTAGATGCCTAATCCTTCGCCTAGCATGAGTCAGATCGGGGCCTTAGTTACGGTCAGGATGAAGGGTGCAGGACGCGTCTCTATGCAACGCGTGCCCTTCTTCTCCCGACGGGCGGTTGGAACCGATTCGGGCGTCACTTAGCACGGAACATTGCCCGGTCTGTACCCCCTACATCTCTGGTGAGTAGTTCCGCCCAGGACAGCAACACGTTGCACATGGTCGGTGACGGCCCGGAGCAACGGGACACACGCGCCAGCTGCGACCAGGCCCCGGGCGAAATTCGCGGCATTGCTCGCTGTTCCAGCACTACGGGCCTTTGGTGCAAGTCCTATGACCCCGAGTTTAACGCGGCCGGCCCTTCCGGCGACCACCGGCCAGCCACCTCCGCGACGAGGGCCGTTAGGTAGAATGCGAAGGCTGATTTACGTGACACCCTGCTCTGGGCCAAGATGGCGAGGAACCTGATCGTTGGAAAAAAGTAGGACGGGCTTGTAAGCTTAGACGCACAGCTACGTGCCCGGCGCGTCGTGACGAAGTGGAATTTTACGGCTAGCAGCCCCAGATCTGTTCGCGCCCGGACGCCCCATGGAGAGTGCTCCACCGCCGGAGATCCATTACACGAACCTCTAAGTTTATTAATGCAACGAAAGCCTCGCCAGTACGCGGGGCAGAGGTGCCTACTATCACCGTTAGTAGCTGCACACATGTATGTTTACTCATTCCACGCACCGGCACAGGCGATTAGACGCAAGTGAACAATAATAAGCGCTCAGGGATATACAAACCCCTGAGGGTTGCGCCGTGCGGAGTTCTCGAGGTTAGGGAATCCCGGCGCGCCGACTCAATCGGGCCGACGTAGCCGGTGATGAACCCAACTCTGGCGGGCTCAGGGGCAGATACAGCACAGCCAGCAGAGGAGGGGGGGTGGTAGCAGCGTCGCACACGAGTGAAATAGCTCGTCCGTCGCGAGCGTAGAGCCAAGGTATGACCACCCGTATACAGGCAAAGACGCACGACCTGGAGTACGACTATCGAGGTACGACATGTGAGGGCGCCCGCCTTACACATTTGGCGCGTCCGCAAGGCGACGCACTTAAATTGAGCCCGGAAGCGAAGGTAGTCGGATGCATGGCATGTCTGCGTCGGAGGTTGAGGGTTACAGATGACGCGCACCGCCTCCCGGCCCTCCCACCACGCCCCCGGG
>CH1071@1
AGGGCTGAGCCTGCGGTAGACAGAATAACGAGTTAGGTCCGCCGGGCCGCATTCGGTGAAGGTAGGACCCCATTAGCGCCGGACACCCGGTCGGCTTCCGAGGATGCTGATTAGATCGCGCCGATCCCCGTAGTTCGACTGGTACCCCGGGCCGGCCCTTCCTGGGGACTGCAGCTCGGGATGAGGTCGGCGCGCGAGGCCGCCCTCGAATATCCAGGCGGAATTATCGGCCGCCACGCAGCGCTGCGGTAGTGCGCGCCCGCTGTTGGTTGCACGACTGGCGTGCGCAGTGTAGGTGCGCGTCAAGCAATCGTGGCTCGCTAATAGTGGCCGGCTGGCCACTTGGCCCTAGGGGAAAGGGGAGCTCTGCTGCGACTCTCCGTCCCAATCCACCTTACCGTAGGACGGGCTGCAACCCCGTCTCACACCCAATCGTGCATCTTGATTCTACCGTCTGTGGAACCGGCCAGCCAAGAGAAAACCCGCGCAGTGTCCCTATATCCGGGTAAGCGGCAGATGCCAAATCCCGCCGCTTGAGAAGAGAGTGCAATCACCGGCCTGGGAAGGTCCGATCCCGCTCCCGGGGCGTAGAGGCCGGTCCTCCCCTGATATGTAAGCGGATTTTTTAGAGCCCCCAGCGGGAACTCGAGCGGCCGCTACCCACCCTTCCATGCAATCTTGGAGTTCGACGTTGCACGCACAAGTTTCGGCTAATAGCTCGTTGGTATGCTCGAAGATATGCTTCGGTACTTGCCGGGATGACGTGACTCACCGTAGCATCGAGTCGGAGCTCCACTGAGGGGGGACCTGGTCCTATGAGCCGCAGACTGGTGTGACCGGGACTCGAGTCCCATGGACGAGCCGCTATGGTCTGCGAGTAAGGTGGCATCGCCCTAACCCTCAGGAGGAGAGTCCCAGTGTAGTAACTGCCAACGGCCAGTCCAAGCCGAAGTGCTCCGGGCGCGCGTCGTTTAGCCGCCAAAATAGTCGGTCGGGCCCCACGCACTTCCGCCTACCGACTACCAGATCACGAAAATGCCGGCGTCGATTGCCCACTGGGAGCAGGCAGGTGCACTTTTTATGACATAACACGAGGACTGGTTGAGGCGCGGGCAGTTCGCTGGTCCACCTCAATGCCCGCCGTGCGCCCGTTCCGGTGGTCCATTCTTCACAACGGGCTCCAGCGCTGCCGTAGGCGCTCAACTGTCCGGGCCGTACCAACCTTCACGCCACGTGGACGCAGTGGGACACCCAACGTACTACATGCCCTTCTGAACGGCAAGAGGCGCGGGCCGCTGACCTCAGGGCTGCTTCGTCCCTGATGACGCCTAACCAACGAAGGTTATTGCTGTCAGAAAGCACTACCCTCCGAGCCCGCCTCCAGGGGGCTGGCCCCACCCACCACGTCTAAAAGGTGGCCACCCTTCTGGACGACTAACGAGCGGCCGCTGGGGACATCACGGGTCGGGCGCAGGCGCCAATGGCTCTTCGTGCACGCGGTGACGCCGGCTCAAAGAGTGGCCTAACTGGTTCTCCTGGCTTAGAAAAAACCTGGACAGTCGCGTGGCTGGCAAAGAGCACCCAGTGGCTAAGCTGTTGCGAATATCCCTTTAAACGCTGTTGTAAGACCCGATCGAAAGGCCGAGCGTGGACCCGTGTTGCGCGAGGCGCTCTCCCGGCGGCGCGTGCTCCCACAGGACGGCACAGCGTGAGGGTGGCCCCCTTCCTGGCGTACCACTTGGGGCCCGACGTGGTGGGTGGGCGGCGATAGGCACTGGGGCACGTGGTGCCGAGAGGGCGCTCTAGTCGAAAGCGACGACCCCACCCTTGGGAGTACAGGAAGCACTGATTTTGCGTATGATTAGCGCCGACATTTAATCTGCCCCGGATCGTTTTGTTCGATATCCGAGGCAGTTGAAACTACTCATCACCCCCATACCCTTTCACGTTCCCTAAACGGTGTCTTGCCCCATCGTACCACTGCCGGTGCAGGGGACCGGTAGCCGGTGACGGAGGAGCGTCACGGCCATACCGATCTTTCTGGCGGAGCTTCCCACATCCACGGCTCGTCGGTAACGAACGGCCGTTCTTTTTATGCTTGCGCCAATCTCTGTGCGCCTCGATACACCTATGCGGCGGCAGCTCCGCACGCGGGCCTGTCGAGAACGACGGATTACTCCTCCTCCACCTCACCCGACTATCTACGGCCCATCGAAGGTGCATGGGTAACCCTTCGCGCAGAAGGCCAAGAGCAAAGGAAAGTGACGGCGTCGATGGCGACGCCACTAGGCGAAGCAATGTCCTGCTGCCCGTGCCTCACCCTTGATCGGTGGGCTTATAGTGTGGGCCGCCGTCAGGCCCGCGCGTCGGGACGCAAGGTCGGTCTCACATAAATCCTGGTTCCGCGGGCGCTTAGACGCGTATAAAGGACGTAGCGCAGTTAGTCAGCCCCTGCGCTCAAGGGATCGAATATAACGCAAATTAGATACCTACTCCTTCGCCGAGCACGAGTCGAACCGGGGCCCTAGTGACGGTCAGGGTGGGGGGTGCAAGACGTGTCTTTATACAACGCGTGTCCTTCTTCCCCCGGCGGGCGGTTGGAACCGATCCGGGCGTCACTTAGCCCGGACCGTTGCCCGATCTGTACCCCCTACGTCCCTGGTGAGTAGTTCCGCCCAGGACAGCAGCGCACTGCACATGGGCAGCGACGGCCCGGAGCAACGGGCCGCACGCGCCAGCTGTGATCAGATTCCGGGCGGAATGCGTGGTGCGATTCGCTGTTCCGGCACTACGGGCCTTTGGTGCAAGCCCTCCGGCCCCGAGCTCAACGCGACCGGCCCTGACGGCGACCACCGGCCAGCCACCTCCGCGACGGAGGCCGTTAGGTAGCACGCGAAGACTGATTTATGTGGCACCCTACTTTGGACCAAAATGGCGAGGAACTCGATCGTCGACAAAGAGTAGGGCGGGCCCGTAAGCGGGGACGCACAACCACATGCCATACGCGTCGTGGCGGAGTGAAGGTCTACGGCTAGCAGTCCCAGACCCGTTCGCATCTGAACACCCTATAAGGAGTGCTCCGCTATTAGAGACCCCCCATGTGAATCTTTACTTCCACTCATGCAACGAAAGCCTCGCTAGCACGTTGGGCCAGGACGCCCCATCTCGTCACCAACAGTTGTATACATATATGTTTACTCAGTCCACGCACCGGCACAGGCGATCAGACTCAAGTGAACGAGAACGAGCGTCCAGGGGTGTACAGGCCCCTGAGGGCTGCACATCGCGGGGTTCTAGAAATTGAAGAATCCCGACGCACCAACTCCATTGGGCCGACGTGACTGGTAATGAGCTCAACCTTGGCGGGCTCCGGGGCAGACACAGCATAATCGGCAGAGGGGGGGGAGTGGTGGCAGCGCCGCCTATGGTCGCAACGGCTTATCCGTTGCGAGCGTGGAGCCAGGGTAGGATCACCCGTATACAGGCAAAGACGTGCGACCTGGAGTACGACTATCGAGGTACGACATGTGAGGGCGCCCGCCTTCCACATCTGGCGCGTCCGCAAAGCGACACGCTTAAACGGAGCCCGGAAGCGAAGGTAGTCGGACGCATGGCATGTTGGCGTCGGAAGTTGAGGGTTACAGATGACGCGCGCCGTATTCCGGCCCTCCCACCACGCCCCCGGG
>CH1153@1
AGGGCTGAGCCTGCGGTAGACAGAATAACGAGTTAGGTCCGCCGGGCCGCATTCGGTGAAGGTAGGATCCCACTAGCGCCAGCCACTCGGTCGGCTTCCGAGGATGCTGATTAGAGCGTGCCGATCCCCATAGTTCGACCGGTACCCCGGGCCGACCCTTCCCGGGGACTGCGGTTCGGAATGAGGTCGGCGCGCGAGGCCGCCCTCGAATATCCAGGCGGAATTATCGGCCGCCACGCAGCGCTGCGGTAGTGCATGCCCACTACTGTCTGTCCGGTTGGCGTGTGCAGTGTAGGTACGCGCCGAGCAATCGCGGCTCACTGCCAGTGGCTGGCCGGCCACGTGGCCCTAGGGGAAAGGGGAGCTCTGCTGCGATTCTCTGTCTCAATCCACCTTACCGTAGGACGGGCTGTAATCTCGCCTCACGCCCAATCGTGCATCTTGATTCTACCGTCTGTGGAACCGGCCAGCCAGAAGGGGACCCGCGCAGTGTCCCTATATCCGGGTAAGCGGCAGATGCCAAATCCCGCCGCTTGAGAAGAGAGTGCACCCACTGGCCTGGGCGGGTCCGACCCCGCTCCCGGGGCGTAGAGGCCGGTCCTCCCCTGATATGTAAGCGGATTTTTTAGAGCCCCCAGCGGGAACTCGAGCGGCCGCTACCCACCCTTCCATGCAATCTTGGAGTTCGACGTTGCACGCACAAGTTTCGGCTAATAGCTCGTTGGTATGCTCGAAGATATGCTTCGGTACTTGCCGGGATGACGTGACTCACCGTAGCATCGAGTCGGAGCTCCACTGAGGGGGGACCTGGTCCTATGAGCCGCAGACTGGTGTGACCGGGACTCGAGTCCCATGGACGAGCCGCTATGGTCTGCGAGTAAGGTGGCATCGCCCTAACCCTCAGGAGGAGAGTCCCAGTGTAGTAACTGCCAACGGCCAGTCCAAGCCGAAGTGCTCCGGGCGCGCGTCGTTTAGCCGCCAAAATAGTCGGTCGGGCCCCACGCACTTCCGCCTACCGACTACCAGATCACGAAAATGCCGGCGTCGATTGCCCACTGGGAGCAGGCAGGTGCACTTTTTATGACATAACACGAGGACTGGTTGAGGCGCGGGCAGTTCGCTGGTCCACCTCAATGCCCGCCGTGCGCCCGTTCCGGTGGTCCATTCTTCACAACGGGCTCCAGCGCTGCCGTAGGCGCTCAACTGTCCGGGCCGTACCAACCTTCACGCCACGTGGACGCAGTGGGACACCCAACGTACTACATGCCCTTCTGAACGGCAAGAGGCGCGGGCCGCTGACCTCAGGGCTGCGCCGTCCCTGATGCCTCTCACACCCCGAGGGTCATTGCTGTCAGAAAGCACCACCCTCCGAGCCCACCCCCAGTAGGCCTGCCCCACTCACCACGTCTAAAAGGTGGCCACCCCTTGGGACGACCAACGAGCGGCCGACGGGGGCATCGAGGATCGGGCGCAGGCACCAATGGCTCTTCGCGCGCGTGGTGACGCTTGCTAAAAGAGTGGCTTAGTTGGTTCTCCTGGCTTAGAAAAAACCTGGACAGTCGCGTGGCTGGCAAAGAGCACCCAGTGGCTAAGCTGCTGCGAATATCCCTTTAAACGCTGTTGTAAGACCCGATCGAAATGCCGAGCGTGGACCCGTGTTGCGAGAGGCGCTCTCCCGGCGGCGCGTGCTCCCACAGGACGGCACAGCGTGAGGGTGGCCCCCTTCCTGGCGTACCACTTGGGGCCCGACGTGGTGGGTGGGCGGCGATAAGCACTGGGGCACGTGGTGCCGAGAGGGCGCTCTAGTCGAAAGCGACGACCCCACCCTTGGGAGTACAGGAAGCACTGATTTTGCGTATGATTAGCGCCGACATTTAATCTGCCCCGGACCGTTTTGTTCGATATCCGAGGCAGTTGAAACTACTCATCACCCCCATACCCTTCCATGTTCCCTAAGCGGTGTCCTGCCCCATCGTACCACTGCCGGTGCAGGGGACCGGTAGCCGGTGACGGAGGAGCGTCACGGCCATACCGATCTTTCTGGCGGAGCTTCCCACATCCACGGCTCGTCGGTAACGAACGGCCGTTCTTTTTATGCTTGCGCCAATCTCTGTGCGCCTCGATACACCTATGCGGCGGCAGCTCCGCACGCGGGCCTGTCGAGAACGACGGATTACTCCTCCTCCACCTCACCCGACCATCCACGGCCCATCTAGGATTCATGGGTAACCCTTCGCGCAGAAGGCCCAGAGCAAAGGGAAGTGACGGCGTCTATGGCGACGCCACTAGGCGAAGCACTGTCCTGCTGCCCGTGCCTCACCCCTGATCGGCGGGCTTATAGTGTGGGCCGCCGTCAGGCCCGCGCGTCGGGACGCAAGGTCGGTCTCACATAAATCCTGGTTCCGCGGGCGCTTAGACGCGTATGAAGGACGTAGCGCAGTTAGTCAGCCCCTGCGCTCAAGGGATCGAATATAACGCAAATTAGATACCTACTCCTTCGCCGAGCACGAGTCGAACCGGGGCCCTAGTGACGGTCAGGGTGGGGGGTGCAAGACGTGTCTTTATACAACGCGTGTCCTTCTTCCCCCGGCGGGCGGTTGGAACCGATCCGGGCGTCACTTAGCCCGGAACGTTGCCCGATCTGTACCCCCTACGTCCCTGGTGAGTAGTTCCGCCCAGGACAGCAGCGCACTGCACATGGGCAGCGACGGCCCGGAGCAACGGGCCGCACGCGCCAGCTGCGATCAGATTCCGGGCGGAATTCGCGGCATGGCTCGCTGTTCCGGCACTACGGGCCTTTGGTGCAAGCCCTCCGGCCCCGAGCTCAGCGCGACCAGCCCTGCCGGCGACCACCGGCCAGCCGCCTTCGCGATGAAGGCCGTTAGGTAGAACGCGAAGGCTGATTTACGTGACACCCTGCTCTGGGCCAAGATGGCGAGGAACCTGACCGTCGAAAAAAAGTAGGGCGGGCCCGTAAGCGGGGACGCACAACCACGTGCCCGGAGCGTCGTGGTGGAGTGAAGGTCTACGGCCAGCAGTTCCAGACCCGTTCGCATCCGAACACCCTATAAGGGGCGCTCCACCATCGGAGACCCCCCATGTGAATCTTTACTCCCATTCATGCAACGCAAGTCTTGCTAGTACGCTGGGCCAAGGTGCCTCCTATCGTCACCAACAGTTGTATACGCACACTTCCGCTCAGTCCACGTATCGACACGGGCGATCAGACTCAAGTGAACGAGAACGAGCGTCCAGGGGTGTACAGGCCCCTGAGGGCTGCACATCGCGGGGTTCTAGAAATTGAAGAATCCCGACGCACCAACTCCATTGGGCCGACGTGACTGGTAATGAGCTCAACCTTGGCGGGCTCCGGGGCAGACGCAGCACAGTCGGCAGAGGGGAGGGAGTGGTGGCAGCGCCGCCTATGGTCGCAACGGCTTGTCCGTTGCGAGCGTGGAGCCAGGGTAGGACTATACGTATACAGGCCAAGACGTGCGGCCTGGAGTACGACTGTCAGTGTACGACATGTGAGGGCGCCCGCCTTCCACATCTGGCGCGTCCGCAAAGCGACACGCTTAAACGGAGCCCGGAAGCGAAGGCAGTCGGACGCATGGCATGTCTGCGTCGGAGGTTGAGGATTACAGGTGACGCGCACCGTATTCCGGCTCTCCCACCACGTTCCCGGG
>ID0013@3
GGAGCCGCGCCTGCGGCAAACGGAATCACGAGCTAGATCCACCGGGCCGCATCAGGTAAAGGTAGGGTCCCATTAGCGCTGGACACCCGGTCGGCTTCCGAGGATGCTGATTAGATCGCGCCGATCCCCGTAGTTCGACTGGCACCCCTGGCCGGCCCTTCCTGGGGACTGCAGCTCGGGATGCTATCGTCGAATGGGGCCGCCCTTGAATATTTAGGCGGAATTAGCGGCCGCCACGCAGCGCTGCGGTAGTGCGCGCCCGCTGTTGGTTGCACGACTGGCGTGCGCAGTGTAGGTGCGCGTCAAGCAATCGTGGCTCGCTAATAGTGGCCGGCTGTCCACTTGGCCCTAGGGGAAAGGGGAGTTCTGCTGCGACTCTCCGTCCCAATCCACCTTACCGTAGGACGGGCTGTAATCTCGCCCCACGCCTAATCGTGCATCCGGGTTCTGCCGTCTTTGGAACCGGCAAGACGAAAGGGGCCCCGCGCAGTGCCTCTATACACGGGTGATTGGCAGATGCCAAATCCCGCCTTTCAGGAGGAGAGTGCGCCAACTGTCCTGGGAAGGTCCGATCCCGCTCCCGGAGCGTAGAGGCCGGTCCTCCCCTGATATGTAAGCGGATGTTTTAAAGCCCCCGGCAGGAATTCGAGCGGCCGCTACCCACCCCTCCATGCAATCTTGGAATTCAACGGTGCACGAACCAGCCTTGGCTAACAGCCCGTTGGTGTGCCCGAGGGTATGCCTCGGTCCTTGCCGGAATGACGCGACTCACCGTGACATCGGGCCGGAGTCCTACTTATGGAGGACCCGGGACTATGGGCCGCAGATCGGCGTGGCCGGGACTCGAGCCCCAGGGACAAGCTGCTATGGTCTGCGAGTAAGGTGGCATCGCCCTAACCCTCAGGAGGAGAGTCCCCGTGTGACAATCGCCAGCGGCCAGTCCAAGCCGAAGTGCTCCGGGCAAGAGTCGCTTAGCCACCAGGACGGTCGGCCAAGCATCGCGTACCTACTCATAACGGCTGCACAGCCACGAAAGTGCCTGTTGTGATCGCTCCCCGGGGGCAAGCAGGCACACTTTCCATGATGTAACGAGGGGCCTGGTTGGGACTCAAGCAGCTTGCTGGTCCACCTCGGTGCTCACCGCGCGCTCGCGCCGGCGGTTCATTCTTCACAACGGGCTCCAGCGCTGTCGTAGGCGCTCAAATGTCCGGGCCGTCCCAACCTTCAATCCACGTGGACGCAGTTTGGTCCCCAGAGTACTACATGTCCTTCCGAACGGCAAGAGGCGCGGGCCGCTGACCTCAGGGCTGCGCCACCCTTGATGCCGCCTAACCAACGAAGGTCATTGCTGGTAGAAGGCGCCACCCTCCGAGCCCACCTTCAGGGGGCTGGCCTCACCCACCACGTCTGCAAGGTGGTTGACCCTTTGGACGACTAACGAGCGGCCACTAGGGGCATTGCGGGTCGGGCGCATGCGCCAATGGCTCTTCGCGCGCGTGGTGACGCTTGCTAAGAGAGTAGCCTAGCTGGCTTTCACGTCCGGGGAAAAGATGGGGCAGGTGCGTGGCCGGCAAAGAGCATCCAGCGGCTAAGCTGTTACAAATCCCCCTTTGGGATCCTTGGCAGAAATCGGTTGGGAGGTCGAGCGTGGACCCGGGTTTTACGAGGCGCTCCACCGGCGATACATGCTCCCACGGGAAGGTACGGCATGAGGGCAGTCCTCTTTTTGAAATCCCGCTTAGGGCCAGACGTGGTGTTTAGACTGCGACCGATACTGGGGCGCGTGGTGCCGAGAATGAGCTCGATTCGCAAACGACGGTCCCACCCCTGGGGGTACAGGGAGCACTGCTTTTGCGTGTGACTAGCTCCGGCCTTTAATCTGCCCCGGGTCGTTTTGTTCGACATTCGAGGCAGTTGAGACTATTACCCACCCCCATGCCCGCCCACTTTCCCTAAATGGTGTCCTGTCCCACCGTGCCCCTACCGGTGCAGGAGATCGGTAGCCGGTGACGGAGGAGTGGCACGGCCGTACCGATCTTTACGGCGGAACTTCCCGCGTTCACGACTCGCCGGTAACGAACGGCCGTCCCTTTGATGCTTGCGCCAATTTCTGTGCGCTTCGACAAACCTAGGCAGCGGCAGCTCCACACACGATCCTGTCGAGAATGGTGAATTATCCCTCCTCCACCTCCCCCGACTATCTACGGCCCATCTAAGATTCATGGATAGCCATTCGCGCAGAAGGCTAAGAGCAAAGGAGAGTGACGGCATCGAGGACAACGCCACTAGGCGAAGCACTGTCTTGCGGCCTGCGCCTCACCCCTGATCGGCGGGCTTATCGTGTGGGCCGCCATCAGGACCGCGCGTCGGGACGCAAGGTCGGCCTCACATCCATCTTAGTTCCGCGGGTGCTTCAACGCGTATGAAGGGCGTAGCACGACGAGTCAGCCCCTGCGCCTAAGGGACCGAATATAACGCAAATTAGATGCCTAATCCTTCGCCTAGCATGAGTCAGATCGGGGCCTTAGTTACGGTCAGGATGAAGGGTGCAGGACGCGTCTCTATGCAACGCGTGCCCTTCTTCTCCCGGCGGGCGGTTGGAACCGATTCGGGCGTCACTTAGCACGGAACATTGCCCGGTCTGTACCCCCTACATCTCTGGTGAGTAGTTCCGCCCAGGACAGCAGCACGCTGCACATGGTCGGTGACGGCCCGGAGCAACGGGACACACGCGCCAGCTGCGACCAGGCCCCGGGCGAAATTCGCAGCATTGCTCGCTGTTCCAGCACTACGGGCCTTTGGTGCAAGCCCTATGACCCCGAGTTTAACGCGGCCGGCCCTTCCGGCGACCACCGGCCAGCCACCTCCGCGACGAGGGCCGTTAGGTAGAATGCGAAGGCTGATTTACGTGACACCCTGCTCTGGGCCAAGATGGCGAGGAACCTGATCGTTGGAAACAAGTAGGACGGGCCTGTAAGCTTAGACGCACAGCTACGTGCCCGGCGCGTCGTGACGAAGTGGAATTTTACGGCTAGCAGTCCCAGATCTGTTCGCACCCGAACGCCCCATGGAGAGTGCTCCACCGCCGGAGATCCATTACACGAACCTCTAAGTTTATTAATGCAACGAAAGCCTCGCCAGTACGCTGGGCAGAGGTGCCTCCTATCACCGTTAGTAGCTGCACACATGTATGTTTACTCAGTTCACGCACCGGCACAGGCGATCAGACTCAAGTGAACAATAATAAGCGCTCAGGGATATACAGACCCCTGAGGGTTGCGCCGTGCGGAGTTCTCGAGGTTAGGGAATCCCGGCGCGCCGACTCAATCGGGCCGACGTAGCCGGTGATGAACCCAACTCTGGCGGGCTCAGGGGCAGATACAGCACAGTCAGCAGAGGAGGGGGGGTGGTAGCAGCGTCGCACACGAGTGAAATAGCTCGTCCGTCGCGAGCGTAGAGCCAAGGTATGACCACCCGTATACAGGCAAAGACGCACGACCTGGAGTACGACTATCGAGGTACGACATGTGAGGGCGCCCGCCTTACACATTTGGCGCGTCCGCAAGGCGACGCACTTAAATTGAGCCCGGAAGCGAAGGTAGTCGGATGCATGGCATGTCTGCGTCGGAGGTTGAGGGTTACGGATGACGCGCACCGCCTTCCGGCCCTCCCACCACGCCCCCGGG
>CH1098@1
AGGGCTGAGCCTGCGGCAAACAGAATCACGAGCTAGGTCCGCCGGACCGCATCCGGTAAAGGTAGAATCCCACTAGCGCCAGCCACTCGGTCGGCTCCCGAGGATGCTGATTAGAGCGTGCCGATCCCCGTAGTTCGACTGGTACCCCGGGCCGACCCTTCCTGGGGACTGCGGCTCGGAATGAGGTCGGCGCGCGAGGCCGCCCTCGGATATCCAGGCGGAATTATCGGCTGCCACGCAGCGCTGCGGTAGTGCATGCCCACTACTGTCTGTCCGGTTGGCGTGTGCAGTGTAGGTGCGCGTCGAACAATCGCGGCTCACTGCCATTGGCTGGCCGGTCACGTGGCCCTAGGGGAAAGGGGAGCTCTGCTGCGATTCTCTGTCTCAATCCATATTCCCGTAGGACGGGCTGTAATCCCGTCTCACGCCCAATCGTGCATCTTGATTCTACCGTCTGTGGAACCGGTCAGCCAAGAGAAAACCCGCGCAGTGTCCCTATATCCGGGTAAGCGGCAGATGCCAAATCCCGCCGCTTGAGAAGAGAGTGCAATCACCGGCCTGGGAAGGTCCGACTTAGCTCCTAGGGCGTAGAGGCCGGTCCTCCCCTGATATGTAAGCGGATTTTTTAGAGCCCCCAGCGGGAGCTCGAGCGGCAGCGACCCGCCCTTCCATGCAATCTTGGAGTTCGACGTTGTACGCACAAGTTTCGGCTAATAGCTCGTTGGTATGCTCGAAGATATGCTTCGGTACTTGCCGGGATGACGTGACTCACTGTAGCATCGAGTCGGAGCTCCACTGAGGGGGGACCTGGTCCTATGAGCCGTAGACTGGTGTGACCGGGACTCGAGTCCCATGGACGAGCCGCTAGTGTCTGCGAGCAAGGTGGCATCGCCCTAACCCTCAGGAGAAGAGTCCCAGTGTAGTAACTGCCAACGGCCAGTCCAAGCCGAAGTGCTCCGGGCGCGCGTCGTTTAGCCGCCAAAATAGTCGGTCGGGCCCCACGCACTTCCGCCTACCGACTACCAGATCACGAAAATGCCGGCGTCGATTGCCCACTGGGAGCAGGCAGGTGCACTTTTTATGACATAACACGAGGACTGGTTGAGGCGCGGGCAGTTCGCTGGTCCACCTCAATGCCCGCCGTGCGCCCGTGCCGGTGGTCCATTCTTCGCAACGGGCTCCAGCGCTGCCGTAGGCGCTCAACTGTCCGGGCCGTACCAACCTTCACGCCACGTGGACGCAGTGGGACACCCAACGTACTACATGCCCTTCTGAACGGCAAGAGGCGCGGGCCGCTGACCTCAGGGCTGCGCCGTCCCTGATGACGCCTAACCAACGAAGGTTATTGCTGGCCGAAATCACCACCCTCCGAGCCCGCCTTTAGTGAGCTGGCCTCACCCACCACGTCTAAAAGGTGGCCACCCTTCTGAACGACTAACGAGCGGCCGCCGGGGGCATCACGGGTCGGGCGCAGGCGCCAATGGCTCTTCGTGCACGCGGTGACGCCGGCTCAAAGAGTAGCCTAACTGACTTTTATGGCTGGGGAAAAGCCGGGGCAGGTGCGTGGCTGGCAAAGAGCATCCAGCGGCTAAGCTGTTACGAATCTCCCTTTGAACGCTGTTGTAAGACCCGGTCGAAATGCCGAGCTTGGACCCGTGTTGCGCGAGGCGCTCTCCCGGCGGCGCGTGCTCCCACAGGACGGCACAGCGTGAGGGTAGCCCTCTCTTTGAAGTACCGCTTGGGGCCCGACGTGGTGGGTGGGCGGCGATAAGCACTGGGGCACGTGGTGCCGAGAGGGCGCTCTAGTCGAAAGCGACGACCCCACCCCTGGGAGTACAGGAAGCACTGCTTTTGCGTATGACTAGCGCCGACATTTAATTTGCACCGGGTAGCTTTGCTCGACATCCGAGGCAGTTGAAACTACTACTCACCCCCATACCCTCCCATGTTCCCTAAGCGGTGTCCTGCCCCATCGTACCCCTACCGGTGCGGGGGGCCGGTAGCCGGTGACGGAGGAGCGTTACGGCCATACCGATCTTTCTAGCGGAGCTTCCTATGTCCATGGTTCGCCAGTAACGAACGGCCGTCCTTTTTATGCTTGCGCCAACCTCTGTGCGCCTCGATACACCTATGCAGCGGCAGTTCCGCACGCGGGCCTGTCGAGAACGACGGATTACTCCTCCTCCACCTCACCCGACCATCCACGGCCCATCTAGGATTCATGGGTAACCCTTCGCGCAGAAGGCCCAGAGCAAAGGGAAGTGACGGCGTCTATGGCGACGCCACTAGGCGAAGCACTGTCCTGCTGCCCGTGCCTCACCCCTGATCGGTGGGCTTATAGTGTGGGCCGCCGTCAGGCCCGCGCGTCGGGACGCAAGGTCGGTCTCACATCAATCTTAGTTCCACGAGCGCTGAAACGCGTATGAAAGGCGTAGCGCAGTTAGTCAGCCCCTGCGCTCAAGGGATCGAATATAACGCAAATTAGATACCTACTCCTTCGCCGAGCACGAGTCGAACCGGGGCCCTAGTGACGGTCAGGGTGGGGGGTGCAAGACGTGTCTTTATACAACGCGTGTCCTTCTTCCCCCGGCGGGCGGTTGGAACCGATCCGGGCGTCACTTAGCCCGGACCGTTGCCCGATCTGTACCCCCTACGTCCCTGGTGAGTAGTTCCGCCCAGGACAGCAGCGCACTGCACATGGGCAGCGACGGCCCGGAGCAACGGGCCGCACGCGCCAGCTGTGATCAGATTCCGGGCGGAATGCGTGGTGCGATTCGCTGTTCCGGCACTACGGGCCTTTGGTGCAAGCCCTCCGGCCCCGAGCTCAACGCGACCGGCCCTGACGGCGACCACCGGCCAGCCACCTCCGCGACGGAGGCCGTTAGGTAGCACGCGAAGACTGATTTATGTGGCACCCTGCTCTGGGCCAAGATGGCGAGGAACCTGACCGTCGAAAAAAAGTAGGGCGGGCCCGCAAGCGGGGACACGCAGCCACGTGCCCGGAGCGTCGTGGCGGAGTGAAGGTCTACGGCCATTAGTCCCAAACCCGTTCGCATCTGAACACCCTATAAGGGGTGCTCCGCTATCAGAGATCCCCCATGTGAATCTTTACTCCCATTCATGCAACGCAAGTCTTGCTAGTACGCTGGGCCAAGGTGCCTCCTATCGTCACCAACAGTTGTATACGCACACTTCCACTCAGTCCACGCACCGGCACAGGCGATCAGACTCAAGTGAACAAGAACGAGCGCCCAGGGGTATACAGGCCCCTGAGGGCTGCACATCGCGGGGTTCTAGAAGTTGAGGCATCCCGGCGCACCAACTCAATTGGGCCGACGTAGCCGGTAACGAGCTCAGCCTTGGCGGGCTCCGGAGCAGACACAGCACAGTCGGCAGAGGGGGGGGGGCGGTGGCAGCGCCGCCTATGGTCGCAACGGCTTATCCGGCGCGAGCGTGGAGCCAGGGTAGGACTACCTGTATACAGGCCAAGACGTGCGACCTGGAGTACGACTGTCAGTGTACGACATGTGAGGGCGCCCGCCTTCCACATCTGGCGCGTCCGCAAAGCGACACGCTTAAGCGGAGCCCGGAAGCGAAGGCAGTCGGACGCATGGCATGTCTGCGTCGAAAATTGAGGATTACAGGTGACGCGCACCGTATTCCGGCTCTCCCACCACGCTCCCAGG
>CH0063@2
GGAGTCAAGCCTGCAGCAGACAAGATCACGAGCTAGGGCCGCCGGGTCGCATCCGGTGAAGATAGGACCCCATTAGTACCAGCCGCTCGGTCGAACTCCGAGGGTGCCGATTAGAGCGTTCCGATCCCCGTAGTTCGACTGGTACCCTGGGCCTACCCTTAATGTGGACCGCGGCTCGGGATGCGACCAGCGAACGGGACCGCCTTTGAATATCCAGGCGGAAGTAGCGTCCGTTACGCAACGCTGCGGTGGTGCGCTCCCGCTGTTGGTTGCACGGCTAGCGTGCGCAATGTAGGTGCGTGCCAAGAAGTCGCGGCTCACTGCCAGCGGATGGTCGGCCGCGTGGCACCCGAGGAAAGGTGAACCCCGCCACGATTCTCTGTCTTGGCTCGCCTTCCCTGAGGACGGGCTGCAATCCCGTTTAACGCCTGATCGTGAACCCTGATTCGACCGCCTGCGGAATCGGCAAACCGGGAGGGGCCCAGCGCAGTGCCCCCATACACGGGTAATCGGCGGATATCAAATCCCGCCTCTTAAAAGGAGAGTGCAATCACCGGCCTGGGAAGGTCCGACTTAGCTCCCGAGGCATAGAGGTCGGTCCTACACTGATGTGCCAATGGCCTTTTTAGAGCCCCTAGCGGGAACTCGAGCGGTCGCTACCCACCCTTCCATGAGGTCTTGGCATTCGATGTTATACGCCCCAGCCTCGGCGAACGTCTCGTTGGTATGTCCGAGGGTATTCTTCGGTCCTTGCCAGAATGACGCAACTCACCGTAGCATCGGACCGGGGCCCTATTTATGAAGAAACTGTGCCTGCAGGCCGCAGATCGGTGTGACCGGAACTCGAGCCCAATGGGCAATCCGCTATGGCATGTGAGCAAGGTGGCATCGCCCTAACCCTCAAGCGGAGGGTCCTCGTGGAGTAATCGACAGCTGCTAATCCGAGCCGGAGCGCCCCGGGTGAGAGTCGCTCAGCAGCCAAGATGGTCGGCCGAGCATCACGTACCTACTCATAACGGCCGCACAGCCACGAGAGCACATGTTGTGATCGCCCCCCGGAAGCAAGCAGGTACACTTTCCATGACATAACGCAGGGCCTGGTTGAGGCGCGGGCAGCTTGCTGGTCCATCTCAACGCTCGACGTGCGCCCGTGCCGGTATTCCATTTCTCACAGCGGGCTCCAGCGCTGCCTTAGGCGCTCAACCGTCCTGGCCGTACCACCCTTCACGCCACGCGGACATAGTGGTACATTCAACGTACTACATGCCCTCCTGAACGGCAAGAGGCGCGGGCCGCTGCCCTCAGGACTGCTTCGTTCCTGATGCCTCTCACACCCCGGAGGTTATTGCTGTCAGAAATCACCACCCTCCGATCCCGCCTTTAGGAAGCTGGCCTCGCTCACCACGTCTAAAAGGCGGCCACCCTTCTGGAAGACTAACGAGCGGACGCTGTGGGTATCACGGGTAGGGCGCAGGCGCCAATGGCTCTTCGTGCGCGCAGCGACGCTTGTTAAAAGGGTGGCCTAACTGGCTTTTATGGCTGGGGGGAAGCCGGGGCGAGTGCGTGGCTGGCAAAGAGCATCCAGCGGCGAGGCTATTATGGATCTCCCTTCGAACGCTGTTGTAAGACCCGGTCGAAATGCTGGGCGTGGACTCGTGTTTTGCGAGACGCTCCACCGGCGGCGCGTGCTTCTACATAACGGCACAGCGTAAAAGTAACCCTCTTTCTGGAGCAATGCTCGAGGTCCGACTTAGTGTGTGGGCGACGACCGACACTGGGGTACGTGGTGCCGGGAGGGCGCTTTAGTCTCACACAACGATCCCGCCCCGGGGGTTACAGGAGGCCCTGCTTTTTCGTGTGACTAGCGCCGACCTTCAATCCATCCCGGGTCGTCTGATTAGACATCAGAGGCAGGGGAAACTATTACTCACTCCCATACCCGCCTATGTTCCCCAAGCGAGGTCCTGCCCCATCGTACCCTTACCGGTGCAGGGGGCCGGTATCCGGTGACGGAGGAGCATTACGGCCATAAAGATCCTTCTAGCGGAGCTTCCTATGTCCATGGTTCTCCGGTCATGAACGGCCGTCCTTTTGCTGCTGGCGCCAATCTCTGTGCACCTCGATACACCTAGGCAGCGATATCGCCGTGCGTGGGCCTGGCGAGAACAACGGATTACTCCTCCTCCGCCTCACCCGGCTATCTACGGCCCATAGAAAGCGCATGGGTAACCCTTCGCGCAGAATGCCAAGAGCAAAGGAAAGTAACGGCGTCGAGGGCAACACCACTAGGCGCAGCGCTGCCCTGCTGCCCGTGCCTAACTCTTGATCGGTGGGCTTATAGTACGGGTCACTGTCAGGCCCGCACGTCGGGACATAAGGTCGGCCTCACATCAATCTTAGTTCCACAGGTGCTTAAGCTCGTATGAGGGACAGAGCACAGTTAGCTGGTCCCTGCGATCAAGGGATCGAATACAACGCAAGTTAGATACCTGCTCCTTCGCCGAGCGTGAGTCGGACCGGAGCCCTGGTGATGGTCAGGGTGGGGGGTACAAAACGTGTTTTCATACAACGTGTGTCCTTCCTTTCCAGGCAGGCGGCCGGGGCCGATTTGGGCGTCACTTGGCACGAAACATTGTCCGGTCTGTACTTACTACGTTTCTAGTGAGTAATTCCGCCCAGGACAGTAGCGCACTACACATGGGCAACGACGGCCCGGAGCAACGTAACATACGTGCCAGCTACGACCAGGCCCCGAGCGGAATTAGCGGCATGGCTTGTCTCCCTGGAGCCACATGCCTTTGGCGCCAACTCCACGACCCCGGACCCAGCGCGACCAGCCCTTCCGGCTACCACCGGCCAGCCGCCTCCGAAATGAAAATCGCCGGACAGCCCGCTAAGGATGATTTCCGTGGCGATTCGTCCCAGGCCGGGGCGACGAGTAGACTGACCATCGAAGCAAAGTAGGGCGGGCCCGTCAACGGGAACACACAGTCACATATCCGGAACGTCGTTGCAAAGTGAAGTTTTACGATTATTAGTCCCCAACCTGCCTGAACCCGAGCGCCCCATAGAGGGTACCCCGCCGTCGGAGATCCACCATGTGGATCTCTACTTCCATTCGTGCCACGAAAGCCTCTCTAGCACGTTGGGCCAGGACGCCCCATCTCGTCACCAACAATTGTATACGCACACTTCCGCTTAGTCCACGTGTCGACGCAGGCGATCAGGCTCAAGTGAACGAGAATGAGCGTTCAGGGGCGTACAGGCCCTCGAAGGCTGCGCCTCTCGGAGTTCTAAGGGTTGAGGACGCCCGGAGCACTAACTCAATTGAGCCGACATGGCCGGTAACAAGCTCAGCCTTAATGGGCGCCGGGGCAGACGTCGCGTAATCGGCAGAAGGGAGTGAGTGGTGGCGGCGTCGCCTATGGGCGCAACGGCTTGTCCGTTGCGAGCATGGAGCCAGGGTAGGACCACCCGTATACGGGTAAAGACGCGTGGCCTGGAGCACGACTGTCAGTGCGCGACATTTGATGGCACCCGCATTCCACATCTGGCGCGTACACAGAGCGACACGCTTAAACGGAGTCCGGAAGCGAAGGCAATCGGGCGCATGGCGTGCTGGCGTCGAAAATTGAAGATTACAGGTGCCACGCGCCGTATTTCGGCTCTCCCACCACGCCTCCGGG
>LA0018@1
AGGGCTGAGCCTGCGTCAGACAGAATCACGAGTTAGGTCCGCCTGGCCGCACCCGGTGAAGGTAGAATCCCACTAGCGCCAGCCACTCGGTCGGCTCCCGAGGATGCTGATTAGAGCGTGCCGATCCCCGTAGTTCGACTGGTACCCCGGGCCGACCCTTCCTGGGGACTGCGGCTCGGAATGAGGTCGGCGCGCGAGGCCGCCCTCGAATATTTAGGCGGAATTAGCGGCCGCCACGCAGCGCTGCGGTAGTGCATGCCCACTACTGTCTGTCCGGTTGGCGTGTGCAGTGTAGGTGCGCGTCGAGCAATCGCGGCTCACTGCCAGTGGCTGGCCGGCCACGTGGCCCTAGGGGAAAGGGGAGCTCTGCTGCGATTCTCTGTCTCAATCCACCTTACCTGAGTACGGGCGGCAATCCTGTCTCACGCCTAATCGTGCATCCGGGTTCTGCCGTCGGTGGAATCGGCCAGACAAAAGGGGCCCCGCGCAGTGCCCCCATACCCGGGGAGTCGGCAGATGCCAAATCTAGCCTCTTAAACGGAGAGTGCAATCACCGGCCTGGGCGTGTCCGACTTAGCTCCTAGGGCGTAGAGGCCGGTACTCCCCTGATGTGCCAACGGCCTTTTTAGAGCCCCCAGCGGGAACTCGAGCGGCCGCTACCCACCCTTCCATGCAATCTTTGAGTTCGACGTTGCACGAACCAGCCTCGGCTAACAGCCCGTTGGTGTGCCCGAGGGTATGCCTCGGTCCTTGCCGGAATGACGCGACTCACCGTGACATCGGGTCGGAGCCCTACTTATGGAGGGCCTGTGCCTGCGGGCCGCAGATCGATGTGACCGGGACTCGAGTCCCATAGATAAGCCGCTATGGCCTTCGAGCCAAGCGGCGCAGCCCCAACCCTCAGGCGGAGGGTCTCAGCGTAGTAACTGCCAACGGCCAGCCCAAGCCGAAGTTCTCTGGGCGCACGTTGTTTAGCCGCCAAAATAGTCGGTCGAGTCCCACTTACTTCCGCCTACCGACTACCAGATCACGAAGATGCCGGCGTCGAGTGCCCACTGGGAGCAGACAAGTGCACTTTTTACGCCATAACACGAGGACTGGTTGAGGCGCGGGCAGTTCGCTGGTCCACCCCAATGCCCGCCGTGCGCCCGTTCCGGTGGTCTATTCCTCACAACGGGCTCCAGCGCTGCCGTAGGCGCTCAACTGTCCGGGCCGTACCACCCTTCACGCCACGCGGACATAGTGGTACACCCAACGTACTACATGCCCTTCTGAACGGCAAGAGGCGCGGGCCGCTGACCTCAGGGCTGCTTCGCCCCTGATGACGCCTAACCAACGAAGGTTATTGCTGGCCGAAAGAGCCACCCTCCGAGCCCGCCTTCAGTGGGCTTGCCTCACTCACCACGTCTAAAAGGTGGCCACCCCTCTGGACGACTAACGAGCGGCCGCTGGGGACATCACGGATCGGGCGCAGGCGCCAATAGCTCTTCGCGCGCATAGTGGCGCCGGCTAAAAGAGTGGCTTAACTGGTTCTCCTGGCTTAGAAAAAACCTGGACAGTCGCGTGGCTGGCAAAGAGCACCCAGTGGCTAAGCTGTTGCGAATATCCCTTTAAACGCTGTTGTAAGACCCGATCGAAATGCCGAGCGTGGACCCGTGTTGCGCGAGGCGCTCTCCCGGCGGCGCGTGCTCCCACAGGACGGCACAGCGTGAGGGTGGCCCCCTTTCTGGAGTACCGCTTGGGGCCCGACGTGGTGTGTGGGCGGCGATAGGCACTGGGGCACGTGGTGCCGGGAGGGCGATCTATTCGCAAACGACGGTCCCACCCCTGGGGGTACAGGGAGCACTGCTTTTGCGTGTGACTAGCTCCGACCTTTAATCTGCCCCGGGTCGTTTTGTTCGACATCCGAGGCAGTTGAAACTACTACTCACCCCCATACCCGCCCATGTTCCCCAAACGGTGTCTTGCCCCATCGTACCCCTGCCGGTGCAGGAGGCCGGTAGCCGGTGACGGAGGAGTGGCACGGCCATACCGATCTTTACGGCGGAGCTTCCCACATCCACGGCTCGTCGGTAACGAACGGCCGTTCTTTTTATGCTTGCGCCAACCTCTGTGCGCCTCGATACACCTATGCGGCGGCAGTTCCGCGCGCGGGCCTGTCGAGAACGACGGATCACTCCTCCTCCATCTCACCCGACTATCCACGGCCCATCTAAGATTCATGGGTAACCCTTCGCGCAGAAGGCCAAGAGCAAAGGAAAGTGACGGCGTCTATGGCGACGCCACTAGGCGAAGCAATGTCCTGCTGCCCGTGCCTCACCCCTGATCGGCGGGCTTATAGTGTGGGCCGCCGTCAGGCACGCGCGTCGGGACGCAAGATCGGTCTTACATAAATCCTGGTTCCACGGGCGCTTAGGCGCGTATAGAGGACGTAGCGTGACGAGTCAGCCCCTGCGCTCAAGGGATCGAATATAACGCAAATTAGATACCTACTCCTTCGCCGAGCATGAGTCAGGCCGGAGCCCTAGTGACGGTCAGGATGGGGGGTGCGGGACGTGTCTCTATGCGACGCGCGCCCTTCTTCTCCCGGCGGGCGGTTGGAACCGATCCGAGCGTTACTTAGCCCGGACCGCCGCCCTATCTGTACCCCCTACATCTCTGGTGAGTAGTTCCGCCCAGGACAGCAGCGCACTGCACATGGGCAGCGACGGCCCGGAGCAACGGGACGCACGCGCCAGCTGCGATCAGATTCCGGGCGGAATGCGTGGTGCGATTCGCCGCCCTGGAACCACGTGCCTTTGGCACCAACCCCACGACCCCGGACTCAGCGCGACCGGCTCTGCCGGCGACTGCCGGCCAGCCGCCTCCGCGACGGAGGCCGTTAGATAGCACGCGAAGACTGATTTATGTGGCACCCTACTTTGGACCAAAATGGCGAGGAACTCGATCGTCGACAAAGAGTAGGGCAGGCCCGTCAACGGGGACGCGCAGCCACGCGCCCGGAGCGTCGTGGCGGAGTGAAGGCTTACGGCCAGCAGTCCCAGACCTGTCTGCATCTGAACGCCCTATGGGGGGTACTCCGCCGTCGGAGATCCACCATGTGAATCTCTACTTCCATTCATGCAACGAAAGCCTCGCTAGTACGCTGGGCCAATGTGCCTCCTATCGTCACCAACAGTTGTATACGCACACTTCCGCTCAGTCCACGTATCGACACAGGCGATCAGACTCAAGTGAACAAGAACGAGCGTCCAGGGGTATACAGGCCCCTGAAGGCTGCACATCGCGGAGTTCTAGGGGTTGAAGAATCCCGGCGCACCAACTCAATCGGGCCGACGTAGCCGGTGATGAACCCAACTCTGGCGGGTTCAGGGGCAGACACCGCGTAATCGGCAGAAGGGAGTGAGTGGTGGTAGCGTCGCCTATGGGCGCAACGGCTTGTCCATTGCGAGCGTGGAGCCAGGGTAGGACCACCCGTATACAGGCAAAGACGCGCGACCTGGAGTACGACTATCGAGGTACGACATGTGAGGGCGCCCGCCTTCCACATCTGGCGCGTCTGCAAGGCGACGCGCTTAAACTGAGCCCGGAAGCGAAGGTAGGCGGACGCATGGCATGTCTGCGTCGGAAGTTGAGGGTTACAGATGACGCGCACCGCCTTCCGGCCCTCCCATCACGCCCCCGGG
>BN0013@3
GGAGCCGCGCCTGCGGCAAACGGAATCACGAGCTAGATCCACCGGGCCGCATCAGGTAAAGGTAGGGTCCCATTAGCGCTGGACACCCGGTCGGCTTCCGAGGATGCTGATTAGATCGCGCCGATCCCCGTAGTTCGACTGGTACCCCTGGCCGGCCCTTCCTGGGGACTGCAGCTCGGGATGCTATCGTCGAATGGGGCCGCCCTTGAATATTTAGGCGAAATTAGCGGCCGCCACGCAGCGCTGCGGTAGTGCGCGTCCGCTGTTGGTTGCACGACTGGCGTGCGCAGTGTAGATGCGCGTCAAGCAATCGTGGCTCGCTAATAGTGGCCGGCTGTCCACTTGGCCCTAGGGGAAGGGGGAGTTCTGCTGCGACTCTCCGTCCCAATCCACCTTACCGTAGGACGGGCTGTAATCTCGCCCCACGCCTAATCGTGCATCCGGGTTCTGCCGTCTTTGGAACCGGCAAGACGAAAGGGGCCCCGCGCAGTGCCTCTATACACGGGTGATTGGCAGATGCCAAATCCCGCCTTTCAGGAGGAGAGTGCGCCAACTGTCCTGGGAAGGTCCGATCCCGCTCCCGGAGCGTAGAGGCCGGTCCTCCCCTGATATGTAAGCGGATGTTTTAAAGCCCCCGGCAGGAATTCGAGCGGCCGCTACCCACCCCTCCATGCAATCTTGGAATTCAACGGTGCACGAACCAGCCTTGGCTAACAGCCCGTTGGTGTGCCCGAGGGTATGCCTTGGTCCTTGCCGGAAGGACGCGACTCACCGTGACATCGGGCCGGAGTCCTACTTATGGAGGACCCGGGACTATGGGCCGCAGATCGGCGTGGCCGGGACTCGAGCCCCAGGGACAAGCTGCTATGGTCTGCAAGTAAGGTGGCATCGCCCTAACCCTCAGGAGGAGAGTCCCCGTGTGACAATCGCCAGCGGTCAGTCCAAGCCGAAGTGCTCCGGGCAAGAGTCGCTTAGCCACCAGGACGGTCGGCCAAGCATCGCGTACCTACTCATAACGGCTGCACAGCCACGAAAGTGCCTGTTGTGATCGCTCCCCGGGGGCAAGCAGGCACACTTTCCATGATGTAACGAGGGGCCTGGTTGGGACTCAATCAGCTTGCTGGTCCACCTCGGTGCTCACCGCGCGCTTGCGCTGGCGGTTCATTCTTCACAACGGGCTCCAGCGCTGTCGTAGGCGCTCAAATGTCCGGGCCGTCCCAACCTTCAATCCACGTGGACGCAGTTTGGTCCCCAGAGTACTACATGTCCTTCCGAACGGCAAGAGGCGCGGGCCGCTGACCTCAGGGCTGCGCCACCCTTGATGCCGCCTAACCAACGAAGGTCATTGCTGGTAGAAGGCGCCACCCTCCGAGCCCACCTTCAGGGGGCTGGCCTCACCCACCACGTCTGCAAGGTGGTTGACCCTTTGGACGACTAACGAGCGGCCACTAGGGGCATTGCGGGTCGGGCACATGCGCCAATGGCTCTTCGCGCGCGTGGTGACGCTTGCTAAGAGAGTAGCCTAGCTGGCCTTCACGTCCGGGGAAAAGATGGGGCAGGTGCGTGGCCGGCAAAGAGCATCCAGCGGCTGAGCTGTTACAAATCCCCCTTTGGGATCCTTGGCAGAAATCGGTTGGGAGGTCAAGCGTGGACCCGGGTTTTACGAGGCGCTCCACCGGCGATGCGTGCTCCCACGGGAAGGTACGGCATGAGGGCAGTTCTCTTTTTGAAATCCCGCTTAGGGCCAGACGTGGTGTTCAGACTGCGACCGACACTGGGGCGCGTGGTGCCGAGAATGAGCTCGATTCGCAAACGACGGTCCCACCCCTGGGGGTACAGGGAGCACTGCTTTTGCGTGTGACTAGCTCCGGCCTTTAATCTGCCCCGGGTCGTTTTGTTCGACATTCGAGGCAGTTGAAACTATTACCCACCCCCATACCCGCCCACTTTCCCTCAATGGTGTCCTGTCCCACCGTGCCCCTACCAGTGCAGGAGATCGGTAGCTGGTGACGGAGAAGTGGCACGGCCGTACCGATCTTTACGGCAGAGCTTCCCGCGTTCACGACTCGCCGGTAACGAACGGCCGTCCCTTTGATGCTTGCGCCAATTTCTGTGCGCTGCGACAAATCTAGGCAGCGGCAGCTCCACACACGATCCTGTCGAGAATGGTGAATTATCCCTCCTCCACCTCCCCCGACTATCTACGGCCTATCTAAGATTCATGGATAACCATTCGCGCAGAAGGCTAAGAGCAAATGAGAGTGACGGCATCGAGGACAACGCCACTAGGCGAAGCACCGTCTTGCGGCCTGCGCCTCACCCCTGATCGGCGGGCTTATCGTGTGGGCCGCCATCAGGACCGCGCGTCGGGACGCAGGGTCGGCCTCACATCCATCTTAGTTCCGCGGGTGCTTCAACGCGTATGAAGGGCGTAGCACGACGAGTCAGCCCCTGCGCCTAAGGGACCGAATATAACGCAAATTAGATGCCTAATCCTTCGCCTAGCATGAGTCAGATCGGGGCCTTAGTTACGGTCAGGATGAAGGGTGCAGGACGCGTCTCTATGCAATGCGTGCCCTTCTTCTCCCGGCGGGCGGTTGGAACCGATTCGGGCGTCACTTAGCACGGAACATTGCCCGGTCTGTACCCCCTACATCTCTGGTGAGTAGTTCCGCCCAGGACAGCAACACGCTGCACATGGTCGGTGACGGCCCGGAGCAACGGGACACACGCGCCAGCTGCGACCAGGCCCCGGGCGAAATTCGCGGCATTGCTCGCTGTTCCAGCACTACGGGCCTTTGGTGCAAGCCCTATGACCCCGAGTTTAATGCGGCCGGCCCTTCCGGCGACCACCGGCCAGCCACCTCCGCGACGAGGGCCGTTAGGTAGAATGCGAAGGCTGATTTACGTGACACCCTGCTCTGGGCCAAGATGGCGAGGAACCTGATCGTTGGAAAAAAGTAGGACGGGCCTGTAAGCTTAGACGCACAGCTACGTGCCCGGCGCGTCGTGACGAAGTGGAATTTTACGGCTAGCAGTCCCAGATCTGTTCGCACCCGAACGCCCCATGGAGAGTGCTCCACCGCCGGAGATCCATTACACGAACCTCTAAGTTTATTAATGCAACGAAAGCCTCGCCAGTACGCTGGGCAGAGGTGCCTCCTATCACCGTTAGTAGCTGCACACATGTATGTTTACTCAGTCCACGCACCGGCACAGGCGATCAGACTCAAGTGAACAATAATAAGCGCTCAGGGATATACAGACCCCTGAGGGTTGCGCCGTGCGGAGTTCTCGAGGTTAGGGAATCCCGGCGCGCCGACTCAATCGGGCCGACGTAGCCGGTGATGAACCCAACTCTGGCGGGCTCAGGGGCAGATACAGCACAGTCAGCAGAGGAGGGGGGGTGGTAGCAGCGTCGCACACGAGTGAAATAGCTCGTCCGTCGCGAGCGTAGAGCCAAGGTATGACCACCCGTATACAGGCAAAGACGCACGACCTGGAGTACGACTATCGAGGTACGACATGTGAGAGCGCCCGCCTTACACATTTGGCGCGTCCGCAAGGCGACGCACTTAAATTGAGCCCGGAAGCAAAGGTAGTCGGATGCATGGCATGTCTGCGCCGGAGGTTGAGGGTTACAGATGACGCGCACCGCCTTCCGGCCCTACCACCACGCCCCCGGG
>CH0072@1
GGATTCGAGCCTGCGGTAAACAGAATCACGGGCTAGGTCCGCCTGGCCGCACTAGGTGAAGACCGGATCCCACTAGCGCCAGCCACTCGGTCGGCTCCCGAGGATGCTGATTAGAGCGTGCCGATCCCCGCAGTTCGACTGGTACCCCGGGCCGACCCTTCCTGGGGACTGCGGCTCGGAATGAGGTCGGCGCGCGAGGCCGCCCTCGAATATCCAGGCGGAATTATCGGTCGCCCCATAGCGCTGCGGTAGTACGCGCTCGTTGTTGGTTGCCCGGTTGGCGTGTGCAGTGTAGGTGCGCGTCGAACAATCGCGGCTCACTGCCAGTGGCTGGCCGGCCACGTGGCCCTAGGGGAAAGGGGAGCTCTGCTGCGATTCTCTGTCTCAATTCACATTCCCTGAGGACGGGCTGTAACCCCGTCTCGCGCCCAGTCGTGCATCCGGGTTCTGCCGTTGGCGGAACTGGCAAAACAAGAGGGGCCCAGCGCAGTACCCCCATACACGGGTAATCGGCGGATGCAACGTCCCGCCTCTTAAACGGAGAGTGCAATCACCGGCCTGGGCGTGTCTGGTCCCTCTCCTAGGGCGTAGAGGCCGGTCCTCCCCCGATATGTAAGCGGATTTTTTAGAGCCCCCAGCGGGAACTCGAGCGGCCGCTACCCACCCTTCCATGCAATCTTTGAATTCGACGTTGCACGCACCCGCCTCGGCTAACAGCTCGCTAGCAGGCCCGAGGGTATGCCTCGGCCCTTACCGGAATGACGCGACTCGCCGTGACGTCGGGCCGGAGCCCTACTTATGGAGGGCCTGTGCCTGCGGGCCGCAGATCGATGTGACCGGGACTCGAGTCCCATAGATAAGCCGCTATGGTCTGCGAGCAAAGTGGCATCGCCCTAACCCTCAGGCAAGGGGTCCCCGTGTAGTAACTGCCAACGGCCAGCCCAAGCCGAAGTTCTCTGGGCGCACGTTGTTTAGCCGCCAAAATAGTCGGTCGGGCACCACTTACTTCCGCCTACCGACTACCAGATCACGAAGATGCCGGCGTCGAGTGCCCACTGGGAGCAGACAAGTGCACTTTTTATGACATAACACGAGGACTGGTTGGGACGCGGGCAGCTTGCTGGTCCACCTCAGTGCTCGCCGTGCGCCCGTGCCGGTGGTCCATTCTTCGCAACGGGCTCCAGCGATGCCGTAGGCGCTCAGCTGTCCGGGCCATACCACCCTTCACGCCACGTGGACGCAGTTTGGTCCCCAGAGTACTACATGCCCTTCTGAACGGCAAGGGGCGCGGGCCGCCGACCTCAGGGCTGCTTCGTCCCTGATGCCTCTCAACCAACGGAGGTTATTGCTGGCCGAAAGCGCTACCCTCCGAGCCCACCCTCAGTGGGCCTGCCCCATTCCCTGCGTCTGAGAGGTGGTTACCCTTCTGGACGACCAACGAGCGGCAGATGGGGGCATCGAGGATCGGGCGCAGGCACCAATGGCTCTTCGCGCGCATGGTGGCGCTTGCTAAAAGAGTGGCCTAACTGGTTCTCCTGGCTGGGGAAAAGCCGGGGCAGGTGCGTGGCTGGCAAAGAGCATCCAGCGGCTAAGCTGTTACGAATCCCCCTTTGGGATCCTTGGCAGGACCCGGTTGGGAGGTCGGGCGTGGACCCGGGCTTTACGAGGTGCTTTCCCGGCGGCGCGTGCTCCCACAGGACGGCACAGCGTGAGGGTGGCCCCCTTCCTGGCGTCCCACTTGGGGCCCGACGTGGTGGGTGGGCGGCGATAGGCACTGGGGCACGTGGTGCCGAGAGGGCGCTCTAGTCGAAAGCGACGACCCCACCCTTGGGAGTACAGGAAGCACTGATTTTGCGTATGATTAGCGCCGACATTTAATCTGCCCCGGATCGTTTTGTTCGATATCCGAGGCAGTTGAAACTACTCATCACCCCCATACCCGCCCACGTTCCCTAAATGGTGTCCTGCCCCATCGTACCACTGCCGGTGCGGGGGGCCGGTAGCCGGTGACGGAGGAGTGGCACGGCCATACCGATCTTTACGGCGGAGCTTCCCACATCCACGGCTCGTCGGTAACGAACGGCCGTTCTTTTTATGCTTGCGCCAACCTCTGTGCGCCTCGATACACCTATGCGGCGGCAGTTCCGCACGCGGGCCTGTCGAGAACGACGGATTACTCCTCCTCCACCTCACCCGACTATCTACGGCCCATCTAAGATTCATGGGTAACCCTTCGCGCAGAAGGCCCAGAGCAAAGGGAAGTGACGGCGTCTATGGCGACGCCACTAGGCGAAGCAATGTCCTGCTGCCCGTGCCTCACCCCTGATCGGCGGGCTTATAGTGTGGGCCGCCGTCAGGCACGCGCGTCGGGACGCAAGATCGGCCTCACATCAATCCCGGTTCCGCGGGCGCTTAGACGCGCATAAAAGGCGGAGCACAGTTAGTCGGCCCCTGCGCTCAAGGGATCGAATATAACGCAAGTTAGATACCTACTCCTTCGCCGAGCATGAGTCAGACCGGGGCCCTAGTGACGGTCAGGATGGGGGGTGCGGGACGTGTCTCTATGCGACGCGCGCCCTTCTTCTCCCGGCGGGCGGTTGGAACCGATTCGGGCGTCACTTAGCCCGGACCGCCGCCCGATCTGTACCCCCTACGTCCTTGGTGAGTAGTTCCGCCCAGGACAGCAGCGCACTGCACATGGGCAGCGACGGTCCGGAGCAACGTGCCGCACGCGTCAGCTGTGATCAGATTCCGGGCGGAATTCGCGGCATGGCTCGCTGTTCCGGCACTACGGGCCTTTGGTGCAAGCCCTCCGGCCCCGAGCTTAGCGCGACCGGCTCTGCCGGCGACCACCGGCCAGCCACCTCCGCGACGAAGGCCGTTAGGTAGCACGCGAAGGCTGATTTACGTGGCACCCTGCTCTGGGCCAAGATGGCGAGGAACCTGATCGTCGAAAAAAAGTAGGGCGGGTCCGCAAGCGTGGACGCGCAGCCACGTACCATACGCGTCGTGGCGGAGTGAAGGTCTACGGCCAGCAGTTCCCAACCCGTCTGCATCCGAACACCCTATAAGGGGTGCTCCGCTATCGGAGACCCCCCATGTGAATCTTTACTCCCATTCATGCAACGCAAGTCTTGCTAGTACGCTGGGCCAAGGTGCCTCCTATCGTCACCAACAGTTGTATACGCACACTTCCGCTCAGTCCACGTATCGACACGGGCGATCAGACTCAAGTGAACAATAATGAGCGTTCGGGGGCGGCCAGATCCCTGAGGGCTGCACATCTCGGATTTCTAGGGGTTGAGGAATCCCGGCGCACCAACTCAACTGGGCCGACATGGCCGGTGATGAGCTCAACCTTGGCGGGCTCAAGAGCAGACACAGCACAGTCAGCAGAGGGGGGGGAATGGTAGCAGCGTCGCACACGAGTGCAATAGCTTGTCCGTTGCGAGCGTGGAGCCAGGGTAGGATCACCCGTATACAGGCAAAGACGTGCGACCTGGAGTACGACTGTCGAGGTACGACATGTGAGGGCGCCCGCCTTCCACATCTGGCGCGTCCGCAAAGCGACACGCTTAAGCGGAGTCCGGAAGCGAAGGCAGTCGGACGCATGGCATGCTGGCGTCGAAAATTGAGGATTACAGGTGACGCGCGCCGTATTCCGGCCCTCCCACCACGCTCCCGAG
>CH1073@1
AGGGCTGAGCCTGCGGTAGACAGAATAACGAGTTAGGTCCGCCGGGCCGCATTCGGTGAAGGTAGAACCCCACTAGCGCCAGCCATTCGGTCGGCTTCTGATGATGCTGATTAGAGCGTGCCGATCCCCATAGTTCGACCGGTACCCCGGGCCGACCCTTCCCGGGGACTGCGGTTCGGAATGAGGTCGGCGCGCGAGGCCGCCCTCGAATATCCAGGCGGAATTATCGGCCGCCACGCAGCGCTGCGGTAGTGCGCGCCCGCTGTTGGTTGCACGACTGGCGTGCGCAGTGTAGGTGCGCGTCAAGCAATCGTGGCTCGCTAATAGTGGCCGGCTGGCCACTTGGCCCTAGGGGAAAGGGGAGCTCTGCTGCGACTCTCCGTCCCAATCCACCTTACCGTAGGACGGGCGGCAACCCCGTCTCGCGCCTAATCGTGCATCTTGATTCTACCGTCTGTGGAACCGGCCAGCCAAGAGAAAACCCGCGCAGTGTCCCTATATCCGGGTAAGCGGCAGATGCCAAATCCCGCCGCTTGAGAAGAGAGTGCAATCACCGGCCTGGGAAGGTCCGATCCCGCTCCCGGGGCGTAGAGGCCGGTCCTCCCCTGATATGTAAGCGGATTTTTTAGAGCCCCCAGCGGGAACTCGAGCGGCCGCTACCCACCCTTCCATGCAATCTTGGAGTTCGATGTTGCACGCACAAGTTTCGGCTAACAGCTCGTTGGTATGCTCGAAGATATGCTTCGGTACTTGCCGGAATGACGCGACTCACCGTAGCATCGGGCCGGAGCCCTACTTATGGAGGGCCTGTGCCTGCGGGCCGCAGATCGGTGTGACCGGGACTCGAGTCCCATAGATAAGCCGCTATGGCCTTCGAGCCAAGCGGCATCGCCCTAACCCTCAGGCGGAGGATCCCAGTGTGACAACTGCCAACGGCCAGTCCAAGCCGAAGTTCTCTGGGCGCACGTTGTTTAGCCGCCAAAATAGTCGGTCGAGTCCCACTTACTTCCGCCTACCGACTACCAGATCACGAAGATGCCGGCGTCGAGTGCCCACTGGGAGCAGACAAGTGCACTTTTTACGACATAACACGAGGACTGGTTGAGGCGCGGGCAGTTCGCTGGTCCACCTCAATGCCCGCCGTGCGCCCGTTCCGGTGGTCCATTCCTCACAACGGGCTCCAGCGCTGCCGTAGGCGCTCAACTGTCCGGGCCGTACCAACCTTCACGCCACGTGGACGCAGTTTGGTCCCCAGAGTACTACATGCCCTTCTGAACGGCAAGAGGCGCGGGCCGCTGACCTCGGGGCTGCGCCGTCCCTGATGACGCCTAAACCCCGAAGGTTATTGCTGTCAGAAAGCGCCACCCTCCGAGCCCACCCCCAGTAGGCCTGCCCCACTCACCACGTCTAAAAGGTGGCCACCCCTTGGGACGACCAACGAGCGGCCGACGGGGGCATCGAGGATCGGGCGCAGGCACCAATGGCTCTTCGCGCGCGTGGTGACGCTTGCTAAAAGAGTGGCTTAGTTGGTTCTCCTGGCTTAGAAAAAACCTGGACAGTCGCGTGGCTGGCAAAGAGCACCCAGTGGCTAAGCTGCTGCGAATATCCCTTTAAACGCTGTTGTAAGACCCGATCGAAATGCCGAGCGTGGACCCGTGTTGCGAGAGGCGCTCTCCCGGCGGCGCGTGCTCCCACAGGACGGCACAGCGTGAGGGTGGCCCCCTTCCTGGCGTACCACTTGGGGCCCGACGTGGTGGGTGGGCGGCGATAAGCACTGGGGCACGTGGTGCCGAGAGGGCGCTCTAGTCGAAAGCGACGACCCCACCCTTGGGAGTACAGGAAGCACTGATTTTGCGTATGATTAGCGCCGACATTTAATCTGCCCCGGACCGTTTTGTTCGATATCCGAGGCAGTTGAAACTACTCATCACCCCCATACCCTTCCATGTTCCCTAAGCGGTGTCTTGCCCCATCGTACCACTGCCGGTGCAGGGGACCGGTAGCCGGTGACGGAGGAGCGTCACGGCCATACCGATCTTTCTGGCGGAGCTTCCCACATCCACGGCTCGTCGGTAACGAACGGCCGTTCTTTTTATGCTTGCGCCAATCTCTGTGCGCCTCGATACACCTATGCGGCGGCAGCTCCGCACGCGGGCCTGTCGAGAACGACGGATTACTCCTCCTCCACCTCACCCGACCATCCACGGCCCATCTAGGATTCATGGGTAACCCTTCGCGCAGAAGGCCCAGAGCAAAGGGAAGTGACGGCGTCTATGGCGACGCCACTAGGCGAAGCACTGTCCTGCTGCCCGTGCCTCACCCCTGATCGGCGGGCTTATAGTGTGGGCCGCCGTCAGGCCCGCGCGTCGGGACGCAAGGTCGGTCTCACATAAATCCTGGTTCCGCGGGCGCTTAGACGCGTATAAAGGACGTAGCGCAGTTAGTCAGCCCCTGCGCTCAAGGGATCGAATATAACGCAAATTAGATACCTACTCCTTCGCCGAGCATGAGTCAGGCCGGGGCCCTAGTGACGGTCAGGGTGGGGGGTGCAAGACGTGTCTTTATACAACGCGTGTCCTTCTTCCCCCGGCGGGCGGTCGGGGCCGATCCGAGCGTTACTTAGCCCGGACCGTTGCCCGATCTGTACCCCCTACGTCCCTGGTGAGTAGTTCCGCCCAGGACAGCAGCGCACTGCACATGGGCAGCGACGGCCCGGAGCAACGGGCCGCACGCGCCAGCTGTGATCAGATTCCGGGCGGAATTCGCGGCATGGCTCGCTGTTCCGGCACTACGGGCCTTTGGTGCAAGCCCTCCGGCCCCGAGCTTAACGCGACCGGCCCTGACGGCGACCACCGGCCAGCCGCCTCCGCGACTAAGGCCGTTAGGTAGCACGCGAAGGCTGATTTACGTGACACCCTGCTCTGGGCCAAGATGGCGAGGAACCTGACCGTCGAAAAAAAGTAGGGCGGGCCCGTAAGCGGGGACGCACAACCACATGCCATACGCGTCGTGGCGGAGTGAAGGTCTACGGCTAGCAGTCCCAGACCCGTTCGCATCTGAACACCCTATAAGGAGTGCTCCGCTATTAGAGACCCCCCATGTGAATCTTTACTTCCACTCATGCAACGAAAGCCTCGCTAGCACGTTGGGCCAGGACGCCCCATCTCGTCACCAACAGTTGTATACATATATGTTTACTCAGTCCACGCACCGGCACAGGCGATCAGACTCAAGTGAACGAGAACGAGCGTCCAGGGGTGTACAGGCCCCTGAGGGCTGCACATCGCGGGGTTCTAGAAATTGAAGAATCCCGACGCACCAACTCCATTGGGCCGACGTGACTGGTAATGAGCTCAACCTTGGCGGGCTCCGGGGCAGACGCAGCACAGTCGGCAGAGGGGAGGGAGTGGTGGCAGCGCCGCCTATGGTCGCAACGGCTTGTCCGTTGCGAGCGTGGAGCCAGGGTAGGACTATACGTATACAGGCCAAGACGTGCGGCCTGGAGTACGACTGTCAGTGTACGACATGTGAGGGCGCCCGCCTTCCACATCTGGCGCGTCCGCAAAGCGACACGCTTAAACGGAGCCCGGAAGCGAAGGCAGTCGGACGCATGGCATGTCTGCGTCGAAAATTGAGGATTATAGGTGACACGCGCCGCATTCCGGCCCTCCCACCACGCTCCCGAG
>NP0103@4
GAAGTCAAGCCTGCGGTAGCCAGAATCCCGAGCGAGGGTCGCCGAGCAGCATCCGGTAAAGGCCGGACCCCGCTAGCGCCAGCCACTCGGTCGGCTCACGAGGATGCTGATTAGAGCGTGCCGATCCCCGTAGTTCGACTGGTACCCCGGGCAGACCCTTCCTGGGGACTACGGCTCGGGATGCGATCGGCGAACGGGGCCGCCCTTGAACATCCAGGCGGAATTAGCGGCCGCCACGCAGTGCTATGGTAGTGCGCGCCCGCTGTTGGTTGCACGGCTGGCGTGCGCAGTGTAGGTGCGCGCCAAGCAGTCGCGGCTCACTGCCAGCGGATGGCCGGCCACGTGGCCCCCGAGTAAAGGTGAACCCCGCCACGATTCTTTGTCTTGGCTCACCTCCCCTGAGTACGAGCTGTAATCCTGTCCCACGCCTAATCGTGCATCCGGGTTCTGCCGTCTGTGGAATCGGTCAGACGGGAAGGGCCACGCGCAGTGCCCCTATACACGGGTAATCGGCAGGTGCCGAATCCCGCCTCTCAGGAGGAGAGCGCGCCAACTGTCCTTGGCGGGTCCGATCCCTCTCCCGGGGCGTAGAGGCCGGTCCTACCCTGATGTGCCAACGGCCTTTTTAGAGCCCCCAGCGGGAACCCGAGCGGTCGCTACCCATCTTTCCATGCAATCTTTGCATTCGATGTTATACGCACCAGCCTCGGCTAACAGCTCGTCGGTATGCCCGAGGGTATGCTTCGGTCCTTGCTGGAATGACGCGACTCACCGTAGCATCGGGTCGGAGCCCTACTTATGAAGGACCTGTGCTCGCGGGCCGCAGATCGGTGTGACCGGGACTCGAGCCCCAGGGACAGTCCGCTATGTTCTGCGAGCAAGGTGGCATCGCCCTACTCTTCGGACGGGGAACCCCAGTGTGACAGTCACCCGCGGCCAGTCCAAGCCGGAGCGCCCCAGGCGCGCTTCGTTTAGCCGCCAAAATAGTCGGTCGGGCCCCACGCACTTCAGCCTACCGACTGCACAGCCACGAAAGTGCCTGTTGTGATCGCCCCCCGGGAGCAAGCAGGTACACTTTCCATGACATAACGCGGGGCCTGGTTGGGACTCAGGCAGCTTGCTGGTCCACCTCGGTACTCACCGCGCGCTCGCGCCGGTGGTTCATTCTTTGCAACGAACTCCAGCGCTGCCGTAGGCGCTAAGCTGTCCGGTCCGTACCAACCTTCAAGCCATGTGGGCGCAGTTTGGTCCCCAGAGTACTATATGCTATTCTGAGCGGCAAGGGGCGCGGGCCGCCGACCTCAGGGCTGCGCCGTCCCTGATGACGTCTAACCAACGAAGGTTATTGCTGGCCGAAAGCGCCACCCTCCGATTCCGCCTTTAGTAAGCTGGCCTCACTCACCACGTCTAAAAAGTGGCCACCCTTCTGGAAGACTAACGAGCTGCCGCTGGGGGCATCGAGGATCGGGCGCAGGAACCAATAGCTCTTCGCGCACGTGGTGACGCTTGCTCAAAGAGCGGCCTAACCGACCTTCACGTCTGGGGAAAAGCCGGGGTAGGTACGTTGCTGGCGAAGAGCGCCCAGCGGCTAGTCTATTATGGGTCTCCCTTTGAACGCTGTTGTAAGGCCCGGTCGAAATGCCGAGCTTGGACCCGTGTTGCGCGGGGCGCTCTCCCGGCGGCGCGTGCTCCCACAGGACGGCACAGCGTGAGGGTAGCCCTCTCTTTGAAGTACCGCTTGGGGCCCGACGTGTTGTGTGGGCGGCGACCGACACTGGAGCACGTGATGCCGGGAGGGCGATCTATTCGCAAACGACGGTCCCACCCCTGGGGGTACAGGGAGCACTGCTTTTGCGTGTGACTAGCTCCGGCCTTTAATCTGCCCCGGGTCATTTTGTTCGACATCCGAGGCAGTTGAAACTATTACTCGCCCCCATACACGCCCCCGTTCCCTAAATGGTATCCTGCTCCATCGTACCACTGCCGTCGCAGGAGGCCGGTGGCCGGTAACGGAGGAGCGTTACGGCCATACCGATCTTTCTAGCGGAGCTTCCTATGTCCATGGTTCGCCAGTAACTAACGGCCGTCCTTTTGATGCTTGCGCCAATCTCTGTGCGCCTCAATACACCTAGGCAGCGGCGGCTCCGCGCGCGGGCCTGTAGAGAACGACGGATTACTCCTCCTCTACCTCACCCGATTACCTACGGCCCATCTAAGATTCATGGGTGACCCTTCGCGCAGAAGGACAAGAGCAAAGGAAAGTGACAGCGTCGAGGGTAATGCCACTAGGCGAAGCACTGTCCTGCTGCCCGTGTATCACCCCTGATCGGCGGGCTTATAGTGTGGTCCGCCGTCAGGCCAGCGCGTCGGGACGCAAGACCGGCTCCCTATCAATCCCGGTTTCGTAGGCGCCGAGGCGTGTATAAGGGGCGTAGCACAGTTGATCGGCCTCCACGCTTAAGGGATCGCCTGTAACGCAAGTTAGATACTTACCCCTTCGCCGAGCACGAGTCGGACCGGGGCCCTAGTGACGTTCAGGGCGGGGAGGGTAGGGTATGTCTCTCTATAACGCGTGTTCTGCTCCCCTCGGCGAGCGATCGGGGCCGATTCGGGCGTCACTTAGCACGGAACGTTGCCCTATCTGTGCCCCCTACGTCCCTGGTGAGTAGTTCTGCCCAGGATAGCAGCGCACTGCACATGGGCAGCGACGGTCCGAAGCAACGGGCCACACGCGCCAGCTGCGACCAGGCCCCGGACGGAATTCGCGGCATTGCTCGCTGTTCCGGCACTATGGGCCGTTGGTGCAAGCCCTCCGACCCCGAGCTTAACGCGACCGGCCCTGACGGCGACCACCGGCCAGCCGCCTTCACGATGGAGGCCGTTAGGTAGCACGCGAAGGCTGGTTTACTTGGCACCCTGCTCTGGGCCAAGATGGCGAGGGACCTGATCGTCGAAAAAAAGTAGGGCGGGTCCGTAAGCGTGAACGCACAGTCACATATCCGGAACGTTGTGGTAAAGTAGGATCTTACGGCTAGCGGTCCCCAACCTGTTCGCACCCGAACGTCCCATAGAGGGTGTTCTGCTGTCGGGGATCCATCACGTGGACCTCTGAGTTCATCCATGCAGCTCAAGTCTTGCTAGTACACTGGGCCAATGTGCCTCCTATCGTCACCAACAGTTGTATACGCACACTTCCGCTCAGTCCACGTATCGACGCAGACGATCAGACTCGAGTGGACAGGAATAAGCGCTCGGGGGCGGCCAGATCCCTGAAGGCCTCACATCGCGGAGTTCTAGGGGCTGAGACATCCCGGCGCACCAACTTAATTGGGCTACAGTGGCCGGTAACGAGTTAAATCTTGACGGGCTCAGGGGCAGACATAGCACGGTCAGCAGAGGGGGGGGAATTGTAGCAGCGTCGCACACGAGTGCACTAGCTCGTCCGTTGCGAGCGTGGAGCCAGGGTAGGACCACCCGTGTACAGACAAAGACGTGCGACCCGGAGTAAGACTGTCGAGGTACAACATGTGAGGTCGCCCGCCTTCCACCTCTGGCGCGTCCGCAAAGCGACACGCGTAAACGGAACCTGAAAGCGGATGTAGTCGGACGCGTGGCATTTCTGCGTCTGAAGTTTAGGGTTACAGGTGACGCGCGCCATATTCCGGCTCTCCCACCACGCTCCCGGG
>MD0929@3
GGAGCCGCGCCTGCGGCAAACGGAATCACGAGCTAGATCCACCGGGCCGCATCAGGTAAAGGTAGGGTCCCATTAGCGCTGGACACCCGGTCGGCTTCCGAGGATGTTGATTAGATCGCGCCGATCCCCGTCGTTCGACTGGTACCCCTGGCCGGCCCTTCCTGGGGACTGCAGCTCGGGATGCTATCGTCGAATGGGGCCGCCCTTGAATATTTAGGCGGAATTAGCGGCCGCCACGCAGCGCTGCGGTAGTGCGCGCCCGCTGTTGGTTGCACGACTGGCGTGCGCAGTGTAGATGCGCGTCAAGCAATCGTGGCTCGCTAATAGTGGCCGTCTGTCCACTTGGCCCTAGGGGAAAGGGGAGTTCTGCTGCGACTCTCCGTCCCAATCCACCTTACCGTAGGACGGGCTGTAATCTCGCCCCACGCCTAATTGTGCATCCGGGTTCTGCCGTCTTTGGAACCGGCAAGACGAAAGGGGCCCCGCGCAGTGCCTCTGTACACGGGTGATTGGCAGATGCCAAATCCCGCCTTTCAGGAGGAGAGTACGCCAACTGTCCTGGTAAGGTCCGATCCCGCTCCCGGAGCGTAGAGGCCGGTCCTCCCCTGATATGTAAGCGGATGTTTTAAAGCCCCCGGCAGGAATTCGAGCGGCCGCTACCCACCCCTCCATGCAATCTTGGAACTCAACGGTGCACGAACCAGCCTTGGCTAACAGCCCGTTGGTGTGCCCGAGGGTATGCCTTGGTCCTTGCCGGAAGGACGCGACTCACCGTGACATCGGGCCGGAGTCCTACTTATGGAGGACCCAGGACTATGGGCCGCAGATCGGCTTGGCCGGGACTCGAGCCCCAGGGACAAGCTGCTATGGTCTGCAAGTAAGGTGGCATCGCCCTAACCCTCAGGAGGAGAGTCCCCGTGTGACAATCGCAAGCGGTCAGTCCAAGCCGAAGTGCTCCGGGCAAGAGTCGCTTAGTCATCAGGACGGTCGGCCAAGCATCGCGTACCTACTCATAACGGCTGCACAGCCACGAAAGTGCCTGTTGTGATCGCTCCCCGGGGGCAAGCAGGCACACTTTCCATGATGTAACGAGGGGCCTGGTTGGGATTCAATCAGCTTGCTGGTCCACCTCGGTGCTCACCGCGCGCTTGCGCTGGCGGTTCATTCTCCACAACGGGCTCCAGCGCTGTCGTAGGCGCTCAAATGTCCGGGCCGTCCCAACCTTCAATCCACGTGGACGCAGTTTGGTCCCCAGAGTACTACATGTCCTTCCGAACGGCAGGAGGCGCGGGCCGCTGACCTCAGGGCTGCGCCACCCTTGATGCCGCCTAACCAACGAAGGTCATTGCTGGTAGAAGGCGCCACCCTCCGAGCCCACCTTCAGGGGGTTGGCCTCACCCACCACGTCTGCAAGGTGGTTGACCCTTTGGACGACTAACGAGCGGCCACTAGGGGCATTGCGGGTCGGGCGCATGCGCCAATGGCTCTTCGCGCGCGTGGTGACGCTTGCTAAGAGAGTAGCCTAGCTGGCTTTCACGTCCGGGGAAAAGATGGGGCAGGTGCGTGGCCGGCAAAGAGCATCCAGCGGCTGAGCTGTTACAAATCCCCCTTTGGGATCCTTGGCAGAAATCGGTTGGGAGGTCGAGCGTGGACCCGGGTTTTACGAGGCACCCCACCGGCGATGCGTGCTCCCACGGGAAGGTACGGCATGAGGGCAGTTCTCTTTTTGAAATCCCGCTTAGGGCCAGACGTGGTGTTCAGACTGTGACCGACAATGGGGCGCGTGGTGCCGAGAATGAGCTCGATTCGCAAACGACGGTCCCACCCCTGGGGGTACAGGGAGCACTGCTTTTGCGTGTGACTAGCTCCGGCCTTTAATCTGCCCCGGGTCGTTTTGTTCGACATTCGAGGCAGTTGAAACTATTACCCACCCCCATACCCGCCCACTTTCCCTAAATGGTGTCCCGTCCCACCGTGCCCCTACCAGTGCAGGAGATCGGTAGCTGGTGACGAAGAAGTGGCACGGCCGTACCGATCTTTACGGCAGAGCTTCCCGCGCTCACGACTCGCCGGTAACGAACGGCCGTCCCTTTGATGCTTGCGCCAATTTCTGTGCGCTGCGACAAACCTAGGCAGCGGCAGCTCCACACACTATCCTGTCGAGAATGGTGAATTATCCCTCCTCCACCTCCCCCGACTATCTACGGCCCATCTAAGATTCATGGATAACCATTCGCGCAGAAGGCTAAGAGCAAATGAGAGTGACGGCATCGAGGACAACGCCACTAGGCGAAGTACCGTCTTGCGGCCTGCGCCTCACCCCTGATCGGCGGGCTTATCGTGTGGGCCGCCACCAGGACCGCGCGTCGGGACGCAGGGTCGGCCTCACATCCATCTTAGTTCCGCGGGTGCTTCAACGCGTATGAAGGGCGTAGCACGACGAGTCAGCCCCTGCGCCTAAGGGACCGAATATAACGCAAATTAGATGCCTAATCCTTCGCCTAGCATGAGTCAGATCGGGGCCTTAGTTACGGTCAGGATGAAGGGTGCAGGACGCGTCTCTATGCAATGCGTGCCCTTCTTCTCCCGGCGGGCGGTTGGAACCGATTCGGGCGTCACTTAGCACGGAATATTGCCCGGTATGTACCCCCTACATCTCTGGCGAGTAGTCCCGCCCAGGACAGCAACACGCTGCACATGGTCGGTGACGGCCCGGAGCAACGGGACACACGCGCCAGCTGCGACCAGGCCCCGGGCGAAATTCGCGGCATTGCTCGCTGTTCCAGCACTACGGGCCTTTGGTGCAAGCCCTATGAACCCGAGTTTAACGCGGCCGGCCCTTCCGGCGACCACCGGCCAGCCACCTCCGCGACGAGGGCCGTTAGGTAGAATGCGAAGGCTGATTTACGTGACACCCTGCTCTGGGCCAAGATGGCGAGGAACCTGATCGTTGGAAACAAGTAGGACGGGCCTGTAAGCTTAGACGCACAGCTACGTGCCCGGCGCGTCGTGACGAAGTGGAATTTTACTGCTAGCAGTCCCAGATCTGTTCGCACCCGAACGCCCCATGGAGAGTGCTCCACCGCCGGAGATCCATTACACGAACCTCTAAGTTTATTAATGCAACGAAAGCCTCGCCAGTACGCTGGGCAGAGGTGCCTCCTATCACCGTTAGTAGCTGCACACATGTATGTTTACTCAGCCCACGCACCGGCACAGGCGATCAGACTCAAGTGAACAATAATAAGCGCTCAGGTATATACAGACCCCTGAGGGTTGCGTCGTGCGGAGTTCTCGAGGTTAGGGAATCCCGGCGCGCCGACTCAATCGGGCCGACGTAGCCGGTGATGAACCCAACTCTGGCGGGCTCAGGGGCAGATACAGCACAGTCAGCAGAGGAGGAGGGGTGGTAGCAGCGTCGCACACGAGTGAAATAGCTCGTCCGTCGCGAGCGTAGGGCCAAGGTATGACCACCCGTATACAGGCAAAGACTCACGATCTGGAGTACGACTATCGAGGTACGACATGTGAGGGCGCCCGCCTTACACATTTGGCGCGTCCGCAAGGCGACGCACTTAAATTGAGCCCGGAAGCGAAGGTAGTTGGATGCATGGCATGTCTGCGTCGGAGGTTGAGGGTTACAGATGACGCGCACCGCCTTCCGGCCCTCCCACCACGCCCCCGGG
>CH1097@1
AGGGCTGAGCCTGCGGTAGACAGAATAACGAGTTAGGTCCGCCTGGCCGCATCCGGTGAAGGTAGGATCCCATTAGCGCCAGCCACTCGGTCGGCTCCCGAGGATGCTGATTAGAGCGTGCCGATCCCCGTAGTTCGACTGGTACCCCGGGCAGACCCTTCCTGGGGACTGCGGCTCGGGATGCGATCGGCGAACGGGGCCGCCCTTGAATATTTAGGCGGAATTAGCGGCCGCCACGCAGCGCTGCGGTAGTGCGCGCCCGCTGTTGGTTGCACGACTGGCGTGCGCAGTGTAGGTGCGCGCCAAGCAGTCGCGGCTCACTGCCAGCGGATGGCCGGCCACGTGGCCCCCGAGGAGAGGTGAACCCCGCCACGATTCTCTGTCTTGGCTCACCTTCCCGGAGGACGGGCTGCAACCCCGTCTCACACCCAATCGTGCATCTTGATTCTACCGTCTGTGGAACCGGCAAGCCAAGAGGGGCCCCGCGTAGTGCCCCCATACACGGGTAATCGGCGGATGCAAAATCCCGCCTCCTAAACGGAGAGTGCAATCACCGGCCTGGGCGTGTCCGACTTAGCTCCTAGGGCGTAGAGGCCGGTCCTCCCCTGATATGTAAGCGGATTTTTTAGAGCCCCCAGCGGGAACTCGAGCGGCCGCTACCCACCCTTCCATGCAGTCTTGGAGTTCGATGGTGCACGCACCAGCCTTGGCTAACAGCCCGTTGGTGTGCCCGAGGGTATGCCTCGGTCCTTGCCGGAATGACGCGACTCACCGTGACATCGGGCCGGAGTCCTACTTATGGAGGACCTGGGACTATGGGCCGCAGATCGGCGTGGCCGGGACTCGAGCCCCAGGGACAAGCTGCTATGGTCTGCGAGTAAGGTGGCATCGCCCTAACCCTCAGGAGGAGAGTCCCCGTGTGACAGTCACCAGCGGCCAGTCCAAGCCGAAGTGCTCCGGGCAAGAGTCGCTTAGCCGCCAAGACGGTCGGCCAAGCATCACGTACCTACTCATAACGGCTGCACAGCCACGAAAGTGCCTGTTGTGATCGCCCCCCGGGAGCAAGCAGGTACACTTTCCATGACGTAACGCGGGGCCTGGTTGGGACTCAAGCAGCTTGCTGGTCCACCTCGGTGCTCACCGCGCGCTCGCGCCGGTGGTTCATTCTTCACAACGGGCTCCAGCGCTGCCGTAGGCGCTCAACTGTCCGGGCCGTACCAACCTTCACGCCACGTGGACGCAGTGGGACACCCAACGTACTACATGCCCTTCTGAACGGCAAGAGGCGCGGGCCGCTGACCTCAGGGCTGCTTCGCCCCTGATGACGCCTAACCAACGAAGGTTATTGCTGGCCGAAAGCGCCACCCTCCGAGCCCGCCTTCAGGAGACCGGCCCCACTCACCACGTCTGAGAGGTGGCCACCCTTCTGAACGACTAACGAGCGGCCGCTGGGGGCATCACGGGTCGGGCGCAGGCGCCAATGGCTCTTCGCGCGCGTGGTGACGCTTGCTAAAAGAGCGGCCTAGCTGGTTCTCCTGGCTTAGAAAAAGCCTGGACAGTCGCGTGGCTGGCAAAGAGCACCCAGTGGCTAAGCTGTTGCGAATATCCCTTTAAACGCTGTTGTAAGACCCGATCGAAATGCCGAGCGTGGACCCGTGTTGCGCGAGGCGCTCTCCCGGCGGCGCGTGCTCCCACAGGACGGCACAGCGTGAGGGTGGCCCCCTTCCTGGCGTACCACTTGGGGCCCGACGTGGTGGGTGGGCGGCGATAGGCACTGGGGCACGTGGTGCCGAGAGGGCGCTCTAGTCGAAAGCGACGACCCCACCCTTGGGAGTACAGGAAGCACTGATTTTGCGTATGATTAGCGCCGACATTTAATCTGCCCCGGATCGTTTTGTTCGATATCCGAGGCAGTTGAAACTACTCATCACCCCCATACCCTCCCACGTTCCCTAAGCGGTGTCCTGCCCCACCGGACCCCTGCCGGTGCAGGGGACCGGTAGCCGGTGACGGAGGAGCGTCACGGCCATACCGATCTTTCTGGCGGAGCTTCCCACATCCACGGCTCGTCGGTAACGAACGGCCGTTCTTTTTATGCTTGCGCCAATCTCTGTGCGCCTCGATACACCTATGCGGCGGCAGCTCCGCGCGCGGGCCTGTCGAGAACGACGGATTACTCCTCCTCCACCTCACCCGACTATCTACGGCCCATCGAAGGTGCATGGGTAACCCTTCGCGCAGAAGGCCAAGAGCAAAGGAAAGTGACGGCGTCGATGGCGACGCCACTAGGCGAAGCAATGTCCTGCTGCCCGTGCCTCACCCTTGATCGGTGGGCTTATAGTGTGGGCCGCCGTCAGGCCCGCGCGTCGGGACGCAAGGTCGGTCTTACATAAATCCCGGTTCCACGAGCGCTGAAACGCGTATGAAAGGCGTAGCGCAGTTAGTCAGCCCCTGCGCTCAAGGGATCGAATATAACGCAAATTAGATACCTACTCCTTCGCCGAGCATGAGTCAGGCCGGGGCCCTAGTGACGGTCAGGGTGGGGGGTGCAAGACGTGTCTTTATACAACGCGTGTCCTTCTTCCCCCGGCGGGCGGTCGGGGCCGATCCGAGCGTTACTTAGCCCGGACCGTTGCCCGATCTGTACCCCCTACGTCCCTGGTGAGTAGTTCCGCCCAGGACAGCAGCGCACTGCACATGGGCAGCGACGGCCCGGAGCAACGGGCCGCACGCGCCAGCTGTGATCAGATTCCGGGCGGAATTCGCGGCATGGCTCGCTGTTCCGGCACTACGGGCCTTTGGTGCAAGCCCTCCGGCCCCGAGCTTAACGCGACCGGCCCTGACGGCGACCACCGGCCAGCCGCCTCCGCGACTAAGGCCGTTAGGTAGCACGCGAAGGCTGATTTACGTGGCGCCCCGTCCCAGGCCGAGGCGACGAGTAGACTGATCGTCGAAAAAAAGTAGGGCGGGCCCGTAAGCGTGGACGCACAGCCACATACCATACGCGTCGTGGCGGAGTGAAGGTCTACGGCCAGCAGTTCCAGACCTGTCTGCACCTGAACACCCTATGGGGAGTGCTCCGCTGTCGGAGATCCCCCATGTGAATCTTTACTCCCATTCATGCAACGCAAGTCTTGCTAGTACGCTGGGCCAAGGTGCCTCCTATCGTCACCAACAGTTGTATACGCACACTTCCACTCAGTCCACGCACCGGCACAGGCGATCAGACTCAAGTGAACAAGAACGAGCGCCCAGGGGTATACAGACCCCCGAGGGCTGCACATCGCGGAGTTCTAGGGGTTGAGGCATCCCGGCGCACCAACTCAATTGGGCCGACGTAGCCGGTAACGAGCTCAGCCTTGGCGGGCTCCGGGGCAGACACAGCACAGTCGGCAGAGGGGGGGGGGTGGTGGCAGCGTCGCCTATGGGCGCAACGGCTTGTCCATTGCGAGTGTGGAACCAGGGTAGGACTATACGTATACAGGCCAAGACGTGCGACCTGGAGTACGACTGTCAGTGTACGACATGTGAGGGCGCCCGCCTTCCACATCTGGCGCGTCCACAAGGCGACGCGCTTAAGCGGGGCTCGGAAGCGAAGGCAGTCGGACGCATGGCATGTCTGCGTCGGAGGTTGAGGATTACAGGTGACGCGCACCGTATTCCGGCTCTCCCACCACGTCCCCGGG
>CH1011@1
GGAGTCGAGCCTGCGGCAGACAGAATCACGAGCGAGGGCCGCCGGACCGCATTCGGTAAAGATAGAACCCCACTAGCGCCAGCCACTCGGTCGGCTTCCGAGGATGCTGATTAGAGCGTGCCGATCCCCGTAGTTCGACTGGTACCCCGGGCCGGCCCTTCCTGGGGACTGCAGCTCGGGATGCGATCGGCGAACGGGGCCGCCCTTGAATATTTAGGCGGAATTAGCGGCCGCCACGCAGCGCTGCGGTAGTGCATGCCCACTACTGTCTGCACGGCTGGCGTGCGCAGTGTAGGTGCGCGCCAAGCAGTCGCGGCTCACTGCCAGCGGATGGCCGGCCACGTGGCCCCCGAGGAAAGGTGAACCCCGCCACGATTCTCTGTCTCGGCCCACCTTCCCTGAGTACGGGCTGTAATCCTGTCTCGCGCCTAGTCGTGAACCCGGGTTCTGCCGTCTGCGGAATCGGCAAACAAGGAAGGGCCCCGCGTAGTGCCCCTATACACGGGTAATCGGCGGATGCAAAATCCCGCCTCCTAAACGGAGAGTGCAATCACTGTCCTGGGCGGGTCCGATCCCTCTCCCGGGGCGTAGAGGCCGGTCCTACCCTGATGTGCCAACGGCCTTTTTAGAGCCCCCAGCGGGAACTCGAGCGGTCGCTACCCACCCTTCCATGCAGTCTTGGCGTTCGATGTTGTACGCACCAGCCTCGGCTAACAGCCCGTTGGTGTGCCCGAGGGTATGCCTCGGTCCTTGCCGGAATGACGCGACTCACCGTGACATCGGGCCGGAGCCCTACTTATGGAGGACCTGTGCCTGCGGGCCGCAGATCGGTGTGACCGGGACTCGAGTCCCATAGACAAGCCGCTATGGTCTGCGAGCAAGGTGGCATCGCCCTAACCCTCAGGCGGAGAGCCCCAGTGGAGTAATCGACAGCTGCCAGTCCAAGCCGGAGCGCCCCGGGCGCGCTTCGTTTAGCCGCCAAGATGGTCGGCCGAGCATCACGTACCTACTCATAACGGCTGCACAGCCACGAAAGTGCCTGTTGTGATCGCCCCCCGGAAGCAAGCAGGTACACTTTCCATGACATAACGCGGGGCCTGGTTGAGGCGCGGGCAGCTTGCTGGTCCATCTCAATGCTCGACGTGCGCCCGTGCCGGTGGTCCATTTCTCACAATGGGCTCCAGCGCTGCCGTAGGCGCTCAACTGTCCGGGCCGTACCAACCTTCACGCCACGTGGACGCAGTGGGACACCCAACGTACTACATGCCCTTCTGAACGGCAAGAGGCGCGGGCCGCTGACCTCAGGGCTGCGCCGTCCCTGATGCCTCTCACACCCCGAGGGTCATTGCTGTCAGAAAGCGCCACCCTCCGAGCCCACCCCCAGTGGGCCGGCCCCACTCACCACGTCTAAAAGGTGGCCACCCCTCTGAGCGACTAACGAGCGGCCGCTGGGGACATCACGGGTCGGGCGCAGGCGCCAATGGCTCTTCGCGCGCATGGTGACGCTTGCTAAAAGAGTGGCTTAACTGGCTTTTATGGCTGGGGAGAAGCCGGGGCAGGTGCGTGGCTGGCAAAGAGCATCCAGCGGCGAGGCTATTATGGATCTCCCTTCGAACGCTGTTGTAAGACCCGGTCGAAATGCTGAGCGTGGACCCGTGTTTTGCGAGACGCTCCACCGGCGGCGCGTGCTCCTACATGACGGCACAGCGTAAAAGTAGCCCTCTTTCTGGAGCAATGCTCGAGGTCCGACGTGGTGTGTGGGCGACGACCGACACTGGGGTACGTGGTGCCGGGAGGGCGCTTTAGTCTCAAACAACGATCCCACCCCGGGGGTTACAGGAGGCCCTGCTTTTTCGTGTGACTAGCGCCGACCTTCAATCCATCCCGGGTCGTTTGGTTCGACATCAGAGGCAGGGGAAACTATTACTCACTCCCATACCCGCCCATGTTCCCTAAGCGGTGTCCTGCCCCACCGTGCCCCTACCGGTGCAGGGGGCCGGTAGCCGGTGACGGAGGAGCGTCACGGCCATACCGATCTTTCTGGCGGAGCTTCCTACGTCCACGGCTCGCCGGTAACGAACGGCCGTCCTTTTGATGCTTGCGCCAATCTCTGTGCGCCTCGATAAACCTAGGCAGCGGCAGCTCCGCGCGCGGGCCTGTCGAGAACGACGGATTACTCCTCCTCCACCTCACCCGACTATCTACGGCCCATCTAAGATTCATGGGTAACCCTTCGCGCAGAAGGCCAAGAGCAAAGGAAAGTGACGGCGTCGAGGGCAACGCCACTAGGCGCAGCGCTGCCCTGCTGCCCGTGCCTCACCCTTGATCGGTGGGCTTATAGTGTGGGTCACCGTCAGGCCCGCGCGTCGGGACGCAAGGTCGGCCTCACATAAATCCCGGTTTCACAGGTGTTTAGGCGCGTATGAAGGGCGGAGCGTGACGAGTCAGCCCCTGCGCTCAAGGGATCGAATATAACGCAAGTTAGATACCTACTCCTTCGCCGAGCATGAGTCAGACCGGAGCCCTGGTGATGGTCAGGGTGGGGGGTGCAAGACGTGTCTTCATACAACGCGTGTCCTTCTTCTCCAGGCAGGCGGTTGGAGCCGACCCGAGCGTTACTTAGCCCGGACCGCCGCCCTATCTGTACCCCCTACGTCCCTGGTGAGTAGTTCCGCCCAGGACAGCAGCGCACTGCACATGGGCAGCGACGGCCCGGAGCAACGTGACGCACGCTCCAGTTGCGATCAGATTCCGGGCGGAACGCGTGATGCGGCTCGCTGTTCCGGCACTGCGGGACTTTGGCGCAAGCCCTACGACCCCGGGCTCAGCGCGACCAGCCCTGCAGGCGACTGCCGGCCAGCCACCTCCGAGATGAAGGCCGTTAGATAGCCCGCTAAGGATGATTTCCGTGGCACCCCGTCCCAGGCCGGGGCGGCGAGGAACCTGATCGTCGAAAAAAAGTAGGGCGGGCCCGCAAGCGGGGACACACAGCCACATGCCCGGAGCGTCGTGGCGAAGTAGGATTTTACGGCTGGCAGTCCCCAACCTGTCTGCACCCGAGCGCCCCATAGAGGGTACTCCGCCGTCGGAGATCCATCATGTGGATCTCTACTTCCATTCATGCAACTAAAGTCTCGCTAGCACGCTGGGCCAAGGCGCCCCCTCTCGTCACCAACAATTGTATACGCACACTTCCGCTCAGTCCACGTATCGACGCAGGCGATCAGACTCAAGTGAACGAGAACGGGCGTCCAGGGACGTACAGGCCCCCGAGGGCTGCGCCTCTCGGAGTTCTAGGGATTGAAGAATCCCGGCGCACCAACTCAATCGGGCCGACGTAGCCGGTGATGAACCCAACCTTGGCGGGCTCAGGGGCAGGCACAGCACAGTCGGCAGAGGGGGGGGAGTGGTGGCAGCGTCGCCTATGGGCGCAATGGCTTGTCCGTTGCGAGCGTGGAGCCAGGGTATGACCACCCGTATACAGGCAAAGACGTGCGACCTGGAGTACGACTGTCGAGGTACGACATGTGAGGGCGCCCGCCTTCCACATCTGGCGCGTCCGCAAAGCGACACGCTTAAACGGAGCCCGGAAGCGAAGGTAGTCGGACGCATGGCATGCTGGCGTCGAAAATTGAAGATTACAGGTGACGCGCGCCGCCTTCCGGCCCTCCCACCACGCTCCCGGG
>BD0027@1
GGAGCCGAGCCTGCGGCAGACAGAACCACGAGCGAGATCCGCTGGGCCGCATTCGGTAAAGGTAGGACCCCATTAGCGCCAGCCACTCGGTCGGCTTCCGAGGATGCTGATTAGAGCGTGCCGATCCCCGTAGTTCGACTGGTACCCCGGGCCGACCCTTCCTGTGGACTGCGGCTCGGGGCGAGGTCGGCGCGCGGGGCCGCCTTTGAATATTCAGGCGGAATTAGCGGCCGCCACGCAGCGCTGCGGTAGTGCGTGCCCACTATTGTCTGCCCGGTTGGCGTGCGCAGTGTAGGTGCGCGTCAAGCAATCGCGGCTCACTGCCAGTGGCTGGCCGGCCACGTGGCCCTAGGGGAAAGGGGAGCTCTGCTGCGATTCTCTGTCTCAATTCACCTTCCCGGAGGACGGGCTGTAATCCTGTCTCACGCCCAATCGTGAACCCGGGTTCGGCCGTCGGCGGAACCGGTCAGCCGGGAAGGGACACGCGCAGTGCCCCTATACACGGGTAATCGGCAGGTGCCGAATCCCGCCTCTCAAACGGAGAGTGCAATCACCGGCCTGGGAAGTTCCGGTCCCTCTCCTAGGGCGTAGAGGCCGGTACTCCCCCAATATGTAAGCGGATGTTTTAGAGCCCCCAGCGAGAACTCGAGCAGCAGCTACCCGCCCTTCCATGCAATCTTGGAATTCGACGGTGTACGCACCAGCCTCGGCGAACATCTCGTTGGTATGTCCGAGGGTATGCTTCGGTCCTTGCCGGAATGACGCGACTCACCGTAGCATCGGACCGGGGCCCTATTTATGAAGAACCTGTGCCTGCGGGCCGCAGATCGGTGTGACCGGGACTCGAGCCCAATGGGCAATCCGCTATGGCCTGCGAGCAAGGTGGCATCGCCCTAACCCTCAGGCGAAGGACCCCCGTGTGACAGTCGCCAGCTGCCAGTCCAAGCCGAAGTGCCCCGGGCGCGCGTCGTTTAGCCGCCAAAATAGTCGGTCGAGTCCCACGTACTTCCGCCTACCGACTACACAGCCACGAAAGTGCCTGCTGCGAGTGCCCACTGGGAGCAGGCAAGTGCACTTTTTATGACATAACACGAGGACTGGTTGAGGCGCGGGCAGTTCGCTGGTCCACCTCAATGCCCGCCGTGCGCCCGTGCCGGTGGTCCATTCCTCACAACGGGCTCCAGCGCTGCCGTAGGCGCTCAACTGTCCGGGCCGTACCAACCTTCAAGCCACGTGGACGCAGTTTGGTCCCCAGAGTACTACATGCCCTTCTGAACGGCAAGAGGCGCGGGCCGCTGACCTCAGGGCTGCTTCGCCCCTGATGACGCCTAACCAACGAAGGTTATTGCTGGCAGAAAGCGCCACCCTCCGAGCCCACCCCTAGGGGGCCGGCTTCACTCACCACGTCTGAAAGGTGGCCACCCCTCGGGACGACTAACGAGCGGCCGCTGGGGGCATCACGGGTCGGGCGCAGGCGCCAATGGCTCTTCGCGCACATGGTGACGCTTGCTAAAAGGGTGGCCTAACTGGTTCTCATGTCTGGGGAAAAGCCGGGACAGGCGCGTGGCTGGCGAAGAGCACCCAGTGGCTAGGCTATTATGGATCTCCCTTTGAACGCTGTTGTAAGACCCGGTCGAAATGCCGGGCGTGGACCCGTGTTGCGCGAGGCGCTCTCCCGGCGGCGCGTGCTCCCACAGGACGGCACAGCGTGAGGGTAGCCCTCTCTTTGAAGTACCGCTTGGGGCCCGACGTGGTGTGTGGGCGGCGACCGACACTGGGGCACGTGGTGCCGGGAGGGCGCTCTAGTCGAAAGCGACGACCCCACCCCTGGGAGTACAGGAAGCACTGCTTTTGCGTATGATTAGCGCCGACATTTAATCTGCCCCGGGTCGTTTTGTTCGACATCCGAGGCAGTGGGAACTACTACTCACCCCCATACCCTCCCATGTTCCTTAAATGGTGTCCTGCCCCGTCGGACCCCTACCGTCGCAGGAGGCCGGTAGCCGGTGACGGAGGAGCGTCACGGCCATACCGATCTTTCTGGCGGAGCTTCCCACGTCCACGGCTCGCCGGTAACGAACGGCCGTCCTTTTGATGCTTGCGCCAATCTCTGTGCGCCTCGATACACCTAGGCAGCGGCAGCTCCACACACGGTCCTGTCGAGAACGACGGATTACTCCTCCTCCACCTCACCCGACTATCTACGGCCCATCTAAGATTCATGGGTAACCCTTCGCGCAGAAGGCCAAGAGCAAAGGAAAGTGACGGCGTCGAGGGCAACGCCACTAGGCGCAGCGCTGCCCTGCTGCCCGTGCCTCACCCTTGATCGGTGGGCTTATAGTGTGGGTCACCGTCAGGCCCGCGCGTCGGGACGCAAGGTCGGCCTCACATACATCTTAGTTCCGCGGGCGTTTAGGCGCGTATGAAGGGCAGAGCACAGTTGGTCGGCCCCCGCGCTTAAGGGATCGAATGTAACGCAAGTTAGATACCTACTCCTTCGCCGAGCACGAGTCGGACCGGGGCCCTAGTGACGGTCAGGATGGGGGGTGCGGGACGTGTCTCTATGCAACGCGTGCCCTTCTTCCCCCGGCGGGCGGTCGGGGCCGATCCGGGCGTCACTTAGCACGGAACGTTGCCCGATCTGTACCCCCTACGTCCCTGGTGAGTAGTTCCGCCCAGGACAGCAGCGCACTGCACATGGTCAGTGACGGTCCGGAGCAACGGGCCGCATGCGCCAGCTGCGATCAGATTCCGGGCGGAATGCGCGGTGCGGCTCGCCGCCCTGGCACCACGGGCCTTTGGCGCAAGCCCTACGACCCCGAGCTCAGCGCGACCAGCCATGCCGGCGACTGCCGGCCAACCGCTTCCGCGACGAAAATCGTTAGATAGCACGCGCAGGCTGATTTATGTGGCACCCTGCTCTGGGCCAAGATGGCGAGGAACTCGATCGTCGAAAAAAAGTAGGGCGGGCCCGTAAGCGGGAACGCACAGCCACGCGCCCGGAGCGTCGTGGCGGAGTGAAGTCTTACGGCTGGCAGTCCCAGACCTGTTCGCACCCGAACACCCCATGGGGGGTGCTCCGCTATCGGAGATCCATCACGTGAATCTCTACTTCCATTCATGCAACTAAAGTCTCGCTAGCACGCTGGGCCAAGGCGCCTCCTCTCACCATCAGTAGTTGCACACGTATATGTCCGCTCAGTCCACGCACCGGCACAGGCGATCAGACTCAAGTGGACAGGAATGAGCGCTCAGGGGCGGCCAGATCCCCGAGGGCTGCGCATCGCGGAGTTCTAGGGGTTGAGGAATCCCGGCGCACCAACTCAATCGGGCCGACGTAGCCGGTGATGAACCCAGCCTTGGCGGGCTCAGGAGCAGACACAGCACAGTCGGCAGAGGGGGGGGGGTGGTGGCAGCGTCGCCTATGGGCGCAACGGCTTGTCCGTCGCGAGCGTGGAGCCAGGGTAGGACCACCCGTATACAGGCAAAGACGCGCGGCCTGGAGCACGACTGTCAGTGCGCGCCATTTGAGGGCGCCCGCCTTCCACATCTGGTGCGTCTGCAAAGCGACACGCTTAAGCGGAGCCCGGAAGCGAAGGTAGTCGGACGCATGGCATGTCTGCGTCGGAAGTTGAGGATTACAGGTGACGCGCGCCGTATTCCGGCTCCCCCACCACGTTCCCGAG
>IN0092@4
GAAGTCGAGCCTGCGGTAGCCAGAATCCCGAGCGAGGGTCGCCGAGCAGCATCCGGTAAAGGCCGGACCCCGCTAGCGCCAGCCACTCGGTCGGCTCACGAGGATGCTGATTAGAGCGTGCCGATCCCCGTAGTTCGACTGGTACCCCGGGCAGACCCTTCCTGGGGACTACGGCTCGGGATGCGATCGGCGAACGGGGCCGCCCTTGAACATCCAGGCGGAATTAGCGGCCGCCACGCAGTGCTATGGTAGTGCGCGCCCGCTGTTGGTTGCACGGCTGGCGTGCGCAGTGTAGGTGTGCGCCAAGCAGTCGCGGCTCACTGCCAGCGGATGGCCGGCCACGTGGCCCCCGAGTAAAGGTGAACCCCGCCACGATTCTTTGTCTTGGCTCACCTCCCCTGAGTACGAGCTGTAATCCTGTCCCACGCCTAATCGTGCATCCGGGTTCTGCCGTCTGTGGAATCGGTCAGACGGGAAGGGCCACGCGCAGTGCCCCTATACACGGGTAATCGGCAGGTGCCGAATCCCACCTCTCAGGAGGAGAGCGCGCCAACTGTCCTTGGCGGGTCCGATCCCTCTCCCGGGGCGTAGAGGCCGGTCCTACCCTGATGTGCCAACGGCCTTTTTAGAGCCCCCAGCGGGAACCCGAGCGGTCGCTACCCATCTTTCCATGCAATCTTTGCATTCGATGTTATACGCACCAGCCTCGGCTAACAGCTCGTCGGTATGCCCGAGGGTATGCTTCGGTCCTTGCTGGAATGACGCGACTCACCGTAGCATCGGGTCGGAGCCCTACTTATGAAGGACCTGTGCTCGCGGGCCACAGATCGGTGTGACCGGGACTCGAGCCCCAGGGACAGTCCGCTATGTTCTGCGAGCAAGGTGGCATCGCCCTACTCTTCGGACGGGGAACCCCAGTGTGACAGTCACCCGCGGCCAGTCCAAGCCGGAGCGCCCCAGGCGCGCTTCGTCTAGCCGCCAAAATAGTCGGTCGGGCCCCACGCACTTCAGCCTACCGACTGCACAGCCACGAAAGTGCCTGTTGTGATCGCCCCCCGGGAGCAAGCAGGTACACTTTCCATGACATAACGCGGGACCTGGTTGGGACTCAGGCAGCTTGCTGGTCCACCTCGGTACTCACCGCGCGCTCGCGCCGGTGGTTCATTCTTTGCAACGAACTCCAGCGCTGCCGTAGGCGCTAAGCTGTCCGGTCCGTACCAACCTTCAAGCCATATGGGCGCAGTTTGGTCCCCAGAGTACTATATGCTATTCTGAGCGGCAAGGGGCGCGGGCCGCCGACCTCAGGGCTGCGCCGTCCCTGATGACGTCTAACCAACGAAGGTTATTGCTGGCCGAAAGCGCCACCCTCCGATTCCGCCTTTAGTAAGCTGGCCTCACTCACCACGTCTAAAAAGTGGCCACCCTTCTGGAAGACTAACGAGCTGCCGCTGGGGGCATCGAGGATCGGGCGCAGGAACCAATAGCTCTTCGCGCACGTGGTGACGCTTGCTCAAAGAGCGGCCTAACCGACTTTCACGTCTGGGGAAAAGCCGGGGTAGGTACGTTGCTGGCGAAGAGCGCCCAGCGGCTAGTCTATTATGGGTCTCCCTTTGAACGCTGTTGTAAGGCCCGGTCGAAATGCCGAGCTTGGACCCGTGTTGCGCGGGGCGCTCTCCCGGCGGCGCGTGCTCCCACAGGACGGCACAGCGTGAGGGTAGCCCTCTCTTTGAAGTACCGCTTGGGGCCCGACGTGTTGTGTGGGCGGCGACCGACACTGGAGCACGTGATGCCGGGAGGGCTATCTATTCGCAAACGACGGTCCCACCCCTGGGGGTACAGGGAGCACTGCTTTTGCGTGTGACTAGCTCCGGCCTTTAATCTGCCCCGGGTCATTTTGTTCGACATCCGAGGCAGTTGAAACTATTACTCGCCCCCATACACGCCCCCGTTCCCTAGATGGTATCCTGCTCCATCGTACCACTGCCGTCGCAGGAGGCCGGTGGCCGGTAACGGAGGAGCGTTACGGCCATACCGATCTTTCTAGCGGAGCTTCCTATGTCCATGGTTCGCCAGTAACTAACGGCCGTCCTTTTGATGCTTGCGCCAATCTCTGTGCGCCTCAATACACCTAGGCAGCGGCGGCTCCGCGCGCGGGCCTGTAGAGAACGACGGATTACTCCTCCTCTACCTCACCCGATTACCTACAGCCCATCTAAGATTCATGGGTGACCCTTCGCGCAGAAGGACAAGAGCAAAGGAAAGTGACAGCGTCGAGGGTAATGCCACTAGGCGAAGCACTGTCCTGCTGCCCGTGTATCACCCCTGATCGGCGGGCTTATAGTGTGGTCCGCCGTCAGGCCATCGCGTCGGGACGCAAGACCGGCTCCCTATCAATCCCGGTTTCGTAGGCGCCGAGGCGTGTATAAGGGGCGTAGCACAGTTGATCGGCCTCCACGCTTAAAGGATCGCCTGTAACGCAAGTTAGATACTTACCCCTCCGTCGAGCACGAGTCGGACCGGGGCCCTAGTGACGTTCAGGGCGGGGAGGGTAGGGTATGTCTCTCTATAACGCGTGTTCTGCTCCCCTCGACGAGCGATCGGGGCTGATTCGGGCGTCACTTAGCACGGAACGTTGCCCTATCTGTGCCCCCTACGTCCCTGGTGAGTAGTTCTGCCCAGGATAGCAGCGCACTGCACATGGGCAGCGACGGTCCGAAGCAACGGGCCACACGCGCCAGCTGCGACCAGGCCCCGGACGGAATTCGCGGCATTGCTCGCTGTTCCGGCACTATGGGCCGTTGGTGCAAGCCCTCCGACCCCGAGCTTAACGCGACCGGCCCTGACGGCGACCACCGGCCAGCCGCCTTCACGATGGAGGCCGTTATGTAGCACGCGAAGGCTGGTTTACTTGGCACCCTGCTCTGGGCCAAGATGGCGAGGGACCTGATCGTCGAAAAAAAGTAGGGCGGGTCCGTAAGCGTGAACGCACAGTCACATATCCGGAACGTTGTGGTAAAGTAGGATCTTAAGGCTAGCGGTCCCCAACCTATTCGCACCCGAACGTCCCATAGAGGGTGTTCTGCTGTCGGGGATCCATCACGTGGACCTCTGAGTTCATCCATGCAGCTCAAGTCTTGCTAGTACACTGGGTCAATGTGCCTCCTATCGTCACCAACAGTTGTATACGCACACTTCCGCTCAGTCCACGTATCGACGCAGACGATCAGACTCGAGTGGACAGGAATAAGCGCTCGGGGGCGGCCAGATCCCTGAAGGCCTCACATCGCGGAGTTCTAGGGGCTGAGACATCCCGGCGCACCAACTTAATTGGGCTACAGTGGCCGGTAACGAGTTAAATCTTGACGGGCTCAGGGGCAGACATAGCACGGTCAGCAGAGGGGGGGGAATTGTAGCAGCGTTGCACACGAGTGCACTAGCTCGTCCGTTGCGAGCGTGGAGCCAGGGTAGGACCACCCGTGTACAGACAAAGACGTGCGACCCGGAGTAAGACTGTCGAGGTATAACATGTGAGGTCGCCCGCCTTCCACCTCTGGCGCGTCCGCAAAGCGACACGCGTAAACGGAACCTGAAAGCGGATGTAGTCGGACGCGTGGCATTTCTGCGTCTGAAGTTTAGGGTTACAGGTGACGCGCGCCATATTCCGGCTCTCCCACCACGCTCCCGGG
>FR0013@2
GGAGTCGAGACTGCAGCAGACAAGATCACAAGCTAGGGCCGCCGGGTCTCATCCGGTGAAGATAGGACCCCATTAGTGCCAGCCGCTCGGTCGACCTCCGAGTGTGCCGGTTAGAGCGTTCCGACCCCCGTAGTTCGACTGGTATCCTGGGCCTACCCTTAATGTGGACTGCGGCTCGGGATGCGATCGGCGAACGGGACCGCCTTTGAATATCCAGGCGGAAGTAGCGTCCTTTACGCAACGCTGCGGTGGCGCGCTCCCGCTGTTGGTTACACGGCTGGCGTGCGAAATGTAGGTGCGTGCCAAGCAGTCGCGGCTCACTGCCAGCGGATGGCCGGCCGCGTGGCCCCCGAGGAAAGGTGAACCCCGCCACGATTCTCTTTCTTGGCTCACCTTCCCTGAGGACGGGCTGCAATCCCGTTTAACGCCTAATCGTGAACCCTGATTCGACCGCCTGCGGAGTCGGCAAACCGGGAGGGGCCCAGCGCAGTGCCCCCATACACGGGTAATCGGCGGATGTCAAATCCCGCCTCTTAAAAGGAAAGTGCAATCACCGGCCTGGGAAGGTCCGACTTAGCTCCCGAGGCGTAGAGGTCGGTCCTACACTGATGTGCCAACGGCCTCTTTAGAGCCCCCAGCGGGGACTCGAGCGGTCGCTACCCACCCTTCCATGAGGCCTTGGCATTTGATGTTATACGCCCCAGCCTCGGCGAACATCTCGTTGTTATGTCCGAGGGTATGTTTCGGTCCTTGCCGGAATGACGCGGCTCACCGTAGCATCAGACCAGGGCCCTGTTTATGAAGAACCTGTGCCTGCAGGCCGCAAATCGGTGTGACCGGGGCTCGAGCCCAATGGGCAATCCTCTGTGGCCTGCGAGCAAGGTGGCATCGCCCTAACCCTCAGGCGGAGGGTCCTCGTGGAGTAATCGACAGCTGCTAGTCCGAGCAGGAGCGCCCCGGGCGAGAGTCGCTCAGCCGCCAAGATGGTCGGCCGAGCATCACGTACCTACTCATAACGGCTGCACAGCCACGAGAGCACCTGTTGTGATCGCCCCCCGGAAGCAAGCAGGTACACTTTCCATGACATAACGCGGGGCCTGATTGAGGCGCGGGCAGCTTGCTGGTCCATCTCAATGATCGACGTGCGCCCGTGCCGGTGGTCCATTTCTCACAACGGGCTCCAGCGCTGCCTTAGGCGCTCAACTGTCCGGGCCGTACCACCCTTCACGCCACGCGGACATAGTGGTACACCCAACGTACTACATGCCCTTCTAAACGGCAAGAGGCGAGGGCCGCTGACCTCAGGACTGCTTCGTTCCTGATGCCTCTCACACCCCAGAGGTTATTGCTGTCAGAAATCACCACCTTCTGATCCCGCCTTTAGGAAGCTGGCCTCACTCACCACGTCCAAAAGGCGGCCACCCTTCTGGAAGACTAACGAGCGGACGCTGGGGGTATCACGGGTCAGGCGCAGGCGCCAATGGCTCTTCGTGCGCGCAGCGACGCTTGTTAAAAGGGTGGCCTAACTGGCTTTTATGGCTGGGGAGAAGCCGGGGCAAGTGCGTGGCTGGCAAAGAGCATCCAGCGGCGAGGCTATTATGGATCTCCCTTCGAACGCTGTTGTGAGACCCGGTCGAAATGCTGGGTGTGGACCAGTGTTTTGCGAGACGCTCCACCAGCGGCGCGGGCGTCTACATAACGGCACAACGTAAAAGTAGCCCTCTTTCTGGAGCAATGCTCGAGGTCCAACGTGGTGTGTGGGCGACGACCGACACTGGGGTACGTGGTGCCGGGAGGGCGCTTTAGTCTCAAACAAAGATCCCGCCCCGAGGGTTACAGGAGGCCCTGCTTTTTCATGTGACTAGCGCCGACCTTCAATCCATCCCGGGTCGTCTGATTAGACATCAGAGGCAAGGGAAACTATTACTCACTCCCATACCCGCCTATGTTTCCCAAGCGGGGCCCTGCCCCATCGTACCCTTACCGGTGCAGGGGGCCGGTAGCCGTTGACAGAGGAGCATTACGGCCATACAGACCCTTCTAGCGGAGCTCCCTATGTCCATGGTCCTCCGGTAACGAATGGCCGTCCTTTCGCTGCTTGCGCCAATCTCTGTGCACCTCGATACACCTAGGCAGCGACATCTCCGTGCGTGGGCCTGGCGAGAACAACGGATTACTCCTCCTCCGCCTCACTCAACTATTTACGGCCCATAGAAGGCGCATGGGTAACCCTTTGCGCAGAGGGCCAAGAGCAAAGGAAAGTAACGGCGTCGAGGGCAACGCCACTAGGCGCAGCGCTGCCCTGCTGCCCATGCCTAACTCTTGATCGGTGGGCTTATAGTGTGGGTCACTGTCAGGCCCGCGCGTCGGGACACAAGGTCGGCCTCACATCAATCTTAGTTCCACAGGTGCTTAAGCGCGTGCGAGGGACAGAGCACAGTTAGCTGGTCCCTGCGATCAAGGGATCGAATACAACGCAAGTTAGATACCTACTCCTTCGCCGAGCGTGAGTCGGACCGGAGCCCTGGTGATGGTCAGGGTGGGGGGTACAAAACGTGTCTTCATACAACGTGTGTCCTTCTTTTCCAGGCAGGCAGCCGAGGCCGATTTGGGCGCCACTTGGCACGAAACATTGTCCGGTCTGTACTTACTACGTTTCTAGTGAGTAATTCCACTCAGGACAGCAGCGCACTACACATGGGCAACGACGGCCCGGAACCACGTGACATACGTGCCAGCTACGACCGGGCCCCGGGCGGAATTCGCGGCATGGCTTGCCGCCCTGGAGCCACGTGCTTTTGGCGCCAACTCCACGACCCCGGACCCAGCGCGATCAGCCCTTCCGGCGACCACCGGCCAGCCGCCTCCGAAATGAAAATCGCTGGACAGCCCGCTAAGGATGATTTCCGTGGCGATCCGTCCCAGGCCGGGGCGACGAATAGACTGACCACCGAAGCAAAGTAGGGCGGGCCCGTCAACGGGAACACACGGTCACATATCCGGAACGCCGTGGCAAAGTGAAGTTTTACGATTATTAGTCCCCAACCTGCCTGAACCCGAGCGCCCCCTAGAGGGTACCCCGCCGTCGGAGGTCCACCATGTGGATCTCTACTTCCATTCGTGCAACGAAAGCCTCTCTAGCACGTTGGGCCAGGACGTCCCATCTCGTCACCAACAATTGTATACGCACCCTTCCGCTTAGTCCACATATCGACGCAGGCGAGCAGACTTAAGTGAACGAGAATGAGCGTTCAGGGGCGTACAGGCCCTCGAAGGCTGCGCCTCTCTGAGTTCTAAGGGTTGAGGACGCCCGGAGCACCAACTCAATTGAGCCGACATGGCCGGTAACAAGCTCAGCCTTAATGAGCTCCGGGGCAGACGTCGCGTAATCGGCAGAAGGGAGTGAGTGGTGGCAGCGTCGCCTATGGGCGCAACGGCTTGTCCGTTGCGAGCATGGAGCCAGGGTAGGACCACCCGTATACAGGTAAAGACGCGTGGCCTAGGGCACGACTGTCAGTGCGCGACATTTGATGGCGCCCGCCTTCCACATCTGGCGTGTACACAGAGCGACACGCTTAGACGGAGTCCGGAAGCGAAGGCAGTCAGGCGCATGGCATGCTGGCGTCGAAAATTGAAGATTACAGGTGACACGCGCCGTATTCCGACTCTCCCACCACGCCTTCGGG
>FR0014@2
GGAGTCGAGACTGCAGCAGACAAGATCACAAGCTAGGGCCGCCGGGTCTCATCCGGTGAAGATAGGACCCCATTAGTGCCAGCCGCTCGGTCGACCTCCGAGTGTGCCGGTTAGAGCGTTCCGACCCCCGTAGTTCGACTGGTATCCTGGGCCTACCCTTAATGTGGACTGCGGCTCGGGATGCGATCGGCGAACGGGACCGCCTTTGAATATCCAGGCGGAAGTAGCGTCCTTTACGCAACGCTGCGGTGGCGCGCTCCCGCTGTTGGTTACACGGCTGGCGTGCGCAATGTAGGTGCGTGCCAAGCAGTCGCGGCTCACTGCCAGCGGATGGCCGGCCGCGTGGCCCCCGAGGAAAGGTGAACCCCGCCACGATTCTCTTTCTTGGCTCACCTTCCCTGAGGACGGGCTGCAATCCCGTTTAACGCCTAATCGTGAACCCTGATTCGACCGCCTGCGGAGTCGGCAAACCGGGAGGGGCCCAGCGCAGTGCCCCCATACACGGGTAATCGGCGGATGTCAAATCCCGCCTCTTAAAAGGAAAGTGCAATCACCGGCCTGGGAAGGTCCGACTTAGCTCCCGAGGCGTAGAGGTCGGTCCTACACTGATGTGCCAACGGCCTCTTTAGAGCCCCCAGCGGGGACTCGAGCGGTCGCTACCCACCCTTCCATGAGGCCTTGGCATTTGATGTTATACGCCCCAGCCTCGGCGAACATCTCGTTGTTATGTCCGAGGGTATGTTTCGGTCCTTGCCGGAATGACGCGGCTCACCGTAGCATCAGACCAGGGCCCTGTTTATGAAGAACCTGTGCCTGCAGGCCGCAAATCGGTGTGACCGGGGCTCGAGCCCAATGGGCAATCCTCTGTGGCCTGCGAGCAAGGTGGCATCGCCCTAACCCTCAGGCGGAGGGTCCTCGTGGAGTAATCGACAGCTGCTAGTCCGAGCAGGAGCGCCCCGGGCGAGAGTCGCTCAGCCGCCAAGATGGTCGGCCGAGCATCACGTACCTACTCATAACGGCTGCACAGCCACGAGAGCACCTGTTGTGATCGCCCCCCGGAAGCAAGCAGGTACACTTTCCATGACATAACGCGGGGCCTGATTGAGGCGCGGGCAGCTTGCTGGTCCATCTCAATGATCGACGTGCGCCCGTGCCGGTGGTCCATTTCTCACAACGGGCTCCAGCGCTGCCTTAGGCGCTCAACTGTCCGGGCCGTACCACCCTTCACGCCACGCGGACATAGTGGTACACCCAACGTACTACATGCCCTTCTAAACGGCAAGAGGCGAGGGCCGCTGACCTCAGGACTGCTTCGTTCCTGATGCCTCTCACACCCCAGAGGTTATTGCTGTCAGAAATCACCACCTTCTGATCCCGCCTTTAGGAAGCTGGCCTCACTCACCACGTCCAAAAGGCGGCCACCCTTCTGGAAGACTAACGAGCGGACGCTGGGGGTATCACGGGTCAGGCGCAGGCGCCAATGGCTCTTCGTGCGCGCAGCGACGCTTGTTAAAAGGGTGGCCTAACTGGCTTTTATGGCTGGGGAGAAGCCGGGGCAAGTGCGTGGCTGGCAAAGAGCATCCAGCGGCGAGGCTATTATGGATCTCCCTTCGAACGCTGTTGTGAGACCCGGTCGAAATGCTGGGTGTGGACCAGTGTTTTGCGAGACGCTCCACCAGCGGCGCGGGCGTCTACATAACGGCACAGCGTAAAAGTAGCCCTCTTTCTGGAGCAATGCTCGAGGTCCAACGTGGTGTGTGGGCGACGACCGACACTGGGGTACGTGGTGCCGGGAGGGCGCTTTAGTCTCAAACAAAGATCCCGCCCCGAGGGTTACAGGAGGCCCTGCTTTTTCATGTGACTAGCGCCGACCTTCAATCCATCCCGGGTCGTCTGATTAGACATCAGAGGCAGGGGAAACTATTACTCACTCCCATACCCGCCTATGTTCCCCAAGCGGGGCCCTGCCCCATCGTACCCTTACCGGTGCAGGGGGCCGGTAGCCGTTGACAGAGGAGCATTACGGCCATACAGACCCTTCTAGCGGAGCTCCCTATGTCCATGGTCCTCCGGTAACGAATGGCCGTCCTTTCGCTGCTTGCGCCAATCTCTGTGCACCTCGATACACCTAGGCAGCGACATCTCCGTGCGTGGGCCTGGCGAGAACAACGGATTACTCCTCCTCCGCCTCACTCAACTATTTACGGCCCATAGAAGGCGCATGGGTAACCCTTCGCGCAGAGGGCCAAGAGCAAAGGAAAGTAACGGCGTCGAGGGCAACGCCACTAGGCGCAGCGCTGCCCTGCTGCCCATGCCTAACTCTTGATCGGTGGGCTTATAGTGTGGGTCACTGTCAGGCCCGCGCGTCGGGACACAAGGTCGGCCTCACATCAATCTTAGTTCCACAGGTGCTTAAGCGCGTGCGAGGGACAGAGCACAGTTAGCTGGTCCCTGCGATCAAGGGATCGAATACAACGCAAGTTAGATACCTACTCCTTCGCCGAGCGTGAGTCGGACCGGAGCCCTGGTGATGGTCAGGGTGGGGGGTACAAAACGTGTCTTCATACAACGTGTGTCCTTCTTTTCCAGGCAGGCAGCCGAGGCCGATTTGGGCGCCACTTGGCACGAAACATTGTCCGGTCTGTACTTACTACGTTTCTAGTGAGTAATTCCACTCAGGACAGCAGCGCACTACACATGGGCAACGACGGCCCGGAACCACGTGACATACGTGCCAGCTACGACCGGGCCCCGGGCGGAATTCGCGGCATGGCTTGCCGCCCTGGAGCCACGTGCTTTTGGCGCCAACTCCACGACCCCGGACCCAGCGCGATCAGCCCTTCCGGCGACCACCGGCCAGCCGCCTCCGAAATGAAAATCGCTGGACAGCCCGCTAAGGATGATTTCCGTGGCGATCCGTCCCAGGCCGGGGCGACGAATAGACTGACCACCGAAGCAAAGTAGGGCGGGCCCGTCAACGGGAACACACGGTCACATATCCGGAACGCCGTGGCAAAGTGAAGTTTTACGATTATTAGTCCCCAACCTGCCTGAACCCGAGCGCCCCCTAGAGGGTACCCCGCCGTCGGAGGTCCACCATGTGGATCTCTACTTCCATTCGTGCAACGAAAGCCTCTCTAGCACGTTGGGCCAGGACGTCCCATCTCGTCACCAACAATTGTATACGCACCCTTCCGCTTAGTCCACATATCGACGCAGGCGAGCAGACTTAAGTGAACGAGAATGAGCGTTCAGGGGCGTACAGGCCCTCGAAGGCTGCGCCTCTCTGAGTTCTAAGGGTTGAGGACGCCCGGAGCACCAACTCAATTGAGCCGACATGGCCGGTAACAAGCTCAGCCTTAATGGGCTCCGGGGCAGACGTCGCGTAATCGGCAGAAGGGAGTGAGTGGTGGCAGCGTCGCCTATGGGCGCAACGGCTTGTCCGTTGCGAGCATGGAGCCAGGGTAGGACCACCCGTATACAGGTAAAGACGCGTGGCCTAGGGCACGACTGTCAGTGCGCGACATTTGATGGCGCCCGCCTTCCACATCTGGCGTGTACACAGAGCGACACGCTTAGACGGAGTCCGGAAGCGAAGGCAGTCAGGCGCATGGCATGCTGGCGTCGAAAATTGAAGATTACAGGTGACACGCGCCGTATTCCGGCTCTCCCACCACGCCTTCGGG
>Pyo-65150715-00976@4
GAAGTCGAGCCTGCGGTAGCCAGAATCCCGAGCGAGGGTCGCCGAGCAGCATCCGGTAAAGGCCGGACCCCGCTAGCGCCAGCCACTCGGTCGGCTCACGAGGATGCTGATTAGAGCGTGCCGATCCCCGTAGTTCGACTGGTACCCCGGGCAGACCCTTCCTGGGGACTACGGCTCGGGATGCGATCGGCGAACGGGGCCGCCCTTGAACATCCAGGCGGAATTAGCGGCCGCCACGCAGTGCTATGGTAGTGCGCGCCCGCTGTTGGTTGCACGGCTGGCGTGCGCAGTGTAGGTGCGCGCCAAGCAGTCGCGGCTCACTGCCAGCGGATGGCCGGCCACGTGGCCCCCGAGTAAAGGTGAACCCCGCCACGATTCTTTGTCTTGGCTCACCTCCCCTGAGTACGAGCTGTAATCCTGTCCCACGCCTAATCGTGCATCCGGGTTCTGCCGTCTGTGGAATCGGTCAGACGGGAAGGGCCACGCGCAGTGCCCCTATACACGGGTAATCGGCAGGTGCCGAATCCCGCCTCTCAGGAGGAGAGCGCGCCAACTGTCCTTGGCGGGTCCGATCCCTCTCCCGGGGCGTAGAGGCCGGTCCTACCCTGATGTGCCAACGGCCTTTTTAGAGCCCCCAGCGGGAACCCGAGCGGTCGCTACCCATCTTTCCATGCAATCTTTGCATTCGATGTTATACGCACCAGCCTCGGCTAACAGCTCGTCGGTATGCCCGAGGGTATGCTTCGGTCCTTGCTGGAATGACGCGACTCACCGTAGCATCGGGTCGGAGCCCTACTTATGAAGGACCTGTGCTCGCGGGCCGCAGATCGGTGTGACCGGGACTCGAGCCCCAGGGACAGTCCGCTATGTTCTGCGAGCAAGGTGGCATCGCCCTACTCTTCGGACGGGGAACCCCAGTGTGACAGTCACCCGCGGCCAGTCCAAGCCGGAGCGCCCCAGGCGCGCTTCGTTTAGCCGCCAAAATAGTCGGTCGGGCCCCACGCACTTCAGCCTACCGACTGCACAGCCACGAAAGTGCCTGTTGTGATCGCCCCCCGGGAGCAAGCAGGTACACTTTCCATGACATAACGCGGGGCCTGGTTGGGACTCAGGCAGCTTGCTGGTCCACCTCGGTACTCACCGCGCGCTCGCGCCGGTGGTTCATTCTTTGCAACGAACTCCAGCGCTGCCGTAGGCGCTAAGCTGTCCGGTCCGTACCAACCTTCAAGCCATGTGGGCGCAGTTTGGTCCCCAGAGTACTATATGCTATTCTGAGCGGCAAGGGGCGCGGGCCGCCGACCTCAGGGCTGCGCCGTCCCTGATGACGTCTAACCAACGAAGGTTATTGCTGGCCGAAAGCGCCACCCTCCGATTCCGCCTTTAGTAAGCTGGCCTCACTCACCACGTCTAAAAAGTGGCCACCCTTCTGGAAGACTAACGAGCTGCCGCTGGGGGCATCGAGGATCGGGCGCAGGAACCAATAGCTCTTCGCGCACGTGGTGACGCTTGCTCAAAGAGCGGCCTAACCGACTTTCACGTCTGGGGAAAAGCCGGGGTAGGTACGTTGCTGGCGAAGAGCGCCCAGCGGCTAGTCTATTATGGGTCTCCCTTTGAACGCTGTTGTAAGGCCCGGTCGAAATGCCGAGCTTGGACCCGTGTTGCGCGGGGCGCTCTCCCGGCGGCGCGTGCTCCCACAGGACGGCACAGCGTGAGGGTAGCCCTCTCTTTGAAGTACCGCTTGGGGCCCGACGTGTTGTGTGGGCGGCGACCGACACTGGAGCACGTGATGCCGGGAGGGCGATCTATTCGCACACGACGGTCCCACCCCTGGGGGTACAGGGAGCACTGCTTTTGCGTGTGACTAGCTCCGGCCTTTAATCTGCCCCGGGTCATTTTGTTCGACATCCGAGGCAGTTGAAACTATTACTCGCCCCCATACACGCCCCCGTTCCCTAAATGGTATCCTGCTCCATCGTACCACTGCCGTCGCAGGAGGCCGGTGGCCGGTAACGGAGGAGCGTTACGGCCATACCGATCTTTCTAGCGGAGCTTCCTATGTCCATGGTTCGCCAGTAACTAACGGCCGTCCTTTTGATGCTTGCGCCAATCTCTGTGCGCCTCAATACACCTAGGCAGCGGCGGCTCCGCGCGCGGGCCTGTAGAGAACGACGGATTACTCCTCCTCTACCTCACCCGATTACCTACGGCCCATCTAAGATTCATGGGTGACCCTTCGCGCAGAAGGACAAGAGCAAAGGAAAGTGACAGCGTCGAGGGTAATGCCACTAGGCGAAGCACTGTCCTGCTGCCCGTGTATCACCCCTGATCGGCGGGCTTATAGTGTGGTCCGCCGTCAGGCCAGCGCGTCGGGACGCAAGACCGGCTCCCTATCAATCCCGGTTTCGTAGGCGCCGAGGCGTGTATAAGGGGCGTAGCACAGTTGATCGGCCTCCACGCTTAAGGGATCGCCTGTAACGCAAGTTAGATACTTACCCCTTCGCCGAGCACGAGTCGGACCGGGGCCCTAGTGACGTTCAGGGCGGGGAGGGTAGGGTATGTCTCTCTATAACGCGTGTTCTGCTCCCCTCGGCGAGCGATCGGGGCCGATTCGGGCGTCACTTAGCACGGAACGTTGCCCTATCTGTGCCCCCTACGTCCCTGGTGAGTAGTTCTGCCCAGGATAGCAGCGCACTGCACATGGGCAGCGACGGTCCGAAGCAACGGGCCACACGCGCCAGCTGCGACCAGGCCCCGGACGGAATTCGCGGCATTGCTCGCTGTTCCGGCACTATGGGCCGTTGGTGCAAGCCCTCCGACCCCGAGCTTAACGCGACCGGCCCTGACGGCGACCACCGGCCAGCCGCCTTCACGATGGAGGCCGTTAGGTAGCACGCGAAGGCTGGTTTACTTGGCACCCTGCTCTGGGCCAAGATGGCGAGGGACCTGATCGTCGAAAAAAAGTAGGGCGGGTCCGTAAGCGTGAACGCACAGTCACATATCCGGAACGTTGTGGTAAAGTAGGATCTTACGGCTAGCGGTCCCCAACCTGTTCGCACCCGAACGTCCCATAGAGGGTGTTCTGCTGTCGGGGATCCATCACGTGGACCTCTGAGTTCATCCATGCAGCTCAAGTCTTGCTAGTACACTGGGCCAATGTGCCTCCTATCGTCACCAACAGTTGTATACGCACACTTCCGCTCAGTCCACGTATCGACGCAGACGATCAGACTCGAGTGGACAGGAATAAGCGCTCGGGGGCGGCCAGATCCCTGAAGGCCTCACATCGCGGAGTTCTAGGGGCTGAGACATCCCGGCGCACCAACTTAATTGGGCTACAGTGGCCGGTAACGAGTTAAATCTTGACGGGCTCAGGGGCAGACATAGCACGGTCAGCAGAGGGGGGGGAATTGTAGCAGCGTCGCACACGAGTGCACTAGCTCGTCCGTTGCGAGCGTGGAGCCAGGGTAGGACCACCCGTGTACAGACAAAGACGTGCGACCCGGAGTAAGACTGTCGAGGTACAACATGTGAGGTCGCCCGCCTTCCACCTCTGGCGCGTCCGCAAAGCGACACGCGTAAACGGAACCTGAAAGCGGATGTAGTCGGACGCGTGGCATTTCTGCGTCTGAAGTTTAGGGTTACAGGTGACGCGCGCCATATTCCGGCTCTCCCACCACGCTCCCGGG
>CH1100@1
AGGGCTGAGCCTGCGGCAGACAGAATCACGAGCTAGGTCCGCCGGACCGCATCCGGTAAAGGTAGAATCCCACTAGCGCCAGCCACTCGGTCGGCTCCCGAGGATGCTGATTAGAGCGTGCCGATCCCCGTAGTTCGACTGGTACCCCGGGCCGACCCTTCCTGGGGACTGCGGCTCGGAATGAGGTCGGCGCGCGAGGCCGCCCTCGAATATCCAGGCGGAATTATCGGTCGCCCCATAGCGCTGCGGTAGTACGCGCTCGTTGTTGGTTGCCCGGTTGGCGCTCGCGGTTTAGGTGCGCGCCAAGCAATCGCGGCTCACTGCCAGTGGCTGGCCGGCCACGTGGCCCCCGAGGAAAGGTGAACCCCGCCGCGATTCTCTGTCTCGGCTCACCTTCCCTGAGGACGGACTGCAACCCCGTCTCACGCCTAGTCGTGCATCCGGGTTCTACCGTCTGTGGAACCGGTCAGACAAGAGAAAACCCGCGCAGTGTCCCTATATCCGGGTAAGCGGCAGATGCCAAATCCCGCCGCTTGAGAAGAGAGTGCAATCACCGGCCTGGGCGTGTCCGACTTAGCTCCTAGGGCGTAGAGGCCGGTCCTCCCCTGATATGTAAGCGGATTTTTTAGAGCCCCCAGCGGGAACTCGAGCGGCCGCTACCCACCCTTCCATGCAATCTTGGCGTTCGACGGTGTACGAACCAGCCTTGGCTAACAGCCCGTTGGTGTGCCCGAGGGTATGCCTCGGTCCTTGCCGGAATGACGCGACTCACCGTGACATCGGGTCGGAGCCCTACTTATGGAGGACCTGTGCCTGCGGGCCGCAGATCGGTGTGACCGGGACTCGAGCCCCATAGATAAGCCGCTATGGCCTTCGAGCCAAGCGGCATCGCCCTAACCCTCAGGCGGAGGGTCCCAGTGTGACAACTGCCAACGGCCAGTCCAAGCCGAAGTGCTCCGGGCGCGCGTCGTTTAGCCGCCAAAATAGTCGGTCGGGCCCCACGCACTTCCGCCTACCGACTACCAGATCACGAAAATGCCGGCGTCGATTGCCCACTGGGAGCAGGCAGGTGCACTTTTTATGACATAACACGAGGACTGGTTGAGGCGCGGGCAGTTCGCTGGTCCACCTCAATGCCCGCCGTGCGCCCGTGCCGGTGGTCCATTCTTCGCAACGGGCTCCAGCGCTGCCGTAGGCGCTCAACTGTCCGGGCCGTACCAACCTTCACGCCACGTGGACGCAGTTTGGTCCCCAGCGTACTACATGCCCTTCTGAACGGCAAGAGGCGCGGGCCGCTGACCTCGGGGCTGCGCCGTCCCTGATGACGCCTAAACCCCGAAGGTTATTGCTGTCAGAAAGCACTACCCTCCGAGCCCACCCCCAGTAGGCCTGCCCCACTCACCACGTCTAAAAGGTGGCCACCCTTCTGAACGACTAACGAGCGGCCGCCGGGGGCATCACGGGTCGGGCGCAGGCGCCAATGGCTCTTCGTGCACGCGGTGACGCCGGCTCAAAGAGTAGCCTAACTGACTTTTATGGCTGGGGAAAAGCCGGGGCAGGTGCGTGGCTGGCAAAGAGCATCCAGCGGCTAAGCTGTTACGAATCTCCCTTTGAACGCTGTTGTAAGACCCGGTCGAAATGCCGAGCTTGGACCCGTGTTGCGCGAGGCGCTCTCCCGGCGGCGCGTGCTCCCACAGGACGGCACAGCGTGAGGGTAGCCCTCTCTTTGAAGTACCGCTTGGGGCCCGACGTGGTGGGTGGGCGGCGATAAGCACTGGGGCACGTGGTGCCGAGAGGGCGCTCTAGTCGAAAGCGACGACCCCACCCCTGGGAGTACAGGAAGCACTGCTTTTGCGTATGACTAGCGCCGACATTTAATTTGCACCGGGTAGCTTTGCTCGACATCCGAGGCAGTTGAAACTACTACTCACCCCCATACCCTCCCACGTTCCCTAAGCGGTGTCCTGCCCCATCGGACCACTGCCGGTGCAGGGGGCCGGTAGCCGGTGACGGAGGAGCGTCACGGCCATACCGATCTTTCTGGCGGAGCTTCCCACATCCACGGCTCGTCGGTAACGAACGGCCGTTCTTTTTATGCTTGCGCCAATCTCTGTGCGCCTCGATACACCTATGCGGCGGCAGCTCCGCGCGCGGGCCTGTCGAGAACGACGGATTACTCCTCCTCCACCTCACCCGACTATCTACGGCCCATCGAAGGTGCATGGGTAACCCTTCGCGCAGAAGGCCAAGAGCAAAGGAAAGTGACGGCGTCGATGGCGACGCCACTAGGCGAAGCAATGTCCTGCTGCCCGTGCCTCACCCTTGATCGGTGGGCTTATAGTGTGGGCCGCCGTCAGGCCCGCGCGTCGGGACGCAAGGTCGGTCTTACATAAATCCCGGTTCCGCGGGCGCTTAAACGCGTATGAAGGACGTAGCGCAGTTAGTCAGCCCCTGCGCTCAAGGGATCGAATATAACGCAAATTAGATACCTACTCCTTCGCCGAGCACGAGTCGAACCGGGGCCCTAGTGACGGTCAGGGTGGGGGGTGCAAGACGTGTCTTTATACAACGCGTGTCCTTCTTCCCCCGGCGGGCGGTTGGAACCGATCCGGGCGTCACTTAGCCCGGACCGTTGCCCGATCTGTACCCCCTACGTCCCTGGTGAGTAGTTCCGCCCAGGACAGCAGCGCACTGCACATGGGCAGCGACGGCCCGGAGCAACGGGCCGCACGCGCCAGCTGTGATCAGATTCCGGGCGGAATTCGCGGCATGGCTCGCTGTTCCGGCACTACGGGCCTTTGGTGCAAGCCCTCCGGCCCCGAGCTCAGCGCGACCAGCCCTGCCGGCGACCACCGGCCAGCCACCTCCGCGACTAAGGCCGTTAGGTAGAACGCGAAGACTGATTTCCGTGGCACCCTGCTCTGGGCCAAGATGGCGAGGAACTCGATCGTCGAAAAAAAGTAGGGCGGGCCCGTAAGCGTGGACACACAACCACATACCATACGCGTCGTGGCGGAGTGAAGGTCTACGGCCAGCAGTTCCAGACCTGTCTGCACCTGAACACCCTATGGGGAGTGCTCCACCATTAGAGATCCACCATGTGAATCTCTACTTCCATTCATGCAACGAAAGTCTTGCTAGTACGCTGGGCCAGGACGCCCCATCTCGTCACCAACAGTTGTATACGCACACTTCCGCTCAGTCCACGTATCGACGCAGGCGATCAGACTCAAGTGAACAATAACGAGCGCCCAGGGACAGCCAGACCCCTGAGGGCTGCGCATCGCGGAGTTCTAGAGATTGAAGCATCCCGGCGCACCGACTCAATCGGGCCGACGTAGCCGGTAATGAGCTCAACCTTGGCGGGCTCCGGGGCAGACGCAGCACAGTCGGCAGAGGGGAGGGAGTGGTGGCAGCGCCGCCTATGGTCGCAACGGCTTGTCCGTTGCGAGCGTGGAGCCAGGGTAGGACTATACGTATACAGGCCAAGACGTGCGGCCTGGAGTACGACTGTCAGTGTACGACATGTGAGGGCGCCCGCCTTCCACATCTGGCGCGTCCGCAAAGCGACGCGCTTAAGCGGGGCTCGGAAGCGAAGGCAGTCGGACGCATGGCATGTCTGCGTCGGAAGTTGAGGGTTACAGATGACGCGCGCCGTATTCCGGCCCCCCCACCACGTTCCCGGG
>IN0094@4
GAAGTCGAACCTGCGGTAGCCAGAATCCCGAGCGAGGGTCGCCGAGCAGCATCCGGTAAAGGCCGGACCCCGCTAGCGCCAGCCACTCGGTCGGCTCACGAGGATGCTGATTAGAGCGTGCCGATCCCCGTAGTTCGACTGGTACCCCGGACAGACCCTTCCTGGGGACTACGGCTCGGGATGCGATCGGCGAACGGGGCCGCCCTTGAACATCCAGGCGGAATTAGCAGCCGCCACGCAGTGCTATGGTAGTGCGCGCCCGCTGTTGGTTGCACGGCTGGCGTGCGCAGTGTAGGTGTACGCCAAGCAGTCGCGGCTCACTGCCAGCGGATGGCCGGCCACGTGGCCCCCGAGTAAAGGTGAACCCCGCCACGATTCTTTGTCTTGGCTCACCTCCCCTGAGTACGAGCTGTAATCCTGTCCCACGCCTAATCGTGCATCCGGGTTCTGCCGTCTGTGGAATCGGTCAGACGGGAAGGGCCACGCGCAGTGCCCCTATACACGGGTAATCGGCAGGTGCCGAATCCCACCTCTCAGGAGGAGAGCGCGCCAGCTGTCCCTGGCGGGTCCGATCCCTCTCCCGGGGCGTAGAGGCCGGTCCTACCCTGATGTGCCAACGGCCTTTTTAGAGACCCCAGCGGGAACCCGAGCGGTCGCTACCCATCTTTCCATGCAATCTTTGCATTCGATGTTATACGCACCAGCCTCGGCTAACAGCTCGTCGGTATGCCCAAGGGTGTGCTTCGGTCCTTGCTGGAATGACGCGACTCACCGTAGCATCGGGTCGGAGCCCTACTTATGAAGGACCTGTGCTCGCGGGCCACAGATCGGTGTGACCGGGACTCGAGCCCCAGGGACAGTCCGCTATGTTCTGCGAGCAAGGTGGCATCGCTCTACTCTTCGGACGGGGAACCCCAGTGTGACAGTCACCCGCGGCCAGTCCAAGCCGGAGCGCCCCAGGCGCGCTTCGTCTAGCCGCCAAAATAGTCGTTCGGGCCCCACGCACTTCAGCCTACCGACTGCACAGCCACGAAAGTGCCTGTTGTGATCGCCCCCCGGGAGCAAGCAGGTACACTTTCCATGACATAACGCGGGACCTGGTTGGGACTCAGGCAGCTTGCTGGTCCACCTCGGTACTCACCACGCGCTCGCGCCGGTGGTTCATTCTTTGCAACGAACTCCAGCGCTGCCGTAGGCGCTAAGCTGTCTGGTCCGTACCAACCTTCAAGCCATATGGGCGCAGTTTGGTCCCCAGAGTACTATGTGCTATTCTGAGCGGCAAGGGGCGCGGGCCGCCGACCTCAGGGCTGCGCCGTCTCTGATGACGTCTAACCAACGAAGGTTATTGCTGGCCGAAAGCGCCACCCTCCGATTCCGCCTTTAGTAAGCTGGCCTCACTCACCACGTCTAAAAAGTGGCCACCCTTCTGGAAGATTAACGAGCTGCCGCTGGGGGCATCGAGGATCGGGCGCAGGAACCAATAGCTCTTCGCGCAAGTGGTGACGCTTGCTCAAAGAGCGGCCTAACCGACTTTCACGTCTGGGGAAAAGCCGGGGTAGGTACGTTGCTGGCGAAGAGCGCCCAGCGGCTAGTCTATTATGGGCCTCCCTTTGAACGCTGTTGTAAGGCCCGGTCGAAATGCCGAGCTTGGACCCGTGTTGCGCGGGGCGCTCTCCCGGCGGCGCGTGCTCCCACAGGACGGCACAGCGTGAGGGTAGCCCTCTCTTTGAAGTACCGCTTGGGGCCCGACGTGTTGTGTGGGCGGCGACCGACACTGGAGCACGTGATGCCGGGAGGGCTATCTATTCGCAAACGACGGTCCCACACCTGGGGGTACAAGGAGCACTGCTTTTGCGTGTGACTAGCTCCGGCCTTTAATCTGCCCCGGGTCATTTTGTTCGACATCCGAGGCAGTTGAAACTATTACTCGCCCCCATACACGCCCCCGTTCCCTAGATGGTATCCTGCTCCATCGTACCACTGCCGTCGCAGGAGGCCGGTGGCCGGTAACGGAGGAACGTTACGGCCATACCGATCTTTCTAGCGGAGTTTCCTATGTCCATGGTTCGCCAGTAACTAACGGCCGTCCTTTTGATGCTTGCGCCAATCTCTATGCGCCTCAATACACCTAGGCAGCGGCGGCTCCGCGCGCGGGCCTGTAGAGAACGACGGACTACTCCTCCTCTACCTCACCCGATTACCTACAGCCCATCTAAGATTCATGGGTGAACCTTCGCGCAGAAGGACAAGAGCAAAGGAAAGTGACAGCGTTGAGGGTAATGCCACTAGGCGAAGCACTGTCCTGCTGCCCGTGTATCACCCCTGATCGGCGGGCTTATAGTGTGGTCCGCCGTCAGGCCATCGCGTCGGGACGCAAGACCGGCTCCCTATCAATCCCGGTTTCGTAGGCGCCGAGGCGTGTATAAGGGGCGTAGCACAGTTGATCGGCCTCCACGCTTAAAGGATCGCCTGTAACGCAAGTTAGATACTTACCCCTCCGTTGAGCACGAGTCGGACCGGGGCCCTAGTGGCGTTCAGGGCGGGGAGGGTAGGGTATGTCGCTCTATAACGCGTGTTCTGCTCCCCTCGACGAGCGATCGGGGCTGATTCGGGCGTCACTTAGCACGGAACGTTGCCCTATCTGTGCCCCCTACGTCCCTGGTGAGTAGTTCTGCCCAGGATAGCAGCGCACTGCACATGGGCAGCGACGGTCCGAAGCAACGGGCCACACGCGCCAGCTGCGACCAGGCCCCGGACGGAATTCGCGGCATTGCTCGCTGTTCCGGCACTATGGGCCGTTGGTGCAAGCCCTCCGACCCCGAGCTTAACGCGACCGGCCCTGACGGCGACCACCGGCCAGCCGCCTTCACGATGGAGGCCGTTATGTAGCACGCGAAGGCTGGTTTACTTGGCACCCTGCTCTGGGCCAAGATGGCGAGGGACCTGATCGTCGAAAAAAAGTAGGGCGGGTCCGTAAGCGTGAACGCACAGTCACATATCCGGAACGTTGTGGTAAAGTAGGATCTTAAGGCTAGCGGTCCCCAGCCTATTCGCACCCGAACGTCCCATAGAGGGTGTTCTGCTGTCGGGGATCCATCACGTGGACCTCTGAGTTCATCCATGCAGCTCAAGTCTTGCTAGTACACTGGGTCAATGTGCCTCCTATCGTCACCAACAGTTGTATACGCACACTTCCGCTCAGTCCACGTATCGACGCAGACGATCAGACTCGAGTGGACAGGAATAAGCGCTCGGGGGCGGCCAGATCCCTGAAGGCCTCACATCGCGGAGTTCTAGGGGCTGAGACATCCCGGCGCACCAACTTAATTGGGCTACAGTGGCCGGTAACGAGTTAAATCTTGACGGGCTCAGGGGCAGACATAGCACGGTCAGCAGAGGGGGGGGAATTGTAGCAGCGTTGCACACGAGTGCACTAGCTCGTCCGTTGCGAGCGTGGAGCCAGGTTAGGACCACCCGTGTACAGACAAAGACGTGCGACCCGGAGTAAGACTGTCGAGGTATAACATGTGAGGTCGCCCGCCTTCCACCTCTGGCGCGTCCGCAAAGCGACACGCGTAAACGGAACCTGAAAACGGATGTAGTCGGACGCGTGGCATTTCTGCGTCTGAAGTTTAGGGTTACAGGTGACGCGCGCCATATTCCGGCTCTCCTACTACGCTCCCGGG
>VT0027@1
AGGGCTGAGCCTGCGGTAGACAGAATAACGAGTTAGGTCCGCCTGGCCGTATTCAGTGAAGGTAGGATCCCATTAGCGCCAGCCACTCGGTCGGCTTCCGAGGATGCTGATTAGAGCGTGCCGATCCCCATAGTTCGACCGGTACCCCGGGCCGACCCTTCCTGGGGACTGCGGCTCGGAATGAGGTCGGCGCGCGGGGCCGCCCTTGAATATTTAGGCGGAATTAGCGGCCGCCACGCAGCGCTGCGGTAGTGCGCGCCCGCTGTTGGTTGCACGACTGGCGTGCGCAGTGTAGGTGCGCGTCGAGCAATCGCGGCTCGCTGATAGTGGCCGGCTGGCCACTTGGCCCTAGGGGAAAGGGGAGCTCTGCTGCGATTCTCTGTCTCAATCCACCTTACCTGAGGACGGGCGGCAATCCTGTCCCACGCCTAATCGTGCATCCGGGTTCTGCCGTCTTTGGAACCGGTCAGCCAAGAGAAAACCCGCGCAGTGTCCCTATATCCGGGTAAGCGGCAGATGCCAAATCCCGCCGCTTGAGAAGAGAGTGCACCCACTGGCCTGGGCGGGTCCGACTTAGCTCCTAGGGCGTAGAGGCCGGTCCTCCCCTGATATGTAAGCGGATTTTTTAGAGCCCCCAGCGGGAACTCGAGCGGCCGCTACCCACCCTTCCATGCAGTCTTGGAATTCGATGGTGTACGCACCAGCCTCGGCTAACAGCTCGTTGGTATGCCCGAGGGTATGCTTCGGTCCTTGCCGGAATGACGCGACTCACCGTAGCATCGGGCCGGAGCCCTACTTATGGAGGGCCTGTGCCTGCGGGCCGCAGATCGATGTGACCGGGACTCGAGTCCCATAGATAAGCCGCTATGGCCTTCGAGCCAAGCGGCGCAGCCCCAACCCTCAGGCGGAGGGTCTCAGCGTAGTAACTGCCAACGGCCAGCCCAAGCCGAAGTTCTCTGGGCGCACGTTGTTTAGCCGCCAAAATAGTCGGTCGAGTCCCACTTACTTCCGCCTACCGACTACCAGATCACGAAGATGCCGGCGTCGAGTGCCCACTGGGAGCAGACAAGTGCACTTTTTACGCCATAACACGAGGACTGGTTGAGGCGCGGGCAGTTCGCTGGTCCACCCCAATGCCCGCCGTGCGCCCGTTCCGGTGGTCTATTCCTCACAACGGGCTCCAGCGCTGCCGTAGGCGCTCAACTGTCCGGGCCGTACCAACCTTCACGCCACGTGGACGCAGTGGGACACCCAACGTACTACATGCCCTTCTGAACGGCAAGAGGCGCGGGCCGCTGACCTCAGGGCTGCTTCGCCCCTGATGACGCCTAACCAACGAAGGTTATTGCTGGCCGAAAGCGCTACCCTCCGAGCCCACCTTTAGTAGACCTGCTTCACTCACCACGTCTAAAAGGTGGCCACCCCTCTGAACGACTAACGAGCGGCCGCTGGGGGCATCACGGATCGGGCGCAGGCGCCAATGGCTCTTCGCGCACATAGTGGCGCCGGCTCAAAGAGTGGCCTAACTGGTTCTCCTGGCTTAGAAAAAACCTGGACAGTCGCGTGGCTGGCAAAGAGCACCCAGTGGCTAAGCTGTTGCGAATATCCCTTTAAACGCTGTTGTAAGACCCGATCGAAATGCCGAGCGTGGACCCGTGTTGCGCGAGGCGCTCTCCCGGCGGCGCGTGCTCCCACAGGACGGCACAGCGTGAGGGTGGCCCCCTTCCTGGCGTACCACTTGGGGCCCGACGTGGTGGGTGGGCGGCGATAGGCACTGGGGCACGTGGTGCCGAGAGGGCGCTCTAGTCGAAAGCGACGACCCCACCCTTGGGAGTACAGGAAGCACTGCTTTTGCGTATGACTAGCTCCGACCTTTAATCTGCCCCGGGTCGTTTTGTTCGACATCCGAGGCAGTTGAAACTACTCATCACTCCCATACCCTTTCACGTTCCCTAAATGGTGTCCTGCCCCATCGTACCACTGCCGGTGTAAGGGGCCGGTAGCCGGTGACGGAGGAGTGGCACGGCCATACCGATCTTTACGGCGGAGCTTCCCACGTCCACGACTCGCCGGTAACGAACGGCCGTCCCTTTGATGCTTGCGCCAATCTCTGTGCGCTTCGACAAACCTAGGCAGCGGCAGCTCCACACACGGTCCTGTCGAGAATGGTGAATTATCCCTCCTCCACCTCACCCGACTATCTACGGCCCATCTAAGATTCATGGGTAACCCTTCGCGCAGAAGGCCCAGAGCAAAGGGAAGTGACGGCGTCTATGGCGACGCCACTAGGCGAAGCAATGTCCTGCTGCCCGTGCCTCACCCCTGATCGGCGGGCTTATAGTGTGGGCCGCCGTCAGGCACGCGCGTCGGGACGCAAGATCGGTCTTACATAAATCCTGGTTCCGCGGGCGCTTAAACGCGTATGGAGGACGTAGCGCAGTTAGTCGGCTCCTGCGCTCAAGGGATCGAATATAACGCAAGTTAGATACCTACTCCTTCGCCGAGCATGAGTCAGACCGGGGCTCCAGTGACGGTCAGGATGGAGGGTGCAGGACGCGTCTCTATGCAACGCGTGTCCTTCTTCCCCCGGCGGGCGGTCGGGGCCGATCCGGGCGTTACTTAGCACGGAACGCCGCCCGATCTGTACCCCCTACATCTCTGGTGAGTAGTTCCGCCCAGGACAGCAGCGCACTGCACATGGGCAGCGACGGCCCGGAGCAACGGGACGCACGCGCCAGCTGCGATCAGATTCCGGGCGGAATTCGCGGCATGGCTCGCTGTCCCGGCACTACGGGCCTTTGGCGCAAGCCCTACGACCCCGGACTCAGCGCGACCAGCCCTGCCGGCGACCACCGGCCAGCCACCTCCGCGACGGAGGCCGTTAGGTAGCACGCGAAGGCTGATTTACGTGGCACCCTACTTTGGACCAAAATGGCGAGGAACTCGATCGTCGACAACGAGTAGGGCGGGCCCGTAAGCGGGGACGCATAGCCACGCGCCCGGAACGTCGTGGTGGAGTGAAGGTCTACGATTATTAGTCCCAAACCCGTTCGCATCTGAACACCCTATAGGGAGTACTCCGCTATCAGAGATCCCCCATGTGAATCTTTACTCCCATTCATGCAACGCACGTCTTGCTAGTACGCTGGGCCAAGGTGCCTCCTATCGTCACCAACAGTTGTATACGCACACTTCCGCTCAGTCCACGCACCGGCACAGGCGATCAGACTCAAGTGAACAGGAACGAGCGTCCAGGGATGTACAGGTCCCCGAAGGCTGCACATCGCGGAGTTCTAGGGGTTGAGGAATCCCGGCGAACCAACTCAATTGGGCCGACGTAGCCGGGAACGGGCTCAACTTTGGCGGGTTCAGGGGCAGACACAGCACAGTCGGCAGAGGGGGGGGAGTGGTGGCAGCGTCGCCTATGGGCGCAACGGCTTATCCATTGCGAGCGTGGAGCCAGGGTAGGACCACCCGTATACAGGCAAAGACGCGCGACCTGGAGTACGACTATCGAGGTACGACATGTGAGGGCGCCCGCCTTCCACATCTGGCGCGTCTGCAAAGCGACACGCTTAAGCGGAGCCCGGAAGCGAAGGTAGTCGGACGCATGGCATGTCTGCGTCGGAAGTTGAGGATTACAGGTTACGCGCGCCGTATTCCGGCTCTCCCACCACGCTCCCGGG
>IN0058@3
GGAGCCGCGCCTGCGGCAAACGGAATCACGAGCTAGATCCACCGGGCCGCATCAGGTAAAGGTAGGGTCCCATTAGCGCTGGACACCCGGTCGGCTTCCGAGGATGCTGATTAGATCGCGCCGATCCCCGTAGTTCGACTGGTACCCCTGGCCGGCCCTTCCTGGGGACTGCAGCTCGGGATGCTATCGTCGAATGGGGCCGCCCTTGAATATTTAGGCGGAATTAGCGGCCGCCACGCAGCGCTGCGGTAGTGCGCGCCCGCTGTTGGTTGCACGACTGGCGTGCGCAGTGTAGATGCGCGTCAAGCAATCGTGGCTCGCTAATAGTTGCCGGCTGTCCACTTGGCCCTAGGGGAAAGGGGAGTTCTGCTGCGACTCTCCGTCCCAATCCACCTTACCGTAGGACGGGCTGTAATCTCGCCCCACGCCTAATCGTGCATCCGGGTTCTGCCGTCTTTGGAACCGGCAAGACGAAAGGGGCACCGCGCAGTGCCTCTATACACGGGTGATTGGCAGATGCCAAATCCCGCCTTTCAGGAGGAGAGTGCGCCAACTGTCCTGGGAAGGTCCGATCCCGCTCCCGGAGCGTAGAGGCCGGTCCTCCCCTGATATGTAAGCGGATGTTTTAAAGCCCCCGGCAGGAATTCGAGCGGCCGCTACCCACCCCTCCGTGCAATCTTGGAATTCAACGGTGCACGAACCAGCCTTGGCTAGCAGCCCGTTGGTGTGCCCGAGGGTATGCCTTGGTCTTTGCCGGAAGGACGCGACTCACCGTGACATCGGGCCGGAGTCCTACTTATGGAGGACCCGGGACTATGGGCCGCAGATCGGCGTGGCCGGGACTCGAGCCCCAGGGACAAGCTGCTATGGTCTGCAAGTAAGGTGGCATCGCCCTAACCCTCAGGAGGAGAGTCCCCGTGTGACAATCGCCAGCGGTCAGTTCAAGCCGAAGTGCTCCGGGCAAGAGTCGCTTAGCCACCAGGACGGTCGGCCAAGCATCGCGTACCCACTCATAACGGCTGCACAGCCACGAAAGTGCCTGTTGTGATCGCTCCCCGGGGGCAAGCAGGCACACTTTCCGTGATGTAACGAGGGGCCTGGTTGGGACTCAATCAGCTTGCTGGTCCACCTCGGTGCTCACCGCGCGCTTGCGTTGGCGGTTCATTCTTCACAACGGGCTCCAGCGCTGTCGTAGGCGCTCAAATGTCCGGGCCGTCCCAACCTTCAATCCACGTGGACGCAGTTTGGTCCCCAGAGTACTACATGTCCTTCCGAACGGCAAGAGGCGCGGGCCGCTGACCTCAGGGCTGCGCCACCCTTGATGCCGCCTAACCAACGAAGGTCATTGCTGGTAGGAGGCGCCACCCTCCGAGCCCACCTTCAGGGGGCTGGCCTCACCCACCACGTTTGCAAGGTGGTTGACCCTTTGGACGACTAACGAGCGGCCACTAGGGGCATTGCGTGTCGGGCGCATGCGCCAATGGCTCTTCGCGCGCGTGGTGACGCTTGCTAAGAGAGTAGCCTAGCTGGCTTTCACGTCCGGGGAAAAGATGGGGCAGGTGCGTGGCCGGCAAAGAGCATCCAGCGGCTGAGCTGTTACAAATCCCCCTTTGGGATCCTTGGCAGAAATCGGTTGGGAGGTCGAGCGTGGACCCGGGTTTTACGAGGCGCTCCACCGGCGATGCGTGCTCCCACGGGAAGGTACGGCATGAGGGCAGTCCTCTTTTTGAAATCCCGCTTAGAGCCAGACGTGGTGTTTAGACTGCGACCGACACTGGGGCGCGTGGTGCCGAGAATGAGCTCGATTCGCAAACGACGGTCCCACCCCTGGGGGTACAGGGAGCACTGCTTTTGCGTGTGACTAGCTCCGGCCTTTAATCTGCCCCGGGTCGTTTTGTTCAACATTCGAGGCAGTTGAAACTATTACCCACCCCCATACCCGCCCACTTTCCCTAAATGGTGTCCTGTCCCACCGTGCCCCTACCAGTGCAGGAGATCGGTAGCTGGTGACGGAGAAGTGGCACGGCCGTACCAATCCTTACGGCGGAGCTTCCCGCGTTTACGACTCGCCGGTAACGAACGGCCGTCCCTTTGATGCTTGCACCAATTTCTGTGCGCTGCGACAAACCTAGGCAGCGGCAGCTCCACACACGATCCTGTCGAGAATGGTGAATTATCCCTCCTCCACCTCCCCCGACTATCTACGGCCCATCTAAGATTCATGGATAACCATTCGCGCAGAAGGCTAAGAGCAAATGAGAGTGACGGCATCGAGGACAACGCCACTAGGCGAAGCACCGTCTTGCGTCCTGCGCCTCACCCCTGATTGGCGGGCTTATCTTGTGGGCCGCCATCAGGACCGCGCGTCGGGACGCAGGGTCGGCCTCACATCCATCTTAGTTCCGCGGGTGCTTCAACGCGTATGAAGGGCGTAGCACGACGAGTCAGCCCCTGCGCCTAAGGGACCGAATATAACGCAAATTAGATGCCTAATCCTTCGCCTAGCATGAGTCAGATCGGGGCCTTAGTTACGGTCAGGATGAAGGGTGCAGGACGCGTCTCTATGCAACGCGTGCCCTTCTTCTCCCGGCGGGCGGTTGGAACCGATTCGGGCGTCACTTAGCACGGAACATTGCCCGGTCTGTACCCCCTACATCTCTGGTGAGTAGTTCCGCCCAGGACAGCAACACGCTGCACATGGTCGGTGACGGCCCGGAGCAACGGGACACACGCGCCAGCTGCGACCAGGCCCCGGGCGAAATTCGCGGCATTGCTCGCTGTTCCAGCACTACGGGCCTTTGGTGCAAGCCCTATGACCCCGAGTTTAACGCGGCCGGCCCTTCCGGCGACCACCGGCCAGCCACCTCCGCGACGAGGGCCGTTAGGTAGAATGCGAAGGCTGATTTACGTGACACCCTGCTCTGGGCCAAGATGGCGAGGAACCTGATCGTTGGAAACAAGTAGGACGGGCCTGTAAGCTTAGACGCACAGCTACGTGCCCGGCGCGTCGTGACGAAGTGGAATTTTACGGCTAGCAGTCCCAGATCTGTTCGCACCCGGACGCCCCATGGAGAGTGCTCCACCGCCGGAGATCCATTACACGAACCTCTAAGTTTATTAATGCAACGAAAGCCTCGCCAGTACGCGGGGCAGAGGTGCCTCCTATCACCGTTAGTAGCTGCACACATGTATGTTTACTCAGTCCACGCACCGGCACAGGCGATCAGACGCAAGTGAACAATAATAAGCGCTCAGGGATATACAGACCCCTGAGGGTTGCGCCGTGCGGAGTTCTCGAGGTTAGGGAATCCCGGCGCGCCGACTCAATCGGGCCGACGTAGCCGGTGATGAACCCAACTCTGGCGGGCTCAGGGGCAGATACAGCACAGTCAGCAGAGGAGGGGGGGTGGTAGCAGCGTCGCACACGAGTGAAATAGCTCGTCCGTCGCGAGCGTAGAGCCAAGGTATGACCACCCGTATACAGGCAAAGACGCACGACCTGGAGTACGACTATCGAGGTACGACATGTGAGGGCGCCCGCCTTACACATTTGGCGCGTCCGCAAGGCGACGCACTTAAATTGAGCCCGGAAGCGAAGGTAGTCGGATGCATGGCATGTCTGCGTCGGAGGTTGAGGGTTACAGATGACGCGCACCGCCTTCCGGCCCTCCCACCACGCCCCCGGG
>MC0014@2
GGAGTCGAGCCTGTAGCAGACAAGATCACAAGCTAGGGCCGCCGGGTCTCATCCGGTGAGGATAGGACCCCATTAGTGACAGCCGCTCGGTCAACCTCCGAGTGTGCCGGTTAGAGCGTTCCTATCCCCGTAGTTCGACTGGTATCCTGGGCCTACCCTTAATGTGTACTGCGGCTCGGGATGCGATCGGCGAACGGGACCGCCTTTGAATATCCAGACGGAAGTAGCGTCCTTTACGCAACGCTGCGGTGGCGCGCTCCCGCTGTTGGTTACATGGCTGGCGTGCGCAATGTAGGTGCGTGCCAAGCAGTCGCGGCTCACTGCCAGCGGATGGCCGGCCGCGTGACCCCCGAGGAAAGGTGAACCCCGCCACGATTCTCTGTCTTGGCTTACCTTCCCTGAGGACGGGCTGCAATCCCGTTTAACGCCTAATCGTGAACCCTTATTCGACCGCCTGCGGAATCGGCAAACCGGGAGGGGCCCAGCGCAGTGCACCCATCCACGGGTAATCGACGGATGTCAAACCCCGCCTCTTAAAAGGAAAGTGCAATCACCGGCCTGGGAAGTTCCGACTTAGCTCCCGAGGCGTAGAGGTCGGTCCTACACTGATGTGCCAACGGCCTTTTTAGAGCCACCAGTGGGGACTCGAGCGGTCGCTAACCACCCTTCCATGAGGCCTTGGCATTTGATGTTATACGCCCCAGCCTCGGCGAACATCTCGTTGTTATGTCCGAGGGTATGCTTCGGTCCTTGCCGGAATGACGCGGCTCACCGTAGCATCAGACCGAGGCCCTGTTTATGAAGAACCTGTGCCTGCAGGCCGCAAATCGGTGTGACCGGGGCGCGAGCCCAATGGGCAATCCTCTATGGCCTGCGAGCAAGGTGGCATCGCCCTAACCCTCAGGCGGAGGGTCCTCGTGGAGTGATCGACAGCTGCTAGTCCGAACAAGAGCGCCCCGGGCGAGAGTCGCTCAGCCGCCAAGATGGTCGGCCGAGCATCACGTACCTACTCATAACGGCTGCACAGCCACGAGAGCACCTGTTGTGATCGTCCCCCGGAAGCAAGCAGGTACACTTCCCATGACATAGCGCGGGGCCTGATTGAGGCGCGGGCAGCTTGCTGATCCATCTCAATGCTCGACGTGCGCCCGTGCCGGTGGTCCATTTCTCACAACGGGCTTCAGCGCTGCCTTAGGCGCTCAACTGTCCGGGCCGTACCACTCTTCACGCCACGCGGACATAGTGGTACACCCAACGTACTACATGCCCTTCTGAACGGCAAGAGGCGAGGGCCGCTGACCTCAGGACTGCTTCGTTCCTGATGCCTCTCACACCCCAGAGGTTATTGCTGTCAGAAATCACCACCTTCTGATCACGCCTTTAGGAAGCTGGCCTCACTCATCACGTCCAAAGGGCGGCCACCCTTCTGGAAGACTAACGAGCGGACGCTGGGGGTATCACGGGTCAGGCGCAGGCGCCAGTGGCTCTTCGTGCGCGCAGCGACGCTTGTTAAAAGGGTGGCCTAACTGGCTTTTATGGCTGGGGAGAAGCCGGGGCAAGTGCGTGGCTGGCAAAGAGCATCCAGCGGCGAGGCTATTATGGATCTCCCTTCGAACGCTGTTGTGAGACCCGGTCGAAGTGCTGGGTGTGGAACCGTGTTTTGCGAGACGTTCCACCAGCGGCGCGTGCTTCTACATAACGACACAGCGTAAAAGTAGCCCTCTTTCTGGAGCAATGCTCGAGGTCCGACGTGGTGTGTGGGCGACGACCGACACTGGGGTACGTGGTGCCGGGAGGGCGCTTTAGTCTCAAACAACGATCCCGCCCCGGGGGTTGCAGGAGACCCTGCTTTTTCGTGTGACTAGCGCTGACCTTCAATCCATCCCGGGTCGTCTGATTAGACATCAGAGGCAGGGGAAACTATTACTCACTCCCATACCCGCCTATGTTCCCCAAGCGGGGTCCTGCCCCATCGTACTCTTACCGGTGCAGGGGGCCGGTAGCCGTTGACAGAGGGGCATTACGGCCATACAGACCCTTCTAGCGGAGCTTCTTATGTCCATGGTCCTCCGGTACCGAATGGCCGTCCTTTCGCTGTTTGCGCCAATCTCTGTGCACCTCGATACACCTAGACAGCGACATCTCCGTGCGTGGGCCTGGCGGGAACAACGGATTACTCCTCCTCCGCCTAAACCGACTATTTACGGCCCATAGAAGGCGCATGGGTAACCCTTCGCGTAGAAGGCCAAAAGCAAAGGAAAGTAACGGCGTCGAGGGCAACGCCACCAGGCGCAGCGCTGCCCTGCTGCCCGTGCCTAACTCTTGATCGGTGGGCTTGTAGTGTGGGTCACTGTCAGGCCCGCGCGTCGGGACACAAAGTCGGCCTCACATCAATCTTAGTTCCACAGGTGCTTAAGCGCGTGCGAGGGACAGATCACAGTTAGCTGGTCCCTGCGATCAAGGGATCGAATACAGCGCAAGTTAGATATCTACTCCTTAGCCGAGCGTAAGTCGGACCGGAGCCCTGGTGATGGTCAGGGTGGGGGGTACAAAACGTGTCTTCAGACAACGTGTGTCATTCTTTTCCAGGCAGGCAGCCGAGGCCGATTTGGGCGCCACTTGGCACGAAACATTGTCCGGTCTGTACTTACTACGTTTCTAGTGAGTAATTCCGCTCAGGACAGCAGAGCACTACACATGGGCAACGACGTCCCGGAACAACGTGACATACGTGCCAGCTACGACCAGGCCCCGGGCGGAATTCGCGGCATGGCTTGCCGCCCTGGAGCCACGTGCCTTTGGCGCCAACTCCACAACCCCGGACCCAGCGCGATTAGCCCTTCCGGCGACCAACGGCCAGCCGCCTCTGAAATGAAAATCGCTGGACAGCCCGCTAAGGACGATTTCCGCGGCGATCCGTCCCAGGCCGGGGCGACGAATAGACTGACCACCGAAGCAAAGTAGGGCGGGCCCGTCAACGGGAACATACAGTCACATATACGGAACGCCGTGGCAAAGTGAAGTTTTACGATTATTAGTCCCCAACCTGCCTGAACCCGAGCGCCCCCTAGAGGGTACCCCGACGTCGGAGATCCACCATGTGGATCCCTACTTCCATTCGTGCAACGAAAGCCTCTCTAGCACGTTGGTCCAGGACGCCCCATCTCGTCACCAACAATCGTATACGCACCCTTCCGCTTAGTCCACATATCGACGCAGGCGAGCAGACTTAAGTGAACGAGAATGAGCGTTCAGGGGCGTATAGGCCCTCGAAGGCTGCGCCTCTCGGAGGTCTAAGGGTTGAGGACGCCCGGAGCACCAACTCAATTGAGCCGACATGGCCGGTAACAAGCTCAGCCTTAATGGGCTCCGGGGCAGACGTCGCGTAATCGGCAGAAGGGAGTGAGTGGTGGCAGCGTCGCCTATGGGCGCAACGGCTTGTCCGTTGCGAGCATGGAGCCAGGGCAGGACCACCCGTATACAGGTAAAGACGCGTGGCCTAGAGCGCGACTGTCAGTGCGCGACATTTGGTGGCGCCCGCCTTCCACATCTGGCGCGTACACAGAGCGACACGCTTGAACGGAGTCCGGAAGCGAAGGCAGTCGGGCGAATGGCATGCTGGCGTCGAAAATTGCAGATTACAGGTGACACGCGTCGTATTCCGGCTCTCCCACCACACCTTCGGG
>IN0098@3
GGAGCCGCGCCTGCGGCAAACGGAATCACGAGCTAGATCCACCGGGCCGCATCAGGTAAAGGTAGGGTCCCATTAGCGCTGGACACCCGGTCGGCTTCCGAGGATGCTGATTAGATCGCGCCGATTCCCGTAGTTCGACTGGCACCCCTGGCCGGCCCTTCCTGGGGACTGCAGCTCGGGATGCTATCGTCGAATGGGGCCGCCCTTGAATATTTAGGCGGAATTAGCGGCCGCCACGCAGCGCTGCGGTAGTGCGCGCCCGCTGTTGGTGGCACGACTGGCGTGCGCAGTGTAGGTGCGCGTCAAGCAATCGTGGCTCGCTAATAGTGGCCGGCTGTCCACTTGGCCCTAGGGGAAAGGGGAGTTCTGCTGCGACTCTCCGTCCCAATCCACCTTACCGTAGGGCGGGCTGTAATCTCGCCCCACGCCTAATCGTGCATCCGGGTTCTGCCGTCTTTGGAACCGGCAAGACGAAAGGGGCCCCGCGCAGTGCCTCTATACACGGGTGATTGGCAGATGCCAAATCCCGCCTTTCAGGAGGAGAGTGCGCCAACTGTCCTGGGAAGGTCCGATCCCGCTCCCGGAGCGTAGAGGCCGGTCCTCCCCTGATATGTAAGCGGATGTTTTAAAGCCCCCGGCAGGAATTCGAGCGGCCGCTACCCACCCCTCCATGCAATCCTGGAATTCAACGGTGCACGAACCAGCCTTGGCTAACAGCCCGTTGGTGTGCCCGAGGGTATGCCTCGGTCCTTGCCGGAATGACGCGACTCACCGTGACATCGGGCCGGAGTCCTACTTATGGAGGACCCGGGACTATGGGCCGCAGATCGGCGTGGCCGGGACTCGAGCCCCAGGGACAAGCTGCTATGGTCTGCGAGTAAGGTGGCATCGCCCTAACCCTCAGGAGGAGAGTCCCCGTGTGACAATCGCCAGCGGCCAGTCCAAGCCGAAGTGCTCCGGGCAAGAGTCGCTTAGCCACCAGGACGGTCGGCCAAGCATCGCGTACCTACTCATGACGGCTGCACAGCCACGAAAGTGCCTGTTGTGATCGCTCCCCGGGGGCAAGCAGGCACACTTTCCATGATGTAACGAGGGGCCTGGTTGGGACTCAAGCAGCTTGCTGGTCCACCTCGGTGCTCACCGCGCGCTCGCGCCGGCGGTTCATTCTTCACAACGGGCTCCAGCGCTGTCGTAGGCGCTCAAATGTCCGGGCCGTCCCAACCTTCAATCCACGTGGACGCAGTTTGGTCCCCAGAGTACTACATGTCCTTCCGAACGGCAAGAGGCGCGGGCCGCTGACCTCAGGGCTGCGCCACCCTTGATGCCGCCTAACCAACGAAGGTCATTGCTGGTAGAAGGCGCCACCCTCCGAGCCCACCTTCAGGGGGCTGGCCTCACCCACCACGTCTGCAAGGTGGTTGACCCTTTGGACGACTAACGAGCGGCCACTAGGGGCATTGCGGGTCGGGCGCATGCGCCAATGGTTCTTCGCGCGCGTGGTGACGCTTGCTAAGAGAGTAGCCTAGCTGGCTTTCACGTCCGGGGAAAAGATGGGGCAGGTGCGTGGCCGGCAAAGAGCATCCAGCGGCTAAGCTGTTACAAATCCCCCTTTGGGATCCTTGGCAGAAATCGGTTGGGAGGTCGAGCGTGGACCCGGGTTTTACGAGGCGCTCCACCGGCGATACATGCTCCCACGGGAAGGTACGGCATGAGGGCAGTCCTCTTTTTGAAATCCCGCTTAGGGCCAGACGTGGTGTTTAGACTGCGACCGATACTGGGGCGCGTGGTGCCGAGAATGAGCTCGATTCGCAAACGACGGTCCCACCCCTGGGGGTACAGGGAGCACTGCTTTTGCGTGTGACTAGCTCCGGCCTTTAATCTGCCCCGGGTCGTTTTGTTCGACATTCGAGGCAGTTGAGACTATTACCCACCCCCATGCCCGCCCACTTTCCCTAAATGGTGTCCTGTCCCACCGTGCCCCTACAGGTGCAGGAGATCGGTAGCCGGTGACGGAGGAGTGGCACGGCCGTACCGATCTTTACGGCGGGACTTCCCGCGTTCGCGACTCGCCGGTAACGAACGGCCGTCCCTTTGATGCTTGCGCCAATTTCTGTGCGCTTCGACAAACCTAGGCAGCGGCAGCTCCACACACGATCCTGTCGAGAATGGTGAATTATCCCTCCTCCACCTCCCCCGACTATCTACGGCCCATCTAAGATTCATGGATAGCCATTCGCGCAGAAGGCTAAGAGCAAAGGAGAGTGACGGCATCGAGGACAACGCCACTAGGCGAAGCACTGTCTTGCGGCCTGCGCCTCACCCCTGATCGGCGGGATTATCGTGTGGGCCGCCATCAGGACCGCGCGTCGGGACGCAAGGTCGACCTCACATCCATCTTAGTTCCGCGGGTGCTTCAACGCGTATGAAGGGCGTAGCACGACGAGTCAGCCCCTGCGCCTAAGGGACCGAATATAACGCAAATTAGATGCCTAATCCTTCGCCTAGCATGAGTCAGATCGGGGCCTTAGTTACGGTCAGGATGAAGGGTGCAGGACGCGTCTCTATGCAACGCGTGCCCTTCTTCTCCCGGCGGGCGGTTGGAACCGATTCGGGCGTCACTTAGCACGGAACATTACCCGGTCTGTACCCCTTACATCTCTGGTGAGTAGTTCCGCCCAGGACAGCAGCACGCTGCACATGGTCGGTGACGGCCCGGAGCAACGGGACACACGCGCCAGCTGCGACCAGGCCCCGGGCGAAATTCGCAGCATTGCTCGCTGTTCCAGCACTACGGGCCTTTGGTGCAAGCCCTATGACCCTGAGTTTAACGCGGCCGGCCCTTCCGGTGACCACCGGCCAGCCACCTCCGCGACGAGGGCCGTTAGGTAGAATGCGAAGGCTGATTTACGTGACACCCTGCTCTGGGCCAAGATGGCGAGGAACCTGATCGTTGGAAAAAAGTAGGACGGGCCTGTAAGCTTAGACGCACAGCTACGTGCCCGGCGCGTCGTGACGAAGTGGAATTTTACGGCTAGCAGTCCCAGATCTGTTCGCACCCGAACGCCCCATGGAGAGTGCTCCACCGCCGGAGATCCATTACACGAACCTCTAAGTTTATTAATGCAACGAAAGCCTCGCCAGTACGCTGGGCAGAGGTGCCTCCTATCACCGTTAGTAGCTGCACACATGTATGTTTACTCAGTTCACGCACCGGCACAGGCGGTCAGACTCAAGTGAACAATAATAAGCGCTCAGGGATATACAGACCCCTGAGGGTTGCGCCGTGCGGAGTTCTCGAGGTTAGGGAATCCCGGCGCGCCGATTCAATCGGGCCGACGTAGCCGGTGATGAACCCAACTCTGGCGGGCTCAGGGGCAGATACAGCACAGTCAGCAGAGGAGGGGGGGTGGTAGCAGCGTCGCACACGAGTGAAATAGCTCGTCCGTCGCGAGCGTAGAGCCAAGGTATGACCACCCGTATACAGGCAAAGACGCACGACCTGGAGTACGACTATCGAGGTACGACATGTGAGGGCGCCCGCCTTACACATTTGGCGCGTCCGCAAGGCGACGCACTTAAATTGAGCCCGGAAGCGAAGGTAGTCGGATGCATGGCATGTCTGCGTCGGAGGCTGAGGGTTACGGATGACGCGCACCGCCTTCCGGCCCTCCCACCACGCCCCCGGG
>BR0112@2
GGAGTCGAGCCTGCAGCAGACAAGATCACGAGCTAGGGCAGCCGGGTCTCATCCGGTGAAGATAGGACCCCATTAGTGCCAGCCGCTCAGTCGACCTCCGAGGGTGCCGGTTAGAGCGTTCCGATCCCCGTAGTTCGACTGGTACCCTGGGCCTACCCTTAATGTGGACTGCGGCTCGGGATGCGATCGGCGAACGGGACCGCCTTTGAATATCCAGGCGGAAGTAGCGTCCTTTACGCAACGCTGCGGTGGCGCGCTCCCGCTGTTGGTTACACGGCTGGCGTGCGCAATGTAGGCGCGTGCCAAGCAGTCGCGGCTCACTGCCAGCGGATGGCCGGCCGCGTGGCCCCCGAGGAAAGGTGAACCCCGCCACGATTCTCTGTCTTGGCTCACCTTCCCTGGGGACGGGATGCAATCCCGTTTAACGCCTAATCGTGAACCCTGATTCGACCGCCTGCGGAATCGGCAAACCGGGAGGGGACCAGCGCAGTGCCCCCATACAAGGGTAATCGGCGGATGTCAAATCCCGCCTCTTAAAAGGAAAGTGCAATCACCGGCCTGGGAAGGTCCGACTTAGCTCCCGAGGCGTAGAGGTCGGTCCTACACTGATGTGCCAACGGCCTTTTCAGAGCCCCCAACGGGGACTCGAGCGGTCGCTACCCACCCTTCCATGAGGCCTTGGCATTTGATGTTATACGCCCCAGCCTCGGCGAACATCTCGTTGTTATGTCCGAGGGTACGCTTCGGTCCTTGCCGGAATGACGCGGCTCACCGTAGCATCAGACCGGGGCCCTGTTTATGAAGAACCTGTGCCTGCAGGCCGCAAATCGGTGTGACCGGGGCTCGAGCCCAATGGGCAATCCGCTATGGCCTGCGAGCAAGGTGGCATCGCCCTAACCCTCAGGCGGAGGGTCCTCGTGGAGTAATCGACAGCTGCTAGTCCGAGCAGGAGCGCCTCGGGCGAGAGTCGCTCAGCCGCCAAGATGGTCGGCCGAGCATCACGTACCTACTCATAACGGCTGCACAGCCACGAGAGCACCTGTTGTGATCGCCCCCCGAAAGCAAGCAGGTACACTTTCCATGACATAACGCGGGGCCTGATTGAGGCGCGGGCAGCTTTCTGGTCCATCTCAATGCTCGACGTGCGCCCGTGCCGGTGGTCCATTTCTCACAACGGGCTCCAGCGCTGCCTTAGGCGCTCAACTGTCCGGGCCGTACCACCCTTCACGCCACGCGGACATATTGGTACACCCAACGTACTACATTCCCTTCTGAATGGCAAGAGGCAAGGGCCGCTGACCTCAGGACTGCTTCGTTCCTGATGCCTCTCACACCCCAGAGGTTATTGCTGTCAGAAATCACCACCTTCTGGTCCCGCCTTTAGGAAGCTGGCCTCACTCACCACGTCCAAAAGGCGGCCACCCTTCTAGAAGACTAACGAGCGGACGCTGGGGGTATCACGGGTCAGGCGCAGGCGCCAATGGCTCTTCGTGCGCGCAGCGACGCTTGTTAAAAGGGTGGCCTAACTGGCTTTTATGGCTGGGGAGAAGCCGGGGCAAGTGCGTGGCTGGCAAAGAGCATCCAGCGGCGAGGCTATTATGGATCTCCCTCCGAACGCTGTTGTGAGACCCGGTCGAAATGCTGGGTGTGGACCCGTGTTTTGCGAGACGCTCCACTAGCGGCGCGTGCTTCTACATAACGGCACAGCGTAAAAGTAGCCCTCTTTCTGGAGCAATGCTCGAGGTCCGACGTGGCGTGTGGGCGACGACCGACACTGGGGTACGTGGTGCCGGGGGGGCGCTTTAGCCTCAAACAACGATCCCGCCCCGGGGGTTACAGGAGGCCCTGCTTTTTCGTGTGACTAGCGCCGACCTCCAATCCATCCCGGGTCGTCTGATTAGACATCAGAGGTAGGGGAAACTATTACTCACTCCCATACCCGCCTATGTTCCCCAAGCGGGGTCCTGCCCCATCGTACCCTTATCGGTGCAGGGGGCCGGTAGCCGGTGACGGAGGAGCATTACGGCCATACAGACCCTTCTAGCGGAGCTTCCTATGTCCATGGTCCTCCGGTAACGAATGGCCGTCCTTCCGCTGCTTGCGCCAATCTCTGTGCACCTCGATACACCTAGGCAGCGACATCTCCGTGCGTGGGCCTGGCGAGAACAACGGATTACTCCTCCTCCGCCTCACCCGACTATTTACGGCCCATAGAAGGCGCATGGGTAACCCTTCGCGCAGAAGGCCAAGAGCAAAGGAAAGTAACGGCGTCGAGGGCAACGCCACTAGGCGCAGCGCTGCCCTGCTGCCCGTGCCTAACTCTTGATCGGTAGGCTTATAGTGTGGGTCACTGTCAGGCCCGCGCGTCGGGACACAAGGTCGGCCTCACATCAATCTTAGTTCCACAGGTGCTTAAGCGCGTGCGAGGGACAGAGCACAGTTAGCTGGTCCCTGCGATCAAGGGATCGAATACAACGCAAGTTAGATACCTACTCTTTCGCCGAGCGTGAGTCGGACCGGAGCCCTGGCGATGGTCAGGGTGGGGGGTACAAAACGTGTCTTCATACAACGTGTGTCCTTCTTTTCCAGGCAGGCAGCCGGGGCCGATTTGGGAGCCACTTGGCACGAAACATTGTCCGGTCGGTACTTACTACGTTTCTAGTGAGTAATTCCGCTCAGGACAGCAGCGCACTACACATGGGCAACGACGGCCCGGAGCAACATGACATACGTGCCAGCTACGACCAGGCCCCGGGCGGAATTCGCGGCATGGCTTGCCGCCCTGGAGCCACGTGCCTTTGGCGCCAACTCCACGACCCCGGACCCAGCGCGACCAGCCCTTCCAGCGACCACCGGCCAGCCGACTCCGAAATGAAAATCGCTGGACAGCCCGCTAAGGATGATTTCCGTGGCGATCCGTCCCAGGCCGGGGCGACGAATAGACTGACCACCGAAGCAAAGCAGGGCGGGCCCGTCAACGGGAACACACAGTCACATATCCGGAACGTCGTGGCAAAGCGAAGTTTTACGATTATTAGTCCCCAACCTGCCTGAACCCGAGCGCCCCATAGAGGGTACCCCGCCGTCGGAGATCCACCATGTGGATCTCTACTTCCATTCGTGCAACGAAAGCCTCTCTAGCACGTTGGGCCAGGACGCCCCAGCTCGTCACCAACAATTGTATACGCACACTTCCGCTTAGTCTACGTATCGACGCAGGCGAGCAGACTCAAGTGAACGAGAATGAGCGTTCAGGGGCGTACAGGCCCTCGAAGGCTGCGCCTCTCGGAGTTCTAAGGGTTGAGGACGCCCGGAGCACCAACTCAATTGAGCCGACATGGCCGGTAACAAGCTCAGCCTTAATGGGCTCCGGGGCAGACGTCGCGTAATCGGCAGAAGGGAGTGAGTGGTGGCAGCGTCGCCTATGGGCGCAACGGCTTGTCCGTTGCGAGCATGGAGCCAGGGTGGGACCACCCGTATACAGGTAAAGACGCGTGGCCTAGAGCACGACTGTCAGTGCGCGACATTCGATGGCGCCCGCCTTCCACATCTGGCGCGTACACAGAGCGACACGTTTAAACGGAGTCCGGAAGCGAAGGCAGTCGGGCGCATGGCATGCTGGCGTCGAAAATTGAAGATTACAGGTGACACGCGCCGTATTCCGGCTCTCCCACCACGCCTCCGGG
>CH0110@3
GGAGCCGCGCCTGCGGCAAACGGAATCACGAGCTAGATCCACCGGGCCGCATCAGGTAAAGGTAGGGTCCCATTAGCGCTGGACACCCGGTCGGCTTCCGAGGATGCTGATTAGATCGCGCCGATCCCCGTAGTTCGACTGGTACCCCTGGCCGGCCCTTCCTGGGGACTGCAGCTCGGGATGCTATCGTCGAATGGGGCCGCCCTTGAATATTTAGGCGGAATCAGCGGCCGCCACGCAGCGCTGCGGTAGTGCGCGCCCGCTGTTGGTTGCACGACTGGCGTGCGCAGTGTAGATGCGCGTCAAGCAATCGTGGCTCGCTAATAGTGGCCGGCTGTCCACTTGGCCCTAGGGGAAAGGGGAGTTCTGCTGCGACTCTCCGTCCCAATCCACCTTACCGTAGGACGGGCTGTAATCTCGCCCCACGCCTAATCGTGCATCCGGGTTCTGCCGTCTTTGGAACCGGCAAGACGAAAGGGGCCCCGCGCAGTGCCTCTATACACGGGTGATTGGCAGATGCCAAATCCCGCCTTTCAGGAGGAGAGTGCGCCAACTGTCCTGGGAAGGTCCGATCCCGCTCCCGGAGCGTAGAGGCCGGTCCTCCCCTGATATGTAAGCGGATGTTTTAAAGCCCCCGGCAGGAATTCGAGCGGCCGCTACCCACCCCTCCATGCAATCTTGGAATTCAACGGTGCACGAACCAGCCTTGGCTAACAGCCCGTTGGTGTGCCCGGGGGTATGCCTTGGTCCTTGCCGGAAGGACGCGACTCACCGTGACATCGGGCCGGAGTCCTACTTATGGAGGACCCGGGACTATGGGCCGCAGATCGGCGTGGCCGGGACTCGAGCCCCAGGGACAAGCTGCTATGGTCTGCAGGTAAGATGGCATCGCCCTAACCCTCAGGAGGAGAGTCCCCGTGTGACAATCGCCAGCGGTCAGTCCAAGCCGAAGTGCTCCGGGCAAGAGTCGCTTAGCCACCAGGACGGTCGGCCAAGCATCGCGTACCTACTCATAACTGCTGCACAGCCACGAAAGTGCCTGTTGTGATCGCTCCCCGGGGGCAAGCAGGCACACTTTCCATGATGTAACGAGGGGCCTGGTTGGGACTCAATCAGCTTGCTGGTCCACCTCGGTGCTCACCGCGTGCTTGCGCTGGCGGTTCATTCTTCACAACGGGCTCCAGCGCTGTCGTAGGCGCTCAAATGTCCGGGCCGTCCCAACCTTCAATCCACGTGGACGCAGTTTGGTCCCCAGAGTATTACATGTCCTTCCGAACGGCAAGAGGCGCGGGCCGCTGACCTCAGGGCTGCGCCACCCTCGATGCCGCCTAACCAACGAAGGTCATTGTTGGTAGAAGGCGCCACCCTCCGAGCCCACCTTCAGGGGGCTGGCCTCACCCACCACGTCTGCAAGGTGGTTGACCCTTTGGACGACTAACGAGCGGCCACTAGGGGCATTGCGGGTCGGGCGCATGCGCCAATGGCTCTTCGCGCGCGTGGTGACGCTTGCTAAGAGAGTAGCCTAGCTGGCTTTCACGTCCGGGGAAAAGATGGGGCAGGTGCGTGGCCGGCAAAGAGCATCCAGCGGCTGAGCTGTTACAAATCCCCCTTTGGGATCCTTGGCAGAAATCGGTTGGGAGGTCGAGCGTGGACCCGGGTTTTACGAGGCGCTCCACCGGCGATGCGTGCTCCCACGGGAAGGTACGGCATGAGGGCAGTTCTCTTTTTGAAATCCCGCTTAGGGCCAGACGTGGTGTTCAGACTGCGACCGACACTGAGGCGCGTGGTGCCGAGAATGAGCTCGATTCGCAAACGACGGTCCCACCCCTGGGGGTACAGGGAGCACTGCTTCTGCGTGTGACTAGCTCCGGCCTTTAATCTGCCCCGGGTCGTTTTGTTCGACATTCGAGGCAGTTGAAACTATTACCCACCCTCATACCCGCCCACTTTCCCTAAATGGTGTCCTGTCCCACCGTGCCCCTACCAGTGCAGGAGATCGGTAGCTGGTGACGGAGAAGTGGCACGGCCGTACCGATCTTTACGGCAGAGCTTCCCGCGTTCACGACTCGCCGGTAACGAACGGCCGTCCCTTTGATGCTTGCGCCAATTTCTGTGCGCTGCGACAAACCTAGGCAGCGGCAGCTCCACACACGATCCTGTCGAGAATGGTGAATTATCCCTCCTCCACCTCCCCCGACTATCTACGGCCCATCTAAGATTCATGGATAACCATTCGCGCAGAAGGCTAAGAGCAAATGAGAGTGACGGCATCGAGGACAACGCCACTAGGCGAAGCACCGTCTTGCGGCCTGCGCCTCACCCCTGATCGGCGGGCTTATCGTGTGGGCCGCCATCAGGACCGCGCGTCGGGACGCAGGGTCGGCCTCACATCCATCTTAGTTCCGCGGGTGCTTCAACGCGTATGAAGGGCGTAGCACGACGAGTCAGCCCCTGCGCCTAAGGGACCGAACATAACGCAAATTAGATGCCTAATCCTTCGCCTAGCATGAGTCAGATCGGGGCCTTAGTTACGGTCAGGATGAAGGGTGCAGGACGCGTCTCTATGCAATGCGTGCCCTTCTTCTCCCGGCGGGCGGTTGGAACCGATTCGGGCGTCACTTAGCACGGAACATTGCCCGGTCTGTACCCCCTACATCTCTGGTGAGTAGTTCCGCCCAGGACAGCAACACGCTGCACATGGTCGGTGACGGCCCGGAGCAACGGGACACACGCGCCAGCTGCGACCAGGCCCCGGGCGAAATTCGCGGCATTGCTCGCTGTTCCAGCACTACGGGCCTTTGGTGCAAGCCCTATGACCCCGAGTTTAACGCGGCCGGCCCTTCCGGCGACCACCGGCCAGCCACCTCCGCGACGAGGGCCGTTAGGTAGAATGCGAAGGCTGATTTACGTGACACCCTGCTCTGGGCCAAGATGGCGAGGAACCTGATCGTTGGAAAAAAGTAGGACGGGCCTGTAAGCTTAGACGCACAGCTACGTGCCCGGCGCTTCGTGACGAAGTGGAATTTTACGGCTAGCAGTCCCAGATCTGTTCGCACCCGAACGCACCATGGAGAGTGCTCCACCGCCGGAGATCCATTACACGAACCTCTAAGTTTATTAATGCAACGAAAGCCTCGCCAGTACGCTGGGCAGAGGTGCCTCCTATCACCGTTAGTAGCTGCACACATGTATGTTTACTCAGTCCACGCACCGGCACAGGCGATCAGACTCAAGTGAACAATAATAAGCGCTCAGGGATATACAGACCCCTGAGGGTTGCGCCGTGCGAAGTTCTCGAGGTTAGGGAATCCCGGCGCGCCGACTCAATCGGGCCGACGTAGCCAGTGATGAACCCAACTCTGGCGGGCTCAGGGGAAGATACAGCACAGTCAGCAGAGGAGGGGGGGTGGTAGCAGCGTCGCACACGAGTGAAATAGCTCGTCCGTCGCGAGCGTAGAGCCAAGGTATGACCACCCGCATACAGGCAAAGACGCACGACCTGGAGTACGACTATCGAGGTACGACATGTGAGGGCGCCCGCCTTACACATTTGGCGCGTCCGCAAGGCGACGCACTTAAATTGAGCCCGGAAGCGAAGGTAGTCGTATGCATGGCATGTCTGCGTCGGAGGTTGAGGGTTACAGATGACGCGCACCGCCTTCCGGCCCTCCCACCACGCCCCCGGG
>AG0004@2
GGAGTCGAGCCTGCAGCAGACAAGATCACGAGCTAGGGCAGCCGGGTCTCATCCGGTGAAGATAGGACCCCATTAGTGCCAGCCGCTCAGTCGACCTCCGAGGGTGCCGGTTAGAGCGTTCCGATCCCCGTAGTTCGACTGGTACCCTGGGCCTACCCTTAATGTGGACTGCGGCTCGGGATGCGATCGGCGAACGGGACCGCCTTTGAATATCCAGGCGGAAGTAGCGTCCTTTACGCAACGCTGCGGTGGCGCGCTCCCGCTGTTGGTTACACGGCTGGCGTGCGCAATGTAGGCGCGTGCCAAGCAGTCGCGGCTCACTGCCAGCGGATGGCCGGCCGCGTGGCCCCCGAGGAAAGGTGAACCCCGCCACGATTCTCTGTCTTGGCTCACCTTCCCTGGGGACGGGCTGCAATCCCGTTTAACGCCTAATCGTGAACCCTGATTCGACCGCCTGCGGAATCGGCAAACCGGGAGGGGACCAGCGCAGTGCCCCCATACAAGGGTAATCGGCGGATGTCAAATCCCGCCTCTTAAAAGGAAAGTGCAATCACCGGCCTGGGAAGGTCCGACTTAGCTCCCGAGGCGTAGAGGTCGGTCCTACACTGATGTGCCAACGGCCTTTTCAGAGCCCCCAACGGGGACTCGAGCGGTCGCTACCCACCCTTCCATGAGGCCTTGGCATTTGATGTTATACGCCCCAGCCTCGGCGAACATCTCGTTGTTATGTCCGAGGGTATGCTTCGGTCCTTGCCGGAATGACGCGGCTCACCGTAGCATCAGACCGGGGCCCTGTTTATGAAGAACCTGTGCCTGCAGGCCGCAAATCGGTGTGACCGGGGCTCGAGCCCAATGGGCAATCCGCTATGGCCTGCGAGCAAGGTGGCATCGCCCTAACCCTCAGGCGGAGGGTCCTCGTGGAGTAATCGACAGCTGCTAGTCCGAGCAGGAGCGCCTCGGGCGAGAGTCGCTCAGCCGCCAAGATGGTCGGCCGAGCATCACGTACCTACTCATAACGGCTGCACAGCCACGAGAGCACCTGTTGTGATCGCCCCCCGAAAGCAAGCAGGTACACTTTCCATGACATAACGCGGGGCCTGATTGAGGCGCGGGCAGCTTTCTGGTCCATCTCAATGCTCGACGTGCGCCCGTGCCGGTGGTCCATTTCTCACAACGGGCTCCAGCGCTGCCTTAGGCGCTCAACTGTCCGGGCCGTACCACCCTTCACGCCACGCGGACATATTGGTACACCCAACGTACTACATTCCCTTCTGAATGGCAAGAGGCGAGGGCCGCTGACCTCAGGACTGCTTCGTTCCTGATGCCTCTCACACCCCAGAGGTTATTGCTGTCAGAAATCACCACCTTCTGGTCCCGCCTTTAGGAAGCTGGCCTCACTCACCACGTCCAAAAGGCGGCCACCCTTCTGGAAGACTAACGAGCGGACGCTGGGGGTATCACGGGTCAGGCGCAGGCGCCAATGGCTCTTCGTGCGCGCAGCGACGCTTGTTAAAAGGGTGGCCTAACTGGCTTTTATGGCTGGGGAGAAGCCGGGGCAAGTGCGTGGCTGGCAAAGAGCATCCAGCGGCGAGGCTATTATGGATCTCCCTTCGAACGCTGTTGTGAGACCCGGTCGAAATGCTGGGTGTGGACCCGTGTTTTGCGAGACGCTCCACTAGCGGCGCGTGCTTCTACATAACGGCACAGCGTAAAAGTAGCCCTCTTTCTGGAGCAATGCTCGAGGTCCGACGTGGTGTGTGGGCGACGACCGACACTGGGGTACGTGGTGCCGGGAGGGCGCTTTAGCCTCAAACAACGATCCCGCCCCGGGGGTTACAGGAGGCCCTGCTTTTTCGTGTGACTAGCGCCGACCTTCAATCCATCCCGGGTCGTCTGATTAGACATCAGAGGTAGGGGAAACTATTACTCACTCCCATACCCGCCTATGTTCCCCAAGCGGGGTCCTGCCCCATCGTACCCTTATCGGTGCAGGGGGCCGGTAGCCGGTGACGGAGGAGCATTACGGCCATACAGACCCTTCTAGCGGAGCTTCCTATGTCCATGGTCCTCCGGTAACGAATGGCCGTCCTTTCGCTGCTTGCGCCAATCTCTGTGCACCTCGATACACCTAGGCAGCGACATCTCCGTGCGTGGGCCTGGCGAGAACAACGGATTACTCCTCCTCCGCCTCACCCGACTATTTACGGCCCATAGAAGGCGCATGGGTAACCCTTCGCGCAGAAGGCCAAGAGCAAAGGAAAGTAACGGCGTCGAGGGCAACGCCACTAGGCGCAGCGCTGCCCTGCTGCCCGTGCCTAACTCTTGATCGGTAGGCTTATAGTGTGGGTCACTGTCAGGCCCGCGCGTCGGGACACAAGGTCGGCCTCACATCAATCTTAGTTCCACAGGTGCTTAAGCGCGTGCGAGGGACAGAGCACAGTTAGCTGGTCCCTGCGATCAAGGGATCGAATACAACGCAAGTTAGATACCTACTCCTTCGCCGAGCGTGAGTCGGACCGGAGCCCTGGTGATGGTCAGGGTGGGGGGTACAAAACGTGTCTTCATACAACGTGTGTCCTTCTTTTCCAGGCAGGCAGCCGGGGCCGATTTGGGAGCCACTTGGCACGAAACATTGTCCGGTCGGTACTTACTACGTTTCTAGTGAGTAATTCCGCTCAGGACAGCAGCGCACTACACATGGGCAACGACGGCCCGGAGCAACGTGACATACGTGCCAGCTACGACCAGGCCCCGGGCGGAATTCGCGGCATGGCTTGCCGCCCTGGAGCCACGTGCCTTTGGCGCCAACTCCACGACCCCGGACCCAGCGCGACCAGCCCTTCCAGCGACCACCGGCCAGCCGCCTCCGAAATGAAAATCGCTGGACAGCCCGCTAAGGATGATTTCCGTGGCGATCCGTCCCAGGCCGGGGCGACGAATAGACTGACCACCGAAGCAAAGCAGGGCGGGCCCGTCAACGGGAACACACAGTCACATATCCGGAACGTCGTGGCAAAGTGAAGTTTTACGATTATTAGTCCCCAACCTGCCTGAACCCGAGCGCCCCATAGAGGGTACCCCGCCGTCGGAGATCCACCATGTGGATCTCTACTTCCATTCGTGCAACGAAAGCCTCTCTAGCACGTTGGGCCAGGACGCCCCAGCTCGTCACCAACAATTGTATACGCACACTTCCGCTTAGTCCACGTATCGACGCAGGCGAGCAGACTCAAGTGAACGAGAATGAGCGTTCAGGGGCGTACAGGCCCTCGAAGGCTGCGCCTCTCGGAGTTCTAAGGGTTGAGGACGCCCGGAGCACCAACTCAATTGAGCCGACATGGCCGGTAACAAGCTCAGCCTTAATGGGCTCCGGGGCAGACGTCGCGTAATCGGCAGAAGGGAGTGAGTGGTGGCAGCGTCGCCTATGGGCGCAACGGCTTGTCCGTTGCGAGCATGGAGCCAGGGTAGGACCACCCGTATACAGGTAAAGACGCGTGGCCTAGAGCACGACTGTCAGTGCGCGACATTTGATGGCGCCCGCCTTCCACATCTGGCGCGTACACAGAGCGACACGCTTAAACGGAGTCCGGAAGCGAAGGCAGTCGGGCGCATGGCATGCTGGCGTCGAAAATTGAAGATTACAGGTGACACGCGCCGTATTCCGGCTCTCCCACCACGCCTCCGGG
>CD0101@3
GGAGCCGCGCCTGCGGCAAACGGAATCACGAGCTAGATCCACCGGGCCGCATCAGGTAAAGGTAGGGTCCCATTAGCGCTGGACACCCGGTCGGCTTCCGAGGATGCTGATTAGATCGCGCCGATCCCCGTAGTTCGACTGGTACCCCTGGCCGGCCCTTCCTGGGGACTGCAGCTCGGGATGCTATCGTCGAATGGGGCCGCCCTTGAATATTTAGGCGGAATTAGCGGCCGCCACGCAGCGCTGCGGTAGTGCGCGCCCGCTGTTGGTTGCACGACTGGCGTGCGCAGTGTAGATGCGCGTCAAGCAATCGTGGCTCGCTAATAGTTGCCGGCTGTCCACTTGGCCCTAGGGGAAAGGGGAGTTCTGCTGCGACTCTCCGTCCCAATCCACCTTACCGTAGGACGGGCTGTAATCTCGCCCCACGCCTAATCGTGCATCCGGGTTCTGCCGTCTTTGGAACCGGCAAGACGAAAGGGGCACCGCGCAGTGCCTCTATACACGGGTGATTGGCAGATGCCAAATCCCGCCTTTCAGGAGGAGAGTGCGCCAACTGTCCTGGGAAGGTCCGATCCCGCTCCCGGAGCGTAGAGGCCGGTCCTCCCCTGATATGTAAGCGGATGTTTTAAAGCCCCCGGCAGGAATTCGAGCGGCCGCTACCCACCCCTCCGTGCAATCTTGGAATTCAACGGTGCACGAACCAGCCTTGGCTAGCAGCCCGTTGGTGTGCCCGAGGGTATGCCTTGGTCTTTGCCGGAAGGACGCGACTCACCGTGACATCGGGCCGGAGTCCTACTTATTGAGGACCCGGGACTATGGGCCGCAGATCGGCGTGGCCGGGACTCGAGCCCCAGGGACAAGCTGCTATGGTCTGCAAGTAAGGTGGCATCGCCCTAACCCTCAGGAGGAGAGTCCCCGTGTGACAATCGCCAGCGGTCAGTTCAAGCCGAAGTGCTCCGGGCAAGAGTCGCTTAGCCACCAGGACGGTCGGCCAAGCATCGCGTACCCACTCATAACGGCTGCACAGCCACGAAAGTGCCTGTTGTGATCGCTCCCCGGGGGCAAGCAGGCACACTTTCCGTGATGTAACGAGGGGCCTGGTTGGAACTCAATCAGCTTGCTGGTCCACCTCGGTGCTCACCGCGCGCTTGCGTTGGCGGTTCATTCTTCACAACGGGCTCCAGCGCTGTCGTAGGCGCTCAAATGTCCGGGCCGTCCCAACCTTCAATCCACGTGGACGCAGTTTGGTCCCCAGAGTACTACATGTCCTTCCGAACGGCAAGAGGCGCGGGCCGCTGACCTCAGGGCTGCGCCACCCTTGATGCCGCCTAACCAACGAAGGTCATTGCTGGTAGGAGGCGCCACCCTCCGAGCCCACCTTCAGGGGGCTGGCCTCACCCACCACGTTTGCAAGGTGGTTGACCCTTTGGACGACTAACGAGCGGCCACTAGGGGCATTGCGTGTCGGGCGCATGCGCCAATGGCTCTTCGCGCGCGTGGTGACGCTTGCTAAGAGAGTAGCCTAGCTGGCTTTCACGTCCGGGGAAAAGATGGGGCAGGTGCGTGGCCGGCAAAGAGCATCCAGCGGCTGAGCTGTTACAAATCCCCCTTTGGGATCCTTGGCAGAAATCGGTTGGGAGGTCGAGCGTGGACCCGGGTTTTACGAGGCGCTCCACCGGCGATGCGTGCTCCCACGGGAAGGTACGGCATGAGGGCAGTCCTCTTTTTGAAATCCCGCTTAGAGCCAGACGTGGTGTTTAGACTGCGACCGACACTGGGGCGCGTGGTGCCGAGAATGAGCTCGATTCGCAAACGACGGTCCCACCCCTGGGGGTACAGGGAGCACTGCTTTTGCGTGTGACTAGCTCCGGCCTTTAATCTGCCCCGGGTCGTTTTGTTCAACATTCGAGGCAGTTGAAACTATTACCCACCCCCATACCCGCCCACTTTCCCTAAATGGTGTCCTGTCCCACCGTGCCCCTACCAGTGCAGGAGATCGGTAGCTGGTGACGGAGAAGTGGCACGGCCGTACCAATCCTTACGGCGGAGCTTCCCGCGTTTACGACTCGCCGGTAACGAACGGCCGTCCCTTTGATGCTTGCACCAATTTCTGTGCGCTGCGACAAACCTAGGCAGCGGCAGCTCCACACACGATCCTGTCGAGAATGGTGAATTATCCCTCCTCCACCTCCCCCGACTATCTACGGCCCATCTAAGATTCATGGATAACCATTCGCGCAGAAGGCTAAGAGCAAATGAGAGTGACGGCATCGAGGACAACGCCACTAGGCGAAGCACCGTCTTGCGTCCTGCGCCTCACCCCCGATTGGCGGGCTTATCTTGTGGGCCGCCATCAGGACCGCGCGTCGGGACGCAGGGTCGGCCTCACATCCATCTTAGTTCCGCGGGTGCTTCAACGCGTATGAAGGGCGTAGCACGACGAGTCAGCCCCTGCGCCTAAGGGACCGAATATAACGCAAATTAGATGCCTAATCCTTCGCCTAGCATGAGTCAGATCGGGGCCTTAGTTACGGTCAGGATGAAGGGTGCAGGACGCGTCTCTATGCAACGCGTGCCCTTCTTCTCCCGGCGGGCGGTTGGAACCGATTCGGGCGTCACTTAGCACGGAACATTGCCCGGTCTGTACCCCCTACATCTCTGGTGAGTAGTTCCGCCCAGGACAGCAACACGTTGCACATGGTCGGTGACGGCCCGGAGCAACGGGACACACGCGCCAGCTGCGACCAGGCCCCGGGCGAAATTCGCGGCATTGCTCGCTGTTCCAGCACTACGGGCCTTTGGTGCAAGCCCTATGACCCCGAGTTTAACGCGGCCGGCCCTTCCGGCGACCACCGGCCAGCCACCTCCGCGACGAGGGCCGTTAGGTAGAATGCGAAGGCTGATTTACGTGACACCCTGCTCTGGGCCAAGATGGCGAGGAACCTGATCGTTGGAAAAAAGTAGGACGGGCCTGTAAGCTTAGACGCACAGCTACGTGCCCGGCGCGTCGTGACGAAGTGGAATTTTACGGCTAGCAGTCCCAGATCTGTTCGCACCCGGACGCCCCATGGAGAGTGCTCCACCGCCGGAGATCCATTACACGAACCTCTAAGTTTATTAATGCAACGAAAGCCTCGCCAGTACGCGGGGCAGAGGTGCCTACTATCACCGTTAGTAGCTGCACACATGTATGTTTACTCAGTCCACGCACCGGCACAGGCGATCAGACGCAAGTGAACAATAATAAGCGCTCAGGGATATACAGACCCCTGAGGGTTGCGCCGTGCGGAGTTCTCGAGGTTAGGGAATCCCGGCGCGCCGACTCAATCGGGCCGACGTAGCCGGTGATGAACCCAACTCTGGCGGGCTCAGGGGCAGATACAGCACAGTCAGCAGAGGAGGGGGGGTGGTAGCAGCGTCGCACACGAGTGAAATAGCTCGTCCGTCGCGAGCGTAGAGCCAAGGTATGACCACCCGTATACAGGCAAAGACGCACGACCTGGAGTACGACTATCGAGGTACGACATGTGAGGGCGCCCGCCTTACACATTTGGCGCGTCCGCAAGGCGACGCACTTAAATTGAGCCCGGAAGCGAAGGTAGTCGGATGCATGGCATGTCTGCGTCGGAGGTTGAGGGTTACAGATGACGCGCACCGCCTTCCGGCCCTCCCACCACGCCCCCGGG
>CH1066@1
AGGGCTGAGCCTGCGGCAGACAGAACCACGAGCTAGGTCCGCCGGACCGCATCCGGTAAAGGTAGAATCCCACTAGCGCCAGCCATTCGGTCGGCTTCTGATGATGCTGATTAGAGCGTGCCGATCCCCATAGTTCGACCGGTACCCCGGGCCGACCCTTCCCGGGGACTGCGGTTCGGAATGAGGTCGGCGCGCGAGGCCGCCCTCGAATATCCAGGCGGAATTATCGGCCGCCACGCAGCGCTGCGGTAGTGCGCGCCCGCTGTTGGTTGCACGACTGGCGTGCGCAGTGTAGGTGCGCGTCAAGCAATCGTGGCTCGCTAATAGTGGCCGGCTGGCCACTTGGCCCTAGGGGAAAGGGGAGCTCTGCTGCGACTCTCCGTCCCAATCCACCTTACCGTAGGACGGGCTGTAATCCCGTCTCACGCCCAATCGTGCATCTTGATTCTGCCGTCGGCGGAACCGGTCAGCCAAGAGAAAACCCGCGCAGTGTCCCTATATCCGGGTAAGCGGCAGATGCCAAATCCCGCCGCTTGAGAAGAGAGTGCAATCACCGGCCTGGGAAGGTCCGACTTAGCTCCTAGGGCGTAGAGGCCGGTCCTCCCCTGATATGTAAGCGGATTTTTTAGAGCCCCCAGCGGGAGCTCGAGCGGCAGCGACCCGCCCTTCCATGCAATCTTGGAGTTCGATGTTGCACGCACCAGCCTCGGCTAACAGCCCGTTGGTGTGCCCGAGGGTATGCCTCGGTCCTTGCCGGAATGACGCGACTCACCGTGACATCGGGTCGGAGCCCTACTTATGGAGGACCTGTGCCTGCGGGCCGCAGATCGGTGTGACCGGGACTCGAGCCCCATAGATAAGCCGCTATGGCCTTCGAGCCAAGTGGCATCGCCCTAACCCTCAGGAGGAGGGTCCCAGTGTGACAACTGCCAACGGCCAGTCCAAGCCGAAGTGCTCCGGGCGCGCGTCGTTTAGCCGCCAAAATAGTCGGTCGGGCCCCACGCACTTCCGCCTACCGACTACCAGATCACGAAAATGCCGGCGTCGATTGCCCACTGGGAGCAGGCAGGTGCACTTTTTATGACATAACACGAGGACTGGTTGAGGCGCGGGCAGTTCGCTGGTCCACCTCAATGCCCGCCGTGCGCCCGTGCCGGTGGTCCATTCCTCACAACGGGCTCCAGCGCTGCCGTAGGCGCTCAACTGTCCGGGCCGTACCAACCTTCACGCCACGTGGACGCAGTGGGACACCCAACGTACTACATGCCCTTCTGAACGGCAAGAGGCGCGGGCCGCTGACCTCAGGGCTGCGCCGCCCCTGATGACGCCTAACCAACGAAGGTTATTGCTGGCATAAAGCGCCACCCTCCGAGCCCACCCCCAGTAGGCCTGCCCCACTCACCACGTCTAAAAGGTGGCCACCCTTCTGAACGACTAACGAGCGGCCGCTGGGGACATCACGGGTCGGGCGCAGGCGCCAATGGCTCTTCGCGCGCGCAGTGGCGCCGGCTAAAAGAGTGGCTTAGTTGGTTCTCCTGGCTTAGAAAAAACCTGGACAGTCGCGTGGCTGGCAAAGAGCACCCAGTGGCTAAGCTGCTGCGAATATCCCTTTAAACGCTGTTGTAAGACCCGATCGAAATGCCGAGCGTGGACCCGTGTTGCGAGAGGCGCTCTCCCGGCGGCGCGTGCTCCCACAGGACGGCACAGCGTGAGGGTGGCCCCCTTCCTGGCGTACCACTTGGGGCCCGACGTGGTGGGTGGGCGGCGATAAGCACTGGGGCACGTGGTGCCGAGAGGGCGCTCTAGTCGAAAGCGACGACCCCACCCTTGGGAGTACAGGAAGCACTGATTTTGCGTATGATTAGCGCCGACATTTAATCTGCCCCGGACCGTTTTGTTCGATATCCGAGGCAGTTGAAACTACTCATCACCCCCATACCCTTCCATGTTCCCTAAGCGGTGTCTTGCCCCACCGTACCACTGCCGGTGCAGGGGACCGGTAGCCGGTGACGGAGGAGCGTCACGGCCATACCGATCTTTCTGGCGGAGCTTCCCACATCCACGGCTCGTCGGTAACGAACGGCCGTTCTTTTTATGCTTGCGCCAATCTCTGTGCGCCTCGATACACCTATGCGGCGGCAGCTCCGCACGCGGGCCTGTCGAGAACGACGGATTACTCCTCCTCCACCTCACCCGACCATCCACGGCCCATCTAGGATTCATGGGTAACCCTTCGCGCAGAAGGCCCAGAGCAAAGGGAAGTGACGGCGTCTATGGCGACGCCACTAGGCGAAGCACTGTCCTGCTGCCCGTGCCTCACCCCTGATCGGCGGGCTTATAGTGTGGGCCGCCGTCAGGCCCGCGCGTCGGGACGCAAGGTCGGTCTCACATAAATCCCGGTTCCACGAGCGCTGAAACGCGTATAAAGGACGTAGCGCAGTTAGTCAGCCCCTGCGCTCAAGGGATCGAATATAACGCAAATTAGATACCTACTCCTTCGCCGAGCACGAGTCGAACCGGGGCCCTAGTGACGGTCAGGGTGGGGGGTGCAAGACGTGTCTTTATACAACGCGTGTCCTTCTTCCCCCGGCGGGCGGTTGGAACCGATCCGGGCGTCACTTAGCCCGGACCGTTGCCCGATCTGTACCCCCTACGTCCCTGGTGAGTAGTTCCGCCCAGGACAGCAGCGCACTGCACATGGGCAGCGACGGCCCGGAGCAACGGGCCGCACGCGCCAGCTGTGATCAGATTCCGGGCGGAATGCGTGGTGCGATTCGCTGTTCCGGCACTACGGGCCTTTGGTGCAAGCCCTCCGGCCCCGAGCTCAACGCGACCGGCCCTGACGGCGACCACCGGCCAGCCACCTCCGCGACGGAGGCCGTTAGGTAGCACGCGAAGGCTGATTTACGTGACACCCTGCTCTGGGCCAAGATGGCGAGGAACCTGACCGTCGAAAAAAAGTAGGGCGGGCCCGTAAGCGGGGACGCGCAGCCACGTGCCCGGAGCGTCGTGGTGGAGTGAAGGTCTACGGCTAGCAGTCCCAGACCCGTTCGCATCTGAACACCCTATAAGGAGTGCTCCGCTATTAGAGACCCCCCATGTGAATCTTTACTTCCACTCATGCAACGAAAGCCTCGCTAGCACGTTGGGCCAGGACGCCCCATCTCGTCACCAACAGTTGTATACATATATGTTTACTCAGTCCACGCACCGGCACAGGCGATCAGACTCAAGTGAACGAGAACGAGCGTCCAGGGGTGTACAGGCCCCTGAGGGCTGCACATCGCGGGGTTCTAGAAATTGAAGAATCCCGACGCACCAACTCCATTGGGCCGACGTGACTGGTAATGAGCTCAACCTTGGCGGGCTCCGGAGCAGACGCAGCACAGTCGGCAGAGGGGAGGGAGTGGTGGCAGCGCCGCCTATGGTCGCAACGGCTTGTCCGTTGCGAGCGTGGAGCCAGGGTAGGACTATACGTATACAGGCCAAGACGTGCGGCCTGGAGTACGACTGTCAGTGTACGACATGTGAGGGCGCCCGCCTTCCACATCTGGCGCGTCCGCAAAGCGACACGCTTAAACGGAGCCCGGAAGCGAAGGCAGTCGGACGCATGGCATGTCTGCGTCGGAAGTTGAGTATTACAGGTGACGCGCGCCGCATTCTGGCTCTCCCACCACGCTCCCGAG
>CH1110@1
AGGGCTGAGCCTGCGGCAAACAGAATCACGAGCGAGGTCCGCCGGACCGCATCCGGTAAAGGTAGAATCCCATTAGCGCCGGACACCCGGTCGGCTTCCGAGGATGCTGATTAGATCGCGCCGATCCCCGTAGTTCGACTGGTACCCCGGGCCGGCCCTTCCTGGGGACTGCAGCTCGGGATGCGATCGTCGAACGAGGCCGCCCTCGAATATCCAGGCGGAATTATCGGTCGCCCCATAGCGCTGCGGTAGTGCATGCCCACTACTGTCTGTCCGGTTGGCGTGTGCAGTGTAGGTGCGCGTCGAGCAATCGCGGCTCACTGCCAGTGGCTGGCCGGCCACGTGGCCCTAGGGGAAAGGGGAGCTCTGCTGCGATTCTCTGTCTCAATCCACCTTCCCGGAGGACGGGCTGTAATCCTGTCTCACACCCAATCGTGCATCTTGATTCTACCGTCGGTGGAACCGGTCAGCCAAGAGAAAACCCGCGCAGTGTCCCTATATCCGGGTAAGCGGCAGATGCCAAATCCCGCCGCTTGAGAAGAGAGTGCAATCACCGGCCTGGGAAGGTCCGACTTAGCTCCTAGGGCGTAGAGGCCGGTCCTCCCCTGATATGTAAGCGGATGTTTTAGAGCCCCCAGCGGGAGCTCGAGCGGCAGCGACCCGCCCTTCCATGCAATCTTGGAGTTCGACGGTGCACGCACAAGTTTCGGCTAATAGCTCGTTGGTATGCTCGAAGATATGCTTCGGTCCTTGCCGGGATGACGTGACTCACCGTAGCATCGAGTCGGAGCTCCACTGAGGGGGGACCTGGTCCTATGAGCCGCAGACTGGTGTGACCGGGACTCGAGTCCCATGGACGAGCCGCTAGTGTCTGCGAGCAAGGTGGCATCGCCCTAACCCTCAGGAGAAGGGTCCCAGTGTAGTAACTGCCAACGGCCAGTCCAAGCCGAAGTGCTCCGGGCAAGAGTCGCTTAGCCGCCAAGACGGTCGGCCAAGCATCACGTACCTACTCATAACGGCTGCACAGCCACGAAAGTGCCTGTTGTGATCGCCCCCCGGGAGCAAGCAGGTACACTTTCCATGACGTAACGCGGGGCCTGGTTGGGACTCAAGCAGCTTGCTGGTCCACCTCGGTGCTCACCGCGCGCTCGCGCCGGTGGTCCATTCTTCACAACGGGCTCCAGCGCTGCCGTAGGCGCTCAACTGTCCGGGCCGTACCAACCTTCACGCCACGTGGACGCAGTGGGACACCCAACGTACTACATGCCCTTCTGAACGGCAAGAGGCGCGGGCCGCTGACCTCAGGGCTGCGCCGTCCCTGATGACGCCTAACCAACGAAGGTTATTGCTGGCCGAAAGCACCACCCTCCGAGCCCGCCTTTAGGAGGCTGGCCCCACTCACCACGTCTAAAAGGTGGCCACCCTTCTGGACGACTAACGAGCGGCCGCTGGGGACATCACGGGTCGGGCGCAGGCGCCAATGGCTCTTCGCGCGCGCAGTGGCGCCGGCTAAAAGAGTGGCTTAACTGGTTCTCATGGCTTAGAAAAAACCTGGACAGTCGCGTGGCTGGCAAAGAGCACCCAGTGGCTAAGCTGCTGCGAATATCCCTTTAAACGCTGTTGTAAGACCCGATCGAAATGCCGGGCGTGGACCCGTGTTGCGAGAGGCGCTCTCCCGGCGGCGCGTGCTCCCACAGGACGGCACAGCGTGAGGGTGGCCCCCTTCCTGGCGTACCACTTGGGGCCCGACGTGGTGGGTGGGCGGCGATAAGCACTGGGGCACGTGGTGCCGAGAGGGCGCTCTAGTCGAAAGCGACGACCCCACCCTTGGGAGTACAGGAAGCACTGATTTTGCGTATGATTAGCGCCGACATTTAATCTGCCCCGGACCGTTTTGTTCGATATCCGAGGCAGTTGAAACTACTCATCACCCCCATACCCGCCCACGTTCCCCAAGTGGTGTCTTGCCCCACCGGACCCCTACCGGTGCGGGGGGCCGGTAGCCGGTGACGGAGGAGCGTCACGGCCATACCGATCTTTCTGGCGGAGCTTCCCACATCCACGGCTCGTCGGTAACGAACGGCCGTTCTTTTTATGCTTGCGCCAATCTCTGTGCGCCTCGATACACCTATGCGGCGGCAGCTCCGCGCGCGGGCCTGTCGAGAACGACGGATTACTCCTCCTCCACCTCACCCGACTATCTACGGCCCATCGAAGGTGCATGGGTAACCCTTCGCGCAGAAGGCCAAGAGCAAAGGAAAGTGACGGCGTCGATGGCGACGCCACTAGGCGAAGCAATGTCCTGCTGCCCGTGCCTCACCCTTGATCGGTGGGCTTATAGTGTGGGCCGCCGTCAGGCCCGCGCGTCGGGACGCAAGGTCGGTCTTACATAAATCCTAGTTCCACGGGCGCTTAGGTGCGTATGAAGGGCAGAGCACAGTTAGTCAGCCCCTGCGCTCAAGGGATCGAATATAACGCAAATTAGATACCTACTCCTTCGCCGAGCATGAGTCAGGCCGGAGCCCTAGTGACGGTCAGGATGGGGGGTGCGGGACGTGTCTCTATGCGACGCGCGCCCTTCTTCTCCCGGCGGGCGGTCGGGGCCGATCCGGGCGTCACTTAGCCCGGACCGCCGCCCGATCTGTACCCCCTACGTCCCTGGTGAGTAGTTCCGCCCAGGACAGCAGCGCACTGCACATGGGCAGCGACGGCCCGGAGCAACGGGCCGCACGCGCCAGCTGTGATCAGATTCCGGGCGGAATGCGTGGTGCGATTCGCTGTTCCGGCACTACGGGCCTTTGGTGCAAGCCCTCCGACCCCGGGCTCAGCACGACCGGCTCTGCCGGCGACTGCCGGCCAGCCACCTCCGCGACTAAGATCGTTAGGTAGCACGCGAAGGCTGATTTACGTGACACCCTGCTCTGGGCCAAGATGGCGAGGAACCTGATCGTCGGAAAAAAGTAGGGCAGGCCCGTAAGCGGGGACGCACAGCCACGTACCATACGCGTCGTGGCGGAGTGAAGGTCTACGGCCAGCAGTCCCAAACCTGTCTGCATCCGAACACCCTATAGGGAGTGCTCCGCTATCGGAGATCCCCCATGTGAATCTCTACTTCCATTCATGCAACGAAAGCCTCGCTAGCACGCTGGGCCAGGACGCCCCATCTCGTCACCAACAGTTGCATACGCATACTTCCGCTCAGTCCACGCACCGGCACAGGCGATCAGACTCAAGTGAACAATAACGAGCGTCCAGGGGTATACAGGTCCCTGAAGGCTGCGCATCGCGGAGTTCTAGGGGTTGGGGAATCCCGGCGCACCAACTCAACTGGGCCGACGTAGCCGGTAATGAACTCAACCTTGGCGGGCTCAATAGCAGGCACAGCACAGTCGGCAGAGGGGGGGGGGTGGCGGTAACATCGCCTATGGGCGCAACGGACTATCCGTTGCGAGCGCGGAACCAGGGTAGGACTATACGTATACAGGCCAAGACGTGCGACCTGGAGTACGACTGTCAGTGTACGACATGTGAGGGCGCCCGCCTTCCACATCCGATTCGTCTGCAAAGTGACACGCTTAAGCGGGGCTCGGAAGCGAAGGCAGTCGGACGCATGGCATGTCTGCGTCGGAGGTTGAGGATTACAGGTGACGCGCACCGTATTCCGGCTCTCCCACCACGCTCCCGAG
>CH0571@1
GGAGCCGAGCCTGCGGCAAACAGAACCACGAACGAGGTTCGCCTGGCCGCATCCAGTAAAGATAAGATCCCATTAGCGCCAGCCACTCGGTCGGCTCCCGGGGACGCTGATTAGGGCGTGTCGATCCCCGTAGTTCGACTGGTACCCCGGGCAGACCCTTCCTGGGGACTGCGGCTCGGGATGCGATCGGCGAACGAGGCCGCCCTTGAATATTTAGGCGGAATTAGCGGCCGCCATGCAGCGCTGCGGTAGTGCATGCCCACTACTGTCTGCACGGCTGGCGTGCGCAGTGTAGGTGCGCGCCAAGCAGTCGCGGCTCACTGCCAGCGGATGGCCGGCCACGTGGCCCCCGAGGAAAGGTGAACCCCGCCACGATTCTCTGTCTCGGCCCACCTTCCCGGAGGACGGGCTGTAATCCCGTCTCGCGCCTAATCGTGCATCCGGGTTCTGCCGTTGGCGGAACCGGCCAAACAAAAGGGGCCCCGCGTAGTGCCCCCACACACGGTTAATCGGCGGATGCAAAATCCCGCCTCCTAAACGGAGAGTGCAATCACCGGCCTGGGAAGGTCCGACTTAGCCCCCGGGGCGTAGAGGCCGGTCCTCCCCCGATATGTAAGCGGATGTTTTAGAGCCCCCAGCGGGAACTCGAGCGGCCGCTACCCGCTCTTCCATGCAATTTTTGAATTCGACGTTATGCACACCAGCCCCAGTTAACAGATCATTGGTATGCCCGAGGGTATGCTTCTGTACTTGCCGGAATGACGTGACTCACCGTAGCATCGGGTCGGAGCCCTACTTATGGAGGACCTGTGCCTGCGGGCCGCAGATCGGTGTGACCGGGACTCGAGCCCAATGGGCAATCCGCTATGGCCTGCGAGCCAAGTGGCATCGCCCTAACCTTCGGACAAGGAGCCCCCGTGTAGTAGTCACCCGCGGCCAGTCCAAGCCGAAGTGCTCCGGGCAAGAGTCGCTTGACCGCCAAGATGGTCGGCCGAGCATCACGTACCTACTCATAACGGCTGCACAGCCCCGAAAGTGCCTGTTGTGATCGCCCCCCGGGAGCAAGCAGGTACACTTTCCATGACATAACGCGGGGCCTGGTTGGGACGCGGGCAGCTTGCTGGTCCACCTCAGTGCTCGCCGTGCGCCCGTGCCGGTGGTCCATTCTTCACAATGGGCTCCAGCGCTGCTGTGGACGCTCAACTACTCGAGTCATACCACCCTTCACGCTACGTGGACATAGTGGTACACCCAACGTACTACATGCCCGTCTGAACGGCAAGAGGCGCGGTCCGCTGACCTCAGGGCTGCGCCGTCCCTGATGATGCCTAACCAACGAAGGTTATTGCTGGCAGAAAGCACTACCCTCCGAGCCCACCCTCAGGGGGCTGGCCCCATTCCCTGCGTCTGAAAGGTGGTTACCCTTCTGGGCGACTAGCGAGCGTCCGCTGGAGGCATCACGGGTCGGGCGCAGGCGCCAAGGGCCCTTAGTGCACGCGGCGACGCCGGCTCAAAGGGTAGCTTAACTTGTTTTTATGGCTGGGGAAAAGCCGGGGCAGGTGCGTGGCTGGCAAAGAGCATCCAGCGGCTAAGCTGTTACGAATCCCCCTTTGGGATCCTTGGCAGGACCCGGTTGGGAGGTCGGGCGTGGACCCGGGCTTTACGAGGCGCTCCACCGGTGGTGCGTGCTCTCACGGGAAGGTACGGTAGGAGGGCAGTCCTCTTTTCGAAATCCCGCTTGGGGCCCGGCGTGGTGTGTGGGCGACGACCGACACGGGGGCGCTTGGTGCCGAGAGTGAGCTCTAGTCGCAAACGACGATTCCACCCCTGGGAGTACAGGAAGCACGGCTTTTGCGTATGACTCGCGCCAACATTTAATCTGCCCCGGGTCGTTTTGTTCGACATCCGAGGCAGTTGAAACTATTACTCACTCCCATACCCGCCCATGTTCCCTAAGTGGTGTCTTGCCCCATCGTACCACTACCGTCGCAGGGGGCCGGTAGCCGGTGACGGAGGAGCGTTACGGCCATACCGATCTTTCTAGCGGAGCTTCCTATGTCCATGGTTCGCCGGTAACGAACGGCCGTCCTTTTGATGCTTGCGCCAATCTCTGTGCGCCTCGATACACCTAGGCAGCGACAGCTCCGCACACGGGCCTGTCGAGAATGACGGATTACTCCTCCTCCACCTCACCCGACTATCTACGGCCCATAGAAGGTGCATGGGTAACCCTTCGCGCAGAAGGCCAAGAGCAAAGGAAAGTGACAGCGTCGAGGGTAATGCCACTAGGCGAAGCACTGTCCTGCTGCCCGTGTCTCACCCCTGATCGGCGGGCTTATAGTGTGGTCCGCCGTCAGGCCCGCGCGTCGGGACGCAAGATCGGCCTCACATCAATCTTGGTTTCGCGGACGCCGAGGTGCGTATAAAGGACGTAGCACAGTTGGTCGGCCCCCACGCTCAAGGGATCGCCTGTAACGCAAGTTAGATACCTACTCCTTCGCCGAGCACGAGTCGGACCGGGGCCCTAGTGACGGTCAGGATGGGGGATGCAGGACGTGCCTCTATGCAGCACGTGCCCTTCTTCCCCCGGTGGGCGGTCGGGGCCGATTCGGGCGTCACTCAGCACGGAACGTTGCCCGATCTGTACCCCCTACATCTCTGGTGAGTAGTTCCGCCCAGGACAGCAGCGCACTGCACATGGGCAGCGACGGCCCGGAGCAACGGGCCGCACGCGCCAACTGCGACCAGGTTCCGGGCGGAATGCGTGGTGCGGCTCGCCGCCCCGGCACTACGGGCCTTTGGCGCAAGCCCTACGACCCCGAGCTTAGCGCGACCAGCCCTGCCGGCGACTGCCGGCCAACCGCCTCCGCGACTAAGGCCGTTAGGTAGCACGCGAAGGCTGATTTACGTGGCACCCTGCTCTGGGCCAAGATGGCGAGGAACCTGATCGTCGAAGAAAAGTAGGGCGGGTCCGCAAATGTGGACGCGCAGCCACGCGCCCGGAACGTCGTGGCGGAGTGAAGGTCTACGGCCAGCAGTTCCCAACCTGTTCGCACCCGAACACCCTATAGGGAGTGTTCCACCGTCGGAGATCCATTACACGAACCTCTAAGTTTATTCATACAACGAAAGCTTCGCTAGTACGCTGGGCCGAGGTGCCTCCTATCACCGTTAGTAGCTGCACACATGTATGTTTACTCAGTCCACGCACCGGCACAAGCGATCAGACTCAAGTGAACAATAATGGTTGCTCAGGGGTGTACGGGTCCTCGAAGGCTGCGCATCGCGGAGTTCTAGGGGTTGAGGCATCCCGGCGCACCAACTCAATTGGGCCGACATGGCCGGTAACGAGCTCAACCTGGGCGGGCTCAGGGGCAGGCACAGCGTAATCGGCAGAGGGGAGGGGGCGGTGGCAGCGCCGCCTATGGTCGCAACGGCTTATCCGTTGCGAGCGTGGAGCCAGGGTAGGATCACCCGTATACAGGCAAAGACGTGCGACCTGGAGTACGACTGTCGAGGTACGACATGTGAGGGCGCCCGCCTTCCACATCTGGCGCGTCCGCAAAGCGACACGCTTAAACGGAGCCCGGAAGCGAAGGTAGTCGGACGCATGGCATGTCTGCGTCGGAAGTTGAGGGTTACAGGCGACGCGCGCCGTATTCCGGCTCTCCCACCACGCCCCCAGG
>PH0170@3
GGAGCCGCGCCTGCGGCAAACGGAATCACGAGCTATATCCACCGGGCCGCATCAGGTAAAGGTAGGGTCCCATTAGCGCTGGACACCCGGTCGGCTTCCGAGGATGCTGATTAGATCGCGCCGATTCCCGCAGTTCGACTGGCACCCCTGGCCGGCCCTTCCTGGGGACTGCAGCTCGGGATGCTATCGTCGAATGGGGCCGCCCTTGAATATTTAGGCGGAATTAGCGGCCGCCACGCAGCGCTGCGGTAGTGCGCGCCCGCTGTTGGTGGCACGACTGGCGTGCGCAGTGTAGGTGCGCGTCAAGCAATCGTGGCTCGCTAATAGTGGCCGGCTGTCCACTTGGCCCTAGGGGAAAGGGGAGTTCTGCTGCGACTCTCCGTCCCAATCCACCTTACCGTAGGGCGGGCTGTAATCTCGCCCCACGCCTAATCGTGCATCCGGGTTCTGCCGTCTTTGGAACCGGCAAGACGAAAGGGGCCCCGCGCAGTGCCTCTATACACGGGTGATTGGCAGATGCCAAATCCCGCCTTTCAGGAGGGGAGTGCGCCAACTGTCCTGGGAAGGTCCGATCCCGCTCCCGGAGCGTAGAGGCCGGTCCTCCCCTGATATGTAAGCGGATGTTTTAAAGCCCCCGGCAGGAATTCGAGCGGCCGCTACCCACCCCTCCATGCAATCCTGGAATTCAACGGTGCACGAACCAGCCTTGGCTAACAGCCCGTTGGTGTGCCCGAGGGTATGCCTCGGTCCTTGCCGGAATGACGCGACTCACCGTGACATCGGGCCGGAGTCCTACTTATGGAGGACCCGGGACTATGGGCCGCAGATCGGCGTGGCCGGGACTCGAGCCCCAGGGACAAGCTGCTATGGTCTGCGAGTAAGGTGGCATCGCCCTAACCCTCAGGAGGAGAGTCCCCGTGTGACAATCGCCAGCGGCCAGTCCAAGCCGAAGTGCTCCGGGCAAGAGTCGCTTAGCCACCAGGACGGTCGGCCAAGCATCGCGTACCTACTCATGACGGCTGCACAGCCACGAAAGTGCCTGTTGTGATCACTCCCCGGGGTCAAGCAGGCACACTTTCCATGATGTAACGAGGGGCCTGGTTGGGACTCAAGCAGCTTGCTGGTCCACCTCGGTGCTCACCGCGCGCTCGCGCCGGCGGTTCATTCTTCACAACGGGCTCCAGCGCTGTCGTAGGCGCTCAAATGTCCGGGCCGTCCCAACCTTCAATCCACGTGGACGCAGTTTGGTCCCCAGAGTACTACATGTCCTTCCGAACGGCAAGAGGCGCGGGCCGCTGACCTCAGGGCTGCGCCACCCTTGATGCCGCCTAACCAACGAAGGTCATTGCTGGTAGAAGGCGCCACCCTCCGAGCCCACCTTCAGGGGGCTGGCCTCACCCACCACGTCTGCAAGGTGGTTGACCCTTTGGACGACTAACGAGCGGCCACTAGGGGCATTGCGGGTCGGGCGCATGCGCCAATGGTTCTTCGCGCGCGTGGTGACGCTTGCTAAGAGAGTAGCCTAGCTGGCTTTCACGTCCGGGGAAAAGATGGGGCAGGTGCGTGGCCGGCAAAGAGCATCCAGCGGCTAAGCTGTTACAAATCCCCCTTTGGGATCCTTGGCAGAAATCGGTTGGGAGGTCGAGCGTGGACCCGGGTTTTACGAGGCGCTCCACCGGCGATACATGCTCCCACGGGAAGGTACGGCATGAGGGCAGTCCTCTTTTTGAAATCCCGCTTAGGGCCAGACGTGGTGTTTAGACTGCGACCGATACTGGGGCGCGTGGTGCCGAGAATGAGCTCGATTCGCAAACGACGGTCCCACCCCTGGGGGTACAGGGAGCACTGCTTTTGCGTGTGACTAGCTCCGGCCTTTAATCTGCCCCGGGTCGTTTTGTTCGACATTCGAGGCAGTTGAGACTATTACCCACCCCCATGCCCGCCCACTTTCCCTAAATGGTGTCCTGTCCCACCGTGCCCCTACAGGTGCAGGAGATCGGTAGCCGGTGACGGAGGAGTGGCACGGCCGTACCGATCTTTACGGCGGGACTTCCCGCGTTCGCGACTCGCCGGTAACGAACGGCCGTCCCTTTGATGCTTGCGCCAATTTCTGTGCGCTTCGACAAACCTAGGCAGCGGCAGCTCCACACACGATCCTGTCGAGAATGGTGAATTATCCCTCCTCCACCTCCCCCGACTATCTACGGCCCATCTAAGATTCATGGATAGCCATTCGCGCAGAAGGCTAAGAGCAAAGGAGAGTGACGGCATCGAGGACAACGCCACTAGGCGAAGCACTGTCTTGCGGCCTGCGCCTCACCCCTGATCGGCGGGCTTATCGTGTGGGCCGCCATCAGGACCGCGCGTCGGGACGCAAGGTCGACCTCACATCCATCTTAGTTCCGCGGGTGCTTCAACGCGTATGAAGGGCGTAGCACGACGAGTCAGCCCCTGCGCCTAAGGGACCGAATATAACGCAAATTAGATGCCTAATCCTTCGCCTAGCATGAGTCAGATCGGGGCCTTAGTTACGGTCAGGATGAAGGGTGCAGGACGCGTCTCTATGCAACGCGTGCCCTTCTTCTCCCGGCGGGCGGTTGGAACCGATTCGGGCGTCACTTAGCACGGAACATTACCCGGTCTGTACCCCCTACATCTCTGGTGAGTAGTTCCGCCCAGGACAGCAGCACGCTGCACATGGTCGGTGACGGCCCGGAGCAACGGGACACACGCGCCAGCTGCGACCAGGCCCCGGGCGAAATTCGCAGCATTGCTCGCTGTTCCAGCACTACGGGCCTTTGGTGCAAGCCCTATGACCCTAAGTTTAACGCGGCCGGCCCTTCCGGTGACCACCGGCCAGCCACCTCCGCGACGAGGGCCGTTAGGTAGAATGCGAAGGCTGATTTACGTGACACCCTGCTCTGGGCCAAGATGGCGAGGAACCTGATCGTTGGAAAAAAGTAGGACGGGCCTGTAAGCTTAGACGCACAGCTACGTGCCCGGCGCGTCGTGACGAAGTGGAATTTTACGGCTAGCAGTCCCAGATCTGTTCGCACCCGAACGCCCCATGGAGAGTGCTCCACCGCCGGAGATCCATTACACGAACCTCTAAGTTTATTAATGCAACGAAAGCCTCGCCAGTACGCTGGGCAGAGGTGCCTCCTATCACCGTTAGTAGCTGCACACATGTATGTTTACTCAGTTCACGCACCGGCACAGGCGGTCAGACTCAAGTGAATAATAATAAGCGCTCAGGGATATACAGACCCCTGAGGGTTGCGCCGTGCGGAGTTCTCGAGGTTAGGGAATCCCGGCGCGCCGATTCAATCGGGCCGACGTAGCCGGTGATGAACCCAACTCTGGCGGACTCAGGGGCATATACAGCACAGTCAGCAGAGGAGGGGGGGTGGTAGCAGCGTCGCACACGAGTGAAATAGCTCGTCCGTCGCGAGCGTAGAGCCAAGGTATGACCACCCGTATACAGGCAAAGACGCACGACCTGGAGTACGACTATCGAGGTACGACATGTGAGGGCGCCCGCCTTACACATTTGGCGCGTCCGCAAGGCGACGCACTTAAATTGAGCCCGGAAGCGAAGGTAGTCGGATGCATGGCATGTCTGCGTCGGAGGCTGAGGGTTACGGATGACGCACACCGCCTTCCGGCCCTCCCACCACGCCCCCGGG
>PH0091@3
GGAGCCGCGCCTGCGGCAAACGGAATCACGAGCTAGATCCACCGGGCCGCATCAGGTAAAGGTAGGGTCCCATTAGCGCTGGACACCCGGTCGGCTTCCGAGGATGCTGATTAGATCGCGCCGATCCCCGTAGTTCGACTGGTACCCCTGGCCGGCCCTTCCTGGGGACTGCAGCTCGGGATGCTATCGTCGAATGGGGCCGCCCTTGAATATTTAGGCGGAATTAGCGGCCGCCACGCAGCGCTGCGGTAGTGCGCGCCCGCTGTTGGTTGCACGACTGGCGTGCGCAGTGTAGATGCGCGTCAAGCAATCGTGGCTCGCTAATAGTTGCCGGCTGTCCACTTGGCCCTAGGGGAAAGGGGAGTTCTGCTGCGACTCTCCGTCCCAATCCACCTTACCGTAGGACGGGCTGTAATCTCGCCCCACGCCTAATCGTGCATCCGGGTTCTGCCGTCTTTGGAACCGGCAAGACGAAAGGGGCACCGCGCAGTGCCTCTATACACGGGTGATTGGCAGATGCCAAATCCCGCCTTTCAGGAGGAGAGTGCGCCAACTGTCCTGGGAAGGTCCGATCCCGCTCCCGGAGCGTAGAGGCCGGTCCTCCCCTGATATGTAAGCGGATGTTTTAAAGCCCCCGGCAGGAATTCGAGCGGCCGCTACCCACCCCTCCGTGCAATCTTGGAATTCAACGGTGCACGAACCAGCCTTGGCTAGCAGCCCGTTGGTGTGCCCGAGGGTATGCCTTGGTCTTTGCCGGAAGGACGCGACTCACCGTGACATCGGGCCGGAGTCCTACTTATGGAGGACCCGGGACTATGGGCCGCAGATCGGCGTGGCCGGGACTCGAGCCCCAGGGACAAGCTGCTATGGTCTGCAAGTAAGGTGGCATCGCCCTAACCCTCAGGAGGAGAGTCCCCGTGTGACAATCGCCAGCGGTCAGTTCAAGCCGAAGTGCTCCGGGCAAGAGTCGCTTAGCCACCAGGACGGTCGGCCAAGCATCGCGTACCCACTCATAACGGCTGCACAGCCACGAAAGTGCCTGTTGTGATCGCTCCCCGGGGGCAAGCAGGCACACTTTCCGTGATGTAACGAGGGGCCTGGTTGGGACTCAATCAGCTTGCTGGTCCACCTCGGTGCTCACCGCGCGCTTGCGTTGGCGGTTCATTCTTCACAACGGGCTCCAGCGCTGTCGTAGGCGCTCAAATGTCCGGGCCGTCCCAACCTTCAATCCACGTGGACGCAGTTTGGTCCCCAGAGTACTACATGTCCTTCCGAACGGCAAGAGGCGCGGGCCGCTGACCTCAGGGCTGCGCCACCCTTGATGCCGCCTAACCAACGAAGGTCATTGCTGGTAGGAGGCGCCACCCTCCGAGCCCACCTTCAGGGGGCTGGCCTCACCCACCACGTTTGCAAGGTGGTTGACCCTTTGGACGACTAACGAGCGGCCACTAGGGGCATTGCGTGTCGGGCGCATGCGCCAATGGCTCTTCGCGCGCGTGGTGACGCTTGCTAAGAGAGTAGCCTAGCTGGCTTTCACGTCCGGGGAAAAGATGGGGCAGGTGCGTGGCCGGCAAAGAGCATCCAGCGGCTGAGCTGTTACAAATCCCCCTTTGGGATCCTTGGCAGAAATCGGTTGGGAGGTCGAGCGTGGACCCGGGTTTTACGAGGCGCTCCACCGGCGATGCGTGCTCCCACGGGAAGGTACGGCATGAGGGCAGTCCTCTTTTTGAAATCCCGCTTAGAGCCAGACGTGGTGTTTAGACTGCGACCGACACTGGGGCGCGTGGTGCCGAGAATGAGCTCGATTCGCAAACGACGGTCCCACCCCTGGGGGTACAGGGAGCACTGCTTTTGCGTGTGACTAGCTCCGGCCTTTAATCTGCCCCGGGTCGTTTTGTTCAACATTCGAGGCAGTTGAAACTATTACCCACCCCCATACCCGCCCACTTTCCCTAAATGGTGTCCTGTCCCACCGTGCCCCTACCAGTGCAGGAGATCGGTAGCTGGTGACGGAGAAGTGGCACGGCCGTACCAATCCTTACGGCGGAGCTTCCCGCGTTTACGACTCGCCGGTAACGAACGGCCGTCCCTTTGATGCTTGCACCAATTTCTGTGCGCTGCGACAAACCTAGGCAGCGGCAGCTCCACACACGATCCTGTCGAGAATGGTGAATTATCCCTCCTCCACCTCCCCCGACTATCTACGGCCCATCTAAGATTCATGGATAACCATTCGCGCAGAAGGCTAAGAGCAAATGAGAGTGACGGCATCGAGGACAACGCCACTAGGCGAAGCACCGTCTTGCGTCCTGCGCCTCACCCCTGATTGGCGGGCTTATCTTGTGGGCCGCCATCAGGACCGCGCGTCGGGACGCAGGGTCGGCCTCACATCCATCTTAGTTCCGCGGGTGCTTCAACGCGTATGAAGGGCGTAGCACGACGAGTCAGCCCCTGCGCCTAAGGGACCGAATATAACGCAAATTAGATGCCTAATCCTTCGCCTAGCATGAGTCAGATCGGGGCCTTAGTTACGGTCAGGATGAAGGGTGCAGGACGCGTCTCTATGCAACGCGTGCCCTTCTTCTCCCGGCGGGCGGTTGGAACCGATTCGGGCGTCACTTAGCACGGAACATTGCCCGGTCTGTACCCCCTACATCTCTGGTGAGTAGTTCCGCCCAGGACAGCAACACGCTGCACATGGTCGGTGACGGCCCGGAGCAACGGGACACACGCGCCAGCTGCGACCAGGCCCCGGGCGAAATTCGCGGCATTGCTCGCTGTTCCAGCACTACGGGCCTTTGGTGCAAGCCCTATGACCCCGAGTTTAACGCGGCCGGCCCTTCCGGCGACCACCGGCCAGCCACCTCCGCGACGAGGGCCGTTAGGTAGAATGCGAAGGCTGATTTACGTGACACCCTGCTCTGGGCCAAGATGGCGAGGAACCTGATCGTTGGAAAAAAGTAGGACGGGCCTGTAAGCTTAGACGCACAGCTACGTGCCCGGCGCGTCGTGACGAAGTGGAATTTTACGGCTAGCAGTCCCAGATCTGTTCGCACCCGGACGCCCCATGGAGAGTGCTCCACCGCCGGAGATCCATTACACGAACCTCTAAGTTTATTAATGCAACGAAAGCCTCGCCAGTACGCGGGGCAGAGGTGCCTCCTATCACCGTTAGTAGCTGCACACATGTATGTTTACTCAGTCCACGCACCGGCACAGGCGATCAGACGCAAGTGAACAATAATAAGCGCTCAGGGATATACAGACCCCTGAGGGTTGCGCCGTGCGGAGTTCTCGAGGTTAGGGAATCCCGGCGCGCCGACTCAATCGGGCCGACGTAGCCGGTGATGAACCCAACTCTGGCGGGCTCAGGGGCAGATACAGCACAGTCAGCAGAGGAGGGGGGGTGGTAGCAGCGTCGCACACGAGTGAAATAGCTCGTCCGTCGCGAGCGTAGAGCCAAGGTATGACCACCCGTATACAGGCAAAGACGCACGACCTGGAGTACGACTATCGAGGTACGACATGTGAGGGCGCCCGCCTTACACATTTGGCGCGTCCGCAAGGCGACGCACTTAAATTGAGCCCGGAAGCGAAGGTAGTCGGATGCATGGCATGTCTGCGTCGGAGGTTGAGGGTTACAGATGACGCGCACCGCCTTCCGGCCCTCCCACCACGCCCCCGGG
>CH1140@1
AGGGCTGAGCCTGCGGCAGACAGAATCACGAGCTAGGTCCGCCGGGCCGCATTCGGTGAAGGTAGAATCCCACTAGCGCCAGCCACTCGGTCGGCTCCCGAGGATGCTGATTAGAGCGTGCCGATCCCCGTAGTTCGACTGGTACCCCGGGCCGACCCTTCCTGGGGACTGCGGCTCGGAATGAGGTCGGCGCGCGAGGCCGCCCTCGGATATCCAGGCGGAATTATCGGCTGCCACGCAGCGCTGCGGTAGTGCATGCCCACTACTGTCTGTCCGGTTGGCGTGTGCAGTGTAGGTGCGCGTCGAACAATCGCGGCTCACTGCCATTGGCTGGCCGGTCACGTGGCCCTAGGGGAAAGGGGAGCTCTGCTGCGATTCTCTGTCTCAATCCATATTCCCGTAGGACGGGCTGTAATCCCGTCTCACGCCCAATCGTGCATCTTGATTCTACCGTCTGTGGAACCGGCCAGCCAAGAGAAAACCCGCGCAGTGTCCCTATATCCGGGTAAGCGGCAGATGCCAAATCCCGCCGCTTGAGAAGAGAGTGCAATCACCGGCCTGGGAAGGTCCGACTTAGCTCCTAGGGCGTAGAGGCCGGTCCTCCCCTGATATGTAAGCGGATTTTTTAGAGCCCCCAGCGGGAACTCGAGCGGCCGCTACCCACCCTTCCACGAAGTCTTTGAGTTCGACGTTGCACGCACAAGTTTCGGCTAATAGCTCGTTGGTATGCTCGAAGATATGCTTCGGTACTTGCCGGGATGACGTGACTCACCGTAGCATCGAGTCGGAGCTCCACTGAGGGGGGACCTGGTCCTATGAGCCGCAGACTGGTGTGACCGGGACTCGAGTCCCATGGACGATCCGCTATGGCCTGCGAGCCAAGTGGCATCGCCCTAACCCTCAGGCAAAGGGTCCCCGTGTAGTAATCGCCAACGGCCAGCCCAAGCCGAAGTTCTCTGGGCGCGCGTCGTTTAGCCGCCAAAATAGTCGGTCGGGCACCACTTACTTCCGCCTACCGACTACACAGCCACGAAAGTGCCTGCTGCGAGTGCCCACTGGGAGCAGGCAAGTACACTTTTTATGACATAACACGAGGACTGGTTGAGGCGCGGGCAGCTTGCTGGTCCACCTCAATGCTCGCCGTGCGCCCGTGCCGGTGGTCCATTCTTCACAACGGGCTCCAGCGCTGCCGTAGGCGCTCAACTGTCCGGGCCGTACCAACCTTCACGCCACGTGGACGCAGTGGGACACCCAACGTACTACATGCCCTTCTGAACGGCAAGAGGCGCGGGCCGCTGACCTCAGGGCTGCGCCGTCCCTGATGCCTCTCACACCCCGAGGGTCATTGCTGTCAGAAAGCGCCACCCTCCGAGCCCGCCTTCAGTAAGCCTGCCTCACTCACCACGTCTAAAAGGTGGCCACCCTTCTGAACGACTAACGAGCGGCCGCTGGGGGCATCACGGGTCGGGCGCAGGCGCCAATGGCCCTTCGCGCGCATGGTGACGCTTGCTCAAAGAGTGGCCTAACTGGCCCTCATGGCTGGGGAAAAGCCGGGGCAGGTACGTGGCTGGCGAAGAGCACCCAGTGGCTAAGCTGTTGCGAATATCCCTTTAAACGCTGTTGTAAGACCCGATCGAAATGCCGGGCGTGGACCCGTGTTGCGCGAGGCGCTCTCCCGGCGGCGCGTGCTCCCACAGGACGGCACAGCGTGAGGGTGGCCCCCTTCCTGGCGTACCACTTGGGGCCCGACGTGGTGGGTGGGCGGCGATAGGCACTGGGGCACGTGGTGCCGAGAGGGCGCTCTAGTCGAAAACGACGGTCCCACCCCTGGGGGTACAGGGAGCACTGCTTTTGCGTGTGACTAGCTCCGACCTTTAATCTGCCCCGGGTCGTTTTGTTCGACATCAGAGGCAGTTGAAACTATTCATCACCCCCATACCCTTTCACGTTCCCTAAGCGGTGTCCTGCCCCATCGGACCCCTGCCGGTGCAGGGGACCGGTAGCCGGTGACGGAGGAGCGTCACGGCCATACCGATCTTTCTGGCGGAGCTTCCCACATCCACGGCTCGTCGGTAACGAACGGCCGTCCTTTTTATGCTTGCGCCAACCTCTGTGCGCCTCGATACACCTATGCAGCGGCAGTTCCGCACGCGGGCCTGTCGAGAACGACGGATTACTCCTCCTCCACCTCACCCGACCATCCACGGCCCATCTAGGATTCATGGGTAACCCTTCGCGCAGAAGGCCCAGAGCAAAGGGAAGTGACGGCGTCTATGGCGACGCCACTAGGCGAAGCACTGTCCTGCTGCCCGTGCCTCACCCCTGATCGGTGGGCTTATAGTGTGGGCCGCCGTCAGGCCCGCGCGTCGGGACGCAAGGTCGGTCTCACATCAATCTTAGTTCCACGAGCGCTGAAACGCGTATGAAAGGCGTAGCGCAACGAGTCAGCCCCTGCGCTTAAGGGATCGCCTGTAACGCAAGTTAGATACCTACTCCTTCGCCGAGCATGAGTCAGACCGGGGCCCTAGTGACGGTCAGGGTGGGGGGTGCAAGACGTGTCTTTATACAACGCGTGTCCTTCTTCTCCCGGCGGGCGGTTGGAACCGATCCGGGCGTCACTTAGCACGGAACGCCGCCCGATCTGTACCCCCTACGTCCCTGGTGAGTAGTTCCGCCCAGGACAGCAGCGCACTGCACATGGGCAGCGACGGCCCGGAGCAACGGGCCGCACGCGCCAGCTGTGATCAGATTCCGGGCGGAATGCGTGGTGCGATTCGCTGTTCCGGCACTACGGGCCTTTGGTGCAAGCCCTCCGACCCCGAGCTCAGCACGACCGGCCCTGCCGGCGACTACCGGCCAGCCGCCTCCGCGACTAAGGCCGTTAGGTAGAACGCGAAGACTGATTTCCGTGGCACCCTGCTCTGGGCCAAGATGGCGAGGAACCTGATCGTCGAAAAAAAGTAGGGCGGGCCCGTAAGCGGGGACGCACAACCACATGCCATACGCGTCGTGGCGGAGTGAAGGTCTACGGCCATTAGTCCCAAACCCGTTCGCATCTGAACACCCTATAAGGGGTGCTCCGCTATCAGAGATCCCCCATGTGAATCTTTACTCCCATTCATGCAACGCAAGTCTTGCTAGTACGCTGGGCCAAGGTGCCTCCTATCGTCACCAACAGTTGTATACGCACACTTCCACTCAGTCCACGCACCGGCACAGGCGATCAGACTCAAGTGAACAAGAACGAGCGCCCAGGGGTATACAGGCCCCTGAGGGCTGCACATCGCGGGGTTCTAGAAGTTGAGGCATCCCGGCGCACCAACTCAATTGGGCCGACGTAGCCGGTAACGAGCTCAGCCTTGGCGGGCTCCGGAGCAGACACAGCACAGTCGGCAGAGGGGGGGGGGCGGTGGCAGCGCCGCCTATGGTCGCAACGGCTTATCCGGCGCGAGCGTGGAGCCAGGGTAGGACTACCTGTATACAGGCCAAGACGTGCGACCTGGAGTACGACTGTCAGTGTACGACATGTGAGGGCGCCCGCCTTCCACATCTGGCGCGTCCGCAAAGCGACACGCTTAAGCGGAGCCCGGAAGCGAAGGCAGTCGGACGCATGGCATGTCTGCGTCGGAGGTTGAGGATTACAGGTGACGCGCGCCGCCTTCCGGCCCTCCCATCACGCCCCCGGG
>CH1008@1
AGGGCTGAGCCTGCGGTAGACAGAATAACGAGTTAGGTCCGCCGGGCCGCATTCGGTGAAGGTAGGATCCCATTAGCGCCAGCCATTCGGTCGGCTTCTGATGATGCTGATTAGAGCGTGCCGATCCCCATAGTTCGACCGGTACCCCGGGCCGACCCTTCCCGGGGACTGCGGTTCGGAATGAGGTCGGCGCACGAGGCCGCCCTCGAATATTTAGGCGGAATTAGCGGCCGCCACGCAGCGCTGCGGTAGTGCGCGCCCGCTGTTGGTTGCACGACTGGCGTGCGCAGTGTAGGTGCGCGTCAAGCAATCGTGGCTCGCTAATAGTGGCCGGCTGGCCACTTGGCCCTAGGGGAAAGGGGAGCTCTGCTGCGACTCTCCGTCCCAATCCACCTTCCCTGAGGACGGGCTGTAATCTCGTCTCGCGCCTAATCGTGCATCTTGATTCTACCGTCTGTGGAACCGGCCAGCCAAGAGAAAACCCGCGCAGTGTCCCTATATCCGGGTAAGCGGCAGATGCCAAATCCCGCCGCTTGAGAAGAGAGTGCAATCACCGGCCTGGGAAGGTCCGATCCCGCTCCCGGGGCGTAGAGGCCGGTCCTCCCCTGATATGTAAGCGGATTTTTTAGAGCCCCCAGCGGGAACTCGAGCGGCCGCTACCCACCCTTCCATGCAATCTTGGAGTTCGACGTTGTACGCACCAGCCTCGGCTAACAGCTCGTTGGTATGCCCGAGGGTATGCTTCGGTCCTTGCCGGAATGACGCGACTCACCGTAGCATCGGACCGGAGCCCCACTGAGGGAGGACCTGTGCCTGCGGGCCGCAGATCGGTGTGACCGGGACTCGAGTCCCATGGACGAGCCGCTATTGTCTGCGAGCAAGGTGGCATCGCCCTAACCCTCAGGAGGAGAGTCCCCGTGTGACAACTGCCAACGGCCAGCCCAAGCCGAAGTTCTCTGGGCGCACGTTGTTTAGCCGCCAAAATAGTCGGTCGAGTCCCACTTACTTCCGCCTACCGACTACCAGATCACGAAGATGCCGGCGTCGAGTGCCCACTGGGAGCAGACAAGTGCACTTTTTACGCCATAACACGAGGACTGGTTGAGGCGCGGGCAGTTCGCTGGTCCACCCCAATGCCCGCCGTGCGCCCGTTCCGGTGGTCTATTCCTCACAACGGGCTCCAGCGCTGCCGTAGGCGCTCAACTGTCCGGGCCGTACCAACCTTCACGCCACGTGGACGCAGTGGGACACCCAACGTACTACATGCCCTTCTGAACGGCAAGAGGCGCGGGCCGCTGACCTCAGGGCTGCGCCGTCCCTGATGCCTCTCACACCCCGAGGGTCATTGCTGTCAGAAAGCACCACCCTCCGAGCCCACCCTTAGTAGACCGGCCCCACTCACCACGTCTAAAAGGTGGCCACCCTTCGGGACGACCAACGAGCGGCCGACGGGGGCATCGAGGATCGGGCGCAGGCACCAATGGCTCTTCGTGCACGCGGTGGCGCTTGCTAAAAGAGTGGCTTAACTGGCTTTCATGTCTGGGGAAAAGCCGGGGCAGGTACGTGGCTGGCGAAGAGCGCCCAGCGGCTAGGCTATTATGGATCTCCCTTTGAACGCTGTTGTAAGACCCGGTCGAAATGCCGAGCTTGGACCCGTGTTGCGCGAGGCGCTCTCCCGGCGGCGCGTGCTCCCACAGGACGGCACAGCATGAGGGTAGCCCTCTTTCTGGAGTACCGCTTGGGGCCCGACGTGGTGTGTGGGCGGCGATAGGCACTGGGGCACGTGGTGCCGAGAGGGCGCTCTAGTCGCACACGACGATTCCACCCCTGGGAGTACAGGAAGCACTGCTTTTGCGTATGACTAGCGCCGACATTTAATTTGCACCGGGTAGCTTTGCTCGACATCCGAGGCAGTTGAAACTACTACTCACCCCCATACCCTTTCATGTTCCCCAAATGGTGTCCTGCCCCATCGTACCACTGCCGGTGCAGGGGGCCGGTAGCCGGTGACGGAGGAGCGTCACGGCCATACCGATCTTTCCGGCGGAGCTTCCCACGTCCACGGCTCGTCGGTAACGAACGGCCGTTCTTTTTATGCTTGCGCCAATCTCTGTGCGCCTCGATACACCTATGCGGCGGCAGCTCCACACACGGGCCTGTCGAGAACGACGGATTACTCCTCCTCCACCTCACCCGACTATCTACGGCCCATCGAAGGTGCATGGGTAACCCTTCGCGCAGAAGGCCAAGAGCAAAGGAAAGTGACGGCGTCGAGGGCAACGCCACTAGGCGAAGCGCTGCCCTGCTGCCCGTGCCTCACCCTTGATCGGTGGGCTTATAGTGTGGGCCGCCGTCAGGCCCGCGCGTCGGGACGCAAGGTCGGTCTCACATAAATCCCGGTTCCACGAGCGCTTAGACGCGTATGAAGGACGTAGCGCAGTTAGTCAGCCCCTGCGCTCAAGGGATCGAATATAACGCAAATTAGATACCTACTCCTTCGCCGAGCACGAGTCGAACCGGGGCCCTAGTGACGGTCAGGGTGGGGGGTGCAAGACGTGTCTTTATACAACGCGTGTCCTTCTTCCCCCGGCGGGCGGTTGGAACCGATCCGGGCGTCACTTAGCCCGGACCGTTGCCCGATCTGTACCCCCTACGTCCCTGGTGAGTAGTTCCGCCCAGGACAGCAGCGCACTGCACATGGGCAGCGACGGCCCGGAGCAACGGGACGCACGCGCCAGCTGCGATCAGATTTCGGGCGGAATGCGTGGTGCGATTCGCCGCCCTGGAACCACGTGCCTTTGGCACCAACCCCACGACCCCGGACTCAGCGCGACCAGCCCTTCCGGCGACCACCGGCCAGCCGCTTCCGCGACGAAGGCCGTTAGGTAGCACGCGAAGGCTGATTTACGTGACACCCTGCTCTGGGCCAAGATGGCGAGGAACCTGATCGTCGGAAAAAAGTAGGGCGGGTCCGTAAGCGGGGACGCACAACCACATGCCATACGCGTCGTGGCGGAGTGAAGGTCTACGGCTAGCAGTCCCAGACCCGTTCGCATCCGAACGCCCTATAAGGGGCGCTCCACCATCGGAGACCCCCCATGTGAATCTTTACTCCCATTCATGCAACGCAAGTCTTGCTAGTACGCTGGGCCAAGGTGCCTCCTATCGTCACCAACAGTTGTATACGCACACTTCCGCTCAGTCCACGTATCGACACGGGCGATCAGACTCAAGTGGACAGGAACGAGCGCCCAGGGGTATACAGACCCCCGAGGGCTGCACATCGCGGAGTTCTAGGGGTTGAGGCATCCCGGCGCACCAACTCAATTGGGCCGACGTAGCCGGTAACGAGCTCAACCCTGGCGGGCTCCGGAGCAGACACAGCACAGTCGGCAGAGGGGGGGGGGTGGTGGCAGCGCCGCCTATGGTCGCAACGGCTTATCCGGCGCGAGCGTGGAGCCAGGGTAGGACTACCTGTATACAGGCCAAGACGTGCGACCTGGAGTACGACTGTCAGTGTACGACATGTGAGGGCGCCCGCCTTCCACATCTGGCGCGTCCGCAAAGCGACACGCTTAAGCGGAGCCCGGAAGCGAAGGCAGTCGGACGCATGGCATGTCTGCGTCGAAAATTGAGGATTATAGGTGACACGCGCCGCATTCCGGCCCTCCCACCACGCCCCCGGG
>CH0533@1
GGATTCGAGCCTGCGGCAAACAGAACCACGGGCGCGGTCCGCCTGGCCGCATCCGTTAGAAATAGAACCCCACTAGCGCCAGCCACTCGGTCGGCTTCCGAGGATGCTGATTAGAGCGTGCCGATCCCCGTAGTTCGACTGGTACCCCGGGCCGGCCCTTCCTGGGGACTGCAGCTCGGGATGCGATCGGCGAACGGGGCCGCCTTTGAATATCCAGGCGGAATTAGCGGCCGCCATGCAGCGCTGCGATAGTGCATGCCCACTACTGTCTGTCCGGTTGGCGTGTGCAGTGTAGGTACGCGCAACGCAATCGCGGCTTGCCGCCAGTGGCTGGCCGGCCACGTGGCCCCCGAGGAAAGGTGAACCCCGCCGCGATTCTCTGTCTCGGCTCACCTTCCCTGAGGACGGGCTGCAATCCCGTTTCGCGCCCAGTCGTGAACCCTGATTCGGCCGTCTGTGGAACCGGCCAAACAAAAGGGGCCCCGCGCAGTGCCTCTATACACGGGTAATCGGCAGATGCCAAATCCCGCCTTTTAAGAGGAGAGTGCACCCACTGGCCTGGGCGGGTCCGATCCCTCTCCCGGGGCGTAGAGGCCGGTCCTCCCCCGATATGTAAGCGGATGTTTTAGAGCCCCCAGCGGGAACTCGAGCGGCAGCGACCCGCCCTTCCACGAAATTTTTGAATTCGACGTTGTACGCACCAGCCTCGGCTAACATCTCGTTGGTATGTCCGAGGGTATGCTTCGGTCCTTGCCGGAATGACGCGACTCACCGTAGCATCGGACCGGGGCCCTATTTATGAAGAACCTGTGCCTGCGGGCCGCAGATCGGTGTGACCGGGACTCGAGCCCAATGGGCAATCCGCTATGTCCTGCGAGCAAGGTGGCACCGCCCTAACCCTCAGGAGGAGAGTCCCCGTGTGACAATCGACCGTGGCCAGTCCAAGCCGAAGTGCTCCGGGCAAGAGTCGCTTAACCGCCAAGATGGTCGGCCGAGCATCACGTACCTACTCATAACGGCTACACAGCCACGAAAGTGCCTGCTGTGATCGCCCCCCGGGAGCAAGCAGGTACACTTTCCATGACATAACGCGGGGCCTGGTTGGGACGCAGGCAGCTTGCTGGTCCACCTCGGTGCTCACCGCGCGCTCGCGCCGGTGGTTCATTCTTCACAACGGGCTCCAGCGATGCTGTAGGCGCTCAACTGTCCGGGCCGTACCACCCTTCACGCTACGTGGACATAGTGGTACACCCAACGTACTACATGCCCGTCTGAACGGCAAGAGGCGCGGTCCGCTGACCTCAGGGCTGCTTCGCCCCTGATTACGCCTAACCAACGAAGGTTATTGCTGTCAGAAAGCGCCACCCTCCGATTCCGCCTTCAGTGAGCTGGCCTCACTCACCACGTCTAAAAGGTGGCCACCCTTCTGGGCGACTAGCGGGCGTCCGCTGGAGACACCACGGGTCGGGCGCAGGCGCCAAGGGCTCTTCGCGCACGTGGCGACGCCGGCTCAAAGGGTAGCTTAACTGGCTTTTATGGCTGGGGAAAAGCCGGGGCAGGTGCGTGGCTGGCAAAGAGCATCCAGCGGCTAAGCTGTTACGAATCCCCCTTTGGGATCCTTGGCAGGACCCGGTTGGGAGGTCGAGCGTGGACCCGGGTTTTACGAGGCGCTCCACCGGCGGCGCGTGCTCCCACGGGAAGGTACGGCATGAGGGCAGTCCTCTTTTTGAAATCCCGCTTGGGGCCCGACGTGGTGTGTGGACTGCGACCGACACGGGGGCGCTTGGTGCCGAGAGTGAGCTCTAGTCGCAAACGACGATTCCACCCCTGGGAGTACAGGAAGCACGGCTTTTGCGTATGACTCGCGCCAACATTTAATCTGCCCCGGGTCGTTTTGTTCGACATCCGAGTCAGTTGAAACTATTACTCACCCCCATACACGCCCATGTTCCCCAAATGGTGTCCTGCCCCACCGTACCACTACCGGTGCAGGAGACAGGTAGCCGGTAACGGAGGAGTGTCACGGCCATACCGATCTTTATGGCGGAGCTTCCCACGTCCACGACTCGCCGGTAACGAACGGCCGTCCTTTTGACGCTTGCGTCAATCTCTGCTCGCCTCGATAAACCTGGGCAGCTGCGGCTCCGCGTACGGGCCTGTCGAGAACGACGGATTACTCCTCCTCCACCTCACCCGACTACCTACGGCCCATCTAAGATTCATGGGTAACCCTTCGCGCAGAAGGACAAGAGCAAAGGAAAGTGACGGCGTCGAGGGTAATGCCACTAGGCGAAGCACTGTCCTGCTGCCCGTGTCTCACCCCTGATCGGCGGGCTTATAGTGTGGTCCGCCGTCAGGCCCGCGCGTCGGGACGCAAGGTCGGCTTCACATCAATCTTAGTTTCACGGGCGTTGAGGTGCGTATAGAGGGCGTAGCACAGTTGGTCAACCCCCACGCTTAAGGGATCGCCTGTAACGCAGGTTGGGTACCTACTCCTTCGCCGAGCACGAGTCGAACCGGGGCCCTAGTGACGGTCAGGGCGGGGGGGGCAGGACGTGTCTCTATGCAGCACGTGCCCTTCTTCCCCCGGCGGGCGGTCGGGGCCTATTCGGGCGTCACCTAGCCCGGACCGCCGCTCGATCTGTACCTACTACGTCTCTGGTGAGTAGTTCCGCCCAGGACAGCAGCGCACTGCACATGGGCAGCGACGGTCCGGAGCAACGTGCCGCACGCGCCAACTGCGACCAGGTTCCGGGCGGAATGCGTGGTGCGGCTCGCCGCCCCGGCACTACGGGCCTTTGGCGCAAGCCCTACGACCCCGAGCTTAGCGCGACCAGCCCTGCAGGCGACTGCCGGCCAGCCACCTCCGCGACGAAGATCGTTAGATAGAACGCGCAGGCTGATTTACGTGGCACCCTGCTCTGGGCCAAGATGGCGAGGAACCTGATCGTCGAAAAAAAGTAGGGCGGGCCCGCAAGCGGGGACGCGCAGCCACGCGCCCGGAACGTCGTGGTAAAGTAGGATCTTACGGCTAGCGGTCCCCAACCTGTTCGCACCCGAACACCCTATAGAGGGTGCTCCACCGTCGGAGATCCATTACATGAACCTCTAAGTTTATTCATGCAACGAAAGCCTCGCTAGTACGCTGGGCCGAGGTGCCTCCTATCACCGTTAGTAGCTGCACACATGTATGTTTACTCAGTCCACGCACCGGCACAGGCGATCAGACTCAAGTGAACAAGAACGAGCGCTCAGGGATGTACAGGCCCTCGAAGGCTGCACATCGCGGAGTCCCCGAGGTTGAAGCCTCTCGGCGCATCAACTCACTTGGGTCGACGTAGCCGGTAACGAGCCCAACCTGAACGGGCTCAGGGGCAGATACAGCACAGTCAGCAGAGGGGAGGGAATGGTAGCAGCGTCGCACACGAGTGCAATAGCTTATCCGTTGCGAGCGTGGAGCCAGGGTAGGATCACCCGTATACAGGCAAAGACGTGCGACCTGGAGTACGACTGTCAGGGCGCGACATGTGAGGGCGCCCGCCTTCCACATCCGGCGCGTCTGCAAAGCGACACGCTTAAACGGAGCCCGGAAGCGAAGGTAGTCGGACGCATGGCATGTCTGCGTCGGAAGTTGAGGGGTACAGGTGACACGCGCCGTATTCCGGCTCTCCCACCACGCCCCCGGG
>TN0001@1
GGGGCCGAGCCTGCGGCAGACAGAATCACGAGCTAGGTCCGCCTGACCGCATCCGGTAAAGGTAGGATCCCATTAGCGCCAGCCACTCGGTCGGCTCCCGAGGATGCTGATTAGAGCGTGCCGATCCCCGTAGTTCGACTGGTACCCCGGGCCGACCCTTCCTGGGGACTGCGGCTCGGAATGAGGTCGGCGCGCGAGGCCGCCCTCGAATATTTAGGCGGAATTAGCGGCCGCCACGCAGCGCTGCGGTAGTGCATGCCCACTACTGTCTGTCCGGTTGGCGTGTGCAGTGTAGGTGCGCGTCGAGCAATCGCGGCTCACTGCCAGTGGCTGGCCGGCCACGTGGCCCTAGGGGAAAGGGGAGCTCTGCTGCGATTCTCTGTCTCAATCCACCTTACCTGAGTACGGGCGGTAATCTCGCCTCGCGCCTAGTCGTGCATCCGGGTTCTGCCGTCGGCGGAATCGGCAAAACGAAAGGGGCCCCGCGTAGTGCCCCCATACACGGGTAATCGGCGGATGCAAAATCCCGCCTCCTAAACGGAGAGTGCAATCACCGGCCTGGGAAGGTCCGACTTATCTCCTAGGGCGTAGATGCCGGTCCTCCCCTGATATGTAAGCGGATGTTTTAGAGCCCCCAGCGGGAACTCGAGCGGCCGCTACCCACCCTTCCATGCAATCTTGGAGTTCGACGTTGCACGAACCAGCCCCAGTTAACAGATCATTGGTATGCCCGAGGGTATGCTTCTGTACTTGCCGGAATGACGTGACTCACCGTAGCATCGGGTCGGAGCCCTACTTATGGAGGACCTGTGCCTGCGGGCCGCAGATCGGTGTGACCGGGACTCGAGCCCAATGGGCAATCCGCTATGGCCTGCGAGCCAAGTGGCATCGCCCTAACCCTCAGGCGAAGGGTCCCCGTGTAGTAACTGCCAACGGCCAGCCCAAGCCGAAGTTCTCTGGGCGCACGTTGTTTAGCCGCCAAAATAGTCGGTCGAGTCCCACTTACTTCCGCCTACCGACTACCAGATCACGAAGATGCCGGCGTCGAGTGCCCACTGGGAGCAGACAAGTGCACTTTTTACGACATAACACGAGGACTGGTTGAGGCGCGGGCAGTTCGCTGGTCCACCTCAATGCCCGCCGTGCGCCCGTTCCGGTGGTCCATTCCTCACAACGGGCTCCAGCGCTGCCGTAGGCGCTCAACTGTCCGGGCCGTACCAACCTTCAAGCCACGTGGACGCAGTGGGACACCCAACGTACTACATGCCCTTCTGAACGGCAAGAGGCGCGGGCCGCTGACCTCAGGGCTGCGCCGTCCCTGATGCCTCTCACACCCCGAAGGTTATTGCTGTCAGAAAGCGCCACCCTCCGAGCCCACCCCCAGGAGGCCTGCCTCATTCCCTGCGTCTAAAAAGTGGTCACCCCTCTGGACGACTAACGAGCGGCCGCTGGGGACACCAAGGATCGGGCGCAGGCACCAATGGCTCTTCGCGCGCGCGGTGACGCTTGCTAAAAGGGTAGCCTAACTGGCTTTCATGTCTGGGGAAAAGCCGGGGCAGGTACGTGGCTGGCGAAGAGCGCCCAGCGGCTAGGCTATTATGGATCTCCCTTTGAACGCTGTTGTAAGACCCGGTCGAAATGCCGAGCTTGGACCCGTGTTGCGCGAGGCGCTCTCCCGGCGGCGCGTGCTCCCACAGGACGGCACAGCGTGAGGGTAGCCCTCTCTTTGAAGTACCGCTTGGGGCCCGACGTGGTGTGTGGGCGGCGACCGACACTGGGGCACGTGGTGCCGGGAGGGCGATCTATTCGCAAACGACGGTCCCACCCCTGGGGGTACAGGGAGCACTGCTTTTGCGTGTGACTAGCTCCGACCTTTAATCTGCCCCGGGTCGTTTTGTTCGACATCCGAGGCAGTGGGAACTACTCATCACCCCCAGACCCTCCCATGTTCCCTAAGTGGTGTCCTGCCCCATCGTACCACTGCCGTCGCAGGAGGCCGGTAGCCGGTGACGGAGGAGCGTCACGGCCATACCGATCTTTCTGGCGGAGCTTCCCACGTCCACGGCTCGTCGGTAACGAACGGCCGTTCTTTTTATGCTTGCGCCAATCTCTGTGCGCCTCGATAAACCTAGGCAGCGGCAGCTCCGCACGCGGGCCTGTCGAGAACGACGGATTACTCCTCCTCCACCTCACCCGACTATCTACGGCCCATAGAAGGTGCATGGGTAACCCTTCGCGCAGAAGGCCAAGAGCAAAGGAAAGTGACGGCGTCGAGGGCAACGCCACTAGGCGAAGCGCTGCCCTGCTGCCCGTGCCTCACCCTTGATCGGTGGGCTTATAGTGTGGGCCGCCGTCAGGCCCGCGCGTCGGGACGCAAGGTCGGTCTCACATCAATCTTAGTTCCGCAGGTGCTTAAACGCGTATAAGGGGCGGAGCGTAGTGAGTCAGCTCCTGCGCTCAAGGGATCGAATATAACGCAAGTTAGATACCTACTCCTTCGCCGAGCATGAGTCAGACCGAGGCCCTAGTGACGGTCAGGATGGGGGGTGCGGGACGTGTCTCTATGCGACGCGCGCCCTTCTTCTCCCGGCGGGCGGTTGGAACCGATCCGAGCGTTACTTAGCACGGAACGTTGCCCGATCTGTACCTACTACGTCTCTGGTGAGTAGTTCCGCCCAGGACAGCAGCGCACTGCACATGGGCAGCGACGGCCCGGAGCAACGGGCCGCACGCGCCAGCTGCGACCAGGTTCCGGGCGGAATGCGTGGTGCGGCTCGCCGCCCTGGAACCACGTGCCTTTGGCGCAAGCCCTACGACCCCGAGCTCAGCACGACCAGCCCTTCCGGCGACCACCGGCCAGCCGCCTTCGCGATGAAAACCGTTAGGTAGCACGCGAAGGCTGATTTACGTGGCACCCTGCTCTGGGCCAAGATGGCGAGGAACCTGATCGTCGAAAAAAAGTAGGGCGGGCCCGTCAATGTGGACGCGCAGCCACGCGCCCGGAACGTCGTGGCGAAGTGAAGGTCTACGGCCAGCAGTTCCAAACCTGTTCGCACCCGAACACCCCATAGGGGGTGCTCCACTATCGGAGATCCCCCATGTGAATCTTTACTCCCATTCATGCAACGCAAGTCTTGCTAGTACGCTGGGCCAAGGTGCCTCCTATCGTCACCAACAGTTGTATACGCACACTTCCGCTCAGTCCACGTATCGACACAGGCGATCAGACTCAAGTGAACAATAACGAGCGTCCAGGGGTGTACGGGTCCCCGAAGGCTGCGCCTCTCGGGGTCCCCGAGATTGAAGCATCCCGGCGCACCAACTCAATCGAGCCGACATGGCCGGTAATGAGCCCAACCTTGACGGGCTCAGGGGCAGACACAGCACAGTCGGCAGAGGGGAGGGGGCGGTGGCAGCGTCGCCTATGGTCGCAACGGCTTGTCCGTTGCGAGTGTGGAGCCAGGGTATGACCACCCGTATACAGGCAAAGACGCGCGACCTGGAGTACGACTATCGAGGTACGACATGTGAGGGCGCCCGCCTTCCACATTTGGCGCGTCCGCAAGGCGACGCGCTTAAACTGAGCCCGGAAGCGAAGGTAGTCGGACGCATGGCATGTCTGCGTCGGAAGTTGAGGATTACAGGTTACGCGCGCCGTATTCCGGCCCTCCCACCACGCTCCTAAG
>CH1126@1
AGGGCTGAGCCTGCGGTAGACAGAATAACGAGCTAGGTCCGCCGGGCCGCATCCGGTAAAGGTAGAACCCCACTAGCGCCAGCCATTCGGTCGGCTTCTGATGATGCTGATTAAAGCGTGCCGATCCCCACAGTTCGAACGATGCCCCGGGCCGACCCTTCCCGGAGACTGAGGTTCGGAATGAGGTCGGCGCGCGAGGCCGCCCTCGGATATCCAGGCGGAATTATCGGCTGCCACGCAGCGCTGCGGTAGTGCATGCCCACTACTGTCTGTCCGGTTGGCGTGTGCAGTGTAGGTGCGCGTCGAACAATCGCGGCTCACTGCCATTGGCTGGCCGGTCACGTGGCCCTAGGGGAAAGGGGAGCTCTGCTGCGATTCTCTGTCTCAATCCATATTCCCGTAGGACGGGCTGTAATCTCGCCTCACACCCAATCGTGCATCTTGATTCTACCGTCTGTGGAACCGGTAAACAAAGAGAAAACCCGCGCAGTGTCCCTATATCCGGGTAAGCGGCAGATGCCAAATCCCGCCGCTTGAGAAGAGAGTGCAATCACCGGCCTGGGCAGGTCCGACTTAGCTCCTAGGGCGTAGAGGCCGGTCCTCCCCTGATATGTAAGCGGATTTTTTAGAGCCCCCAGCGGGAACTCGAGCGGCCGCTACCCACCCTTCCATGCAGTCTTGGAATTCGACGGTGTACGCACCAGCCTCGGCTAACAGCTCGTTGGTATGCCCGAGGGTATGCTTCGGTCCTTGCCGGAATGACGCGACTCACCGTAGCATCGGACCGGAGCCCTACTTATGGAGGACCTGGGCCTATGGGCCGCAGATCGGCGTGGCCGGGACTCGAGCCCAATGGGCAATCCGCTATGGCCTGCGAGCCAAGTGGCATCGCCCTAACCCTCAGGAGAAGGGTCCCCGTGTAGTAACTGCCAACTGCCAGTCCAAGCCGAAGTGCTCCGGGCGCGCGTCGTTTAGCCGCCAAAATAGTCGGTCGGGCCCCACGCACTTCCGCCTACCGACTACCAGATCACGAAAATGCCGGCGTCGATTGCCCACTGGGAGCAGGCAGGTGCACTTTTTACGACATAACACGAGGACTGGTTGAGGCGCGGGCAGTTCGCTGGTCCACCTCAATGCCCGCCGTGCGCCCGTTCCGGTGGTCCATTCCTCACAACGGGCTCCAGCGCTGCCGTAGGCGCTCAACTGTCCGGGCCGTACCAACCTTCAAGCCACGTGGACGCAGTTTGGTCCCCAGAGTACTACATGCCCTTCTGAACGGCAAGAGGCGCGGGCCGCTGACCTCAGGGCTGCGTCGTCCCTGATGCCTCTCACACCCCGAAGGTTATTGCTGTCAGAAAGCGCTACCCTCCGAGCCCGCCTTCAGTAGGCTGGCCTCACTCACCACGTCTAAAAGGTGGCCACCCTTCTGAACGACTAACGAGCGGCCGCTGGGGACATCACGGGTCGGGCGCAGGCGCCAATGGCTCTTCGCGCGCATGGTGACGCTTGCTAAAAGAGCGGCCTAGCTGGTTCTCCTGGCTTAGAAAAAGCCTGGACAGTCGCGTGGCTGGCAAAGAGCACCCAGTGGCTAAGCTGTTGCGAATATCCCTTTAAACGCTGTTGTAAGACCCGATCGAAATGCCGAGCGTGGACCCGTGTTGCGCGAGGCGCTCTCCCGGCGGCGCGTGCTCCCACAGGACGGCACAGCGTGAGGGTGGCCCCCTTCCTGGCGTACCACTTGGGGCCCGACGTGGTGGGTGGGCGGCGATAGGCACTGGGGCACGTGGTGCCGAGAGGGCGCTCTAGTCGAAAGCGACGACCCCACCCTTGGGAGTACAGGAAGCACTGATTTTGCGTATGATTAGCGCCGACATTTAATCTGCCCCGGATCGTTTTGTTCGATATCCGAGGCAGTTGAAACTACTCATCACCCCCATACCCTCCCACGTTCCCTAAACGGTGTCCTGCCCCGTCGTACCACTGCCGGTGCAGGGGGCCGGTAGCCGGTGACGGAGGAGCGTCACGGCCATACCGATCTTTCTGGCGGAGCTTCCCACGTCCACGGCTCGTCGGTAACGAACGGCCGTTCTTTTTATGCTTGCGCCAATCTCTGTGCGCCTCGATACACCTAGGCGGCGGCAGCTCCACACACGGGCCTGTCGAGAACGACGGATTACTCCTCCTCCACCTCACCCGACTATCTACGGCCCATCGAAGGTGCATGGGTAACCCTTCGCGCAGAAGGCCAAGAGCAAAGGAAAGTGACGGCGTCGAGGGCAACGCCACTAGGCGAAGCGCTGCCCTGCTGCCCGTGCCTCACCCTTGATCGGTGGGCTTATAGTGTGGGCCGCCGTCAGGCCCGCGCGTCGGGACGCAAGGTCGGTCTCACATAAATCCTAGTTCCGCGGGCGCTTAAACGCGTATGAAGGACGTAGCGCAGTTAGTCAGCCCCTGCGCTCAAGGGATCGAATATAACGCAAGTTAGATACCTACTCCTTCGCCGAGCATGAGTCGGACCGAGGCCCTAGTGACGGTCAGGATGGGGGATGCGGGACGTGTCTCTATGCGACGCGCGCCCTTCTTCTCCCGGCGGGCGGTTGGAACCGATCCGGGCGTTACTTAGCCCGGACCGTTGCCCGATCTGTACCCCCTACGTCCCTGGTGAGTAGTTCCGCCCAGGACAGCAGCGCACTGCACATGGGCAGCGACGGCCCGGAGCAACGGGCCGCACGCGCCAGCTGTGATCAGATTCCGGGCGGAATGCGTGGTGCGATTCGCTGTTCCGGCACTACGGGCCTTTGGTGCAAGCCCTCCGACCCCGGGCTCAGCACGACCGGCTCTGCCGGCGACTGCCGGCCAGCCACCTCCGCGACTAAGATCGTTAGGTAGCACGCGAAGGCTGATTTACGTGACACCCTGCTCTGGGCCAAGATGGCGAGGAACCTGATCGTCGGAAAAAAGTAGGGCGGGCCCGTAAGCGTGGACGCACAGTCACATATCCGGAACGTCGTGGTGGAGTGAAGGTCTACGATTATTAGTTCCAGACCTGTTTGCATCCGAACACCCTATGGGGGGTGCTCCACCATTAGAGATCCACCATGTGAATCTCTACTTCCATTCATGCAACGAAAGTCTTGCTAGTACGCTGGGCCAGGACGCCCCATCTCGTCACCAACAGTTGTATACGCACACTTCCGCTCAGTCCACGTATCGACGCAGGCGATCAGACTCAAGTGAACAATAATGAGCGTCCAGGGGTGTACAGGCCCCCGAAGGCTGCACCTCGCGGAGTTCTAGGGGTTGAGGAATCCCGGCGCACCAACTCAATTGGGCCGACATGGCCGGTAACGAGCTCAACCCTGGCGGGCTCAGGGGCAGACACAGCACAATCGGCAGAGGGGAGGGGGCGGTGGCAGCGTCGCCTATGGGCACAACGGCTTGTCCGTTGCGAGCGTGGAGCCAGGGTAGGACCACCCGTATACAGGCAAAGACGCGCGACCTGGAGTACGACTATCGAGGTACGACATGTGAGGGCGCCCGCCTTCCACATCTGGCGCGTCCGCAAAGCGACACGCTTAAGCGGGGCCCGGAAGCGAAGGCAGTCGGACGCATGGCATGTCTGCGTCGGAAGTTGAGGATTACAGGTTACGCGCACCGCCTTCCGGCCCTCCCATCACGCCCCCGGG
>GR0016@2
GGAGTCGAGCCTGTAGCAGACAAGATCACAAGCTAGGGCCGCCGGGTCTCATCCGGTGAGGATAGGACCCCATTAGTGACAGCCGCTCGGTCAACCTCCGAGTGTGCCGGTTAGAGCGTTCCTATCCCCGTAGTTCGACTGGTATCCTGGGCCTACCCTTAATGTGTACTGCGGCTCGGGATGCGATCGGCGAACGGGACCGCCTTTGAATATCCAGACGGAAGTAGCGTCCTTTACGCAACGCTGCGGTGGCGCGCTCCCGCTGTTGGTTACATGGCTGGCGTGCGCAATGTAGGTGCGTGCCAAGCAGTCGCGGCTCACTGCCAGCGGATGGCCGGCCGCGTGACCCCCGAGGAAAGGTGAACCCCGCCACGATTCTCTGTCTTGGCTTACCTTCCCTGAGGACGGGCTGCAATCCCGTTTAACGCCTAATCGTGAACCCTTATTCGACCGCCTGCGGAATCGGCAAACCGGGAGGGGCCCAGCGCAGTGCACCCATCCACGGGTAATCGACGGATGTCAAACCCCGCCTCTCAAAAGGAAAGTGCAATCACCGGCCTGGGAAGTTCCGACTTAGCTCCCGAGGCGTAGAGGTCGGTCCTACACTGATGTGCCAACGGCCTTTTTAGAGCCACCAGTGGGGACTCGAGCGGTCGCTAACCACCCTTCCATGAGGCCTTGGCATTTGATGTTATACGCCCCAGCCTCGGCGAACATCTCGTTGTTATGTCCGAGGGTATGCTTCGGTCCTTGCCGGAATGACGCGGCTCACCGTAGCATCAGACCGAGGCCCTGTTTATGAAGAACCTGTGCCTGCAGGCCGCAAATCGGTGTGACCGGGGCGCGAGCCCAATGGGCAATCCTCTATGGCCTGCGAGCAAGGTGGCATCGCCCTAACCCTCAGGCGGAGGGTCCTCGTGGAGTGATCGACAGCTGCTAGTCCGAACAAGAGCGCCCCGGGCGAGAGTCGCTCAGCCGCCAAGATGGTCGGCCGAGCATCACGTACCTACTCATAACGGCTGCACAGCCACGAGAGCACCTGTTGTGATCGTCCCCCGGAAGCAAGCAGGTACACTTCCCATGACATAGCGCGGGGCCTGATTGAGGCGCGGGCAGCTTGCTGATCCATCTCAATGCTCGACGTGCGCCCGTGCCGGTGGTCCATTTCTCACAACGGGCTTCAGCGCTGCCTTAGGCGCTCAACTGTCCGGGCCGTACCACTCTTCACGCCACGCGGACATAGTGGTACACCCAACGTACTACATGCCCTTCTGAACGGCAAGAGGCGAGGGCCGCTGACCTCAGGACTGCTTCGTTCCTGATGCCTCTCACACCCCAGAGGTTATTGCTGTCAGAAATCACCACCTTCTGATCACGCCTTTAGGAAGCTGGCCTCACTCATCACGTCCAAAGGGCGGCCACCCTTCTGGAAGACTAACGAGCGGACGCTGGGGGTATCACGGGTCAGGCGCAGGCGCCAGTGGCTCTTCGTGCGCGCAGCGACGCTTGTTAAAAGGGTGGCCTAACTGGCTTTTATGGCTGGGGAGAAGCCGGGGCAAGTGCGTGGCTGGCAAAGAGCATCCAGCGGCGAGGCTATTATGGATCTCCCTTCGAACGCTGTTGTGAGACCCGGTCGAAGTGCTGGGTGTGGAACCGTGTTTTGCGAGACGTTCCACCAGCGGCGCGTGCTTCTACATAACGACACAGCGTAAAAGTAGCCCTCTTTCTGGAGCAATGCTCGAGGTCCGACGTGGTGTGTGGGCGACGACCGACACTGGGGTACGTGGTGCCGGGAGGGCGCTTTAGTCTCAAACAACGATCCCGCCCCGGGGGTTGCAGGAGACCCTGCTTTTTCGTGTGACTAGCGCTGACCTTCAATCCATCCCGGGTCGTCTGATTAGACATCAGAGGCAGGGGAAACTATTACTCACTCCCATACCCGCCTATGTTCCCCAAGCGGGGTCCTGCCCCATCGTACTCTTACCGGTGCAGGGGGCCGGTAGCCGTTGACAGAGGGGCATTACGGCCATACAGACCCTTCTAGCGGAGCTTCTTATGTCCATGGTCCTCCGGTACCGAATGGCCGTCCTTTCGCTGTTTGCGCCAATCTCTGTGCACCTCGATACACCTAGACAGCGACATCTCCGTGCGTGGGCCTGGCGGGAACAACGGATTACTCCTCCTCCGCCTAAACCGACTATTTACGGCCCATAGAAGGCGCATGGGTAACCCTTCGCGTAGAAGGCCAAAAGCAAAGGAAAGTAACGGCGTCGAGGGCAACGCCACCAGGCGCAGCGCTGCCCTGCTGCCCGTGCCTAACTCTTGATCGGTGGGCTTGTAGTGTGGGTCACTGTCAGGCCCGCGCGTCGGGACACAAAGTCGGCCTCACATCAATCTTAGTTCCACAGGTGCTTAAGCGCGTGCGAGGGACAGATCACAGTTAGCTGGTCCCTGCGATCAAGGGATCGAATACAGCGCAAGTTAAATATCTACTCCTTAGCCGAGCGTAAGTCGGACCGGAGCCCTGGTGATGGTCAGGGTGGGGGGTACAAAACGTGTCTTCAGACAACGTGTGTCATTCTTTTCCAGGCAGGCAGCCGAGGCCGATTTGGGCGCCACTTGGCACGAAACATTGTCCGGTCTGTACTTACTACGTTTCTAGTGAGTAATTCCGCTCAGGACAGCAGAGCACTACACATGGGCAACGACGTCCCGGAACAACGTGACATACGTGCCAGCTACGACCAGGCCCCGGGCGGAATTCGCGGCATGGCTTGCCGCCCTGGAGCCACGTGCCTTTGGCGCCAACTCCACAACCCCGGACCCAGCGCGATTAGCCCTTCCGGCGACCAACGGCCAGCCGCCTCTGAAATGAAAATCGCTGGACAGCCCGCTAAGGACGATTTCCGCGGCGATCCGTCCCAGGCCGGGGCGACGAATAGACTGACCACCGAAGCAAAGTAGGGCGGGCCCGTCAACGGGAACATACAGTCACATATACGGAACGCCGTGGCAAAGTGAAGTTTTACGATTATTAGTCCCCAACCTGCCTGAACCCGAGCGCCCCCTAGAGGGTACCCCGACGTCGGAGATCCACCATGTGGATCCCTACTTCCATTCGTGCAACGAAAGCCTCTCTAGCACGTTGGTCCAGGACGCCCCATCTCGTCACCAACAATCGTATACGCACCCTTCCGCTTAGTCCACATATCGACGCAGGCGAGCAGACTTAAGTGAACGAGAATGAGCGTTCAGGGGCGTATAGGCCCTCGAAGGCTGCGCCTCTCGGAGGTCTAAGGGTTGAGGACGCCCGGAGCACCAACTCAATTGAGCCGACATGGCCGGTAACAAGCTCAGCCTTAATGGGCTCCGGGGCAGACGTCGCGTAATCGGCAGAAGGGAGTGAGTGGTGGCAGCGTCGCCTATGGGCGCAACGGCTTGTCCGTTGCGAGCATGGAGCCAGGGCAGGACCACCCGTATACAGGTAAAGACGCGTGGCCTAGAGCGCGACTGTCAGTGCGCGACATTTGGTGGCGCCCGCCTTCCACATCTGGCGCGTACACAGAGCGACACGCTTGAACGGAGTCCGGAAGCGAAGGCAGTCGGGCGAATGGCATGCTGGCGTCGAAAATTGCAGATTACAGGTGACACGCGTCGTATTCCGGCTCTCCCACCACACCTTCGGG
>AG0026@2
GGAGTCGAGCCTGCAGCAGACAAGATCACAAGCTAGGGCCGCCGGGTCTCATCCGGTGAAGATAGGACCCCATTAGTGACAGCCGCTCGGTCGACCTCCGAGTGTGCCGGTTAGAGCGTTCCGATCCCCGTAGTTCGACTGGTATCCTGGGCCTACCCTTAATGTGGACTGCGGCTCGGGATGCGATCGGCGAACGGGACCGCCTTTGAATATCCAGACGGAAGTAGCGTCCTTTACGCAACGCTGCGGTGGCGCGCTCCCGCTGTTGGTTACACGGCTGGCGTGCGCAATGTAGGTGCGTGCCAAGCAGTCGCGGCTCACTGCCAGCGGATGGCCGGCCGCGTGGCCCCCGAGGAAAGGTGAACCCCGCCACGATTCTCTGTCTTGGCTCACCTTCCCTGAGGACGGGCTGCAATCCCGTTTAACGCCTAATCGTGAACCCTGATTCGACCGCCTGCGGAATCGGCAAACCGGGAGGGGCCCAGCGCAGTGCCCCCATACACGGGTAATCGGCGGATGTCAAACCCCGCCTCTTAAAAGGAAAGTGCAATCACCGGCCTGGGAAGGTCCGACTTAGCTCCCGAGGCGTAGAGGTCGGTCCTACACTGATGTGCCAACGGCCTTTTTAGAGCCCCCAGCGGGGACTCGAGCGGTCGCTACCCACCCTTCCATGAGGCCTTGGCATTTGATGTTATACGCCCCAGCCTCGGCGAACATCTCGTTGTTATGTCCGAGGGTATGCTTCGGTCCTTGCCGGAATGACGCGGCTCACCGTAGCATCAGACCGGGGCCCTGTTTATGAAGAACCTGTGCCTGCAGGCCGCAAATCGGTGTGACCGGGGCGCGAGCCCAATGGGCAATCCTCTATGGCCTGCGAGCAAGGTGGCATCGCCCTAACCCTCAGGCGGAGGGTCCTCGTGGAGTAATCGACAGCTGCTAGTCCGAGCAAGAGCGCCCCGGGCGAGAGTCGCTCAGCCGCCAAGATGGTCGGCCGAGCATCACGTACCTACTCATAACGGCTGCACAGCCACGAGAGCACCTGTTGTGATCGCCCCCCGGAAGCAAGCAGGTACACTTTCCATGACATAACGCGGGGCCTGATTGAGGCGCGGGCAGCTTGCTGGTCCATCTCAATGCTCGACGTGCGCCCGTGCCGGTGGTCCATTTCTCACAACGGGCTCCAGCGCTGCCTTAGGCGCTCAACTGTCCGGGCCGTACCACCCTTCACGCCACGCGGACATAGTGGTACACCCAACGTACTACATGCCCTTCTGAACGGCAAGAGGCGAGGGCCGCTGACCTCAGGACTGCTTCGTTCCTGATGCCTCTCACACCCCAGAGGTTATTGCTGTCAGAAATCACCACCTTCTGATCACGCCTTTAGGAAGCTGGCCTCACTCACCACGTCCAAAGGGCGGCCACCCTTCTGGAAGACTAACGAGCGGACGCTGGGGGTATCACGGGTCAGGCGCAGGCGCCAATGGCTCTTCGTGCGCGCAGCGACGCTTGTTAAAAGGGTGGCCTAACTGGCTTTTATGGCTGGGGAGAAGCCGGGGCAAGTGCGTGGCTGGCAAAGAGCATCCAGCGGCGAGGCTATTATGGATCTCCCTTCGAACGCTGTTGTGAGACCCGGTCGAAATGCTGGGTGTGGACCCGTGTTTTGCGAGACGCTCCACCAGCGGCGCGTGCTTCTACATAACGGCACAGCGTAAAAGTAGCCCTCTTTCTGGAGCAATGCTCGAGGTCCGACGTGGTGTGTGGGCGACGACCGACACTGGGGTACGTGGTGCCGGGAGGGCGCTTTAGTCTCAAACAACGATCCCGCCCCGGGGGTTACAGGAGGCCCTGCTTTTTCGTGTGACTAGCGCTGACCTTCAATCCATCCCGGGTCGTCTGATTAGACATCAGAGGCAGGGGAAACTATTACTCACTCCCATACCCGCCTATGTTCCCCAAGCGGGGTCCTGCCCCATCGTACCCTTACCGGTGCAGGGGGCCGGTAGCCGTTGACAGAGGAGCATTACGGCCATACAGACCCTTCTAGCGGAGCTTCCTATGTCCATGGTCCTCCGGTAACGAATGGCCGTCCTTTCGCTGCTTGCGCCAATCTCTGTGCACCTCGATACACCTAGGCAGCGACATCTCCGTGCGTGGGCCTGGCGAGAACAACGGATTACTCCTCCTCCGCCTAACCCGACTATTTACGGCCCATAGAAGGCGCATGGGTAACCCTTCGCGCAGAAGGCCAAGAGCAAAGGAAAGTAACGGCGTCGAGGGCAACGCCACTAGGCGCAGCGCTGCCCTGCTGCCCGTGCCTAACTCTTGATCGGTGGGCTTATAGTGTGGGTCACTGTCAGGCCCGCGCGTCGGGACACAAGGTCGGCCTCACATCAATCTTAGTTCCACAGGTGCTTAAGCGCGTGCGAGGGACAGAGCACAGTTAGCTGGTCCCTGCGATCAAGGGATCGAATACAACGCAAGTTAGATACCTACTCCTTAGCCGAGCGTGAGTCGGACCGGAGCCCTGGTGATGGTCAGGGTGGGGGGTACAAAACGTGTCTTCATACAACGTGTGTCCTTCTTTTCCAGGCAGGCAGCCGAGGCCGATTTGGGCGCCACTTGGCACGAAACATTGTCCGGTCTGTACTTACTACGTTTCTAGTGAGTAATTCCGCTCAGGACAGCAGAGCACTACACATGGGCAACGACGGCCCGGAACAACGTGACATACGTGCCAGCTACGACCAGGCCCCGGGCGGAATTCGCGGCATGGCTTGCCGCCCTGGAGCCACGTGCCTTTGGCGCCAACTCCACGACCCCGGACCCAGCGCGATCAGCCCTTCCGGCGACCACCGGCCAGCCGCCTCCGAAATGAAAATCGCTGGACAGCCCGCTAAGGATGATTTCCGTGGCGATCCGTCCCAGGCCGGGGCGACGAATAGACTGACCACCGAAGCAAAGTAGGGCGGGCCCGTCAACGGGAACACACAGTCACATATCCGGAACGCCGTGGCAAAGTGAAGTTTTACGATTATTAGTCCCCAACCTGCCTGAACCCGAGCGCCCCCTAGAGGGTACCCCGCCGTCGGAGATCCACCATGTGGATCTCTACTTCCATTCGTGCAACGAAAGCCTCTCTAGCACGTTGGGCCAGGACGCCCCATCTCGTCACCAACAATTGTATACGCACCCTTCCGCTTAGTCCACATATCGACGCAGGCGAGCAGACTTAAGTGAACGAGAATGAGCGTTCAGGGGCGTACAGGCCCTCGAAGGCTGCGCCTCTCGGAGTTCTAAGGGTTGAGGACGCCCGGAGCACCAACTCAATTGAGCCGACATGGCCGGTAACAAGCTCAGCCTTAATGGGCTCCGGGGCAGACGTCGCGTAATCGGCAGAAGGGAGTGAGTGGTGGCAGCGTCGCCTATGGGCGCAACGGCTTGTCCGTTGCGAGCATGGAGCCAGGGTAGGACCACCCGTATACAGGTAAAGACGCGTGGCCTAGAGCACGACTGTCAGTGCGCGACATTTGATGGCGCCCGCCTTCCACATCTGGCGCGTACACAGAGCGACACGCTTAAACGGAGTCCGGAAGCGAAGGCAGTCGGGCGAATGGCATGCTGGCGTCGAAAATTGCAGATTACAGGTGACACGCGCCGTATTCCGGCTCTCCCACCACACCTTCGGG
>BN0119@4
GAAGTCGAGCCTGCGGTAGCCAGAATCCCGAGCGAGGGTCGCCGAGCAGCATCCGGTAAAGGCCGGACCCCGCTAGCGCCAGCCACTCGGTCGGCTCACGAGGATGCTGATTAGAGCGTGCCGATCCCCGTAGTTCGACTGGTACCCCGGGCAGACCCTTCCTGGGGACTACGGCTCGGGATGCGATCGGCGAACGGGGCCGCCCTTGAACATCCAGGCGGAATTAGCGGCCGCCACGCAGTGCTATGGTAGTGCGCGCCCGCTGTTGGTTGCACGGCTGGCGTGCGCAGTGTAGGTGTGCGCCAAGCAGTCGCGGCTCACTGCCAGCGGATGGCCGGCCACGTGGCCCCCGAGTAAAGGTGAACCCCGCCACGATTCTTTGTCTTGGCTCACCTCCCCTGAGTACGAGCTGTAATCCTGTCCCACGCCTAATCGTGCATCCGGGTTCTGCCGTCTGTGGAATCGGTCAGACGGGAAGGGCCACGCGCAGTGCCCCTATACACGGGTAATCGGCAGGTGCCGAATCCCACCTCTCAGGAGGAGAGCGCGCCAGCTGTCCTTGGCGGGTCCGATCCCTCTCCCGGGGCGTAGAGGCCGGTCCTACCCTGATGTGCCAACGGCCTTTTTAGAGCCCCCAGCGGGAACCCGAGCGGTCGCTACCCATCTTTCCATGCAATCTTTGCATTCGATGTTATACGCACCAGCCTCGGCTAACAGCTCGTCGGTATGCCCGAGGGTATGCTTCGGTCCTTGCTGGAATGACGCGACTCACCGTAGCATCGGGTCGGAGCCCTACTTATGAAGGACCTGTGCTCGCGGGCCACAGATCGGTGTGACCGGGACTCGAGCCCCAGGGACAGTCCGCTATGTTCTGCGAGCAAGGTGGCATCGCCCTACTCTTCGGACGGGGAACCCCAGTGTGACAGTCACCCGCGGCCAGTCCAAGCCGGAGCGCCCCAGGCGCGCTTCGTCTAGCCGCCAAAATAGTCGGTCGGGCCCCACGCACTTCAGCCTACCGACTGCACAGCCACGAAAGTGCCTGTTGTGATCGCCCCCCGGGAGCAAGCAGGTACACTTTCCATGACATAACGCGGGACCTGGTTGGGACTCAGGCAGCTTGCTGGTCCACCTCGGTACTCACCGCGCGCTCGCGCCGGTGGTTCATTCTTTGCAACGAACTCCAGCGCTGCCGTAGGCGCTAAGCTGTCCGGTCCGTACCAACCTTCAAGCCATATGGGCGCAGTTTGGTCCCCAGAGTACTATATGCTATTCTGAGCGGCAAGGGGCGCGGGCCGCCGACCTCAGGGCTGCGCCGTCCCTGATGACGTCTAACCAACGAAGGTTATTGCTGGCCGAAAGCGCCACCCTCCGATTCCGCCTTTAGTAAGCTGGCCTCACTCACCACGTCTAAAAAGTGGCCACCCTTCTGGAAGATTAACGAGCTGCCGCTGGGGGCATCGAGGATCGGGCGCAGGAACCAATAGCTCTTCGCGCACGTGGTGACGCTTGCTCAAAGAGCGGCCTAACCGACTTTCACGTCTGGGGAAAAGCCGGGGTAGGTACGTTGCTGGCGAAGAGCGCCCAGCGGCTAGTCTATTATGGGTCTCCCTTTGAACGCTGTTGTAAGGCCCGGTCGAAATGCCGAGCTTGGACCCGTGTTGCGCGGGGCGCTCTCCCGGCGGCGCGTGCTCCCACAGGACGGCACAGCGTGAGGGTAGCCCTCTCTTTGAAGTACCGCTTGGGGCCCGACGTGTTGTGTGGGCGGCGACCGACACTGGAGCACGTGATGCCGGGAGGGCTATCTATTCGCAAACGACGGTCCCACCCCTGGGGGTACAGGGAGCACTGCTTTTGCGTGTGACTAGCTCCGGCCTTTAATCTGCCCCGGGTCATTTTGTTCGACATCCGAGGCAGTTGAAACTATTACTCGCCCCCATACACGCCCCCGTTCCCTAGATGGTATCCTGCTCCATCGTACCACTGCCGTCGCAGGAGGCCGGTGGCCGGTAACGGAGGAGCGTTACGGCCATACCGATCTTTCTAGCGGAGCTTCCTATGTCCATGGTTCGCCAGTAACTAACGGCCGTCCTTTTGATGCTTGCGCCAATCTCTGTGCGCCTCAATACACCTAGGCAGCGGCGGCTCCGCGCGCGGGCCTGTAGAGAACGACGGATTACTCCTCCTCTACCTCACCCGATTACCTACAGCCCATCTAAGATTCATGGGTGACCCTTCGCGCAGAAGGACAAGAGCAAAGGAAAGTGACAGCGTCGAGGGTAATGCCACTAGGCGAAGCACTGTCCTGCTGCCCGTGTATCACCCCTGATCGGCGGGCTTATAGTGTGGTCCGCCGTCAGGCCATCGCGTCGGGACGCAAGACCGGCTCCCTATCAATCCCGGTTTCGTAGGCGCCGAGGCGTGTATAAGGGGCGTAGCACAGTTGATCGGCCTCCACGCTTAAAGGATCGCCTGTAACGCAAGTTAGATACTTACCCCTCCGTCGAGCACGAGTCGGACCGGGGCCCTAGTGACGTTCAGGGCGGGGAGGGTAGGGTATGTCTCTCTATAACGCGTGTTCTGCTCCCCTCGACGAGCGATCGGGGCTGATTCGGGCGTCACTTAGCACGGAACGTTGCCCTATCTGTGCCCCCTACGTCCCTGGTGAGTAGTTCTGCCCAGGATAGCAGCGCACTGCACATGGGCAGCGACGGTCCGAAGCAACGGGCCACACGCGCCAGCTGCGACCAGGCCCCGGACGGAATTCGCGGCATTGCTCGCTGTTCCGGCACTATGGGCCGTTGGTGCAAGCCCTCCGACCCCGAGCTTAACGCGACCGGCCCTGACGGCGACCACCGGCCAGCCGCCTTCACGATGGAGGCCGTTATGTAGCACGCGAAGGCTGGTTTACTTGGCACCCTGCTCTGGGCCAAGATGGCGAGGGACCTGATCGTCGAAAAAAAGTAGGGCGGGTCCGTAAGCGTGAACGCACAGTCACATATCCGGAACGTTGTGGTAAAGTAGGATCTTAAGGCTAGCGGTCCCCAACCTATTCGCACCCGAACGTCCCATAGAGGGTGTTCTGCTGTCGGGGATCCATCACGTGGACCTCTGAGTTCATCCATGCAGCTCAAGTCTTGCTAGTACACTGGGTCAATGTGCCTCCTATCGTCACCAACAGTTGTATACGCACACTTCCGCTCAGTCCACGTATCGACGCAGACGATCAGACTCGAGTGGACAGGAATAAGCGCTCGGGGGCGGCCAGATCCCTGAAGGCCTCACATCGCGGAGTTCTAGGGGCTGAGACATCCCGGCGCACCAACTTAATTGGGCTACAGTGGCCGGTAACGAGTTAAATCTTGACGGGCTCAGGGGCAGACATAGCACGGTCAGCAGAGGGGGGGGAATTGTAGCAGCGTTGCACACGAGTGCACTAGCTCGTCCGTTGCGAGCGTGGAGCCAGGGTAGGACCACCCGTGTACAGACAAAGACGTGCGACCCGGAGTAAGACTGTCGAGGTATAACATGTGAGGTCGCCCGCCTTCCACCTCTGGCGCGTCCGCAAAGCGACACGCGTAAACGGAACCTGAAAGCGGATGTAGTCGGACGCGTGGCATTTCTGCGTCTGAAGTTTAGGGTTACAGGTGACGCGCGCCATATTCCGGCTCTCCCACTACGCTCCCGGG
>EG0015@2
GGAGTCGAGCCTGCAGCAGACAAGATCACAAGCTAGGGCCGCCGGGTCTCATCCGGTGAAGATAGGACCCCATTAGTGCCAGCCGCTCGGTCGACCTCCGAGTGTGCCGGTTAGAGCGTTCCGATCCCCGTAGTTCGACTGGTATCCTGGGCCTACCCTTAATGTGGACTGCGGCTCGGGATGCGATCGGCGAACGGGACCGCCTTTGAATATCCAGGCGGAAGTAGCGTCCTTTACGCAACTCTGCGGTGGCGCGCTCCCGCTGTTAGTTACACGGCTGGCGTGCGCAATGTAGGTGCGTGCCAAGCAGTCGCGGCTCACTGCCAGCGGATGGCCGGCCGCGTGGCCCCCGAGGAAAGGTGAACCCCGCCACGATTCTCTGTCTTGGCTCACCTTCCCTGAGGACGGGCTGCAATCCCGTTTAACGCCTAATCGTGAACCCTGATTCGACCGCCTGCGGAGTCGGCAAACCGGGAGGGGCCCAGCGCAGTGCCCCCATACACGGGTAATCGGTGGATGTCAAATCCCGCCTCTTAAAAGGAAAGTGCAATCACCGGCCTGGGAAGGTCCGACTTAGCTCCCGAGGCGTAGAGGTCGGTCCTACACTGATGTGCCAACGGCCTCTTTAGAGCCCCCAGCGGGGACTCGAGCGGTCGCTACCCACCCTTCCATAAGGCCTTGGCATTTGATGTTATACGCCCCAGCCTCGGCGGACATCTCGTTGTTATGTCCGAGGGTATGCTTCGGTCCTTGCCGGAATGACGCGGCTCACCGTAGCATCAGACCAGGGCCCTGTTTATGAAGAACCTGTGCCTGCAGGCCGCAAATCGGTGTGACCGGGGCTCGAGCCCAGTGGGCAATCCTCTATGGCCTGCGAGCAAGGTGGCATCGCCTTAACCCTCAGGCGGAGGGTCCTCGTGGAGTAATCGACAGCTGCTAGTCCGAGCAGGAGCGCCCCGGGCGAGAGTCGCTCAGCCGCCAAGATGGTCGGCCGAGCATCACGTACCTACTCATAACGGCTGCACAGCCACGAGAGCACCTGTTGTGATCGCCCCCCGGAAGCAAGCAGGTACACTTTCCATGACATAACGCGGGGCCTGATTGAGGCGCGGGCAGCTTGCTGGTCCATCTCAATGATCGACGTGCGCCCGTGCCGGTGGTCCATTTCTCACAACGGGCTCCAGCGCTGCCTTAGGCGCTCAACTGTCCGGGCCGTACCACCCTTCACGCCACGCGGACATAGTGGTACACCCAACGTACTACATGCCCTTCTGAACGACAAGAGGCGAGGGCCGCTGACCTCAGGACTGCTTCGTTCCTGATGCCTCTCACACCCCAGAGGTTATTGCTGTCAGAAATCACCACCTTCTGATCCCGCCTTTAGGAAGCTGGCCTCACTCACCACGTCCAAAAGGCGGCCACCCTTCTGGAAGACTAACGAGCGGACGCTGGGGGTATCACGGGTCAGGCGCAGGCGCCAATGGCTCTTCGTGCGCGCAGCGACGCTTGTTAAAAGGGTGGCCTAACTGGCTTTTATGGCTGGGGAGAAGCCGGGGCAAGTGCGTGGCTGGCAAAAAACATCCAGCGGCGAGGCTATCATGGATCTCCCTTCGAACGCTGTTGTGAGACCCGGTCGAAATGCTGGGTGTGGACCCGTGTTTTGCGAGACGCTCCACCAGCGGCGCGTGCTTCTACATAACGGCACAGCGTAAAAGTAGCCCTCTTTCTGGAGCAATGCTCGAGGTCCAACGTGGTGTGTGGGCGACGACCGACACTGGGTTACGTGGTGCCGGGAGGGCGCTTTAGTCTCAAACAACGATCCCGCCCCGAGGGTTACAGGAGGCCCTGCTTTTTCGTGTGACTAGCGCCGACCTTCAATCCATCCCGGGTCGTCTGATTAGACATCAGAGGCAGGGGAAACTATTACTCACTCCCATACCCGCCTATGTTCCCCAAGCGGGGTCCTGCCCCATCGTACCCTTACCGGTGCAGGGGGCCGGTAGCCGTTGACAGAGGAGCATTACGGCCATACAGACCCTTCTAGCGGAGCTTCCTATGTCCATGGTCCTCCGGTAACGAATGGCCGTCCTTTCGCTGCTTGCGCCAATCTCTGTGCACCTCGATACACCTAGGCAGCGACATCTCCGTGCGTGGGCCTGGCGAGAACAACGGATTACTCCTCCTCCGCCTCACCCGACTATTTACGGCCCATAGAAGGCGCATGGGTAACCCTTCGCGCAGAAGGCCAAGAGCAAAGGAAAGTAACGGCGTCGAGGGCAACGCCACTAGGCGCAGCGCTGCCCTGCTGCCCGTGCCTAACTCTTGATCGGTGGGCTTATAGTGTGGGTCACTGTCAGGCCCGCGCGTCGTGACACAAGGTCGGCCTCACATCAATCTTAGTTCCACAGGTGCTTAAGCGCGTGCGAGGGACAGAGCACAGTTAGCTGGTCCCTGCGATCAAGGAATCGAATACAACGCAAGTTAGATACCTACTCCTTCGCCGAGCGTGAGTCGGACCGGAGCCCTGGTGATGGTCAGGGTGGGGGGTACAAAACGTGTCTTCATACAACGTGTGTCCTTCTTTTCCAGGCAGGCAGCCGAGGCCGATTTGGGCGCCACTTGGCACGAAACATTGTCCGGTCTGTACTTACTACGTTTCTAGTGAGTAATTCCGCTCAGGACAGCAGCGCACTACACATGGGCAACGACGGCCCGGAACCACGTGACATACGTGCCAGCTACGACCGGGCCCCGGGCGGAATTCACGGCATGGCTTGCCGCCCTGGAGCCACGTGCCTTTGGCGCCAACTCCACGACCCCGGACCCAGCGCGATCAGCCCTTCCGGCGACCACTGGCCAGCCGCCTCCGAAATGAAAATCGCTGGACAGCCCGCTAAGGATGACTTCCGTGGCGATCCGTCCCAGGCCGGGGCGACGAATAGACTGACCACCGAAGCAAAGTAGGGCGGGCCCGTCAACGGGAACACACGGTCACATATCCGGAACGCCGTGGCAAAGTGAAGTTTTACGATTATTAGTCCCCAACCTGCCTGAACCCGAGCGCCCCCTAGAGGGTACCCCGCCGTCGGAGGTCCACCATGTGGATCTCTACTTCCATTCGTGCAACGAAAGCCTCTCTAGCACGTTGGGCCAGGACGCCCCATCTCGTCACCAACAATTGTATACGCACCCTTCCGCTTAGTCCACATATCGACGCAGGCGAGCAGACTTAAGTGAACGAGAATGAGCGTTCAGGGGCGTACAGGCCCTCGAAGGCTGCGCCTCTCGGAGTTCTAAGGGTTGAGGACGCCCGGAGCACCAACTCAATTGAGCCGACATGGCCGGTACCAAGCTCAGCCTTAATGGGCTCCGGGGCAGACGTCGCGTAATCGGCAAAAGGGAGTGAGTGGTGGCAGCGTCGCCTATGGGCGCAACGGCTTGTCCGTTGCGAGCATGGAGCCAGGGTAGGACCACCCGTATACAGGTAAAGACGCGTGGCCTAGAGCACGACTGTCAGTGCGCGACATTTGATGGCGCCCGCCTTCCACATCTGGCGCGTACACAGAGCGACACGCTTAAACGGAGTCCGGAAGCGAAGGCAGTCGGGCGCATGGCATGCTGGCGTCGAAAATTGAAGATTACAGGTGACACGCGCCGTATTCCGGCTCTCCCACCACGCCTTCGGG
>PN0003@3
GGAGCCGCGCCTGCGGCAAACGGAATCACGAGCTAGATCCACCGGGCCGCATCAGGTAAAGGTAGGGTCCCATTAGCGCTGGACACCCGGTCGGCTTCCGAGGATGCTGATTAGATCGCGCCGATCCCCGTAGTTCGACTGGTACCTCTGGCCGGCCCTTCCTGGGGACTGCAGCTCGGGATGCTATCGTCGAATGGGGCCGCCCTTGAATATTTAGGCGGAATTAGCGGCCGCCACGCAGCGCTGCGGTAGTGCGCGCCCGCTGTTGGTTGCACGACTGGCGTGCGCAGTGTAGATGCGCGTCAAGCAATCGTGGCTCGCTAATAGTTGCCGGCTGTCCACTTGGCCCTAGGGGAAAGGGGAGTTCTGCTGCGACTCTCCGTCCCAATCCACCCTACCGTAGGACGGGCTGTAATCTCGCCCCACGCCTAATCGTGCATCCGGGTTCTGCCGTCTTTGGAACCGGCAAGACGAAAGGGGCACCGCGCAGTGCCTCTATACACGGGTGATTGGCAGATGCCAAATCCCGCCTTTCAGGAGGAGAGTGCGCCAACTGTCCTGGGAAGGTCCGATCCCGCTCCCGGAGCGTAGAGGCCGGTCCTCCCCTGATATGTAAGCGGATGTTTTAAAGCCCCCGGCAGGAATTCGAGCGGCCGCTACCCACCCCTCCGTGCAATCTTGGAATTCAACGGTGCACGAACCAGCCTTGGCTAGCAGCCCGTTGGTGTGCCCGAGGGTATGCCTTGGTCTTTGCCGGAAGGACGCGACTCACCGTGACATCGGGCCGGAGTCCTACTTATTGAGGACCCGGGACTATGGGCCGCAGATCGGCGTGGCCGGGACTCGAGCCACAGGGACAAGCTGCTATGGTCTGCAAGTAAGGTGGCATCGCCCTAACCCTCAGGAGGAGAGTCCCCGTGTGACAATCGCCAGCGGTCAGTTCAAGCCGAAGTGCTCCGGGCAAGAGTCGCTTAGCCACCAGGACGGTCGGCCAAGCATCGCGTACCCACTCATAACGGCTGCACAGCCACGAAAGTGCCTGTTGTGATCGCTCCCCGGGGGCAAGCAGGCACACTCTCCGTGATGTAACGAGGGGCCTGGTTGGAACTCAATCAGCTTGCCGGTCCACCTCGGTGCTCACCGCGCGCTTGCGTTGGCGGTTCATTCTTCACAACGGGCTCCAGCGCTGTCGTAGGCGCTCAAATGTCCGGGCCGTCCCAACCTTCAATCCACGTGGACGCAGTTTGGTCCCCAGAGTCCTACATGTCCTTCCGAACGGCAAGAGGCGCGGGCCGCTGACCTCAGGGCGGCGCCACCCTTGATGCCGCCTAACCAACGAAGGTCATTGCTGGTAGGAGGCGCCACCCTCCGAGCCCACCTTCAGGGGGCTGGCCTCACCCACCACGTTTGCAAGGTGGTTGACCCTTTGGACGACTAACGAGCGGCCACTAGGGGCATTGCGTGTCGGGCGCATGCGCCAATGGCTCTTCGCGCGCGTGGTGACGCTTGCTAAGAGAGTAGCCTAGCTGGCTTTCACGTCCGGGGAAAAGATGGGGCAGGTGCGTGGCCGGCAAAGCGCATCCAGCGGCTGAGCTGTTACAAATCCCCCTTTGGGATCCTTGTCAGAAATCGGTTGGGAGGTCGAGCGTGGACCCGGGTTTTACGAGGCGCTCCACCGGCGATGCGTGCTCCCACGGGAAGGTACGGCATGAGGGCAGTCCTCTTTTTGAAATCCCGCTTAGAGCCAGACGTGGTGTTTAGACTGCGACCGACGCTGGGGCGCGTGGTGCCGAGAATGAGCTCGATTCGCACACGACGGTCCCACCCCTGGGGGTACAGGGAGCACTGCTTTTGCGTGTGACTAGCTCCGGCCTTTAATCTGCCCCGGGTCGTTTTGTTCAACATTCGAGGCAGTTGAAACTATTACCCACCCCCATACCCGCCCACTTTCCCTAAATGGTGTCCTGTCCCACCGTGCCCCTACCAGTGCAGGAGATCGGTAGCTGGTGACGGAGAAGTGGCACAACCGTACCAATCCTTACGGCGGAGCTTCCCGCGTTTACGACTCGCCGGTAACGAACGGCCGTCCCTTTGATGCTTGCACCAATTTTTGTGCGCTGCGACAAACCTAGGCAGCGGCAGCTCCACACACGATCCTGTCGAGAATGGTGAATTATCCCTCCTCCACCTCCCCCGACTATCTACGGCCCATCTAAGATTCATGGATAACCATTCGCGCAGAAGGCTAAGAGCAAATGAGAGTGACGGCATCGAGGACAACGCCACTAGGCGAAGCACCGTCTTGCGTCCTGCGCCTCACCCCCGATTGGCGGGCTTATCTTGTGGGCCGCCATCAGGACCGCGCGTCGGGACGCAGGGTCGGCCTCACATCCATCTTAGTTCCGCGGGTGCTTCAACGCGTATGAAGGGCGTAGCACGACGAGTCAGCCCCTGCGCCTAAGGGACCGAATATAACGCAAATTAGATGCCTAATCCTTCGCCTAGCATGAGTCAGATCGGGGCCTTAGTTACGGTCAGGATGAAGGGTGCAGGACGCGTCTCTATGCAACGCGTGCCCTTCTTCTCCCGGCGGGCGGTTGGAACCGATTCGGGCGTCACTTAGCACGGAACATTGCCCGGTCTGTACCCCCTACATCTCTGGTGAGTAGTTCCGCCCAGGACAGCAACACGTTGCACATGGTCGGTGACGGCCCGGAGCAACGGGACACACGCGCCAGCTGCGACCAGGCCCCGGGCGAAATTCGCGGCATTGCTCGCTGTTCCAGCACTACGGGCCTTTGGTGCAAGCCCTATGACCCCGAGTTTAACGCGGCCGGCCCTTCCGGCGACCACCGGCCAGCCACCTCCGCGACGAGGGCCGTTAGGTAGAATGCGAAGGCTGATTTACGTGACACCCTGCTCTGGGCCAAGATGGCGAGGAACCTGATCGTTGGAAAAAAGTAGGACGGGCTTGTAAGCTTAGACGCACAGCTACGTGCCCGGCGCGTCGTGACGAAGTGGAATTTTACGGCTAGCAGTCCCAGATCTGTTCGCGCCCGGACGCCCCATGGAGAGTGCTCCACCGCCGGAGATCCATTACACGAACCTCTAAGTTTATTAATGCAACGAAAGCCTCGCCAGTACGCGGGGCAGAGGTGCCTACTATCACCGTTAGTAGCTGCACACATGTATGTTTACTCATTCCACGCACCGGCACAGGCGATTAGACGCAAGTGAACAATAATAAGCGCTCAGGGATATACAAACCCCTGAGGGTTGCGCCGTGCGGAGTTCTCGAGGTTAGGGAATCCCGGCGCGCCGACTCAATCGGGCCGACGTAGCCGGTGATGAACCCAACTCTGGCGGGCTCAGGGGCAGATACAGCACAGCCAGCAGAGGAGGGGGGGTGGTAGCAGCGTCGCACACGAGTGAAATAGCTCGTCCGTCGCGAGCGTAGAGCCAAGGTATGACCACCCGTATACAGGCAAAGACGCACGACCTGGAGTACGACTATCGAGGTACGACATGTGAGGGCGCCCGCCTTACACATTTGGCGCGTCCGCAAGGCGACGCACTTAAATTGAGCCCGGAAGCGAAGGTAGTCGGATGCATGGCATGTCTGCGTCGGAGGTTGAGGGTTACAGATGACGCGCACCGCCTCCCGGCCCTCCCACCACGCCCCCGGG
>LA0005@1
[truncated: 576,808 more chars]
