# Supplementary material for: Maintenance of divergent lineages of the Rice Blast Fungus Pyricularia oryzae through niche separation, loss of sex and post-mating genetic incompatibilities
Source: PLoS Pathog. 2022 Jul 25;18(7):e1010687. doi: 10.1371/journal.ppat.1010687 (PMC9352207; doi:10.1371/journal.ppat.1010687)
Supplement: S12 Data — Used in S7 Text. (TXT) [file ppat.1010687.s012.txt]

S12 Data. Number of spores and mycelium colony size.
isolate	temperature	replicate	spores	lineage myceliumarea
CH0063	30	1	0	2	50.5
HN0001	30	1	0	2	47.5
SP0005	30	1	9	2	52.5
SP0006	30	1	33	2	52.5
CH0052	30	1	38	2	54.5
MC0016	30	1	55	2	50.5
PR0009	30	1	190	2	53
CH0110	30	1	5	3	52.5
CD0073	30	1	6	3	48.5
MD0929	30	1	33	3	55
PH0158	30	1	45	3	52.5
CL0026	30	1	52	3	50
CH0549	30	1	54	3	53.5
MD0116	30	1	59	3	54.5
PH0103	30	1	170	3	48.5
IN0076	30	1	95	4	50.5
IN0072	30	1	160	4	54
CH0718	30	1	245	4	50.5
TN0070	30	1	700	4	51.5
US0032	30	1	270	4	48
CH1083	30	1	6	1(Yule)	48
CH1120	30	1	6	1(Yule)	54
CH1065	30	1	10	1(Yule)	54.5
CH1121	30	1	12	1(Yule)	54
CH0999	30	1	32	1(Yule)	55.5
CH1076	30	1	41	1(Yule)	55.5
CH0997	30	1	59	1(Yule)	54.5
CH1079	30	1	330	1(Yule)	56
CH0052	30	2	67	2	53
HN0001	30	2	9	2	49
MC0016	30	2	26	2	47
PR0009	30	2	215	2	52
SP0005	30	2	10	2	50
CD0073	30	2	13	3	47
CH0110	30	2	3	3	50
CL0026	30	2	32	3	49.5
MD0116	30	2	70	3	54
MD0929	30	2	3	3	56
PH0103	30	2	175	3	49
PH0158	30	2	22	3	50
PH0158	30	2	0	3	50
CH0718	30	2	25	4	49.5
IN0072	30	2	50	4	55
IN0076	30	2	31	4	50
TN0070	30	2	505	4	48
US0032	30	2	295	4	44
CH0997	30	2	1	1(Yule)	54.5
CH0999	30	2	26	1(Yule)	55
CH1065	30	2	6	1(Yule)	53
CH1076	30	2	16	1(Yule)	54.5
CH1079	30	2	2	1(Yule)	54.5
CH1083	30	2	2	1(Yule)	46
CH1120	30	2	4	1(Yule)	52.5
CH1121	30	2	31	1(Yule)	54
CH0052	30	3	11	2	54
CH0063	30	3	0	2	46
CH0092	30	3	7	2	50
FR0013	30	3	1	2	51.5
HN0001	30	3	1	2	49.5
MC0016	30	3	7	2	50.5
PR0009	30	3	18	2	54
SP0005	30	3	7	2	51.5
SP0006	30	3	1	2	52
BR0019	30	3	1	3	47.5
CD0073	30	3	8	3	49.5
CH0110	30	3	2	3	52
CH0549	30	3	1	3	49.5
CL0026	30	3	161	3	50.5
MD0116	30	3	1	3	54.5
MD0929	30	3	1	3	56
PH0019	30	3	3	3	53.5
PH0103	30	3	23	3	49
PH0158	30	3	0	3	53.5
CH0718	30	3	1	4	51.5
IN0017	30	3	1	4	50
IN0072	30	3	22	4	55.5
IN0076	30	3	24	4	49.5
IN0082	30	3	1	4	51.5
IN0092	30	3	0	4	52
IN0094	30	3	6	4	51.5
NP0070	30	3	8	4	53
TN0070	30	3	125	4	50.5
US0032	30	3	125	4	48.5
CH0997	30	3	15	1(Yule)	55
CH0999	30	3	3	1(Yule)	56.5
CH1008	30	3	2	1(Yule)	53.5
CH1009	30	3	145	1(Yule)	54.5
CH1065	30	3	0	1(Yule)	53.5
CH1065	30	3	3	1(Yule)	53.5
CH1079	30	3	2	1(Yule)	56.5
CH1083	30	3	0	1(Yule)	45.5
CH1120	30	3	1	1(Yule)	53.5
CH1121	30	3	0	1(Yule)	57
CH1150	30	3	26	1(Yule)	55
CH0052	10	1	4	2	30
CH0063	10	1	0	2	29.5
CH0092	10	1	1	2	27
FR0013	10	1	1	2	25
HN0001	10	1	1	2	29
MC0016	10	1	1	2	30.5
PR0009	10	1	1	2	26
SP0005	10	1	2	2	29.5
SP0006	10	1	2	2	31
CD0073	10	1	1	3	25
CH0110	10	1	1	3	27
CL0026	10	1	0	3	24
MD0116	10	1	4	3	30
MD0929	10	1	3	3	27
PH0019	10	1	5	3	29
PH0103	10	1	0	3	25.5
PH0158	10	1	1	3	32.5
CH0718	10	1	0	4	23.5
IN0017	10	1	0	4	22
IN0072	10	1	0	4	29.5
IN0082	10	1	1	4	26
IN0094	10	1	1	4	24
NP0070	10	1	0	4	28
TN0070	10	1	1	4	30.5
US0032	10	1	1	4	20.5
CH0997	10	1	0	1(Yule)	31.5
CH0999	10	1	1	1(Yule)	29
CH1008	10	1	0	1(Yule)	33
CH1009	10	1	0	1(Yule)	30
CH1065	10	1	0	1(Yule)	34.5
CH1076	10	1	0	1(Yule)	32
CH1079	10	1	0	1(Yule)	34.5
CH1120	10	1	0	1(Yule)	32.5
CH1121	10	1	0	1(Yule)	31.5
CH1150	10	1	0	1(Yule)	33
CH0052	10	2	5	2	25.5
CH0063	10	2	0	2	26
CH0092	10	2	0	2	24
FR0013	10	2	1	2	22.5
HN0001	10	2	1	2	29.5
MC0016	10	2	1	2	25.5
PR0009	10	2	0	2	21.5
SP0005	10	2	1	2	27
SP0006	10	2	3	2	30
CD0073	10	2	0	3	23
CH0110	10	2	0	3	26
CH0549	10	2	0	3	27.5
CL0026	10	2	1	3	22.5
MD0116	10	2	2	3	27
MD0929	10	2	1	3	24
PH0019	10	2	5	3	28.5
PH0103	10	2	1	3	25.5
PH0158	10	2	0	3	30
CH0718	10	2	0	4	20.5
IN0017	10	2	0	4	22.5
IN0072	10	2	0	4	27.5
IN0076	10	2	0	4	19
IN0082	10	2	1	4	24
IN0092	10	2	0	4	23.5
IN0094	10	2	0	4	25.5
NP0070	10	2	0	4	24.5
TN0070	10	2	0	4	27.5
US0032	10	2	8	4	18.5
CH0997	10	2	1	1(Yule)	28
CH0999	10	2	1	1(Yule)	24.5
CH1008	10	2	0	1(Yule)	28
CH1009	10	2	0	1(Yule)	24
CH1065	10	2	0	1(Yule)	29
CH1076	10	2	0	1(Yule)	25
CH1079	10	2	0	1(Yule)	25.5
CH1083	10	2	0	1(Yule)	29
CH1120	10	2	2	1(Yule)	25.5
CH1121	10	2	0	1(Yule)	26.5
CH1150	10	2	0	1(Yule)	27
CH0052	10	3	0	2	26.5
CH0063	10	3	0	2	25
HN0001	10	3	4	2	31
MC0016	10	3	5	2	30
PR0009	10	3	10	2	29.5
SP0005	10	3	3	2	32
SP0006	10	3	1	2	32
CD0073	10	3	3	3	29.5
CH0110	10	3	0	3	25.5
CH0549	10	3	0	3	32
CL0026	10	3	3	3	29
MD0116	10	3	11	3	34
MD0929	10	3	5	3	29.5
PH0103	10	3	0	3	30
PH0158	10	3	2	3	31
CH0718	10	3	0	4	26
IN0072	10	3	0	4	29
IN0076	10	3	0	4	16.5
TN0070	10	3	2	4	32
US0032	10	3	22	4	19
CH0997	10	3	0	1(Yule)	29
CH0999	10	3	2	1(Yule)	26.5
CH1065	10	3	0	1(Yule)	35
CH1076	10	3	2	1(Yule)	29.5
CH1079	10	3	0	1(Yule)	31
CH1083	10	3	0	1(Yule)	29.5
CH1120	10	3	5	1(Yule)	30.5
CH1121	10	3	0	1(Yule)	24.5
CH0052	15	3	41	2	49
CH0063	15	3	0	2	45
FR0013	15	3	59	2	48
MC0016	15	3	5	2	44.5
SP0005	15	3	70	2	45.5
SP0006	15	3	0	2	50.5
BR0019	15	3	9	3	45.5
CD0073	15	3	260	3	49
CH0110	15	3	110	3	49.5
CH0549	15	3	7	3	47.5
CL0026	15	3	265	3	47.5
MD0116	15	3	100	3	52.5
MD0929	15	3	30	3	53
PH0019	15	3	2	3	54
PH0103	15	3	13	3	44
PH0158	15	3	2	3	48
CH0718	15	3	3	4	42.5
IN0017	15	3	80	4	46.5
IN0072	15	3	1	4	49.5
IN0076	15	3	27	4	47
IN0082	15	3	7	4	50.5
IN0092	15	3	0	4	50
IN0094	15	3	53	4	51
NP0070	15	3	3	4	47.5
TN0070	15	3	38	4	47.5
US0032	15	3	1	4	42.5
CH0997	15	3	3	1(Yule)	55
CH0999	15	3	20	1(Yule)	54
CH1008	15	3	0	1(Yule)	53.5
CH1009	15	3	0	1(Yule)	54.5
CH1065	15	3	145	1(Yule)	51
CH1076	15	3	1	1(Yule)	53.5
CH1079	15	3	1	1(Yule)	52
CH1083	15	3	200	1(Yule)	48
CH1120	15	3	1	1(Yule)	48.5
CH1121	15	3	3	1(Yule)	52.5
CH1150	15	3	14	1(Yule)	52
CH0052	15	2	40	2	49.5
CH0063	15	2	0	2	46
CH0092	15	2	8	2	41
FR0013	15	2	35	2	48.5
MC0016	15	2	2	2	44.5
PR0009	15	2	23	2	48
SP0005	15	2	130	2	43
BR0019	15	2	100	3	41
CD0073	15	2	56	3	47
CH0110	15	2	110	3	46.5
CH0549	15	2	8	3	46.5
CL0026	15	2	370	3	45
MD0116	15	2	22	3	49.5
MD0929	15	2	69	3	50
PH0019	15	2	175	3	49.5
PH0103	15	2	7	3	41.5
PH0158	15	2	185	3	48.5
CH0718	15	2	1	4	46
IN0017	15	2	125	4	46.5
IN0072	15	2	275	4	49
IN0076	15	2	135	4	47.5
IN0082	15	2	295	4	49
IN0092	15	2	7	4	47.5
IN0094	15	2	53	4	49
NP0070	15	2	2	4	46.5
TN0070	15	2	37	4	47.5
US0032	15	2	315	4	39
CH0997	15	2	2	1(Yule)	50
CH0999	15	2	2	1(Yule)	52.5
CH1008	15	2	1	1(Yule)	49.5
CH1009	15	2	1	1(Yule)	49
CH1065	15	2	0	1(Yule)	50
CH1076	15	2	1	1(Yule)	50.5
CH1079	15	2	0	1(Yule)	50
CH1083	15	2	0	1(Yule)	50.5
CH1120	15	2	1	1(Yule)	46.5
CH1121	15	2	0	1(Yule)	49
CH1150	15	2	1	1(Yule)	49.5
CH0052	15	1	31	2	49.5
CH0063	15	1	0	2	46.5
CH0092	15	1	4	2	43
FR0013	15	1	14	2	46.5
HN0001	15	1	23	2	50
MC0016	15	1	4	2	44.5
PR0009	15	1	23	2	50.5
SP0005	15	1	125	2	45.5
SP0006	15	1	220	2	48.5
BR0019	15	1	85	3	42.5
CD0073	15	1	65	3	44.5
CH0110	15	1	95	3	45.5
CH0549	15	1	11	3	45
CL0026	15	1	380	3	44.5
MD0116	15	1	21	3	49.5
MD0929	15	1	19	3	48.5
PH0019	15	1	210	3	53.5
PH0103	15	1	13	3	42
PH0158	15	1	170	3	47.5
CH0718	15	1	1	4	45.5
IN0017	15	1	90	4	46
IN0072	15	1	110	4	51
IN0076	15	1	90	4	45.5
IN0082	15	1	85	4	50.5
IN0092	15	1	57	4	48.5
IN0094	15	1	31	4	48
NP0070	15	1	50	4	47.5
TN0070	15	1	0	4	43
US0032	15	1	365	4	43
CH0997	15	1	5	1(Yule)	52.5
CH0999	15	1	1	1(Yule)	51.5
CH1008	15	1	11	1(Yule)	53.5
CH1009	15	1	1	1(Yule)	52
CH1065	15	1	13	1(Yule)	51
CH1076	15	1	190	1(Yule)	53
CH1079	15	1	3	1(Yule)	51
CH1083	15	1	2	1(Yule)	48.5
CH1120	15	1	2	1(Yule)	51
CH1121	15	1	2	1(Yule)	50.5
CH1150	15	1	130	1(Yule)	53.5
CH0063	25	1	0	2	58
CH0092	25	1	28	2	66.5
HN0001	25	1	42	2	65
MC0016	25	1	490	2	67
CL0026	25	1	450	3	64
PH0158	25	1	200	3	69
CH0718	25	1	34	4	62.5
IN0017	25	1	171	4	60
IN0072	25	1	980	4	70
IN0094	25	1	640	4	71
TN0070	25	1	310	4	70.5
US0032	25	1	815	4	60.5
CH1009	25	1	435	1(Yule)	71
CH1120	25	1	13	1(Yule)	71.5
CH0052	25	2	1340	2	68.5
CH0063	25	2	3	2	58.5
CH0092	25	2	54	2	63
FR0013	25	2	161	2	64
HN0001	25	2	425	2	68
MC0016	25	2	355	2	65.5
PR0009	25	2	325	2	63
SP0005	25	2	1485	2	65.5
SP0006	25	2	1740	2	65.5
US0098	25	2	144	2	61
CD0073	25	2	365	3	65
CH0110	25	2	230	3	64
CH0549	25	2	48	3	60
CL0026	25	2	530	3	61.5
MD0116	25	2	265	3	66
PH0019	25	2	265	3	68.5
PH0103	25	2	570	3	64.5
PH0158	25	2	825	3	69
CH0718	25	2	11	4	62
IN0017	25	2	1165	4	63
IN0072	25	2	1620	4	66.5
IN0076	25	2	103	4	64
IN0082	25	2	1715	4	66.5
IN0092	25	2	470	4	63
NP0070	25	2	215	4	52.5
US0032	25	2	320	4	56
CH0997	25	2	285	1(Yule)	68.5
CH0999	25	2	885	1(Yule)	69
CH1008	25	2	170	1(Yule)	67.5
CH1009	25	2	225	1(Yule)	69
CH1065	25	2	585	1(Yule)	72
CH1076	25	2	1895	1(Yule)	70
CH1079	25	2	965	1(Yule)	69.5
CH1083	25	2	345	1(Yule)	69
CH1120	25	2	96	1(Yule)	68
CH1121	25	2	665	1(Yule)	69.5
CH1150	25	2	305	1(Yule)	70.5
CH0063	20	1	8	2	55
FR0013	20	1	148	2	67
HN0001	20	1	11	2	62.5
PH0103	20	1	5	3	63
CH0718	20	1	36	4	55.5
IN0072	20	1	695	4	68
IN0082	20	1	485	4	64.5
US0032	20	1	168	4	56
CH0999	20	1	225	1(Yule)	68.5
CH1008	20	1	620	1(Yule)	67.5
CH1009	20	1	210	1(Yule)	68.5
CH1076	20	1	2030	1(Yule)	70
CH1083	20	1	495	1(Yule)	69
CH1120	20	1	4	1(Yule)	70.5
CH1150	20	1	730	1(Yule)	71.5
CH0052	20	2	615	2	67
FR0013	20	2	750	2	66
HN0001	20	2	72	2	68.5
MC0016	20	2	235	2	66
PR0009	20	2	36	2	53
SP0006	20	2	295	2	67
US0098	20	2	170	2	63
CH0549	20	2	15	3	63.5
CL0026	20	2	150	3	57
MD0116	20	2	105	3	66
PH0019	20	2	93	3	67.5
PH0103	20	2	12	3	59.5
CH0718	20	2	225	4	63
IN0017	20	2	245	4	65.5
IN0072	20	2	740	4	66.5
IN0076	20	2	350	4	68.5
IN0092	20	2	210	4	65.5
IN0094	20	2	370	4	70.5
NP0070	20	2	175	4	65.5
US0032	20	2	27	4	58
CH0997	20	2	520	1(Yule)	71.5
CH0999	20	2	109	1(Yule)	69.5
CH1008	20	2	455	1(Yule)	67.5
CH1065	20	2	430	1(Yule)	71
CH1076	20	2	1440	1(Yule)	70.5
CH1079	20	2	825	1(Yule)	68.5
CH1120	20	2	69	1(Yule)	71
CH1121	20	2	265	1(Yule)	69.5
CH0063	20	3	15	2	54
FR0013	20	3	935	2	67
HN0001	20	3	111	2	68
PR0009	20	3	370	2	61.5
US0098	20	3	1130	2	61.5
CH0110	20	3	925	3	66.5
CH0549	20	3	1	3	60.5
CL0026	20	3	500	3	57
MD0929	20	3	100	3	65
PH0019	20	3	1190	3	69.5
PH0158	20	3	229	3	66
IN0017	20	3	1780	4	65
IN0094	20	3	1115	4	71
NP0070	20	3	1300	4	61.5
TN0070	20	3	485	4	66
US0032	20	3	288	4	59
CH0997	20	3	765	1(Yule)	73
CH0999	20	3	1240	1(Yule)	74.5
CH1008	20	3	935	1(Yule)	71.5
CH1065	20	3	525	1(Yule)	71
CH1079	20	3	1410	1(Yule)	73.5
CH1083	20	3	1060	1(Yule)	66
CH1120	20	3	290	1(Yule)	72
CH0052	25	3	565	2	75
CH0063	25	3	4	2	63
CH0092	25	3	215	2	67.5
FR0013	25	3	66	2	72.5
HN0001	25	3	172	2	66
MC0016	25	3	560	2	71
PR0009	25	3	1135	2	71.5
SP0005	25	3	1640	2	75
US0098	25	3	485	2	62.5
CD0073	25	3	107	3	72.5
CH0110	25	3	44	3	73
CH0549	25	3	19	3	63
CL0026	25	3	420	3	65
MD0116	25	3	310	3	74.5
MD0929	25	3	133	3	69
PH0019	25	3	345	3	61
PH0103	25	3	805	3	67
PH0158	25	3	285	3	72
CH0718	25	3	790	4	66
IN0017	25	3	265	4	69.5
IN0072	25	3	1270	4	72
IN0082	25	3	645	4	70
IN0092	25	3	485	4	69
IN0094	25	3	1065	4	77
NP0070	25	3	2015	4	68
TN0070	25	3	610	4	70.5
US0032	25	3	500	4	61
CH0997	25	3	205	1(Yule)	73
CH0999	25	3	750	1(Yule)	76
CH1008	25	3	250	1(Yule)	77
CH1009	25	3	980	1(Yule)	71.5
CH1065	25	3	300	1(Yule)	74.5
CH1076	25	3	2160	1(Yule)	76.5
CH1083	25	3	770	1(Yule)	66.5
CH1120	25	3	52	1(Yule)	76
CH1121	25	3	310	1(Yule)	77.5
CH1150	25	3	315	1(Yule)	78.5
CH0052	30	4	290	2	52
CH0063	30	4	0	2	46.5
CH0092	30	4	28	2	47
FR0013	30	4	38	2	47.5
HN0001	30	4	0	2	40
MC0016	30	4	79	2	47.5
PR0009	30	4	127	2	48
SP0005	30	4	6	2	47
SP0006	30	4	155	2	47
US0098	30	4	13	2	47.5
BR0019	30	4	10	3	45
CD0073	30	4	11	3	50
CH0110	30	4	2	3	40.5
CH0549	30	4	6	3	45.5
CL0026	30	4	42	3	42
MD0116	30	4	90	3	48
MD0929	30	4	86	3	50
PH0019	30	4	9	3	50
PH0103	30	4	52	3	52.5
PH0158	30	4	20	3	48
CH0718	30	4	0	4	50.5
IN0017	30	4	69	4	50
IN0072	30	4	250	4	44
IN0076	30	4	34	4	47.5
IN0082	30	4	54	4	44
IN0092	30	4	67	4	43.5
IN0094	30	4	90	4	53
NP0070	30	4	125	4	51
TN0070	30	4	165	4	50
US0032	30	4	32	4	43.5
CH0997	30	4	10	1(Yule)	52
CH0999	30	4	101	1(Yule)	50
CH1008	30	4	6	1(Yule)	53
CH1009	30	4	7	1(Yule)	46.5
CH1065	30	4	8	1(Yule)	48
CH1076	30	4	24	1(Yule)	48.5
CH1079	30	4	2	1(Yule)	53.5
CH1083	30	4	3	1(Yule)	43.5
CH1120	30	4	13	1(Yule)	44.5
CH1121	30	4	67	1(Yule)	53.5
CH1150	30	4	40	1(Yule)	52.5
CH0052	20	4	790	2	78.5
CH0063	20	4	2	2	60.5
CH0092	20	4	39	2	67.5
HN0001	20	4	48	2	76.5
MC0016	20	4	260	2	71
PR0009	20	4	475	2	70
SP0005	20	4	300	2	70
US0098	20	4	325	2	70.5
BR0019	20	4	195	3	72.5
CH0110	20	4	76	3	71.5
CH0549	20	4	2	3	71
CL0026	20	4	530	3	66
MD0116	20	4	170	3	72
MD0929	20	4	110	3	71.5
PH0019	20	4	260	3	69.5
PH0103	20	4	43	3	68.5
PH0158	20	4	105	3	71
IN0017	20	4	260	4	69
IN0072	20	4	1100	4	73.5
IN0076	20	4	200	4	70.5
IN0094	20	4	350	4	62
TN0070	20	4	490	4	71.5
US0032	20	4	1080	4	55.5
CH0997	20	4	48	1(Yule)	75
CH0999	20	4	94	1(Yule)	74.5
CH1008	20	4	400	1(Yule)	77
CH1009	20	4	410	1(Yule)	76.5
CH1065	20	4	170	1(Yule)	78.5
CH1079	20	4	225	1(Yule)	74.5
CH1083	20	4	250	1(Yule)	72
CH1120	20	4	10	1(Yule)	75.5
CH1121	20	4	300	1(Yule)	74
CH1150	20	4	50	1(Yule)	72
