# Supplementary material for: Maintenance of divergent lineages of the Rice Blast Fungus Pyricularia oryzae through niche separation, loss of sex and post-mating genetic incompatibilities
Source: PLoS Pathog. 2022 Jul 25;18(7):e1010687. doi: 10.1371/journal.ppat.1010687 (PMC9352207; doi:10.1371/journal.ppat.1010687)
Supplement: S13 Data — Used to generate Fig 4 and in S8 Text. (TXT) [file ppat.1010687.s013.txt]

isolate	group(lineage/cluster)	rice_type	symptom_score	variety
IN0017	4	TeJ	6	Aichi_Asahi
IN0017	4	TrJ	4	Azucena
IN0017	4	TrJ	2	Binulawan
IN0017	4	TrJ	2	Canella_De_Ferro
IN0017	4	Ind	5	Chau
IN0017	4	Ind	1	Chiem_Chanh
IN0017	4	Ind	5	Co39
IN0017	4	Ind	1	DA_11
IN0017	4	Ind	5	De_Abril
IN0017	4	TrJ	3	DHOLI_BORO
IN0017	4	TrJ	2	GOGO_LEMPUK
IN0017	4	TrJ	5	GOTAK_GATIK
IN0017	4	Ind	2	IR8
IN0017	4	Ind	1	JC120
IN0017	4	TeJ	4	Kaw_Luyoeng
IN0017	4	TeJ	1	Leung_Pratew
IN0017	4	TeJ	6	Maratelli
IN0017	4	TeJ	4	Nep_Hoa_Vang
IN0017	4	TeJ	4	Nipponbare
IN0017	4	Ind	5	Pappaku
IN0017	4	TeJ	6	Sariceltik
IN0017	4	TeJ	5	Som_Cau_70A
IN0017	4	TrJ	4	TREMBESE
IN0017	4	TeJ	5	Aichi_Asahi
IN0017	4	TrJ	5	Azucena
IN0017	4	TrJ	2	Binulawan
IN0017	4	TrJ	2	Canella_De_Ferro
IN0017	4	Ind	5	Chau
IN0017	4	Ind	1	Chiem_Chanh
IN0017	4	Ind	4	Co39
IN0017	4	Ind	1	DA_11
IN0017	4	Ind	6	De_Abril
IN0017	4	TrJ	5	DHOLI_BORO
IN0017	4	TrJ	4	GOGO_LEMPUK
IN0017	4	TrJ	5	GOTAK_GATIK
IN0017	4	Ind	2	IR8
IN0017	4	Ind	1	JC120
IN0017	4	TeJ	5	Kaw_Luyoeng
IN0017	4	TeJ	2	Leung_Pratew
IN0017	4	TeJ	6	Maratelli
IN0017	4	TeJ	5	Nep_Hoa_Vang
IN0017	4	TeJ	3	Nipponbare
IN0017	4	Ind	5	Pappaku
IN0017	4	TeJ	6	Sariceltik
IN0017	4	TeJ	5	Som_Cau_70A
IN0017	4	TrJ	3	TREMBESE
IN0072	4	TeJ	6	Aichi_Asahi
IN0072	4	TrJ	2	Azucena
IN0072	4	TrJ	5	Binulawan
IN0072	4	TrJ	6	Canella_De_Ferro
IN0072	4	Ind	6	Chau
IN0072	4	Ind	1	Chiem_Chanh
IN0072	4	Ind	6	Co39
IN0072	4	Ind	6	DA_11
IN0072	4	Ind	1	De_Abril
IN0072	4	TrJ	1	DHOLI_BORO
IN0072	4	TrJ	5	GOGO_LEMPUK
IN0072	4	TrJ	2	GOTAK_GATIK
IN0072	4	Ind	1	IR8
IN0072	4	Ind	6	JC120
IN0072	4	TeJ	1	Kaw_Luyoeng
IN0072	4	TeJ	6	Leung_Pratew
IN0072	4	TeJ	6	Maratelli
IN0072	4	TeJ	6	Nep_Hoa_Vang
IN0072	4	TeJ	6	Nipponbare
IN0072	4	Ind	1	Pappaku
IN0072	4	TeJ	6	Sariceltik
IN0072	4	TeJ	6	Som_Cau_70A
IN0072	4	TrJ	3	TREMBESE
IN0082	4	TeJ	6	Aichi_Asahi
IN0082	4	TrJ	6	Azucena
IN0082	4	TrJ	2	Binulawan
IN0082	4	TrJ	2	Canella_De_Ferro
IN0082	4	Ind	6	Chau
IN0082	4	Ind	1	Chiem_Chanh
IN0082	4	Ind	5	Co39
IN0082	4	Ind	1	DA_11
IN0082	4	Ind	6	De_Abril
IN0082	4	TrJ	5	DHOLI_BORO
IN0082	4	TrJ	4	GOGO_LEMPUK
IN0082	4	TrJ	2	GOTAK_GATIK
IN0082	4	Ind	6	IR8
IN0082	4	Ind	1	JC120
IN0082	4	TeJ	1	Kaw_Luyoeng
IN0082	4	TeJ	1	Leung_Pratew
IN0082	4	TeJ	6	Maratelli
IN0082	4	TeJ	6	Nep_Hoa_Vang
IN0082	4	TeJ	5	Nipponbare
IN0082	4	Ind	2	Pappaku
IN0082	4	TeJ	6	Sariceltik
IN0082	4	TeJ	6	Som_Cau_70A
IN0082	4	TrJ	1	TREMBESE
IN0094	4	TeJ	6	Aichi_Asahi
IN0094	4	TrJ	2	Binulawan
IN0094	4	TrJ	2	Canella_De_Ferro
IN0094	4	Ind	6	Chau
IN0094	4	Ind	1	Chiem_Chanh
IN0094	4	Ind	6	Co39
IN0094	4	Ind	5	DA_11
IN0094	4	Ind	3	De_Abril
IN0094	4	TrJ	1	DHOLI_BORO
IN0094	4	TrJ	6	GOGO_LEMPUK
IN0094	4	TrJ	6	GOTAK_GATIK
IN0094	4	Ind	1	IR8
IN0094	4	Ind	6	JC120
IN0094	4	TeJ	1	Kaw_Luyoeng
IN0094	4	TeJ	5	Leung_Pratew
IN0094	4	TeJ	6	Maratelli
IN0094	4	TeJ	5	Nep_Hoa_Vang
IN0094	4	TeJ	1	Nipponbare
IN0094	4	Ind	1	Pappaku
IN0094	4	TeJ	6	Sariceltik
IN0094	4	TeJ	5	Som_Cau_70A
IN0094	4	TrJ	2	TREMBESE
IN0017	4	TeJ	6	Aichi_Asahi
IN0017	4	TrJ	4	Azucena
IN0017	4	TrJ	4	Binulawan
IN0017	4	TrJ	4	Canella_De_Ferro
IN0017	4	Ind	5	Chau
IN0017	4	Ind	1	Chiem_Chanh
IN0017	4	Ind	3	Co39
IN0017	4	Ind	1	DA_11
IN0017	4	Ind	5	De_Abril
IN0017	4	TrJ	3	GOGO_LEMPUK
IN0017	4	TrJ	4	GOTAK_GATIK
IN0017	4	Ind	1	IR8
IN0017	4	Ind	1	JC120
IN0017	4	TeJ	3	Kaw_Luyoeng
IN0017	4	TeJ	1	Leung_Pratew
IN0017	4	TeJ	6	Maratelli
IN0017	4	TeJ	6	Nep_Hoa_Vang
IN0017	4	TeJ	5	Nipponbare
IN0017	4	Ind	4	Pappaku
IN0017	4	TeJ	6	Sariceltik
IN0017	4	TeJ	5	Som_Cau_70A
IN0017	4	TrJ	5	TREMBESE
IN0072	4	TeJ	6	Aichi_Asahi
IN0072	4	TrJ	6	Azucena
IN0072	4	TrJ	6	Binulawan
IN0072	4	TrJ	6	Canella_De_Ferro
IN0072	4	Ind	6	Chau
IN0072	4	Ind	1	Chiem_Chanh
IN0072	4	Ind	6	Co39
IN0072	4	Ind	6	DA_11
IN0072	4	Ind	1	De_Abril
IN0072	4	TrJ	5	GOGO_LEMPUK
IN0072	4	TrJ	2	GOTAK_GATIK
IN0072	4	Ind	1	IR8
IN0072	4	Ind	6	JC120
IN0072	4	TeJ	1	Kaw_Luyoeng
IN0072	4	TeJ	2	Leung_Pratew
IN0072	4	TeJ	6	Maratelli
IN0072	4	TeJ	5	Nep_Hoa_Vang
IN0072	4	TeJ	5	Nipponbare
IN0072	4	Ind	1	Pappaku
IN0072	4	TeJ	6	Sariceltik
IN0072	4	TeJ	6	Som_Cau_70A
IN0072	4	TrJ	3	TREMBESE
IN0082	4	TeJ	6	Aichi_Asahi
IN0082	4	TrJ	6	Azucena
IN0082	4	TrJ	2	Binulawan
IN0082	4	TrJ	2	Canella_De_Ferro
IN0082	4	Ind	6	Chau
IN0082	4	Ind	1	Chiem_Chanh
IN0082	4	Ind	4	Co39
IN0082	4	Ind	1	DA_11
IN0082	4	Ind	6	De_Abril
IN0082	4	TrJ	5	GOGO_LEMPUK
IN0082	4	TrJ	1	GOTAK_GATIK
IN0082	4	Ind	6	IR8
IN0082	4	Ind	1	JC120
IN0082	4	TeJ	2	Kaw_Luyoeng
IN0082	4	TeJ	1	Leung_Pratew
IN0082	4	TeJ	6	Maratelli
IN0082	4	TeJ	6	Nep_Hoa_Vang
IN0082	4	TeJ	3	Nipponbare
IN0082	4	Ind	1	Pappaku
IN0082	4	TeJ	6	Sariceltik
IN0082	4	TeJ	6	Som_Cau_70A
IN0082	4	TrJ	1	TREMBESE
IN0094	4	TeJ	6	Aichi_Asahi
IN0094	4	TrJ	6	Azucena
IN0094	4	TrJ	2	Binulawan
IN0094	4	TrJ	2	Canella_De_Ferro
IN0094	4	Ind	6	Chau
IN0094	4	Ind	1	Chiem_Chanh
IN0094	4	Ind	6	Co39
IN0094	4	Ind	6	DA_11
IN0094	4	Ind	1	De_Abril
IN0094	4	TrJ	5	GOGO_LEMPUK
IN0094	4	TrJ	5	GOTAK_GATIK
IN0094	4	Ind	1	IR8
IN0094	4	Ind	6	JC120
IN0094	4	TeJ	1	Kaw_Luyoeng
IN0094	4	TeJ	5	Leung_Pratew
IN0094	4	TeJ	6	Maratelli
IN0094	4	TeJ	6	Nep_Hoa_Vang
IN0094	4	TeJ	5	Nipponbare
IN0094	4	Ind	1	Pappaku
IN0094	4	TeJ	6	Sariceltik
IN0094	4	TeJ	6	Som_Cau_70A
IN0094	4	TrJ	5	TREMBESE
CH0718	4	Aus	2	ARC_10177
CH0718	4	Aro	5	ARC_10497
CH0718	4	Aus	5	BARAN_BORO
CH0718	4	Aro	1	BASMATI_LAMO
CH0718	4	Aus	1	Black_Gora
CH0718	4	Ind	6	Co39
CH0718	4	Aus	1	DA_8
CH0718	4	Aus	1	DHOLI_BORO::IRGC27513-2
CH0718	4	Aro	1	Dom_Zard
CH0718	4	Aus	1	DULAR::IRGC32561-1
CH0718	4	Aro	1	Firooz
CH0718	4	Aus	2	FR_13_A::IRGC6144-C1
CH0718	4	Aro	1	JC_1
CH0718	4	Aus	1	JC_148::IRGC9069-2
CH0718	4	Aus	2	JHONA_26
CH0718	4	Aus	6	Jhona_349
CH0718	4	Aus	1	KALAMKATI
CH0718	4	Aro	1	KAUKKYISAW::IRGC33192-1
CH0718	4	Aro	1	N12
CH0718	4	Aus	1	T_1
CH0718	4	Aus	2	TCHAMPA
CH0718	4	Aus	6	TEPI_BORO
CH0718	4	TeJ	1	Aichi_Asahi
CH0718	4	TrJ	6	Azucena
CH0718	4	TrJ	2	Binulawan
CH0718	4	TrJ	2	Canella_De_Ferro
CH0718	4	Ind	6	Chau
CH0718	4	Ind	1	Chiem_Chanh
CH0718	4	Ind	5	DA_11
CH0718	4	TrJ	2	DHOLI_BORO
CH0718	4	TrJ	2	GOGO_LEMPUK
CH0718	4	TrJ	1	GOTAK_GATIK
CH0718	4	Ind	6	IR8
CH0718	4	Ind	4	JC120
CH0718	4	TeJ	2	Kaw_Luyoeng
CH0718	4	TeJ	2	Leung_Pratew
CH0718	4	TeJ	6	Nep_Hoa_Vang
CH0718	4	TeJ	6	Nipponbare
CH0718	4	TeJ	6	Sariceltik
CH0718	4	TeJ	6	Som_Cau_70A
CH0718	4	TrJ	2	TREMBESE
IN0076	4	Aus	4	ARC_10177
IN0076	4	Aro	6	ARC_10497
IN0076	4	Aus	1	BARAN_BORO
IN0076	4	Aro	1	BASMATI_LAMO
IN0076	4	Aus	1	Black_Gora
IN0076	4	Ind	6	Co39
IN0076	4	Aus	5	DA_8
IN0076	4	Aus	4	DHOLI_BORO::IRGC27513-2
IN0076	4	Aro	1	Dom_Zard
IN0076	4	Aus	1	DULAR::IRGC32561-1
IN0076	4	Aro	1	Firooz
IN0076	4	Aus	6	FR_13_A::IRGC6144-C1
IN0076	4	Aro	6	JC_1
IN0076	4	Aus	6	JC_148::IRGC9069-2
IN0076	4	Aus	6	JHONA_26
IN0076	4	Aus	3	Jhona_349
IN0076	4	Aus	5	KALAMKATI
IN0076	4	Aro	5	KAUKKYISAW::IRGC33192-1
IN0076	4	Aro	1	N12
IN0076	4	Aus	1	T_1
IN0076	4	Aus	6	TCHAMPA
IN0076	4	Aus	6	TEPI_BORO
IN0076	4	TeJ	6	Aichi_Asahi
IN0076	4	TrJ	6	Azucena
IN0076	4	TrJ	6	Binulawan
IN0076	4	TrJ	5	Canella_De_Ferro
IN0076	4	Ind	6	Chau
IN0076	4	Ind	1	Chiem_Chanh
IN0076	4	Ind	1	DA_11
IN0076	4	Ind	3	De_Abril
IN0076	4	TrJ	1	DHOLI_BORO
IN0076	4	TrJ	5	GOGO_LEMPUK
IN0076	4	TrJ	6	GOTAK_GATIK
IN0076	4	Ind	1	IR8
IN0076	4	Ind	6	JC120
IN0076	4	TeJ	2	Kaw_Luyoeng
IN0076	4	TeJ	6	Leung_Pratew
IN0076	4	TeJ	6	Nep_Hoa_Vang
IN0076	4	TeJ	5	Nipponbare
IN0076	4	TeJ	6	Sariceltik
IN0076	4	TeJ	6	Som_Cau_70A
IN0076	4	TrJ	5	TREMBESE
IN0092	4	Aus	4	ARC_10177
IN0092	4	Aro	6	ARC_10497
IN0092	4	Aus	6	BARAN_BORO
IN0092	4	Aro	6	BASMATI_LAMO
IN0092	4	Aus	1	Black_Gora
IN0092	4	Ind	6	Co39
IN0092	4	Aus	4	DA_8
IN0092	4	Aus	6	DHOLI_BORO::IRGC27513-2
IN0092	4	Aro	6	Dom_Zard
IN0092	4	Aus	4	DULAR::IRGC32561-1
IN0092	4	Aro	6	Firooz
IN0092	4	Aus	6	FR_13_A::IRGC6144-C1
IN0092	4	Aro	6	JC_1
IN0092	4	Aus	5	JC_148::IRGC9069-2
IN0092	4	Aus	5	Jhona_349
IN0092	4	Aus	3	KALAMKATI
IN0092	4	Aro	6	KAUKKYISAW::IRGC33192-1
IN0092	4	Aro	1	N12
IN0092	4	Aus	1	T_1
IN0092	4	Aus	6	TCHAMPA
IN0092	4	Aus	6	TEPI_BORO
IN0092	4	TeJ	5	Aichi_Asahi
IN0092	4	TrJ	6	Azucena
IN0092	4	TrJ	1	Binulawan
IN0092	4	TrJ	2	Canella_De_Ferro
IN0092	4	Ind	6	Chau
IN0092	4	Ind	1	Chiem_Chanh
IN0092	4	Ind	4	DA_11
IN0092	4	Ind	5	De_Abril
IN0092	4	TrJ	6	DHOLI_BORO
IN0092	4	TrJ	1	GOGO_LEMPUK
IN0092	4	TrJ	1	GOTAK_GATIK
IN0092	4	Ind	1	IR8
IN0092	4	Ind	6	JC120
IN0092	4	TeJ	2	Kaw_Luyoeng
IN0092	4	TeJ	6	Leung_Pratew
IN0092	4	TeJ	6	Nep_Hoa_Vang
IN0092	4	TeJ	6	Nipponbare
IN0092	4	TeJ	6	Sariceltik
IN0092	4	TeJ	6	Som_Cau_70A
IN0092	4	TrJ	2	TREMBESE
IN0072	4	Aus	1	ARC_10177
IN0072	4	Aro	6	ARC_10497
IN0072	4	Aus	1	BARAN_BORO
IN0072	4	Aro	1	BASMATI_LAMO
IN0072	4	Aus	1	Black_Gora
IN0072	4	Ind	6	Co39
IN0072	4	Aus	1	DA_8
IN0072	4	Aus	2	DHOLI_BORO::IRGC27513-2
IN0072	4	Aro	1	Dom_Zard
IN0072	4	Aus	1	DULAR::IRGC32561-1
IN0072	4	Aro	1	Firooz
IN0072	4	Aus	6	FR_13_A::IRGC6144-C1
IN0072	4	Aro	6	JC_1
IN0072	4	Aus	6	JC_148::IRGC9069-2
IN0072	4	Aus	6	JHONA_26
IN0072	4	Aus	1	Jhona_349
IN0072	4	Aus	1	KALAMKATI
IN0072	4	Aro	1	KAUKKYISAW::IRGC33192-1
IN0072	4	TeJ	6	maratelli
IN0072	4	Aro	1	N12
IN0072	4	Aus	1	T_1
IN0072	4	Aus	6	TCHAMPA
IN0072	4	Aus	6	TEPI_BORO
IN0072	4	TeJ	2	Aichi_Asahi
IN0072	4	TrJ	3	Azucena
IN0072	4	TrJ	5	Binulawan
IN0072	4	TrJ	3	Canella_De_Ferro
IN0072	4	Ind	6	Chau
IN0072	4	Ind	1	Chiem_Chanh
IN0072	4	Ind	6	DA_11
IN0072	4	Ind	2	De_Abril
IN0072	4	TrJ	1	DHOLI_BORO
IN0072	4	TrJ	5	GOGO_LEMPUK
IN0072	4	TrJ	2	GOTAK_GATIK
IN0072	4	Ind	1	IR8
IN0072	4	Ind	6	JC120
IN0072	4	TeJ	2	Kaw_Luyoeng
IN0072	4	TeJ	2	Leung_Pratew
IN0072	4	TeJ	6	Maratelli
IN0072	4	TeJ	6	Nep_Hoa_Vang
IN0072	4	TeJ	4	Nipponbare
IN0072	4	Ind	2	Pappaku
IN0072	4	TeJ	6	Sariceltik
IN0072	4	TeJ	6	Som_Cau_70A
IN0072	4	TrJ	2	TREMBESE
IN0082	4	Aus	3	ARC_10177
IN0082	4	Aro	1	ARC_10497
IN0082	4	Aus	2	BARAN_BORO
IN0082	4	Aro	1	BASMATI_LAMO
IN0082	4	Aus	1	Black_Gora
IN0082	4	Ind	5	Co39
IN0082	4	Aus	1	DA_8
IN0082	4	Aus	2	DHOLI_BORO::IRGC27513-2
IN0082	4	Aro	1	Dom_Zard
IN0082	4	Aus	1	DULAR::IRGC32561-1
IN0082	4	Aro	1	Firooz
IN0082	4	Aus	1	FR_13_A::IRGC6144-C1
IN0082	4	Aro	2	JC_1
IN0082	4	Aus	4	JC_148::IRGC9069-2
IN0082	4	Aus	1	JHONA_26
IN0082	4	Aus	6	Jhona_349
IN0082	4	Aus	6	KALAMKATI
IN0082	4	Aro	2	KAUKKYISAW::IRGC33192-1
IN0082	4	TeJ	6	maratelli
IN0082	4	Aro	2	N12
IN0082	4	Aus	1	T_1
IN0082	4	Aus	2	TCHAMPA
IN0082	4	Aus	4	TEPI_BORO
IN0082	4	TeJ	2	Aichi_Asahi
IN0082	4	TrJ	1	Azucena
IN0082	4	TrJ	2	Binulawan
IN0082	4	TrJ	1	Canella_De_Ferro
IN0082	4	Ind	6	Chau
IN0082	4	Ind	1	Chiem_Chanh
IN0082	4	Ind	1	DA_11
IN0082	4	Ind	4	De_Abril
IN0082	4	TrJ	1	DHOLI_BORO
IN0082	4	TrJ	3	GOGO_LEMPUK
IN0082	4	TrJ	1	GOTAK_GATIK
IN0082	4	Ind	6	IR8
IN0082	4	Ind	2	JC120
IN0082	4	TeJ	1	Kaw_Luyoeng
IN0082	4	TeJ	1	Leung_Pratew
IN0082	4	TeJ	5	Maratelli
IN0082	4	TeJ	3	Nep_Hoa_Vang
IN0082	4	TeJ	1	Nipponbare
IN0082	4	Ind	1	Pappaku
IN0082	4	TeJ	6	Sariceltik
IN0082	4	TeJ	4	Som_Cau_70A
IN0082	4	TrJ	1	TREMBESE
IN0094	4	Aus	1	ARC_10177
IN0094	4	Aro	6	ARC_10497
IN0094	4	Aus	6	BARAN_BORO
IN0094	4	Aro	6	BASMATI_LAMO
IN0094	4	Aus	1	Black_Gora
IN0094	4	Ind	6	Co39
IN0094	4	Aus	2	DA_8
IN0094	4	Aus	2	DHOLI_BORO::IRGC27513-2
IN0094	4	Aro	2	Dom_Zard
IN0094	4	Aus	1	DULAR::IRGC32561-1
IN0094	4	Aro	2	Firooz
IN0094	4	Aus	6	FR_13_A::IRGC6144-C1
IN0094	4	Aro	6	JC_1
IN0094	4	Aus	6	JC_148::IRGC9069-2
IN0094	4	Aus	6	JHONA_26
IN0094	4	Aus	4	Jhona_349
IN0094	4	Aus	1	KALAMKATI
IN0094	4	Aro	4	KAUKKYISAW::IRGC33192-1
IN0094	4	TeJ	6	maratelli
IN0094	4	Aro	1	N12
IN0094	4	Aus	1	T_1
IN0094	4	Aus	6	TCHAMPA
IN0094	4	Aus	5	TEPI_BORO
IN0094	4	TeJ	2	Aichi_Asahi
IN0094	4	TrJ	4	Azucena
IN0094	4	TrJ	2	Binulawan
IN0094	4	TrJ	2	Canella_De_Ferro
IN0094	4	Ind	6	Chau
IN0094	4	Ind	1	Chiem_Chanh
IN0094	4	Ind	2	DA_11
IN0094	4	Ind	2	De_Abril
IN0094	4	TrJ	1	DHOLI_BORO
IN0094	4	TrJ	6	GOGO_LEMPUK
IN0094	4	TrJ	2	GOTAK_GATIK
IN0094	4	Ind	1	IR8
IN0094	4	Ind	6	JC120
IN0094	4	TeJ	3	Kaw_Luyoeng
IN0094	4	TeJ	4	Leung_Pratew
IN0094	4	TeJ	6	Maratelli
IN0094	4	TeJ	6	Nep_Hoa_Vang
IN0094	4	TeJ	3	Nipponbare
IN0094	4	Ind	2	Pappaku
IN0094	4	TeJ	6	Sariceltik
IN0094	4	TeJ	6	Som_Cau_70A
IN0094	4	TrJ	4	TREMBESE
NP0070	4	Aus	6	ARC_10177
NP0070	4	Aro	6	ARC_10497
NP0070	4	Aus	1	BARAN_BORO
NP0070	4	Aro	1	BASMATI_LAMO
NP0070	4	Aus	2	Black_Gora
NP0070	4	Ind	6	Co39
NP0070	4	Aus	6	DA_8
NP0070	4	Aus	1	DHOLI_BORO::IRGC27513-2
NP0070	4	Aro	2	Dom_Zard
NP0070	4	Aus	6	DULAR::IRGC32561-1
NP0070	4	Aro	3	Firooz
NP0070	4	Aus	3	FR_13_A::IRGC6144-C1
NP0070	4	Aro	6	JC_1
NP0070	4	Aus	6	JC_148::IRGC9069-2
NP0070	4	Aus	6	JHONA_26
NP0070	4	Aus	6	Jhona_349
NP0070	4	Aus	6	KALAMKATI
NP0070	4	Aro	6	KAUKKYISAW::IRGC33192-1
NP0070	4	TeJ	6	maratelli
NP0070	4	Aro	3	N12
NP0070	4	Aus	2	T_1
NP0070	4	Aus	6	TCHAMPA
NP0070	4	Aus	5	TEPI_BORO
NP0070	4	TeJ	2	Aichi_Asahi
NP0070	4	TrJ	6	Azucena
NP0070	4	TrJ	2	Binulawan
NP0070	4	TrJ	2	Canella_De_Ferro
NP0070	4	Ind	6	Chau
NP0070	4	Ind	1	Chiem_Chanh
NP0070	4	Ind	1	DA_11
NP0070	4	Ind	6	De_Abril
NP0070	4	TrJ	1	DHOLI_BORO
NP0070	4	TrJ	4	GOGO_LEMPUK
NP0070	4	TrJ	2	GOTAK_GATIK
NP0070	4	Ind	1	IR8
NP0070	4	Ind	2	JC120
NP0070	4	TeJ	2	Kaw_Luyoeng
NP0070	4	TeJ	2	Leung_Pratew
NP0070	4	TeJ	6	Maratelli
NP0070	4	TeJ	3	Nep_Hoa_Vang
NP0070	4	TeJ	3	Nipponbare
NP0070	4	Ind	2	Pappaku
NP0070	4	TeJ	6	Sariceltik
NP0070	4	TeJ	5	Som_Cau_70A
NP0070	4	TrJ	2	TREMBESE
TN0070	4	Aus	6	ARC_10177
TN0070	4	Aro	1	ARC_10497
TN0070	4	Aus	1	BARAN_BORO
TN0070	4	Aro	1	BASMATI_LAMO
TN0070	4	Aus	2	Black_Gora
TN0070	4	Ind	6	Co39
TN0070	4	Aus	2	DA_8
TN0070	4	Aus	3	DHOLI_BORO::IRGC27513-2
TN0070	4	Aro	1	Dom_Zard
TN0070	4	Aus	1	DULAR::IRGC32561-1
TN0070	4	Aro	2	Firooz
TN0070	4	Aus	2	FR_13_A::IRGC6144-C1
TN0070	4	Aro	6	JC_1
TN0070	4	Aus	6	JC_148::IRGC9069-2
TN0070	4	Aus	6	JHONA_26
TN0070	4	Aus	6	Jhona_349
TN0070	4	Aus	5	KALAMKATI
TN0070	4	Aro	2	KAUKKYISAW::IRGC33192-1
TN0070	4	TeJ	6	maratelli
TN0070	4	Aro	2	N12
TN0070	4	Aus	2	T_1
TN0070	4	Aus	6	TCHAMPA
TN0070	4	Aus	6	TEPI_BORO
TN0070	4	TeJ	6	Aichi_Asahi
TN0070	4	TrJ	2	Azucena
TN0070	4	TrJ	2	Binulawan
TN0070	4	TrJ	2	Canella_De_Ferro
TN0070	4	Ind	6	Chau
TN0070	4	Ind	1	Chiem_Chanh
TN0070	4	Ind	1	DA_11
TN0070	4	Ind	6	De_Abril
TN0070	4	TrJ	3	DHOLI_BORO
TN0070	4	TrJ	4	GOGO_LEMPUK
TN0070	4	TrJ	4	GOTAK_GATIK
TN0070	4	Ind	1	IR8
TN0070	4	Ind	2	JC120
TN0070	4	TeJ	5	Kaw_Luyoeng
TN0070	4	TeJ	1	Leung_Pratew
TN0070	4	TeJ	6	Maratelli
TN0070	4	TeJ	6	Nep_Hoa_Vang
TN0070	4	TeJ	2	Nipponbare
TN0070	4	Ind	6	Pappaku
TN0070	4	TeJ	6	Sariceltik
TN0070	4	TeJ	5	Som_Cau_70A
TN0070	4	TrJ	5	TREMBESE
US0032	4	Aus	3	ARC_10177
US0032	4	Aro	2	ARC_10497
US0032	4	Aus	2	BARAN_BORO
US0032	4	Aro	2	BASMATI_LAMO
US0032	4	Aus	2	Black_Gora
US0032	4	Ind	6	Co39
US0032	4	Aus	2	DA_8
US0032	4	Aus	2	DHOLI_BORO::IRGC27513-2
US0032	4	Aro	1	Dom_Zard
US0032	4	Aus	1	DULAR::IRGC32561-1
US0032	4	Aro	1	Firooz
US0032	4	Aus	1	FR_13_A::IRGC6144-C1
US0032	4	Aro	6	JC_1
US0032	4	Aus	1	JC_148::IRGC9069-2
US0032	4	Aus	6	JHONA_26
US0032	4	Aus	6	Jhona_349
US0032	4	Aus	6	KALAMKATI
US0032	4	Aro	6	KAUKKYISAW::IRGC33192-1
US0032	4	TeJ	1	maratelli
US0032	4	Aro	6	N12
US0032	4	Aus	2	T_1
US0032	4	Aus	6	TCHAMPA
US0032	4	Aus	6	TEPI_BORO
US0032	4	TeJ	1	Aichi_Asahi
US0032	4	TrJ	4	Azucena
US0032	4	TrJ	1	Binulawan
US0032	4	TrJ	2	Canella_De_Ferro
US0032	4	Ind	6	Chau
US0032	4	Ind	1	Chiem_Chanh
US0032	4	Ind	2	DA_11
US0032	4	Ind	6	De_Abril
US0032	4	TrJ	2	DHOLI_BORO
US0032	4	TrJ	4	GOGO_LEMPUK
US0032	4	TrJ	1	GOTAK_GATIK
US0032	4	Ind	1	IR8
US0032	4	Ind	3	JC120
US0032	4	TeJ	1	Kaw_Luyoeng
US0032	4	TeJ	2	Leung_Pratew
US0032	4	TeJ	1	Maratelli
US0032	4	TeJ	6	Nep_Hoa_Vang
US0032	4	TeJ	5	Nipponbare
US0032	4	Ind	4	Pappaku
US0032	4	TeJ	6	Sariceltik
US0032	4	TeJ	5	Som_Cau_70A
US0032	4	TrJ	1	TREMBESE
IN0076	4	Aro	3	ARC_10497
IN0076	4	Aus	2	BARAN_BORO
IN0076	4	Aro	1	BASMATI_LAMO
IN0076	4	Aus	2	Black_Gora
IN0076	4	Ind	6	Co39
IN0076	4	Aus	1	DA_8
IN0076	4	Aus	1	DHOLI_BORO::IRGC27513-2
IN0076	4	Aro	1	Dom_Zard
IN0076	4	Aus	1	DULAR::IRGC32561-1
IN0076	4	Aro	1	Firooz
IN0076	4	Aus	6	FR_13_A::IRGC6144-C1
IN0076	4	Aro	5	JC_1
IN0076	4	Aus	6	JC_148::IRGC9069-2
IN0076	4	Aus	6	JHONA_26
IN0076	4	Aus	1	Jhona_349
IN0076	4	Aus	1	KALAMKATI
IN0076	4	Aro	1	KAUKKYISAW::IRGC33192-1
IN0076	4	TeJ	6	maratelli
IN0076	4	Aro	1	N12
IN0076	4	Aus	1	T_1
IN0076	4	Aus	6	TCHAMPA
IN0076	4	Aus	5	TEPI_BORO
IN0076	4	TeJ	5	Aichi_Asahi
IN0076	4	TrJ	6	Azucena
IN0076	4	TrJ	6	Binulawan
IN0076	4	TrJ	6	Canella_De_Ferro
IN0076	4	Ind	6	Chau
IN0076	4	Ind	1	Chiem_Chanh
IN0076	4	Ind	6	DA_11
IN0076	4	Ind	2	De_Abril
IN0076	4	TrJ	1	DHOLI_BORO
IN0076	4	TrJ	6	GOGO_LEMPUK
IN0076	4	TrJ	2	GOTAK_GATIK
IN0076	4	Ind	1	IR8
IN0076	4	Ind	6	JC120
IN0076	4	TeJ	1	Kaw_Luyoeng
IN0076	4	TeJ	5	Leung_Pratew
IN0076	4	TeJ	6	Maratelli
IN0076	4	TeJ	6	Nep_Hoa_Vang
IN0076	4	TeJ	5	Nipponbare
IN0076	4	Ind	1	Pappaku
IN0076	4	TeJ	6	Sariceltik
IN0076	4	TeJ	6	Som_Cau_70A
IN0076	4	TrJ	6	TREMBESE
IN0092	4	Aus	1	ARC_10177
IN0092	4	Aro	6	ARC_10497
IN0092	4	Aus	5	BARAN_BORO
IN0092	4	Aro	3	BASMATI_LAMO
IN0092	4	Aus	1	Black_Gora
IN0092	4	Ind	6	Co39
IN0092	4	Aus	1	DA_8
IN0092	4	Aus	1	DHOLI_BORO::IRGC27513-2
IN0092	4	Aro	1	Dom_Zard
IN0092	4	Aus	1	DULAR::IRGC32561-1
IN0092	4	Aro	1	Firooz
IN0092	4	Aus	1	FR_13_A::IRGC6144-C1
IN0092	4	Aro	5	JC_1
IN0092	4	Aus	1	JC_148::IRGC9069-2
IN0092	4	Aus	6	JHONA_26
IN0092	4	Aus	1	Jhona_349
IN0092	4	Aus	1	KALAMKATI
IN0092	4	Aro	1	KAUKKYISAW::IRGC33192-1
IN0092	4	TeJ	1	maratelli
IN0092	4	Aro	1	N12
IN0092	4	Aus	1	T_1
IN0092	4	Aus	6	TCHAMPA
IN0092	4	Aus	4	TEPI_BORO
IN0092	4	TeJ	1	Aichi_Asahi
IN0092	4	TrJ	6	Azucena
IN0092	4	TrJ	1	Binulawan
IN0092	4	TrJ	2	Canella_De_Ferro
IN0092	4	Ind	6	Chau
IN0092	4	Ind	1	Chiem_Chanh
IN0092	4	Ind	6	DA_11
IN0092	4	Ind	2	De_Abril
IN0092	4	TrJ	2	DHOLI_BORO
IN0092	4	TrJ	2	GOGO_LEMPUK
IN0092	4	TrJ	1	GOTAK_GATIK
IN0092	4	Ind	1	IR8
IN0092	4	Ind	6	JC120
IN0092	4	TeJ	1	Kaw_Luyoeng
IN0092	4	TeJ	5	Leung_Pratew
IN0092	4	TeJ	1	Maratelli
IN0092	4	TeJ	6	Nep_Hoa_Vang
IN0092	4	TeJ	6	Nipponbare
IN0092	4	Ind	1	Pappaku
IN0092	4	TeJ	6	Sariceltik
IN0092	4	TeJ	6	Som_Cau_70A
IN0092	4	TrJ	1	TREMBESE
CH0718	4	Aus	6	ARC_10177
CH0718	4	Aro	2	ARC_10497
CH0718	4	Aus	6	BARAN_BORO
CH0718	4	Aro	1	BASMATI_LAMO
CH0718	4	Aus	1	Black_Gora
CH0718	4	Ind	6	Co39
CH0718	4	Aus	3	DA_8
CH0718	4	Aus	2	DHOLI_BORO::IRGC27513-2
CH0718	4	Aro	1	Dom_Zard
CH0718	4	Aus	1	DULAR::IRGC32561-1
CH0718	4	Aro	1	Firooz
CH0718	4	Aus	2	FR_13_A::IRGC6144-C1
CH0718	4	Aro	1	JC_1
CH0718	4	Aus	1	JC_148::IRGC9069-2
CH0718	4	Aus	6	JHONA_26
CH0718	4	Aus	6	Jhona_349
CH0718	4	Aus	1	KALAMKATI
CH0718	4	Aro	6	KAUKKYISAW::IRGC33192-1
CH0718	4	TeJ	6	maratelli
CH0718	4	Aro	2	N12
CH0718	4	Aus	2	T_1
CH0718	4	Aus	2	TCHAMPA
CH0718	4	Aus	6	TEPI_BORO
CH0718	4	TeJ	1	Aichi_Asahi
CH0718	4	TrJ	6	Azucena
CH0718	4	TrJ	2	Binulawan
CH0718	4	TrJ	2	Canella_De_Ferro
CH0718	4	Ind	6	Chau
CH0718	4	Ind	2	Chiem_Chanh
CH0718	4	Ind	6	DA_11
CH0718	4	Ind	6	De_Abril
CH0718	4	TrJ	3	DHOLI_BORO
CH0718	4	TrJ	6	GOGO_LEMPUK
CH0718	4	Ind	6	IR8
CH0718	4	Ind	4	JC120
CH0718	4	TeJ	2	Kaw_Luyoeng
CH0718	4	TeJ	2	Leung_Pratew
CH0718	4	TeJ	6	Maratelli
CH0718	4	TeJ	6	Nep_Hoa_Vang
CH0718	4	TeJ	6	Nipponbare
CH0718	4	Ind	2	Pappaku
CH0718	4	TeJ	6	Sariceltik
CH0718	4	TrJ	1	TREMBESE
NP0070	4	Aus	6	ARC_10177
NP0070	4	Aro	6	ARC_10497
NP0070	4	Aus	1	BARAN_BORO
NP0070	4	Aro	1	BASMATI_LAMO
NP0070	4	Aus	6	Black_Gora
NP0070	4	Ind	6	Co39
NP0070	4	Aus	6	DA_8
NP0070	4	Aus	6	DHOLI_BORO::IRGC27513-2
NP0070	4	Aro	3	Dom_Zard
NP0070	4	Aus	6	DULAR::IRGC32561-1
NP0070	4	Aro	6	Firooz
NP0070	4	Aus	3	FR_13_A::IRGC6144-C1
NP0070	4	Aro	6	JC_1
NP0070	4	Aus	6	JC_148::IRGC9069-2
NP0070	4	Aus	6	JHONA_26
NP0070	4	Aus	6	Jhona_349
NP0070	4	Aus	6	KALAMKATI
NP0070	4	Aro	6	KAUKKYISAW::IRGC33192-1
NP0070	4	TeJ	6	maratelli
NP0070	4	Aro	6	N12
NP0070	4	Aus	2	T_1
NP0070	4	Aus	6	TCHAMPA
NP0070	4	Aus	6	TEPI_BORO
NP0070	4	TeJ	6	Aichi_Asahi
NP0070	4	TrJ	6	Azucena
NP0070	4	TrJ	2	Binulawan
NP0070	4	TrJ	2	Canella_De_Ferro
NP0070	4	Ind	6	Chau
NP0070	4	Ind	1	Chiem_Chanh
NP0070	4	Ind	3	DA_11
NP0070	4	Ind	6	De_Abril
NP0070	4	TrJ	2	DHOLI_BORO
NP0070	4	TrJ	6	GOGO_LEMPUK
NP0070	4	Ind	1	IR8
NP0070	4	Ind	4	JC120
NP0070	4	TeJ	5	Kaw_Luyoeng
NP0070	4	TeJ	1	Leung_Pratew
NP0070	4	TeJ	6	Maratelli
NP0070	4	TeJ	6	Nep_Hoa_Vang
NP0070	4	TeJ	6	Nipponbare
NP0070	4	Ind	6	Pappaku
NP0070	4	TeJ	6	Sariceltik
NP0070	4	TrJ	6	TREMBESE
TN0070	4	Aus	6	ARC_10177
TN0070	4	Aro	3	ARC_10497
TN0070	4	Aus	5	BARAN_BORO
TN0070	4	Aro	1	BASMATI_LAMO
TN0070	4	Aus	6	Black_Gora
TN0070	4	Ind	6	Co39
TN0070	4	Aus	6	DA_8
TN0070	4	Aus	6	DHOLI_BORO::IRGC27513-2
TN0070	4	Aro	2	Dom_Zard
TN0070	4	Aus	1	DULAR::IRGC32561-1
TN0070	4	Aro	2	Firooz
TN0070	4	Aus	2	FR_13_A::IRGC6144-C1
TN0070	4	Aro	6	JC_1
TN0070	4	Aus	6	JC_148::IRGC9069-2
TN0070	4	Aus	6	JHONA_26
TN0070	4	Aus	6	Jhona_349
TN0070	4	Aus	5	KALAMKATI
TN0070	4	Aro	6	KAUKKYISAW::IRGC33192-1
TN0070	4	TeJ	6	maratelli
TN0070	4	Aro	5	N12
TN0070	4	Aus	6	T_1
TN0070	4	Aus	6	TCHAMPA
TN0070	4	Aus	6	TEPI_BORO
TN0070	4	TeJ	6	Aichi_Asahi
TN0070	4	TrJ	6	Azucena
TN0070	4	TrJ	6	Binulawan
TN0070	4	TrJ	5	Canella_De_Ferro
TN0070	4	Ind	6	Chau
TN0070	4	Ind	1	Chiem_Chanh
TN0070	4	Ind	1	DA_11
TN0070	4	Ind	6	De_Abril
TN0070	4	TrJ	6	DHOLI_BORO
TN0070	4	TrJ	6	GOGO_LEMPUK
TN0070	4	TrJ	6	GOTAK_GATIK
TN0070	4	Ind	4	IR8
TN0070	4	Ind	2	JC120
TN0070	4	TeJ	6	Kaw_Luyoeng
TN0070	4	TeJ	2	Leung_Pratew
TN0070	4	TeJ	6	Maratelli
TN0070	4	TeJ	6	Nep_Hoa_Vang
TN0070	4	TeJ	6	Nipponbare
TN0070	4	Ind	6	Pappaku
TN0070	4	TeJ	6	Sariceltik
TN0070	4	TrJ	6	TREMBESE
US0032	4	Aus	6	ARC_10177
US0032	4	Aro	2	ARC_10497
US0032	4	Aus	6	BARAN_BORO
US0032	4	Aro	6	BASMATI_LAMO
US0032	4	Aus	6	Black_Gora
US0032	4	Ind	6	Co39
US0032	4	Aus	6	DA_8
US0032	4	Aus	6	DHOLI_BORO::IRGC27513-2
US0032	4	Aro	2	Dom_Zard
US0032	4	Aus	2	DULAR::IRGC32561-1
US0032	4	Aro	2	Firooz
US0032	4	Aus	1	FR_13_A::IRGC6144-C1
US0032	4	Aro	6	JC_1
US0032	4	Aus	1	JC_148::IRGC9069-2
US0032	4	Aus	6	JHONA_26
US0032	4	Aus	6	Jhona_349
US0032	4	Aus	6	KALAMKATI
US0032	4	Aro	6	KAUKKYISAW::IRGC33192-1
US0032	4	TeJ	1	maratelli
US0032	4	Aro	6	N12
US0032	4	Aus	2	T_1
US0032	4	Aus	6	TCHAMPA
US0032	4	Aus	6	TEPI_BORO
US0032	4	TeJ	1	Aichi_Asahi
US0032	4	TrJ	6	Azucena
US0032	4	TrJ	1	Binulawan
US0032	4	TrJ	2	Canella_De_Ferro
US0032	4	Ind	6	Chau
US0032	4	Ind	2	Chiem_Chanh
US0032	4	Ind	5	DA_11
US0032	4	Ind	6	De_Abril
US0032	4	TrJ	6	DHOLI_BORO
US0032	4	TrJ	4	GOGO_LEMPUK
US0032	4	TrJ	1	GOTAK_GATIK
US0032	4	Ind	1	IR8
US0032	4	Ind	3	JC120
US0032	4	TeJ	2	Kaw_Luyoeng
US0032	4	TeJ	2	Leung_Pratew
US0032	4	TeJ	1	Maratelli
US0032	4	TeJ	6	Nep_Hoa_Vang
US0032	4	TeJ	6	Nipponbare
US0032	4	Ind	6	Pappaku
US0032	4	TeJ	6	Sariceltik
US0032	4	TrJ	1	TREMBESE
CH0718	4	Aus	6	ARC_10177
CH0718	4	Aro	1	ARC_10497
CH0718	4	Aus	6	BARAN_BORO
CH0718	4	Aro	1	BASMATI_LAMO
CH0718	4	Aus	1	Black_Gora
CH0718	4	Ind	6	Co39
CH0718	4	Aus	1	DA_8
CH0718	4	Aus	1	DHOLI_BORO::IRGC27513-2
CH0718	4	Aro	1	Dom_Zard
CH0718	4	Aus	1	DULAR::IRGC32561-1
CH0718	4	Aro	2	Firooz
CH0718	4	Aus	2	FR_13_A::IRGC6144-C1
CH0718	4	Aro	1	JC_1
CH0718	4	Aus	2	JC_148::IRGC9069-2
CH0718	4	Aus	2	JHONA_26
CH0718	4	Aus	6	Jhona_349
CH0718	4	Aus	2	KALAMKATI
CH0718	4	Aro	6	KAUKKYISAW::IRGC33192-1
CH0718	4	TeJ	6	maratelli
CH0718	4	Aro	2	N12
CH0718	4	Aus	2	T_1
CH0718	4	Aus	4	TCHAMPA
CH0718	4	Aus	6	TEPI_BORO
CH0718	4	TeJ	1	Aichi_Asahi
CH0718	4	TrJ	6	Azucena
CH0718	4	TrJ	1	Binulawan
CH0718	4	TrJ	2	Canella_De_Ferro
CH0718	4	Ind	6	Chau
CH0718	4	Ind	2	Chiem_Chanh
CH0718	4	Ind	5	DA_11
CH0718	4	Ind	6	De_Abril
CH0718	4	TrJ	2	DHOLI_BORO
CH0718	4	TrJ	6	GOGO_LEMPUK
CH0718	4	TrJ	1	GOTAK_GATIK
CH0718	4	Ind	6	IR8
CH0718	4	Ind	5	JC120
CH0718	4	TeJ	2	Kaw_Luyoeng
CH0718	4	TeJ	2	Leung_Pratew
CH0718	4	TeJ	6	Maratelli
CH0718	4	TeJ	6	Nep_Hoa_Vang
CH0718	4	TeJ	6	Nipponbare
CH0718	4	Ind	2	Pappaku
CH0718	4	TeJ	6	Sariceltik
CH0718	4	TeJ	6	Som_Cau_70A
CH0718	4	TrJ	2	TREMBESE
IN0092	4	Aus	4	ARC_10177
IN0092	4	Aro	6	ARC_10497
IN0092	4	Aus	6	BARAN_BORO
IN0092	4	Aro	6	BASMATI_LAMO
IN0092	4	Aus	1	Black_Gora
IN0092	4	Ind	6	Co39
IN0092	4	Aus	2	DA_8
IN0092	4	Aus	2	DHOLI_BORO::IRGC27513-2
IN0092	4	Aro	2	Dom_Zard
IN0092	4	Aus	1	DULAR::IRGC32561-1
IN0092	4	Aro	6	Firooz
IN0092	4	Aus	1	FR_13_A::IRGC6144-C1
IN0092	4	Aro	6	JC_1
IN0092	4	Aus	1	JC_148::IRGC9069-2
IN0092	4	Aus	6	JHONA_26
IN0092	4	Aus	3	Jhona_349
IN0092	4	Aus	2	KALAMKATI
IN0092	4	Aro	2	KAUKKYISAW::IRGC33192-1
IN0092	4	TeJ	6	maratelli
IN0092	4	Aro	1	N12
IN0092	4	Aus	1	T_1
IN0092	4	Aus	6	TCHAMPA
IN0092	4	Aus	6	TEPI_BORO
IN0092	4	TeJ	1	Aichi_Asahi
IN0092	4	TrJ	6	Azucena
IN0092	4	TrJ	1	Binulawan
IN0092	4	TrJ	2	Canella_De_Ferro
IN0092	4	Ind	6	Chau
IN0092	4	Ind	2	Chiem_Chanh
IN0092	4	Ind	6	DA_11
IN0092	4	Ind	3	De_Abril
IN0092	4	TrJ	2	DHOLI_BORO
IN0092	4	TrJ	6	GOGO_LEMPUK
IN0092	4	TrJ	2	GOTAK_GATIK
IN0092	4	Ind	1	IR8
IN0092	4	Ind	6	JC120
IN0092	4	TeJ	1	Kaw_Luyoeng
IN0092	4	TeJ	6	Leung_Pratew
IN0092	4	TeJ	6	Maratelli
IN0092	4	TeJ	6	Nep_Hoa_Vang
IN0092	4	TeJ	6	Nipponbare
IN0092	4	Ind	3	Pappaku
IN0092	4	TeJ	6	Sariceltik
IN0092	4	TeJ	6	Som_Cau_70A
IN0092	4	TrJ	2	TREMBESE
IN0076	4	Aus	1	ARC_10177
IN0076	4	Aro	6	ARC_10497
IN0076	4	Aus	2	BARAN_BORO
IN0076	4	Aro	1	BASMATI_LAMO
IN0076	4	Aus	1	Black_Gora
IN0076	4	Ind	6	Co39
IN0076	4	Aus	4	DA_8
IN0076	4	Aus	1	DHOLI_BORO::IRGC27513-2
IN0076	4	Aro	1	Dom_Zard
IN0076	4	Aus	1	DULAR::IRGC32561-1
IN0076	4	Aro	2	Firooz
IN0076	4	Aus	6	FR_13_A::IRGC6144-C1
IN0076	4	Aro	5	JC_1
IN0076	4	Aus	6	JC_148::IRGC9069-2
IN0076	4	Aus	6	JHONA_26
IN0076	4	Aus	2	Jhona_349
IN0076	4	Aus	1	KALAMKATI
IN0076	4	Aro	1	KAUKKYISAW::IRGC33192-1
IN0076	4	TeJ	6	maratelli
IN0076	4	Aro	1	N12
IN0076	4	Aus	1	T_1
IN0076	4	Aus	6	TCHAMPA
IN0076	4	Aus	6	TEPI_BORO
IN0076	4	TeJ	6	Aichi_Asahi
IN0076	4	TrJ	6	Azucena
IN0076	4	TrJ	6	Binulawan
IN0076	4	TrJ	6	Canella_De_Ferro
IN0076	4	Ind	6	Chau
IN0076	4	Ind	1	Chiem_Chanh
IN0076	4	Ind	6	DA_11
IN0076	4	Ind	3	De_Abril
IN0076	4	TrJ	3	DHOLI_BORO
IN0076	4	TrJ	6	GOGO_LEMPUK
IN0076	4	TrJ	6	GOTAK_GATIK
IN0076	4	Ind	1	IR8
IN0076	4	Ind	6	JC120
IN0076	4	TeJ	2	Kaw_Luyoeng
IN0076	4	TeJ	6	Leung_Pratew
IN0076	4	TeJ	6	Maratelli
IN0076	4	TeJ	6	Nep_Hoa_Vang
IN0076	4	TeJ	6	Nipponbare
IN0076	4	Ind	2	Pappaku
IN0076	4	TeJ	6	Sariceltik
IN0076	4	TeJ	6	Som_Cau_70A
IN0076	4	TrJ	6	TREMBESE
NP0070	4	Aus	6	ARC_10177
NP0070	4	Aro	6	ARC_10497
NP0070	4	Aus	1	BARAN_BORO
NP0070	4	Aro	1	BASMATI_LAMO
NP0070	4	Aus	6	Black_Gora
NP0070	4	Ind	6	Co39
NP0070	4	Aus	6	DA_8
NP0070	4	Aus	2	DHOLI_BORO::IRGC27513-2
NP0070	4	Aro	3	Dom_Zard
NP0070	4	Aus	6	DULAR::IRGC32561-1
NP0070	4	Aro	3	Firooz
NP0070	4	Aus	4	FR_13_A::IRGC6144-C1
NP0070	4	Aro	6	JC_1
NP0070	4	Aus	6	JC_148::IRGC9069-2
NP0070	4	Aus	6	JHONA_26
NP0070	4	Aus	6	Jhona_349
NP0070	4	Aus	6	KALAMKATI
NP0070	4	Aro	6	KAUKKYISAW::IRGC33192-1
NP0070	4	Aro	5	N12
NP0070	4	Aus	3	T_1
NP0070	4	Aus	6	TCHAMPA
NP0070	4	Aus	6	TEPI_BORO
NP0070	4	TeJ	5	Aichi_Asahi
NP0070	4	TrJ	6	Azucena
NP0070	4	TrJ	2	Binulawan
NP0070	4	TrJ	3	Canella_De_Ferro
NP0070	4	Ind	6	Chau
NP0070	4	Ind	1	Chiem_Chanh
NP0070	4	Ind	3	DA_11
NP0070	4	Ind	6	De_Abril
NP0070	4	TrJ	3	DHOLI_BORO
NP0070	4	TrJ	6	GOGO_LEMPUK
NP0070	4	TrJ	6	GOTAK_GATIK
NP0070	4	Ind	1	IR8
NP0070	4	Ind	4	JC120
NP0070	4	TeJ	6	Kaw_Luyoeng
NP0070	4	TeJ	2	Leung_Pratew
NP0070	4	TeJ	6	Maratelli
NP0070	4	TeJ	5	Nep_Hoa_Vang
NP0070	4	TeJ	6	Nipponbare
NP0070	4	Ind	6	Pappaku
NP0070	4	TeJ	6	Sariceltik
NP0070	4	TeJ	6	Som_Cau_70A
NP0070	4	TrJ	4	TREMBESE
US0032	4	Aus	4	ARC_10177
US0032	4	Aro	2	ARC_10497
US0032	4	Aus	6	BARAN_BORO
US0032	4	Aro	3	BASMATI_LAMO
US0032	4	Aus	2	Black_Gora
US0032	4	Ind	6	Co39
US0032	4	Aus	3	DA_8
US0032	4	Aus	6	DHOLI_BORO::IRGC27513-2
US0032	4	Aro	2	Dom_Zard
US0032	4	Aus	1	DULAR::IRGC32561-1
US0032	4	Aro	2	Firooz
US0032	4	Aus	1	FR_13_A::IRGC6144-C1
US0032	4	Aro	6	JC_1
US0032	4	Aus	1	JC_148::IRGC9069-2
US0032	4	Aus	6	JHONA_26
US0032	4	Aus	6	Jhona_349
US0032	4	Aus	6	KALAMKATI
US0032	4	Aro	6	KAUKKYISAW::IRGC33192-1
US0032	4	Aro	6	N12
US0032	4	Aus	1	T_1
US0032	4	Aus	6	TCHAMPA
US0032	4	Aus	6	TEPI_BORO
US0032	4	TeJ	1	Aichi_Asahi
US0032	4	TrJ	6	Azucena
US0032	4	TrJ	1	Binulawan
US0032	4	TrJ	2	Canella_De_Ferro
US0032	4	Ind	6	Chau
US0032	4	Ind	5	Chiem_Chanh
US0032	4	Ind	5	DA_11
US0032	4	Ind	6	De_Abril
US0032	4	TrJ	6	DHOLI_BORO
US0032	4	TrJ	1	GOGO_LEMPUK
US0032	4	TrJ	1	GOTAK_GATIK
US0032	4	Ind	1	IR8
US0032	4	Ind	4	JC120
US0032	4	TeJ	2	Kaw_Luyoeng
US0032	4	TeJ	2	Leung_Pratew
US0032	4	TeJ	1	Maratelli
US0032	4	TeJ	6	Nep_Hoa_Vang
US0032	4	TeJ	3	Nipponbare
US0032	4	Ind	5	Pappaku
US0032	4	TeJ	6	Sariceltik
US0032	4	TeJ	6	Som_Cau_70A
US0032	4	TrJ	1	TREMBESE
TN0070	4	Aus	6	ARC_10177
TN0070	4	Aro	1	ARC_10497
TN0070	4	Aus	1	BARAN_BORO
TN0070	4	Aro	3	BASMATI_LAMO
TN0070	4	Aus	3	Black_Gora
TN0070	4	Ind	6	Co39
TN0070	4	Aus	5	DA_8
TN0070	4	Aus	6	DHOLI_BORO::IRGC27513-2
TN0070	4	Aro	1	Dom_Zard
TN0070	4	Aus	1	DULAR::IRGC32561-1
TN0070	4	Aro	1	Firooz
TN0070	4	Aus	2	FR_13_A::IRGC6144-C1
TN0070	4	Aro	6	JC_1
TN0070	4	Aus	6	JC_148::IRGC9069-2
TN0070	4	Aus	6	JHONA_26
TN0070	4	Aus	6	Jhona_349
TN0070	4	Aus	5	KALAMKATI
TN0070	4	Aro	6	KAUKKYISAW::IRGC33192-1
TN0070	4	Aro	4	N12
TN0070	4	Aus	4	T_1
TN0070	4	Aus	6	TCHAMPA
TN0070	4	Aus	6	TEPI_BORO
IN0017	4	Aus	4	ARC_10177
IN0017	4	Aro	6	ARC_10497
IN0017	4	Aus	6	BARAN_BORO
IN0017	4	Aro	1	BASMATI_LAMO
IN0017	4	Aus	6	Black_Gora
IN0017	4	Ind	5	Co39
IN0017	4	Aus	1	DA_8
IN0017	4	Aus	6	DHOLI_BORO::IRGC27513-2
IN0017	4	Aro	1	Dom_Zard
IN0017	4	Aus	1	DULAR::IRGC32561-1
IN0017	4	Aro	3	Firooz
IN0017	4	Aus	2	FR_13_A::IRGC6144-C1
IN0017	4	Aro	6	JC_1
IN0017	4	Aus	6	JC_148::IRGC9069-2
IN0017	4	Aus	6	JHONA_26
IN0017	4	Aus	6	Jhona_349
IN0017	4	Aus	6	KALAMKATI
IN0017	4	Aro	6	KAUKKYISAW::IRGC33192-1
IN0017	4	Aro	6	N12
IN0017	4	Aus	2	T_1
IN0017	4	Aus	6	TCHAMPA
IN0017	4	Aus	6	TEPI_BORO
IN0017	4	TeJ	6	maratelli
IN0072	4	Aus	1	ARC_10177
IN0072	4	Aro	1	ARC_10497
IN0072	4	Aus	1	BARAN_BORO
IN0072	4	Aro	1	BASMATI_LAMO
IN0072	4	Aus	1	Black_Gora
IN0072	4	Ind	6	Co39
IN0072	4	Aus	1	DA_8
IN0072	4	Aus	1	DHOLI_BORO::IRGC27513-2
IN0072	4	Aro	2	Dom_Zard
IN0072	4	Aus	1	DULAR::IRGC32561-1
IN0072	4	Aro	1	Firooz
IN0072	4	Aus	6	FR_13_A::IRGC6144-C1
IN0072	4	Aro	6	JC_1
IN0072	4	Aus	6	JC_148::IRGC9069-2
IN0072	4	Aus	2	Jhona_349
IN0072	4	Aus	1	KALAMKATI
IN0072	4	Aro	1	KAUKKYISAW::IRGC33192-1
IN0072	4	Aro	1	N12
IN0072	4	Aus	1	T_1
IN0072	4	Aus	6	TCHAMPA
IN0072	4	Aus	6	TEPI_BORO
IN0072	4	TeJ	6	maratelli
IN0082	4	Aus	1	ARC_10177
IN0082	4	Aro	1	ARC_10497
IN0082	4	Aus	1	BARAN_BORO
IN0082	4	Aro	1	BASMATI_LAMO
IN0082	4	Aus	1	Black_Gora
IN0082	4	Ind	5	Co39
IN0082	4	Aus	1	DA_8
IN0082	4	Aus	1	DHOLI_BORO::IRGC27513-2
IN0082	4	Aro	1	Dom_Zard
IN0082	4	Aus	1	DULAR::IRGC32561-1
IN0082	4	Aro	1	Firooz
IN0082	4	Aus	1	FR_13_A::IRGC6144-C1
IN0082	4	Aro	1	JC_1
IN0082	4	Aus	1	JC_148::IRGC9069-2
IN0082	4	Aus	1	JHONA_26
IN0082	4	Aus	1	Jhona_349
IN0082	4	Aus	1	KALAMKATI
IN0082	4	Aro	1	KAUKKYISAW::IRGC33192-1
IN0082	4	Aro	1	N12
IN0082	4	Aus	1	T_1
IN0082	4	Aus	1	TCHAMPA
IN0082	4	Aus	1	TEPI_BORO
IN0082	4	TeJ	1	maratelli
IN0094	4	Aus	1	ARC_10177
IN0094	4	Aro	6	ARC_10497
IN0094	4	Aus	6	BARAN_BORO
IN0094	4	Aro	6	BASMATI_LAMO
IN0094	4	Aus	2	Black_Gora
IN0094	4	Ind	6	Co39
IN0094	4	Aus	2	DA_8
IN0094	4	Aus	2	DHOLI_BORO::IRGC27513-2
IN0094	4	Aro	2	Dom_Zard
IN0094	4	Aus	1	DULAR::IRGC32561-1
IN0094	4	Aro	5	Firooz
IN0094	4	Aus	6	FR_13_A::IRGC6144-C1
IN0094	4	Aro	6	JC_1
IN0094	4	Aus	6	JC_148::IRGC9069-2
IN0094	4	Aus	6	JHONA_26
IN0094	4	Aus	1	Jhona_349
IN0094	4	Aus	1	KALAMKATI
IN0094	4	Aro	1	KAUKKYISAW::IRGC33192-1
IN0094	4	Aro	1	N12
IN0094	4	Aus	1	T_1
IN0094	4	Aus	6	TCHAMPA
IN0094	4	Aus	4	TEPI_BORO
IN0094	4	TeJ	6	maratelli
IN0017	4	Aus	6	ARC_10177
IN0017	4	Aro	1	ARC_10497
IN0017	4	Aus	5	BARAN_BORO
IN0017	4	Aro	1	BASMATI_LAMO
IN0017	4	Aus	5	Black_Gora
IN0017	4	Ind	5	Co39
IN0017	4	Aus	2	DA_8
IN0017	4	Aus	6	DHOLI_BORO::IRGC27513-2
IN0017	4	Aro	1	Dom_Zard
IN0017	4	Aus	1	DULAR::IRGC32561-1
IN0017	4	Aro	1	Firooz
IN0017	4	Aus	2	FR_13_A::IRGC6144-C1
IN0017	4	Aro	6	JC_1
IN0017	4	Aus	6	JC_148::IRGC9069-2
IN0017	4	Aus	5	JHONA_26
IN0017	4	Aus	6	Jhona_349
IN0017	4	Aus	6	KALAMKATI
IN0017	4	Aro	5	KAUKKYISAW::IRGC33192-1
IN0017	4	Aro	6	N12
IN0017	4	Aus	2	T_1
IN0017	4	Aus	6	TCHAMPA
IN0017	4	Aus	5	TEPI_BORO
IN0017	4	TeJ	6	maratelli
IN0072	4	Aus	2	ARC_10177
IN0072	4	Aro	6	ARC_10497
IN0072	4	Aus	1	BARAN_BORO
IN0072	4	Aro	1	BASMATI_LAMO
IN0072	4	Aus	1	Black_Gora
IN0072	4	Ind	6	Co39
IN0072	4	Aus	1	DA_8
IN0072	4	Aus	2	DHOLI_BORO::IRGC27513-2
IN0072	4	Aro	2	Dom_Zard
IN0072	4	Aus	2	DULAR::IRGC32561-1
IN0072	4	Aro	3	Firooz
IN0072	4	Aus	6	FR_13_A::IRGC6144-C1
IN0072	4	Aro	6	JC_1
IN0072	4	Aus	6	JC_148::IRGC9069-2
IN0072	4	Aus	6	JHONA_26
IN0072	4	Aus	6	Jhona_349
IN0072	4	Aus	2	KALAMKATI
IN0072	4	Aro	1	KAUKKYISAW::IRGC33192-1
IN0072	4	Aro	1	N12
IN0072	4	Aus	1	T_1
IN0072	4	Aus	6	TCHAMPA
IN0072	4	Aus	6	TEPI_BORO
IN0072	4	TeJ	6	maratelli
IN0082	4	Aus	2	ARC_10177
IN0082	4	Aro	5	ARC_10497
IN0082	4	Aus	1	BARAN_BORO
IN0082	4	Aro	1	BASMATI_LAMO
IN0082	4	Aus	1	Black_Gora
IN0082	4	Ind	6	Co39
IN0082	4	Aus	1	DA_8
IN0082	4	Aus	1	DHOLI_BORO::IRGC27513-2
IN0082	4	Aro	1	Dom_Zard
IN0082	4	Aus	1	DULAR::IRGC32561-1
IN0082	4	Aro	1	Firooz
IN0082	4	Aus	1	FR_13_A::IRGC6144-C1
IN0082	4	Aro	1	JC_1
IN0082	4	Aus	1	JC_148::IRGC9069-2
IN0082	4	Aus	1	JHONA_26
IN0082	4	Aus	1	Jhona_349
IN0082	4	Aus	1	KALAMKATI
IN0082	4	Aro	1	KAUKKYISAW::IRGC33192-1
IN0082	4	Aro	1	N12
IN0082	4	Aus	1	T_1
IN0082	4	Aus	1	TCHAMPA
IN0082	4	Aus	1	TEPI_BORO
IN0082	4	TeJ	1	maratelli
IN0094	4	Aus	2	ARC_10177
IN0094	4	Aro	6	ARC_10497
IN0094	4	Aus	6	BARAN_BORO
IN0094	4	Aro	6	BASMATI_LAMO
IN0094	4	Aus	2	Black_Gora
IN0094	4	Ind	6	Co39
IN0094	4	Aus	2	DA_8
IN0094	4	Aus	3	DHOLI_BORO::IRGC27513-2
IN0094	4	Aro	2	Dom_Zard
IN0094	4	Aus	2	DULAR::IRGC32561-1
IN0094	4	Aro	3	Firooz
IN0094	4	Aus	6	FR_13_A::IRGC6144-C1
IN0094	4	Aro	6	JC_1
IN0094	4	Aus	6	JC_148::IRGC9069-2
IN0094	4	Aus	6	JHONA_26
IN0094	4	Aus	6	Jhona_349
IN0094	4	Aus	1	KALAMKATI
IN0094	4	Aro	1	KAUKKYISAW::IRGC33192-1
IN0094	4	Aro	2	N12
IN0094	4	Aus	1	T_1
IN0094	4	Aus	6	TCHAMPA
IN0094	4	Aus	6	TEPI_BORO
IN0094	4	TeJ	6	maratelli
IN0017	4	Aus	5	ARC_10177
IN0017	4	Aro	4	ARC_10497
IN0017	4	Aus	6	BARAN_BORO
IN0017	4	Aro	1	BASMATI_LAMO
IN0017	4	Aus	6	Black_Gora
IN0017	4	Ind	5	Co39
IN0017	4	Aus	5	DA_8
IN0017	4	Aus	6	DHOLI_BORO::IRGC27513-2
IN0017	4	Aro	2	Dom_Zard
IN0017	4	Aus	1	DULAR::IRGC32561-1
IN0017	4	Aro	3	Firooz
IN0017	4	Aus	2	FR_13_A::IRGC6144-C1
IN0017	4	Aro	6	JC_1
IN0017	4	Aus	6	JC_148::IRGC9069-2
IN0017	4	Aus	6	JHONA_26
IN0017	4	Aus	6	Jhona_349
IN0017	4	Aus	6	KALAMKATI
IN0017	4	Aro	6	KAUKKYISAW::IRGC33192-1
IN0017	4	Aro	6	N12
IN0017	4	Aus	3	T_1
IN0017	4	Aus	6	TCHAMPA
IN0017	4	Aus	6	TEPI_BORO
TN0070	4	TeJ	6	Aichi_Asahi
TN0070	4	TrJ	6	Azucena
TN0070	4	TrJ	6	Binulawan
TN0070	4	TrJ	6	Canella_De_Ferro
TN0070	4	Ind	6	Chau
TN0070	4	Ind	1	Chiem_Chanh
TN0070	4	Ind	4	DA_11
TN0070	4	Ind	6	De_Abril
TN0070	4	TrJ	6	DHOLI_BORO
TN0070	4	TrJ	6	GOGO_LEMPUK
TN0070	4	TrJ	6	GOTAK_GATIK
TN0070	4	Ind	1	IR8
TN0070	4	Ind	2	JC120
TN0070	4	TeJ	6	Kaw_Luyoeng
TN0070	4	TeJ	3	Leung_Pratew
TN0070	4	TeJ	6	Maratelli
TN0070	4	TeJ	6	Nep_Hoa_Vang
TN0070	4	TeJ	6	Nipponbare
TN0070	4	Ind	6	Pappaku
TN0070	4	TeJ	6	Sariceltik
TN0070	4	TeJ	6	Som_Cau_70A
TN0070	4	TrJ	6	TREMBESE
BR0019	3	TeJ	6	Aichi_Asahi
BR0019	3	TrJ	5	Azucena
BR0019	3	TrJ	1	Binulawan
BR0019	3	TrJ	5	Canella_De_Ferro
BR0019	3	Ind	6	Chau
BR0019	3	Ind	1	Chiem_Chanh
BR0019	3	Ind	6	Co39
BR0019	3	Ind	4	DA_11
BR0019	3	Ind	6	De_Abril
BR0019	3	TrJ	4	DHOLI_BORO
BR0019	3	TrJ	6	GOGO_LEMPUK
BR0019	3	TrJ	3	GOTAK_GATIK
BR0019	3	Ind	6	IR8
BR0019	3	Ind	5	JC120
BR0019	3	TeJ	6	Kaw_Luyoeng
BR0019	3	TeJ	4	Leung_Pratew
BR0019	3	TeJ	6	Maratelli
BR0019	3	TeJ	6	Nep_Hoa_Vang
BR0019	3	TeJ	5	Nipponbare
BR0019	3	Ind	6	Pappaku
BR0019	3	TeJ	6	Sariceltik
BR0019	3	TeJ	6	Som_Cau_70A
BR0019	3	TrJ	4	TREMBESE
CD0073	3	TeJ	6	Aichi_Asahi
CD0073	3	TrJ	4	Azucena
CD0073	3	TrJ	1	Binulawan
CD0073	3	TrJ	5	Canella_De_Ferro
CD0073	3	Ind	6	Chau
CD0073	3	Ind	1	Chiem_Chanh
CD0073	3	Ind	6	Co39
CD0073	3	Ind	2	DA_11
CD0073	3	Ind	6	De_Abril
CD0073	3	TrJ	2	DHOLI_BORO
CD0073	3	TrJ	6	GOGO_LEMPUK
CD0073	3	TrJ	2	GOTAK_GATIK
CD0073	3	Ind	6	IR8
CD0073	3	Ind	2	JC120
CD0073	3	TeJ	2	Kaw_Luyoeng
CD0073	3	TeJ	2	Leung_Pratew
CD0073	3	TeJ	6	Maratelli
CD0073	3	TeJ	6	Nep_Hoa_Vang
CD0073	3	TeJ	4	Nipponbare
CD0073	3	Ind	2	Pappaku
CD0073	3	TeJ	6	Sariceltik
CD0073	3	TeJ	6	Som_Cau_70A
CD0073	3	TrJ	1	TREMBESE
PH0158	3	TeJ	5	Aichi_Asahi
PH0158	3	TrJ	4	Azucena
PH0158	3	TrJ	1	Binulawan
PH0158	3	TrJ	6	Canella_De_Ferro
PH0158	3	Ind	6	Chau
PH0158	3	Ind	1	Chiem_Chanh
PH0158	3	Ind	6	Co39
PH0158	3	Ind	4	DA_11
PH0158	3	Ind	1	De_Abril
PH0158	3	TrJ	1	DHOLI_BORO
PH0158	3	TrJ	3	GOGO_LEMPUK
PH0158	3	TrJ	4	GOTAK_GATIK
PH0158	3	Ind	1	IR8
PH0158	3	Ind	1	JC120
PH0158	3	TeJ	1	Kaw_Luyoeng
PH0158	3	TeJ	6	Leung_Pratew
PH0158	3	TeJ	1	Maratelli
PH0158	3	TeJ	5	Nep_Hoa_Vang
PH0158	3	TeJ	3	Nipponbare
PH0158	3	Ind	2	Pappaku
PH0158	3	TeJ	6	Sariceltik
PH0158	3	TeJ	6	Som_Cau_70A
PH0158	3	TrJ	1	TREMBESE
PH0103	3	TeJ	6	Aichi_Asahi
PH0103	3	TrJ	3	Azucena
PH0103	3	TrJ	4	Binulawan
PH0103	3	TrJ	4	Canella_De_Ferro
PH0103	3	Ind	6	Chau
PH0103	3	Ind	1	Chiem_Chanh
PH0103	3	Ind	6	Co39
PH0103	3	Ind	5	DA_11
PH0103	3	Ind	6	De_Abril
PH0103	3	TrJ	5	GOGO_LEMPUK
PH0103	3	TrJ	4	GOTAK_GATIK
PH0103	3	Ind	1	IR8
PH0103	3	Ind	6	JC120
PH0103	3	TeJ	6	Kaw_Luyoeng
PH0103	3	TeJ	5	Leung_Pratew
PH0103	3	TeJ	6	Maratelli
PH0103	3	TeJ	3	Nep_Hoa_Vang
PH0103	3	TeJ	2	Nipponbare
PH0103	3	Ind	5	Pappaku
PH0103	3	TeJ	6	Sariceltik
PH0103	3	TeJ	5	Som_Cau_70A
PH0103	3	TrJ	1	TREMBESE
BR0019	3	TeJ	6	Aichi_Asahi
BR0019	3	TrJ	6	Azucena
BR0019	3	TrJ	1	Binulawan
BR0019	3	TrJ	6	Canella_De_Ferro
BR0019	3	Ind	6	Chau
BR0019	3	Ind	1	Chiem_Chanh
BR0019	3	Ind	6	Co39
BR0019	3	Ind	6	DA_11
BR0019	3	Ind	6	De_Abril
BR0019	3	TrJ	5	DHOLI_BORO
BR0019	3	TrJ	5	GOGO_LEMPUK
BR0019	3	TrJ	2	GOTAK_GATIK
BR0019	3	Ind	6	IR8
BR0019	3	Ind	6	JC120
BR0019	3	TeJ	6	Kaw_Luyoeng
BR0019	3	TeJ	5	Leung_Pratew
BR0019	3	TeJ	6	Maratelli
BR0019	3	TeJ	6	Nep_Hoa_Vang
BR0019	3	TeJ	4	Nipponbare
BR0019	3	Ind	6	Pappaku
BR0019	3	TeJ	6	Sariceltik
BR0019	3	TeJ	6	Som_Cau_70A
BR0019	3	TrJ	6	TREMBESE
CD0073	3	TeJ	6	Aichi_Asahi
CD0073	3	TrJ	6	Azucena
CD0073	3	TrJ	4	Binulawan
CD0073	3	TrJ	5	Canella_De_Ferro
CD0073	3	Ind	6	Chau
CD0073	3	Ind	1	Chiem_Chanh
CD0073	3	Ind	6	Co39
CD0073	3	Ind	2	DA_11
CD0073	3	Ind	6	De_Abril
CD0073	3	TrJ	2	DHOLI_BORO
CD0073	3	TrJ	6	GOGO_LEMPUK
CD0073	3	TrJ	1	GOTAK_GATIK
CD0073	3	Ind	6	IR8
CD0073	3	Ind	2	JC120
CD0073	3	TeJ	2	Kaw_Luyoeng
CD0073	3	TeJ	2	Leung_Pratew
CD0073	3	TeJ	6	Maratelli
CD0073	3	TeJ	6	Nep_Hoa_Vang
CD0073	3	TeJ	6	Nipponbare
CD0073	3	Ind	2	Pappaku
CD0073	3	TeJ	6	Sariceltik
CD0073	3	TeJ	6	Som_Cau_70A
CD0073	3	TrJ	1	TREMBESE
CH0110	3	TeJ	6	Aichi_Asahi
CH0110	3	TrJ	6	Azucena
CH0110	3	TrJ	6	Binulawan
CH0110	3	TrJ	6	Canella_De_Ferro
CH0110	3	Ind	6	Chau
CH0110	3	Ind	1	Chiem_Chanh
CH0110	3	Ind	6	Co39
CH0110	3	Ind	2	DA_11
CH0110	3	Ind	6	De_Abril
CH0110	3	TrJ	1	DHOLI_BORO
CH0110	3	TrJ	6	GOGO_LEMPUK
CH0110	3	TrJ	6	GOTAK_GATIK
CH0110	3	Ind	6	IR8
CH0110	3	Ind	2	JC120
CH0110	3	TeJ	2	Kaw_Luyoeng
CH0110	3	TeJ	2	Leung_Pratew
CH0110	3	TeJ	6	Maratelli
CH0110	3	TeJ	6	Nep_Hoa_Vang
CH0110	3	TeJ	5	Nipponbare
CH0110	3	Ind	6	Pappaku
CH0110	3	TeJ	6	Sariceltik
CH0110	3	TeJ	6	Som_Cau_70A
CH0110	3	TrJ	6	TREMBESE
CH0549	3	TeJ	6	Aichi_Asahi
CH0549	3	TrJ	6	Azucena
CH0549	3	TrJ	6	Binulawan
CH0549	3	TrJ	6	Canella_De_Ferro
CH0549	3	Ind	6	Chau
CH0549	3	Ind	1	Chiem_Chanh
CH0549	3	Ind	6	Co39
CH0549	3	Ind	2	DA_11
CH0549	3	Ind	6	De_Abril
CH0549	3	TrJ	6	DHOLI_BORO
CH0549	3	TrJ	6	GOGO_LEMPUK
CH0549	3	TrJ	6	GOTAK_GATIK
CH0549	3	Ind	6	IR8
CH0549	3	Ind	5	JC120
CH0549	3	TeJ	6	Kaw_Luyoeng
CH0549	3	TeJ	2	Leung_Pratew
CH0549	3	TeJ	6	Maratelli
CH0549	3	TeJ	6	Nep_Hoa_Vang
CH0549	3	TeJ	6	Nipponbare
CH0549	3	Ind	6	Pappaku
CH0549	3	TeJ	6	Sariceltik
CH0549	3	TeJ	6	Som_Cau_70A
CH0549	3	TrJ	6	TREMBESE
CL0026	3	TeJ	6	Aichi_Asahi
CL0026	3	TrJ	3	Azucena
CL0026	3	TrJ	5	Binulawan
CL0026	3	TrJ	4	Canella_De_Ferro
CL0026	3	Ind	6	Chau
CL0026	3	Ind	6	Chiem_Chanh
CL0026	3	Ind	6	Co39
CL0026	3	Ind	5	DA_11
CL0026	3	Ind	6	De_Abril
CL0026	3	TrJ	5	DHOLI_BORO
CL0026	3	TrJ	6	GOGO_LEMPUK
CL0026	3	TrJ	6	GOTAK_GATIK
CL0026	3	Ind	5	IR8
CL0026	3	Ind	6	JC120
CL0026	3	TeJ	6	Kaw_Luyoeng
CL0026	3	TeJ	6	Leung_Pratew
CL0026	3	TeJ	6	Maratelli
CL0026	3	TeJ	6	Nep_Hoa_Vang
CL0026	3	TeJ	5	Nipponbare
CL0026	3	Ind	6	Pappaku
CL0026	3	TeJ	6	Sariceltik
CL0026	3	TeJ	6	Som_Cau_70A
CL0026	3	TrJ	6	TREMBESE
MD0116	3	TeJ	6	Aichi_Asahi
MD0116	3	TrJ	6	Azucena
MD0116	3	TrJ	6	Binulawan
MD0116	3	TrJ	6	Canella_De_Ferro
MD0116	3	Ind	6	Chau
MD0116	3	Ind	6	Chiem_Chanh
MD0116	3	Ind	6	Co39
MD0116	3	Ind	6	DA_11
MD0116	3	Ind	6	De_Abril
MD0116	3	TrJ	3	DHOLI_BORO
MD0116	3	TrJ	6	GOGO_LEMPUK
MD0116	3	TrJ	6	GOTAK_GATIK
MD0116	3	Ind	2	IR8
MD0116	3	Ind	6	JC120
MD0116	3	TeJ	5	Kaw_Luyoeng
MD0116	3	TeJ	6	Leung_Pratew
MD0116	3	TeJ	6	Maratelli
MD0116	3	TeJ	6	Nep_Hoa_Vang
MD0116	3	TeJ	6	Nipponbare
MD0116	3	Ind	6	Pappaku
MD0116	3	TeJ	6	Sariceltik
MD0116	3	TeJ	6	Som_Cau_70A
MD0116	3	TrJ	6	TREMBESE
MD0929	3	TeJ	6	Aichi_Asahi
MD0929	3	TrJ	6	Azucena
MD0929	3	TrJ	6	Binulawan
MD0929	3	TrJ	5	Canella_De_Ferro
MD0929	3	Ind	6	Chau
MD0929	3	Ind	3	Chiem_Chanh
MD0929	3	Ind	6	Co39
MD0929	3	Ind	5	DA_11
MD0929	3	Ind	5	De_Abril
MD0929	3	TrJ	2	DHOLI_BORO
MD0929	3	TrJ	6	GOGO_LEMPUK
MD0929	3	TrJ	5	GOTAK_GATIK
MD0929	3	Ind	1	IR8
MD0929	3	Ind	6	JC120
MD0929	3	TeJ	2	Kaw_Luyoeng
MD0929	3	TeJ	6	Leung_Pratew
MD0929	3	TeJ	6	Maratelli
MD0929	3	TeJ	6	Nep_Hoa_Vang
MD0929	3	TeJ	6	Nipponbare
MD0929	3	Ind	1	Pappaku
MD0929	3	TeJ	6	Sariceltik
MD0929	3	TeJ	6	Som_Cau_70A
MD0929	3	TrJ	4	TREMBESE
PH0019	3	TeJ	6	Aichi_Asahi
PH0019	3	TrJ	2	Azucena
PH0019	3	TrJ	6	Binulawan
PH0019	3	TrJ	1	Canella_De_Ferro
PH0019	3	Ind	6	Chau
PH0019	3	Ind	1	Chiem_Chanh
PH0019	3	Ind	6	Co39
PH0019	3	Ind	1	DA_11
PH0019	3	Ind	6	De_Abril
PH0019	3	TrJ	6	DHOLI_BORO
PH0019	3	TrJ	2	GOGO_LEMPUK
PH0019	3	TrJ	1	GOTAK_GATIK
PH0019	3	Ind	6	IR8
PH0019	3	Ind	3	JC120
PH0019	3	TeJ	2	Kaw_Luyoeng
PH0019	3	TeJ	1	Leung_Pratew
PH0019	3	TeJ	6	Maratelli
PH0019	3	TeJ	3	Nep_Hoa_Vang
PH0019	3	TeJ	2	Nipponbare
PH0019	3	Ind	2	Pappaku
PH0019	3	TeJ	6	Sariceltik
PH0019	3	TeJ	6	Som_Cau_70A
PH0019	3	TrJ	2	TREMBESE
PH0103	3	TeJ	6	Aichi_Asahi
PH0103	3	TrJ	5	Azucena
PH0103	3	TrJ	2	Binulawan
PH0103	3	TrJ	5	Canella_De_Ferro
PH0103	3	Ind	6	Chau
PH0103	3	Ind	1	Chiem_Chanh
PH0103	3	Ind	6	Co39
PH0103	3	Ind	3	DA_11
PH0103	3	Ind	6	De_Abril
PH0103	3	TrJ	2	DHOLI_BORO
PH0103	3	TrJ	6	GOGO_LEMPUK
PH0103	3	TrJ	4	GOTAK_GATIK
PH0103	3	Ind	1	IR8
PH0103	3	Ind	6	JC120
PH0103	3	TeJ	6	Kaw_Luyoeng
PH0103	3	TeJ	6	Leung_Pratew
PH0103	3	TeJ	6	Maratelli
PH0103	3	TeJ	6	Nep_Hoa_Vang
PH0103	3	TeJ	2	Nipponbare
PH0103	3	Ind	6	Pappaku
PH0103	3	TeJ	6	Sariceltik
PH0103	3	TeJ	6	Som_Cau_70A
PH0103	3	TrJ	2	TREMBESE
PH0158	3	TeJ	6	Aichi_Asahi
PH0158	3	TrJ	6	Azucena
PH0158	3	TrJ	2	Binulawan
PH0158	3	TrJ	6	Canella_De_Ferro
PH0158	3	Ind	6	Chau
PH0158	3	Ind	2	Chiem_Chanh
PH0158	3	Ind	6	Co39
PH0158	3	Ind	4	DA_11
PH0158	3	Ind	2	De_Abril
PH0158	3	TrJ	2	DHOLI_BORO
PH0158	3	TrJ	2	GOGO_LEMPUK
PH0158	3	TrJ	1	GOTAK_GATIK
PH0158	3	Ind	5	IR8
PH0158	3	Ind	1	JC120
PH0158	3	TeJ	1	Kaw_Luyoeng
PH0158	3	TeJ	6	Leung_Pratew
PH0158	3	TeJ	1	Maratelli
PH0158	3	TeJ	6	Nep_Hoa_Vang
PH0158	3	TeJ	4	Nipponbare
PH0158	3	Ind	2	Pappaku
PH0158	3	TeJ	6	Sariceltik
PH0158	3	TeJ	6	Som_Cau_70A
PH0158	3	TrJ	1	TREMBESE
BR0019	3	TeJ	1	Aichi_Asahi
BR0019	3	TrJ	3	Azucena
BR0019	3	TrJ	1	Binulawan
BR0019	3	TrJ	1	Canella_De_Ferro
BR0019	3	Ind	6	Chau
BR0019	3	Ind	1	Chiem_Chanh
BR0019	3	Ind	6	Co39
BR0019	3	Ind	6	De_Abril
BR0019	3	TrJ	5	GOGO_LEMPUK
BR0019	3	TrJ	1	GOTAK_GATIK
BR0019	3	Ind	1	IR8
BR0019	3	Ind	5	JC120
BR0019	3	TeJ	6	Kaw_Luyoeng
BR0019	3	TeJ	3	Leung_Pratew
BR0019	3	TeJ	1	Maratelli
BR0019	3	TeJ	1	Nep_Hoa_Vang
BR0019	3	TeJ	1	Nipponbare
BR0019	3	Ind	1	Pappaku
BR0019	3	TeJ	6	Sariceltik
BR0019	3	TeJ	1	Som_Cau_70A
BR0019	3	TrJ	1	TREMBESE
CD0073	3	TeJ	6	Aichi_Asahi
CD0073	3	TrJ	3	Azucena
CD0073	3	TrJ	1	Binulawan
CD0073	3	TrJ	5	Canella_De_Ferro
CD0073	3	Ind	6	Chau
CD0073	3	Ind	2	Chiem_Chanh
CD0073	3	Ind	6	Co39
CD0073	3	Ind	6	De_Abril
CD0073	3	TrJ	6	GOGO_LEMPUK
CD0073	3	TrJ	1	GOTAK_GATIK
CD0073	3	Ind	6	IR8
CD0073	3	Ind	2	JC120
CD0073	3	TeJ	2	Kaw_Luyoeng
CD0073	3	TeJ	2	Leung_Pratew
CD0073	3	TeJ	6	Maratelli
CD0073	3	TeJ	6	Nep_Hoa_Vang
CD0073	3	TeJ	3	Nipponbare
CD0073	3	Ind	1	Pappaku
CD0073	3	TeJ	6	Sariceltik
CD0073	3	TeJ	6	Som_Cau_70A
CD0073	3	TrJ	1	TREMBESE
CH0110	3	TeJ	6	Aichi_Asahi
CH0110	3	TrJ	6	Azucena
CH0110	3	TrJ	6	Binulawan
CH0110	3	TrJ	5	Canella_De_Ferro
CH0110	3	Ind	6	Chau
CH0110	3	Ind	1	Chiem_Chanh
CH0110	3	Ind	6	Co39
CH0110	3	Ind	2	DA_11
CH0110	3	Ind	6	De_Abril
CH0110	3	TrJ	6	GOGO_LEMPUK
CH0110	3	TrJ	6	GOTAK_GATIK
CH0110	3	Ind	1	IR8
CH0110	3	Ind	2	JC120
CH0110	3	TeJ	2	Kaw_Luyoeng
CH0110	3	TeJ	1	Leung_Pratew
CH0110	3	TeJ	6	Maratelli
CH0110	3	TeJ	6	Nep_Hoa_Vang
CH0110	3	TeJ	3	Nipponbare
CH0110	3	Ind	3	Pappaku
CH0110	3	TeJ	6	Sariceltik
CH0110	3	TeJ	6	Som_Cau_70A
CH0110	3	TrJ	6	TREMBESE
CH0549	3	TeJ	6	Aichi_Asahi
CH0549	3	TrJ	6	Azucena
CH0549	3	TrJ	6	Binulawan
CH0549	3	TrJ	6	Canella_De_Ferro
CH0549	3	Ind	6	Chau
CH0549	3	Ind	1	Chiem_Chanh
CH0549	3	Ind	6	Co39
CH0549	3	Ind	3	DA_11
CH0549	3	Ind	6	De_Abril
CH0549	3	TrJ	6	GOGO_LEMPUK
CH0549	3	TrJ	6	GOTAK_GATIK
CH0549	3	Ind	6	IR8
CH0549	3	Ind	3	JC120
CH0549	3	TeJ	6	Kaw_Luyoeng
CH0549	3	TeJ	2	Leung_Pratew
CH0549	3	TeJ	6	Maratelli
CH0549	3	TeJ	6	Nep_Hoa_Vang
CH0549	3	TeJ	5	Nipponbare
CH0549	3	Ind	6	Pappaku
CH0549	3	TeJ	6	Sariceltik
CH0549	3	TeJ	6	Som_Cau_70A
CH0549	3	TrJ	6	TREMBESE
CL0026	3	TeJ	6	Aichi_Asahi
CL0026	3	TrJ	2	Azucena
CL0026	3	TrJ	5	Binulawan
CL0026	3	TrJ	2	Canella_De_Ferro
CL0026	3	Ind	6	Chau
CL0026	3	Ind	6	Chiem_Chanh
CL0026	3	Ind	6	Co39
CL0026	3	Ind	6	DA_11
CL0026	3	Ind	6	De_Abril
CL0026	3	TrJ	6	GOGO_LEMPUK
CL0026	3	TrJ	6	GOTAK_GATIK
CL0026	3	Ind	6	IR8
CL0026	3	Ind	6	JC120
CL0026	3	TeJ	6	Kaw_Luyoeng
CL0026	3	TeJ	6	Leung_Pratew
CL0026	3	TeJ	6	Maratelli
CL0026	3	TeJ	6	Nep_Hoa_Vang
CL0026	3	TeJ	2	Nipponbare
CL0026	3	Ind	6	Pappaku
CL0026	3	TeJ	6	Sariceltik
CL0026	3	TeJ	6	Som_Cau_70A
CL0026	3	TrJ	6	TREMBESE
MD0116	3	TeJ	6	Aichi_Asahi
MD0116	3	TrJ	6	Azucena
MD0116	3	TrJ	6	Binulawan
MD0116	3	TrJ	6	Canella_De_Ferro
MD0116	3	Ind	6	Chau
MD0116	3	Ind	1	Chiem_Chanh
MD0116	3	Ind	6	Co39
MD0116	3	Ind	3	DA_11
MD0116	3	Ind	2	De_Abril
MD0116	3	TrJ	6	GOGO_LEMPUK
MD0116	3	TrJ	6	GOTAK_GATIK
MD0116	3	Ind	1	IR8
MD0116	3	Ind	6	JC120
MD0116	3	TeJ	2	Kaw_Luyoeng
MD0116	3	TeJ	6	Leung_Pratew
MD0116	3	TeJ	6	Maratelli
MD0116	3	TeJ	6	Nep_Hoa_Vang
MD0116	3	TeJ	4	Nipponbare
MD0116	3	Ind	1	Pappaku
MD0116	3	TeJ	6	Sariceltik
MD0116	3	TeJ	6	Som_Cau_70A
MD0116	3	TrJ	5	TREMBESE
MD0929	3	TeJ	6	Aichi_Asahi
MD0929	3	TrJ	6	Azucena
MD0929	3	TrJ	6	Binulawan
MD0929	3	TrJ	5	Canella_De_Ferro
MD0929	3	Ind	6	Chau
MD0929	3	Ind	3	Chiem_Chanh
MD0929	3	Ind	6	Co39
MD0929	3	Ind	5	DA_11
MD0929	3	Ind	2	De_Abril
MD0929	3	TrJ	6	GOGO_LEMPUK
MD0929	3	TrJ	5	GOTAK_GATIK
MD0929	3	Ind	1	IR8
MD0929	3	Ind	6	JC120
MD0929	3	TeJ	1	Kaw_Luyoeng
MD0929	3	TeJ	2	Leung_Pratew
MD0929	3	TeJ	6	Maratelli
MD0929	3	TeJ	6	Nep_Hoa_Vang
MD0929	3	TeJ	6	Nipponbare
MD0929	3	Ind	1	Pappaku
MD0929	3	TeJ	6	Sariceltik
MD0929	3	TeJ	6	Som_Cau_70A
MD0929	3	TrJ	6	TREMBESE
PH0019	3	TeJ	6	Aichi_Asahi
PH0019	3	TrJ	5	Azucena
PH0019	3	TrJ	6	Binulawan
PH0019	3	TrJ	1	Canella_De_Ferro
PH0019	3	Ind	6	Chau
PH0019	3	Ind	1	Chiem_Chanh
PH0019	3	Ind	6	Co39
PH0019	3	Ind	1	DA_11
PH0019	3	Ind	6	De_Abril
PH0019	3	TrJ	5	GOGO_LEMPUK
PH0019	3	TrJ	2	GOTAK_GATIK
PH0019	3	Ind	6	IR8
PH0019	3	Ind	1	JC120
PH0019	3	TeJ	2	Kaw_Luyoeng
PH0019	3	TeJ	1	Leung_Pratew
PH0019	3	TeJ	6	Maratelli
PH0019	3	TeJ	5	Nep_Hoa_Vang
PH0019	3	TeJ	3	Nipponbare
PH0019	3	Ind	2	Pappaku
PH0019	3	TeJ	6	Sariceltik
PH0019	3	TeJ	6	Som_Cau_70A
PH0019	3	TrJ	1	TREMBESE
PH0103	3	TeJ	6	Aichi_Asahi
PH0103	3	TrJ	6	Azucena
PH0103	3	TrJ	5	Binulawan
PH0103	3	TrJ	6	Canella_De_Ferro
PH0103	3	Ind	6	Chau
PH0103	3	Ind	2	Chiem_Chanh
PH0103	3	Ind	6	Co39
PH0103	3	Ind	5	DA_11
PH0103	3	Ind	6	De_Abril
PH0103	3	TrJ	6	GOGO_LEMPUK
PH0103	3	TrJ	5	GOTAK_GATIK
PH0103	3	Ind	1	IR8
PH0103	3	Ind	6	JC120
PH0103	3	TeJ	6	Kaw_Luyoeng
PH0103	3	TeJ	6	Leung_Pratew
PH0103	3	TeJ	6	Maratelli
PH0103	3	TeJ	6	Nep_Hoa_Vang
PH0103	3	TeJ	5	Nipponbare
PH0103	3	Ind	6	Pappaku
PH0103	3	TeJ	6	Sariceltik
PH0103	3	TeJ	6	Som_Cau_70A
PH0103	3	TrJ	1	TREMBESE
PH0158	3	TeJ	6	Aichi_Asahi
PH0158	3	TrJ	5	Azucena
PH0158	3	TrJ	1	Binulawan
PH0158	3	TrJ	6	Canella_De_Ferro
PH0158	3	Ind	6	Chau
PH0158	3	Ind	1	Chiem_Chanh
PH0158	3	Ind	6	Co39
PH0158	3	Ind	4	DA_11
PH0158	3	Ind	4	De_Abril
PH0158	3	TrJ	2	GOGO_LEMPUK
PH0158	3	TrJ	1	GOTAK_GATIK
PH0158	3	Ind	1	IR8
PH0158	3	Ind	2	JC120
PH0158	3	TeJ	1	Kaw_Luyoeng
PH0158	3	TeJ	6	Leung_Pratew
PH0158	3	TeJ	6	Maratelli
PH0158	3	TeJ	6	Nep_Hoa_Vang
PH0158	3	TeJ	5	Nipponbare
PH0158	3	Ind	5	Pappaku
PH0158	3	TeJ	6	Sariceltik
PH0158	3	TeJ	6	Som_Cau_70A
PH0158	3	TrJ	1	TREMBESE
CH0110	3	TeJ	6	Aichi_Asahi
CH0110	3	TrJ	6	Azucena
CH0110	3	TrJ	6	Binulawan
CH0110	3	TrJ	6	Canella_De_Ferro
CH0110	3	Ind	6	Chau
CH0110	3	Ind	1	Chiem_Chanh
CH0110	3	Ind	4	DA_11
CH0110	3	Ind	6	De_Abril
CH0110	3	TrJ	2	DHOLI_BORO
CH0110	3	TrJ	6	GOGO_LEMPUK
CH0110	3	TrJ	6	GOTAK_GATIK
CH0110	3	Ind	6	IR8
CH0110	3	Ind	2	JC120
CH0110	3	TeJ	6	Kaw_Luyoeng
CH0110	3	TeJ	2	Leung_Pratew
CH0110	3	TeJ	6	Maratelli
CH0110	3	TeJ	6	Nep_Hoa_Vang
CH0110	3	TeJ	6	Nipponbare
CH0110	3	Ind	6	Pappaku
CH0110	3	TeJ	6	Sariceltik
CH0110	3	TeJ	6	Som_Cau_70A
CH0110	3	TrJ	6	TREMBESE
CH0549	3	TeJ	5	Aichi_Asahi
CH0549	3	TrJ	6	Azucena
CH0549	3	TrJ	6	Binulawan
CH0549	3	TrJ	6	Canella_De_Ferro
CH0549	3	Ind	6	Chau
CH0549	3	Ind	1	Chiem_Chanh
CH0549	3	Ind	3	DA_11
CH0549	3	Ind	6	De_Abril
CH0549	3	TrJ	5	DHOLI_BORO
CH0549	3	TrJ	6	GOGO_LEMPUK
CH0549	3	TrJ	3	GOTAK_GATIK
CH0549	3	Ind	6	IR8
CH0549	3	Ind	3	JC120
CH0549	3	TeJ	3	Kaw_Luyoeng
CH0549	3	TeJ	2	Leung_Pratew
CH0549	3	TeJ	6	Maratelli
CH0549	3	TeJ	6	Nep_Hoa_Vang
CH0549	3	TeJ	5	Nipponbare
CH0549	3	Ind	6	Pappaku
CH0549	3	TeJ	6	Sariceltik
CH0549	3	TeJ	6	Som_Cau_70A
CH0549	3	TrJ	5	TREMBESE
CL0026	3	TeJ	6	Aichi_Asahi
CL0026	3	TrJ	2	Azucena
CL0026	3	TrJ	6	Binulawan
CL0026	3	TrJ	5	Canella_De_Ferro
CL0026	3	Ind	6	Chau
CL0026	3	Ind	6	Chiem_Chanh
CL0026	3	Ind	6	DA_11
CL0026	3	Ind	6	De_Abril
CL0026	3	TrJ	5	DHOLI_BORO
CL0026	3	TrJ	5	GOGO_LEMPUK
CL0026	3	TrJ	5	GOTAK_GATIK
CL0026	3	Ind	6	IR8
CL0026	3	Ind	6	JC120
CL0026	3	TeJ	6	Kaw_Luyoeng
CL0026	3	TeJ	6	Leung_Pratew
CL0026	3	TeJ	6	Maratelli
CL0026	3	TeJ	6	Nep_Hoa_Vang
CL0026	3	TeJ	6	Nipponbare
CL0026	3	Ind	6	Pappaku
CL0026	3	TeJ	6	Sariceltik
CL0026	3	TeJ	6	Som_Cau_70A
CL0026	3	TrJ	6	TREMBESE
MD0116	3	TeJ	6	Aichi_Asahi
MD0116	3	TrJ	6	Azucena
MD0116	3	TrJ	6	Binulawan
MD0116	3	TrJ	6	Canella_De_Ferro
MD0116	3	Ind	6	Chau
MD0116	3	Ind	1	Chiem_Chanh
MD0116	3	Ind	5	DA_11
MD0116	3	Ind	5	De_Abril
MD0116	3	TrJ	2	DHOLI_BORO
MD0116	3	TrJ	6	GOGO_LEMPUK
MD0116	3	TrJ	5	GOTAK_GATIK
MD0116	3	Ind	1	IR8
MD0116	3	Ind	6	JC120
MD0116	3	TeJ	1	Kaw_Luyoeng
MD0116	3	TeJ	6	Leung_Pratew
MD0116	3	TeJ	6	Maratelli
MD0116	3	TeJ	6	Nep_Hoa_Vang
MD0116	3	TeJ	4	Nipponbare
MD0116	3	Ind	6	Pappaku
MD0116	3	TeJ	6	Sariceltik
MD0116	3	TeJ	6	Som_Cau_70A
MD0116	3	TrJ	6	TREMBESE
MD0929	3	TeJ	4	Aichi_Asahi
MD0929	3	TrJ	5	Azucena
MD0929	3	TrJ	6	Binulawan
MD0929	3	TrJ	5	Canella_De_Ferro
MD0929	3	Ind	6	Chau
MD0929	3	Ind	1	Chiem_Chanh
MD0929	3	Ind	2	DA_11
MD0929	3	Ind	2	De_Abril
MD0929	3	TrJ	2	DHOLI_BORO
MD0929	3	TrJ	5	GOGO_LEMPUK
MD0929	3	TrJ	5	GOTAK_GATIK
MD0929	3	Ind	1	IR8
MD0929	3	Ind	6	JC120
MD0929	3	TeJ	2	Kaw_Luyoeng
MD0929	3	TeJ	5	Leung_Pratew
MD0929	3	TeJ	6	Maratelli
MD0929	3	TeJ	6	Nep_Hoa_Vang
MD0929	3	TeJ	6	Nipponbare
MD0929	3	Ind	2	Pappaku
MD0929	3	TeJ	6	Sariceltik
MD0929	3	TeJ	6	Som_Cau_70A
MD0929	3	TrJ	6	TREMBESE
PH0019	3	Aus	5	ARC_10177
PH0019	3	Aro	3	ARC_10497
PH0019	3	Aus	6	BARAN_BORO
PH0019	3	Aro	1	BASMATI_LAMO
PH0019	3	Aus	6	Black_Gora
PH0019	3	Ind	6	Co39
PH0019	3	Aus	1	DA_8
PH0019	3	Aus	2	DHOLI_BORO::IRGC27513-2
PH0019	3	Aro	1	Dom_Zard
PH0019	3	Aus	4	DULAR::IRGC32561-1
PH0019	3	Aro	1	Firooz
PH0019	3	Aus	1	FR_13_A::IRGC6144-C1
PH0019	3	Aro	6	JC_1
PH0019	3	Aus	2	JC_148::IRGC9069-2
PH0019	3	Aus	2	JHONA_26
PH0019	3	Aus	6	Jhona_349
PH0019	3	Aus	6	KALAMKATI
PH0019	3	Aro	6	KAUKKYISAW::IRGC33192-1
PH0019	3	TeJ	6	maratelli
[truncated: 7,312 more rows]
