# Supplementary material for: Maintenance of divergent lineages of the Rice Blast Fungus Pyricularia oryzae through niche separation, loss of sex and post-mating genetic incompatibilities
Source: PLoS Pathog. 2022 Jul 25;18(7):e1010687. doi: 10.1371/journal.ppat.1010687 (PMC9352207; doi:10.1371/journal.ppat.1010687)
Supplement: S17 Data — Used to generate Fig 5. (TXT) [file ppat.1010687.s017.txt]

Orthogroup	MGG	13FM-16-1	13FM-24-1	13FM-3-2	13FM-5-1	AG0004	AV1-1-1	BJ-90-611	BJ08-8	BN0123	BN0202	BN0252	CD0065	CD0142	CH0043	CH0072	CH0452	CH0461	CH1103	CH1164	CM0028	DB11-621	FJ0204804	FJ11SH-527-1	FJ12JN-084-3	FJ13SH05-2	FJ2000-62A	FJ2000-69A	FJ2001-112B	FJ2003-001A1	FJ2005113B	FJ2006-60A3	FJ72ZC7-77	FJ78-JJ	FJ81-JY	FJ81-MH	FJ81-SW	FJ81-ZP	FJ81221ZB11-14	FJ86-CT	FJ86061ZE3-39	FJ95054B	FJ95085AZB13-116	FJ98099	FJ99138	FJSH0703	GD06-53	GD08-2025	GY0040
OG0000000	MGG_12580T0	Mo_13FM-16-1_105400T0, Mo_13FM-16-1_107220T0, Mo_13FM-16-1_117300T0, Mo_13FM-16-1_118780T0, Mo_13FM-16-1_120790T0, Mo_13FM-16-1_120860T0	Mo_13FM-24-1_042890T0, Mo_13FM-24-1_066630T0, Mo_13FM-24-1_100600T0, Mo_13FM-24-1_118220T0, Mo_13FM-24-1_119930T0, Mo_13FM-24-1_126200T0	Mo_13FM-3-2_009510T0, Mo_13FM-3-2_106040T0, Mo_13FM-3-2_106890T0, Mo_13FM-3-2_111840T0, Mo_13FM-3-2_120330T0	Mo_13FM-5-1_042160T0, Mo_13FM-5-1_064350T0, Mo_13FM-5-1_116950T0, Mo_13FM-5-1_118630T0	Mo_AG0004_032710T0, Mo_AG0004_108770T0, Mo_AG0004_108960T0, Mo_AG0004_120160T0	Mo_AV1-1-1_037250T0, Mo_AV1-1-1_054690T0, Mo_AV1-1-1_109550T0	Mo_BJ-90-611_077920T0, Mo_BJ-90-611_104580T0, Mo_BJ-90-611_109860T0, Mo_BJ-90-611_109870T0, Mo_BJ-90-611_118560T0	Mo_BJ08-8_078650T0, Mo_BJ08-8_106130T0, Mo_BJ08-8_107750T0, Mo_BJ08-8_112880T0	Mo_BN0123_040150T0, Mo_BN0123_113440T0, Mo_BN0123_118400T0	Mo_BN0202_073330T0, Mo_BN0202_104640T0, Mo_BN0202_107370T0	Mo_BN0252_013380T0, Mo_BN0252_034990T0, Mo_BN0252_116460T0	Mo_CD0065_100920T0, Mo_CD0065_110480T0, Mo_CD0065_116900T0	Mo_CD0142_073680T0, Mo_CD0142_111740T0, Mo_CD0142_119580T0	Mo_CH0043_018170T0, Mo_CH0043_057350T0		Mo_CH0452_012960T0, Mo_CH0452_037880T0, Mo_CH0452_112900T0, Mo_CH0452_115900T0, Mo_CH0452_117730T0		Mo_CH1103_073690T0, Mo_CH1103_112600T0, Mo_CH1103_112610T0	Mo_CH1164_053770T0	Mo_CM0028_011070T0, Mo_CM0028_035250T0, Mo_CM0028_112990T0	Mo_DB11-621_060710T0, Mo_DB11-621_104540T0, Mo_DB11-621_106940T0, Mo_DB11-621_112030T0	Mo_FJ0204804_038300T0, Mo_FJ0204804_108000T0, Mo_FJ0204804_117330T0	Mo_FJ11SH-527-1_015310T0, Mo_FJ11SH-527-1_021180T0, Mo_FJ11SH-527-1_106150T0, Mo_FJ11SH-527-1_117000T0	Mo_FJ12JN-084-3_004810T0, Mo_FJ12JN-084-3_103690T0, Mo_FJ12JN-084-3_112470T0, Mo_FJ12JN-084-3_116620T0, Mo_FJ12JN-084-3_123860T0	Mo_FJ13SH05-2_056040T0, Mo_FJ13SH05-2_111280T0	Mo_FJ2000-62A_009150T0, Mo_FJ2000-62A_033960T0, Mo_FJ2000-62A_117760T0	Mo_FJ2000-69A_003600T0, Mo_FJ2000-69A_053480T0, Mo_FJ2000-69A_114140T0	Mo_FJ2001-112B_041400T0, Mo_FJ2001-112B_105620T0	Mo_FJ2003-001A1_005220T0, Mo_FJ2003-001A1_030820T0, Mo_FJ2003-001A1_105090T0	Mo_FJ2005113B_008960T0, Mo_FJ2005113B_022340T0, Mo_FJ2005113B_105780T0	Mo_FJ2006-60A3_107680T0, Mo_FJ2006-60A3_114510T0, Mo_FJ2006-60A3_116610T0	Mo_FJ72ZC7-77_007330T0, Mo_FJ72ZC7-77_052850T0, Mo_FJ72ZC7-77_111340T0	Mo_FJ78-JJ_028180T0, Mo_FJ78-JJ_112040T0, Mo_FJ78-JJ_120260T0	Mo_FJ81-JY_058830T0, Mo_FJ81-JY_093620T0, Mo_FJ81-JY_100830T0, Mo_FJ81-JY_107050T0, Mo_FJ81-JY_112330T0	Mo_FJ81-MH_055730T0, Mo_FJ81-MH_111910T0, Mo_FJ81-MH_112430T0, Mo_FJ81-MH_121400T0	Mo_FJ81-SW_002560T0, Mo_FJ81-SW_036330T0, Mo_FJ81-SW_112300T0	Mo_FJ81-ZP_036990T0, Mo_FJ81-ZP_037360T0, Mo_FJ81-ZP_104300T0, Mo_FJ81-ZP_120410T0	Mo_FJ81221ZB11-14_021250T0, Mo_FJ81221ZB11-14_110870T0, Mo_FJ81221ZB11-14_111520T0	Mo_FJ86-CT_002910T0, Mo_FJ86-CT_040880T0, Mo_FJ86-CT_040890T0	Mo_FJ86061ZE3-39_065610T0, Mo_FJ86061ZE3-39_100670T0, Mo_FJ86061ZE3-39_111780T0, Mo_FJ86061ZE3-39_112270T0, Mo_FJ86061ZE3-39_113570T0	Mo_FJ95054B_041100T0, Mo_FJ95054B_079350T0, Mo_FJ95054B_111850T0, Mo_FJ95054B_112510T0	Mo_FJ95085AZB13-116_019370T0, Mo_FJ95085AZB13-116_116790T0	Mo_FJ98099_003910T0, Mo_FJ98099_068380T0, Mo_FJ98099_068390T0	Mo_FJ99138_110980T0	Mo_FJSH0703_028080T0, Mo_FJSH0703_029870T0, Mo_FJSH0703_115900T0, Mo_FJSH0703_117180T0	Mo_GD06-53_076080T0, Mo_GD06-53_117600T0, Mo_GD06-53_118640T0	Mo_GD08-2025_003260T0, Mo_GD08-2025_026960T0, Mo_GD08-2025_044270T0, Mo_GD08-2025_116220T0, Mo_GD08-2025_118470T0	Mo_GY0040_022530T0, Mo_GY0040_064510T0, Mo_GY0040_104180T0
OG0000001	MGG_13076T0, MGG_17214T0, MGG_16486T0	Mo_13FM-16-1_049130T0, Mo_13FM-16-1_078000T0, Mo_13FM-16-1_107230T0	Mo_13FM-24-1_100610T0, Mo_13FM-24-1_118840T0, Mo_13FM-24-1_119620T0, Mo_13FM-24-1_119650T0	Mo_13FM-3-2_057260T0, Mo_13FM-3-2_095490T0, Mo_13FM-3-2_101850T0, Mo_13FM-3-2_111850T0, Mo_13FM-3-2_116380T0	Mo_13FM-5-1_118610T0, Mo_13FM-5-1_118620T0, Mo_13FM-5-1_119510T0, Mo_13FM-5-1_119520T0	Mo_AG0004_105150T0, Mo_AG0004_108780T0, Mo_AG0004_112520T0, Mo_AG0004_116090T0, Mo_AG0004_120310T0	Mo_AV1-1-1_109540T0, Mo_AV1-1-1_116880T0	Mo_BJ-90-611_088770T0, Mo_BJ-90-611_088780T0, Mo_BJ-90-611_109880T0, Mo_BJ-90-611_116970T0	Mo_BJ08-8_091030T0, Mo_BJ08-8_099760T0, Mo_BJ08-8_113550T0, Mo_BJ08-8_114660T0, Mo_BJ08-8_117830T0	Mo_BN0123_090310T0, Mo_BN0123_113810T0, Mo_BN0123_114590T0, Mo_BN0123_115060T0, Mo_BN0123_119330T0	Mo_BN0202_107380T0, Mo_BN0202_115380T0, Mo_BN0202_119120T0, Mo_BN0202_119500T0	Mo_BN0252_113070T0, Mo_BN0252_117490T0	Mo_CD0065_089100T0, Mo_CD0065_106220T0, Mo_CD0065_110470T0, Mo_CD0065_116940T0, Mo_CD0065_117580T0	Mo_CD0142_116010T0, Mo_CD0142_116920T0, Mo_CD0142_118160T0, Mo_CD0142_118970T0, Mo_CD0142_118980T0, Mo_CD0142_119370T0, Mo_CD0142_120000T0, Mo_CD0142_120060T0	Mo_CH0043_095310T0, Mo_CH0043_116550T0, Mo_CH0043_117400T0	Mo_CH0072_031120T0, Mo_CH0072_031130T0	Mo_CH0452_091100T0, Mo_CH0452_118210T0	Mo_CH0461_034000T0, Mo_CH0461_034010T0	Mo_CH1103_063900T0	Mo_CH1164_031670T0	Mo_CM0028_113940T0	Mo_DB11-621_106950T0, Mo_DB11-621_110100T0, Mo_DB11-621_116290T0, Mo_DB11-621_117880T0	Mo_FJ0204804_107990T0, Mo_FJ0204804_113850T0, Mo_FJ0204804_114550T0, Mo_FJ0204804_118360T0	Mo_FJ11SH-527-1_106160T0, Mo_FJ11SH-527-1_114830T0, Mo_FJ11SH-527-1_114900T0, Mo_FJ11SH-527-1_117840T0	Mo_FJ12JN-084-3_103700T0, Mo_FJ12JN-084-3_112480T0	Mo_FJ13SH05-2_111290T0, Mo_FJ13SH05-2_117120T0	Mo_FJ2000-62A_118590T0, Mo_FJ2000-62A_118640T0, Mo_FJ2000-62A_118850T0	Mo_FJ2000-69A_113630T0, Mo_FJ2000-69A_117440T0	Mo_FJ2001-112B_105630T0, Mo_FJ2001-112B_115400T0, Mo_FJ2001-112B_115480T0, Mo_FJ2001-112B_118590T0	Mo_FJ2003-001A1_105080T0, Mo_FJ2003-001A1_114750T0, Mo_FJ2003-001A1_114870T0, Mo_FJ2003-001A1_118090T0	Mo_FJ2005113B_105770T0, Mo_FJ2005113B_115350T0, Mo_FJ2005113B_115490T0, Mo_FJ2005113B_118500T0	Mo_FJ2006-60A3_107690T0	Mo_FJ72ZC7-77_111350T0	Mo_FJ78-JJ_110860T0, Mo_FJ78-JJ_121150T0, Mo_FJ78-JJ_121370T0	Mo_FJ81-JY_112320T0, Mo_FJ81-JY_116070T0, Mo_FJ81-JY_117140T0, Mo_FJ81-JY_118170T0	Mo_FJ81-MH_078530T0, Mo_FJ81-MH_111920T0, Mo_FJ81-MH_115890T0, Mo_FJ81-MH_118820T0, Mo_FJ81-MH_121420T0	Mo_FJ81-SW_119200T0, Mo_FJ81-SW_120390T0	Mo_FJ81-ZP_116700T0, Mo_FJ81-ZP_117240T0, Mo_FJ81-ZP_120370T0, Mo_FJ81-ZP_120420T0	Mo_FJ81221ZB11-14_111530T0, Mo_FJ81221ZB11-14_112910T0, Mo_FJ81221ZB11-14_114800T0	Mo_FJ86-CT_116220T0, Mo_FJ86-CT_119880T0, Mo_FJ86-CT_120060T0	Mo_FJ86061ZE3-39_090000T0, Mo_FJ86061ZE3-39_112260T0, Mo_FJ86061ZE3-39_115380T0	Mo_FJ95054B_112520T0, Mo_FJ95054B_114390T0	Mo_FJ95085AZB13-116_112990T0	Mo_FJ98099_116400T0, Mo_FJ98099_117990T0	Mo_FJ99138_044970T0, Mo_FJ99138_110990T0	Mo_FJSH0703_115040T0, Mo_FJSH0703_117880T0, Mo_FJSH0703_118100T0	Mo_GD06-53_117610T0, Mo_GD06-53_118960T0	Mo_GD08-2025_116570T0, Mo_GD08-2025_118480T0, Mo_GD08-2025_119150T0	Mo_GY0040_112090T0, Mo_GY0040_118410T0, Mo_GY0040_119460T0
OG0000002	MGG_15368T0	Mo_13FM-16-1_111160T0, Mo_13FM-16-1_116100T0	Mo_13FM-24-1_096780T0, Mo_13FM-24-1_118880T0, Mo_13FM-24-1_119040T0	Mo_13FM-3-2_106640T0, Mo_13FM-3-2_113750T0, Mo_13FM-3-2_118680T0, Mo_13FM-3-2_119210T0	Mo_13FM-5-1_111280T0, Mo_13FM-5-1_118870T0, Mo_13FM-5-1_118890T0	Mo_AG0004_113090T0, Mo_AG0004_117180T0, Mo_AG0004_117250T0	Mo_AV1-1-1_107030T0, Mo_AV1-1-1_107850T0, Mo_AV1-1-1_115910T0, Mo_AV1-1-1_116540T0, Mo_AV1-1-1_117620T0	Mo_BJ-90-611_026430T0, Mo_BJ-90-611_113860T0, Mo_BJ-90-611_117170T0	Mo_BJ08-8_113070T0, Mo_BJ08-8_116290T0, Mo_BJ08-8_119600T0, Mo_BJ08-8_120140T0, Mo_BJ08-8_120150T0	Mo_BN0123_110130T0	Mo_BN0202_109250T0, Mo_BN0202_115290T0, Mo_BN0202_118310T0, Mo_BN0202_118700T0, Mo_BN0202_119350T0, Mo_BN0202_119360T0	Mo_BN0252_107930T0, Mo_BN0252_109290T0, Mo_BN0252_116320T0, Mo_BN0252_117460T0, Mo_BN0252_117470T0	Mo_CD0065_097650T0, Mo_CD0065_118160T0	Mo_CD0142_114470T0, Mo_CD0142_117790T0	Mo_CH0043_106230T0, Mo_CH0043_107720T0, Mo_CH0043_108860T0, Mo_CH0043_109020T0	Mo_CH0072_105130T0, Mo_CH0072_111450T0	Mo_CH0452_097630T0	Mo_CH0461_105620T0	Mo_CH1103_092240T0, Mo_CH1103_114220T0	Mo_CH1164_103360T0	Mo_CM0028_106980T0, Mo_CM0028_118340T0, Mo_CM0028_118640T0, Mo_CM0028_124920T0	Mo_DB11-621_111760T0, Mo_DB11-621_118210T0	Mo_FJ0204804_104980T0, Mo_FJ0204804_115320T0, Mo_FJ0204804_118050T0, Mo_FJ0204804_118590T0, Mo_FJ0204804_119120T0	Mo_FJ11SH-527-1_098890T0, Mo_FJ11SH-527-1_108300T0	Mo_FJ12JN-084-3_106200T0, Mo_FJ12JN-084-3_117840T0, Mo_FJ12JN-084-3_117860T0	Mo_FJ13SH05-2_106470T0, Mo_FJ13SH05-2_113460T0, Mo_FJ13SH05-2_117910T0, Mo_FJ13SH05-2_117960T0	Mo_FJ2000-62A_099810T0, Mo_FJ2000-62A_102400T0, Mo_FJ2000-62A_115050T0	Mo_FJ2000-69A_107250T0, Mo_FJ2000-69A_113120T0, Mo_FJ2000-69A_115780T0, Mo_FJ2000-69A_118270T0	Mo_FJ2001-112B_105390T0, Mo_FJ2001-112B_108850T0	Mo_FJ2003-001A1_099070T0, Mo_FJ2003-001A1_108060T0	Mo_FJ2005113B_096550T0, Mo_FJ2005113B_108920T0	Mo_FJ2006-60A3_106980T0, Mo_FJ2006-60A3_117970T0	Mo_FJ72ZC7-77_106730T0, Mo_FJ72ZC7-77_112490T0, Mo_FJ72ZC7-77_117050T0	Mo_FJ78-JJ_100730T0, Mo_FJ78-JJ_114820T0	Mo_FJ81-JY_107740T0, Mo_FJ81-JY_114070T0, Mo_FJ81-JY_115880T0, Mo_FJ81-JY_117190T0	Mo_FJ81-MH_114750T0, Mo_FJ81-MH_116630T0, Mo_FJ81-MH_121720T0, Mo_FJ81-MH_121820T0	Mo_FJ81-SW_114500T0	Mo_FJ81-ZP_105180T0, Mo_FJ81-ZP_113580T0, Mo_FJ81-ZP_120310T0	Mo_FJ81221ZB11-14_109900T0	Mo_FJ86-CT_111100T0, Mo_FJ86-CT_113810T0	Mo_FJ86061ZE3-39_096630T0, Mo_FJ86061ZE3-39_113780T0, Mo_FJ86061ZE3-39_116340T0	Mo_FJ95054B_099950T0, Mo_FJ95054B_113690T0, Mo_FJ95054B_119020T0	Mo_FJ95085AZB13-116_104630T0, Mo_FJ95085AZB13-116_106840T0, Mo_FJ95085AZB13-116_116900T0	Mo_FJ98099_104620T0, Mo_FJ98099_110220T0, Mo_FJ98099_117200T0	Mo_FJ99138_106240T0, Mo_FJ99138_114820T0	Mo_FJSH0703_099020T0, Mo_FJSH0703_108380T0, Mo_FJSH0703_109670T0, Mo_FJSH0703_117510T0	Mo_GD06-53_101380T0, Mo_GD06-53_104080T0	Mo_GD08-2025_102130T0, Mo_GD08-2025_115480T0	Mo_GY0040_097360T0, Mo_GY0040_107170T0, Mo_GY0040_119710T0
OG0000003	MGG_01177T0	Mo_13FM-16-1_111140T0, Mo_13FM-16-1_114730T0, Mo_13FM-16-1_115640T0, Mo_13FM-16-1_117360T0	Mo_13FM-24-1_110990T0, Mo_13FM-24-1_112890T0, Mo_13FM-24-1_112900T0	Mo_13FM-3-2_112390T0, Mo_13FM-3-2_113670T0, Mo_13FM-3-2_118220T0, Mo_13FM-3-2_118290T0	Mo_13FM-5-1_107520T0, Mo_13FM-5-1_110780T0, Mo_13FM-5-1_114660T0	Mo_AG0004_101760T0, Mo_AG0004_119290T0, Mo_AG0004_119730T0	Mo_AV1-1-1_104610T0, Mo_AV1-1-1_104620T0, Mo_AV1-1-1_116380T0	Mo_BJ-90-611_048920T0, Mo_BJ-90-611_117560T0, Mo_BJ-90-611_118000T0, Mo_BJ-90-611_119770T0	Mo_BJ08-8_109900T0, Mo_BJ08-8_116080T0, Mo_BJ08-8_117820T0, Mo_BJ08-8_118270T0	Mo_BN0123_111230T0, Mo_BN0123_111240T0, Mo_BN0123_114290T0, Mo_BN0123_115570T0, Mo_BN0123_118690T0, Mo_BN0123_119940T0	Mo_BN0202_115460T0, Mo_BN0202_115770T0, Mo_BN0202_116620T0, Mo_BN0202_117000T0, Mo_BN0202_119390T0, Mo_BN0202_119420T0	Mo_BN0252_101770T0, Mo_BN0252_115700T0, Mo_BN0252_115920T0, Mo_BN0252_116400T0, Mo_BN0252_117540T0	Mo_CD0065_114090T0	Mo_CD0142_096170T0, Mo_CD0142_115500T0, Mo_CD0142_117560T0, Mo_CD0142_118220T0, Mo_CD0142_119150T0	Mo_CH0043_066250T0, Mo_CH0043_105520T0, Mo_CH0043_110400T0, Mo_CH0043_111900T0	Mo_CH0072_063180T0, Mo_CH0072_110010T0, Mo_CH0072_111250T0	Mo_CH0452_115600T0, Mo_CH0452_117320T0, Mo_CH0452_117640T0, Mo_CH0452_118820T0	Mo_CH0461_066770T0, Mo_CH0461_100910T0	Mo_CH1103_063760T0, Mo_CH1103_104750T0, Mo_CH1103_110430T0, Mo_CH1103_111070T0, Mo_CH1103_116140T0	Mo_CH1164_058430T0, Mo_CH1164_110560T0, Mo_CH1164_110660T0	Mo_CM0028_114330T0, Mo_CM0028_114830T0, Mo_CM0028_117760T0	Mo_DB11-621_119470T0, Mo_DB11-621_121280T0	Mo_FJ0204804_113880T0, Mo_FJ0204804_114270T0	Mo_FJ11SH-527-1_107290T0, Mo_FJ11SH-527-1_112850T0	Mo_FJ12JN-084-3_111620T0, Mo_FJ12JN-084-3_111900T0, Mo_FJ12JN-084-3_115020T0	Mo_FJ13SH05-2_111210T0	Mo_FJ2000-62A_112850T0	Mo_FJ2000-69A_114560T0, Mo_FJ2000-69A_116750T0, Mo_FJ2000-69A_118360T0	Mo_FJ2001-112B_111290T0	Mo_FJ2003-001A1_112800T0, Mo_FJ2003-001A1_116150T0	Mo_FJ2005113B_111610T0, Mo_FJ2005113B_116750T0	Mo_FJ2006-60A3_113880T0, Mo_FJ2006-60A3_114370T0, Mo_FJ2006-60A3_115370T0	Mo_FJ72ZC7-77_113620T0	Mo_FJ78-JJ_102600T0, Mo_FJ78-JJ_113180T0, Mo_FJ78-JJ_119180T0	Mo_FJ81-JY_110640T0	Mo_FJ81-MH_113680T0, Mo_FJ81-MH_114820T0, Mo_FJ81-MH_120110T0	Mo_FJ81-SW_116530T0, Mo_FJ81-SW_119150T0	Mo_FJ81-ZP_095270T0, Mo_FJ81-ZP_095280T0, Mo_FJ81-ZP_102790T0, Mo_FJ81-ZP_117600T0	Mo_FJ81221ZB11-14_107300T0, Mo_FJ81221ZB11-14_114350T0, Mo_FJ81221ZB11-14_117460T0, Mo_FJ81221ZB11-14_118610T0	Mo_FJ86-CT_115290T0, Mo_FJ86-CT_118510T0	Mo_FJ86061ZE3-39_107360T0, Mo_FJ86061ZE3-39_118390T0, Mo_FJ86061ZE3-39_119410T0	Mo_FJ95054B_108690T0, Mo_FJ95054B_115150T0, Mo_FJ95054B_117720T0	Mo_FJ95085AZB13-116_113680T0	Mo_FJ98099_113740T0	Mo_FJ99138_112860T0, Mo_FJ99138_116020T0	Mo_FJSH0703_113400T0	Mo_GD06-53_111970T0, Mo_GD06-53_118200T0	Mo_GD08-2025_112910T0, Mo_GD08-2025_117790T0	Mo_GY0040_113140T0, Mo_GY0040_115870T0, Mo_GY0040_116050T0, Mo_GY0040_119660T0
OG0000004	MGG_02224T0, MGG_04282T0, MGG_10921T0	Mo_13FM-16-1_057100T0, Mo_13FM-16-1_112970T0, Mo_13FM-16-1_118870T0, Mo_13FM-16-1_119680T0	Mo_13FM-24-1_106830T0, Mo_13FM-24-1_108010T0	Mo_13FM-3-2_061530T0, Mo_13FM-3-2_102380T0, Mo_13FM-3-2_118550T0	Mo_13FM-5-1_106380T0, Mo_13FM-5-1_113400T0	Mo_AG0004_067090T0, Mo_AG0004_103200T0, Mo_AG0004_118870T0, Mo_AG0004_119240T0, Mo_AG0004_119260T0	Mo_AV1-1-1_116590T0, Mo_AV1-1-1_116770T0	Mo_BJ-90-611_055720T0, Mo_BJ-90-611_104520T0, Mo_BJ-90-611_118230T0, Mo_BJ-90-611_118690T0	Mo_BJ08-8_058250T0, Mo_BJ08-8_103170T0, Mo_BJ08-8_119080T0	Mo_BN0123_102500T0, Mo_BN0123_108710T0, Mo_BN0123_119890T0	Mo_BN0202_104540T0, Mo_BN0202_111430T0, Mo_BN0202_116460T0, Mo_BN0202_118460T0, Mo_BN0202_118990T0, Mo_BN0202_119000T0	Mo_BN0252_107180T0, Mo_BN0252_112520T0, Mo_BN0252_116920T0, Mo_BN0252_117150T0, Mo_BN0252_117790T0, Mo_BN0252_117800T0	Mo_CD0065_106730T0, Mo_CD0065_116820T0, Mo_CD0065_117120T0, Mo_CD0065_117680T0, Mo_CD0065_117700T0	Mo_CD0142_109310T0, Mo_CD0142_119040T0, Mo_CD0142_119110T0, Mo_CD0142_119270T0, Mo_CD0142_119700T0	Mo_CH0043_068890T0, Mo_CH0043_110370T0	Mo_CH0072_088810T0, Mo_CH0072_109630T0, Mo_CH0072_116400T0, Mo_CH0072_116830T0, Mo_CH0072_117130T0	Mo_CH0452_067130T0, Mo_CH0452_102450T0, Mo_CH0452_118040T0	Mo_CH0461_071030T0, Mo_CH0461_109010T0, Mo_CH0461_112370T0, Mo_CH0461_115820T0, Mo_CH0461_116390T0	Mo_CH1103_109460T0, Mo_CH1103_113110T0, Mo_CH1103_116870T0, Mo_CH1103_117310T0, Mo_CH1103_117800T0	Mo_CH1164_066860T0, Mo_CH1164_108690T0, Mo_CH1164_116220T0, Mo_CH1164_116420T0	Mo_CM0028_108110T0, Mo_CM0028_117400T0, Mo_CM0028_117560T0, Mo_CM0028_118090T0, Mo_CM0028_118100T0	Mo_DB11-621_033060T0, Mo_DB11-621_101080T0, Mo_DB11-621_119770T0	Mo_FJ0204804_106960T0, Mo_FJ0204804_116860T0, Mo_FJ0204804_116970T0	Mo_FJ11SH-527-1_117340T0, Mo_FJ11SH-527-1_117370T0	Mo_FJ12JN-084-3_107010T0, Mo_FJ12JN-084-3_116330T0, Mo_FJ12JN-084-3_116610T0	Mo_FJ13SH05-2_107020T0, Mo_FJ13SH05-2_116600T0, Mo_FJ13SH05-2_116640T0	Mo_FJ2000-62A_107520T0, Mo_FJ2000-62A_117300T0, Mo_FJ2000-62A_117510T0	Mo_FJ2000-69A_107990T0, Mo_FJ2000-69A_117040T0, Mo_FJ2000-69A_117060T0	Mo_FJ2001-112B_108010T0, Mo_FJ2001-112B_117910T0, Mo_FJ2001-112B_118110T0	Mo_FJ2003-001A1_099150T0, Mo_FJ2003-001A1_117380T0, Mo_FJ2003-001A1_117540T0	Mo_FJ2005113B_110910T0, Mo_FJ2005113B_117920T0, Mo_FJ2005113B_118050T0	Mo_FJ2006-60A3_116570T0, Mo_FJ2006-60A3_116580T0	Mo_FJ72ZC7-77_107240T0, Mo_FJ72ZC7-77_115810T0	Mo_FJ78-JJ_048210T0, Mo_FJ78-JJ_119540T0	Mo_FJ81-JY_054080T0, Mo_FJ81-JY_119680T0	Mo_FJ81-MH_051220T0, Mo_FJ81-MH_119600T0	Mo_FJ81-SW_074480T0, Mo_FJ81-SW_110640T0, Mo_FJ81-SW_119000T0	Mo_FJ81-ZP_054960T0, Mo_FJ81-ZP_095510T0, Mo_FJ81-ZP_111230T0	Mo_FJ81221ZB11-14_058570T0, Mo_FJ81221ZB11-14_103830T0, Mo_FJ81221ZB11-14_117890T0	Mo_FJ86-CT_076360T0, Mo_FJ86-CT_111390T0, Mo_FJ86-CT_118680T0	Mo_FJ86061ZE3-39_058480T0, Mo_FJ86061ZE3-39_104410T0, Mo_FJ86061ZE3-39_118870T0	Mo_FJ95054B_060640T0, Mo_FJ95054B_103870T0, Mo_FJ95054B_118180T0	Mo_FJ95085AZB13-116_107480T0, Mo_FJ95085AZB13-116_115980T0	Mo_FJ98099_098310T0, Mo_FJ98099_107170T0, Mo_FJ98099_116660T0	Mo_FJ99138_107140T0, Mo_FJ99138_116370T0	Mo_FJSH0703_110710T0, Mo_FJSH0703_117470T0, Mo_FJSH0703_117500T0	Mo_GD06-53_107660T0, Mo_GD06-53_118480T0, Mo_GD06-53_118510T0	Mo_GD08-2025_106260T0, Mo_GD08-2025_118150T0, Mo_GD08-2025_118170T0	Mo_GY0040_107610T0, Mo_GY0040_118530T0, Mo_GY0040_118790T0, Mo_GY0040_119270T0, Mo_GY0040_119290T0
OG0000005	MGG_04810T0	Mo_13FM-16-1_108930T0, Mo_13FM-16-1_112140T0, Mo_13FM-16-1_112150T0	Mo_13FM-24-1_104160T0, Mo_13FM-24-1_110610T0, Mo_13FM-24-1_119290T0	Mo_13FM-3-2_111420T0, Mo_13FM-3-2_117720T0, Mo_13FM-3-2_118720T0, Mo_13FM-3-2_118730T0	Mo_13FM-5-1_100350T0, Mo_13FM-5-1_109390T0, Mo_13FM-5-1_118860T0	Mo_AG0004_108260T0, Mo_AG0004_115330T0, Mo_AG0004_118200T0, Mo_AG0004_118210T0	Mo_AV1-1-1_108200T0, Mo_AV1-1-1_110390T0	Mo_BJ-90-611_114310T0, Mo_BJ-90-611_118350T0, Mo_BJ-90-611_118360T0, Mo_BJ-90-611_119160T0	Mo_BJ08-8_110830T0, Mo_BJ08-8_118410T0, Mo_BJ08-8_118420T0, Mo_BJ08-8_119270T0	Mo_BN0123_114340T0, Mo_BN0123_119790T0, Mo_BN0123_125850T0	Mo_BN0202_110430T0, Mo_BN0202_111990T0, Mo_BN0202_117290T0, Mo_BN0202_117300T0	Mo_BN0252_109000T0, Mo_BN0252_109010T0, Mo_BN0252_117980T0	Mo_CD0065_112180T0, Mo_CD0065_114720T0	Mo_CD0142_115330T0, Mo_CD0142_115750T0	Mo_CH0043_116360T0, Mo_CH0043_116370T0, Mo_CH0043_116900T0	Mo_CH0072_108210T0	Mo_CH0452_111590T0, Mo_CH0452_116370T0	Mo_CH0461_115170T0, Mo_CH0461_115610T0	Mo_CH1103_109860T0, Mo_CH1103_114050T0	Mo_CH1164_109300T0, Mo_CH1164_115720T0	Mo_CM0028_111300T0, Mo_CM0028_113040T0	Mo_DB11-621_117730T0, Mo_DB11-621_117740T0, Mo_DB11-621_120560T0	Mo_FJ0204804_106480T0, Mo_FJ0204804_114150T0	Mo_FJ11SH-527-1_107500T0, Mo_FJ11SH-527-1_114620T0, Mo_FJ11SH-527-1_118490T0	Mo_FJ12JN-084-3_113450T0, Mo_FJ12JN-084-3_114110T0, Mo_FJ12JN-084-3_117220T0	Mo_FJ13SH05-2_117620T0	Mo_FJ2000-62A_109350T0, Mo_FJ2000-62A_118740T0, Mo_FJ2000-62A_118790T0	Mo_FJ2000-69A_117980T0	Mo_FJ2001-112B_107230T0, Mo_FJ2001-112B_113750T0	Mo_FJ2003-001A1_101000T0, Mo_FJ2003-001A1_110290T0, Mo_FJ2003-001A1_110300T0	Mo_FJ2005113B_107230T0, Mo_FJ2005113B_113890T0, Mo_FJ2005113B_119000T0	Mo_FJ2006-60A3_111790T0, Mo_FJ2006-60A3_117270T0, Mo_FJ2006-60A3_117590T0	Mo_FJ72ZC7-77_117170T0, Mo_FJ72ZC7-77_117480T0	Mo_FJ78-JJ_121290T0, Mo_FJ78-JJ_121380T0, Mo_FJ78-JJ_121400T0	Mo_FJ81-JY_097850T0, Mo_FJ81-JY_119330T0	Mo_FJ81-MH_110720T0, Mo_FJ81-MH_110730T0, Mo_FJ81-MH_113470T0, Mo_FJ81-MH_121890T0	Mo_FJ81-SW_118840T0, Mo_FJ81-SW_120520T0	Mo_FJ81-ZP_107120T0, Mo_FJ81-ZP_107130T0, Mo_FJ81-ZP_109960T0, Mo_FJ81-ZP_114290T0	Mo_FJ81221ZB11-14_114910T0, Mo_FJ81221ZB11-14_114920T0, Mo_FJ81221ZB11-14_118740T0	Mo_FJ86-CT_120040T0	Mo_FJ86061ZE3-39_110640T0, Mo_FJ86061ZE3-39_113550T0, Mo_FJ86061ZE3-39_118290T0	Mo_FJ95054B_114430T0, Mo_FJ95054B_115640T0, Mo_FJ95054B_115650T0	Mo_FJ95085AZB13-116_100250T0, Mo_FJ95085AZB13-116_117810T0, Mo_FJ95085AZB13-116_117860T0	Mo_FJ98099_100230T0, Mo_FJ98099_118170T0	Mo_FJ99138_107170T0, Mo_FJ99138_112550T0, Mo_FJ99138_118620T0	Mo_FJSH0703_113790T0, Mo_FJSH0703_114840T0, Mo_FJSH0703_118890T0	Mo_GD06-53_111250T0, Mo_GD06-53_111260T0, Mo_GD06-53_120840T0	Mo_GD08-2025_099980T0, Mo_GD08-2025_114990T0, Mo_GD08-2025_119630T0	Mo_GY0040_113800T0, Mo_GY0040_117780T0, Mo_GY0040_120030T0
OG0000006	MGG_06445T0	Mo_13FM-16-1_027710T0, Mo_13FM-16-1_057990T0, Mo_13FM-16-1_086170T0, Mo_13FM-16-1_115980T0	Mo_13FM-24-1_039460T0, Mo_13FM-24-1_044830T0	Mo_13FM-3-2_021580T0, Mo_13FM-3-2_064020T0, Mo_13FM-3-2_104120T0, Mo_13FM-3-2_115010T0	Mo_13FM-5-1_037880T0, Mo_13FM-5-1_052990T0	Mo_AG0004_057640T0, Mo_AG0004_063530T0, Mo_AG0004_107150T0, Mo_AG0004_114050T0	Mo_AV1-1-1_041640T0, Mo_AV1-1-1_046660T0	Mo_BJ-90-611_046320T0, Mo_BJ-90-611_118710T0	Mo_BJ08-8_045800T0, Mo_BJ08-8_119370T0	Mo_BN0123_057270T0, Mo_BN0123_061930T0, Mo_BN0123_066980T0, Mo_BN0123_083260T0	Mo_BN0202_034430T0, Mo_BN0202_069580T0, Mo_BN0202_098190T0	Mo_BN0252_054170T0, Mo_BN0252_066500T0, Mo_BN0252_078190T0, Mo_BN0252_109660T0, Mo_BN0252_114890T0	Mo_CD0065_087310T0, Mo_CD0065_087320T0, Mo_CD0065_089540T0	Mo_CD0142_071560T0, Mo_CD0142_094830T0, Mo_CD0142_104580T0, Mo_CD0142_112190T0, Mo_CD0142_114010T0	Mo_CH0043_073090T0, Mo_CH0043_112720T0, Mo_CH0043_115010T0, Mo_CH0043_115070T0	Mo_CH0072_072620T0, Mo_CH0072_087820T0	Mo_CH0452_063530T0		Mo_CH1103_069880T0, Mo_CH1103_097370T0, Mo_CH1103_112430T0, Mo_CH1103_117650T0	Mo_CH1164_067280T0	Mo_CM0028_056980T0, Mo_CM0028_064080T0	Mo_DB11-621_043540T0, Mo_DB11-621_119790T0	Mo_FJ0204804_018490T0, Mo_FJ0204804_083490T0, Mo_FJ0204804_117700T0, Mo_FJ0204804_119200T0	Mo_FJ11SH-527-1_039260T0, Mo_FJ11SH-527-1_052160T0	Mo_FJ12JN-084-3_037510T0, Mo_FJ12JN-084-3_047890T0	Mo_FJ13SH05-2_052480T0, Mo_FJ13SH05-2_081690T0	Mo_FJ2000-62A_021120T0, Mo_FJ2000-62A_057120T0	Mo_FJ2000-69A_044360T0, Mo_FJ2000-69A_044370T0, Mo_FJ2000-69A_045330T0	Mo_FJ2001-112B_022100T0, Mo_FJ2001-112B_037520T0	Mo_FJ2003-001A1_013330T0, Mo_FJ2003-001A1_072130T0	Mo_FJ2005113B_017950T0, Mo_FJ2005113B_057660T0	Mo_FJ2006-60A3_007760T0, Mo_FJ2006-60A3_007770T0, Mo_FJ2006-60A3_038510T0	Mo_FJ72ZC7-77_031530T0, Mo_FJ72ZC7-77_111850T0	Mo_FJ78-JJ_020750T0, Mo_FJ78-JJ_031060T0, Mo_FJ78-JJ_067280T0	Mo_FJ81-JY_020460T0, Mo_FJ81-JY_101770T0, Mo_FJ81-JY_114800T0, Mo_FJ81-JY_119090T0, Mo_FJ81-JY_120030T0	Mo_FJ81-MH_032950T0, Mo_FJ81-MH_093550T0, Mo_FJ81-MH_115810T0, Mo_FJ81-MH_118520T0, Mo_FJ81-MH_121410T0	Mo_FJ81-SW_119590T0, Mo_FJ81-SW_120260T0	Mo_FJ81-ZP_050010T0, Mo_FJ81-ZP_050020T0	Mo_FJ81221ZB11-14_043160T0, Mo_FJ81221ZB11-14_043660T0, Mo_FJ81221ZB11-14_053910T0, Mo_FJ81221ZB11-14_076290T0	Mo_FJ86-CT_100420T0	Mo_FJ86061ZE3-39_068310T0, Mo_FJ86061ZE3-39_118920T0	Mo_FJ95054B_018690T0, Mo_FJ95054B_018700T0, Mo_FJ95054B_049510T0, Mo_FJ95054B_107280T0	Mo_FJ95085AZB13-116_019360T0, Mo_FJ95085AZB13-116_041970T0	Mo_FJ98099_050210T0, Mo_FJ98099_117420T0	Mo_FJ99138_014930T0, Mo_FJ99138_054980T0	Mo_FJSH0703_012110T0, Mo_FJSH0703_118500T0, Mo_FJSH0703_125080T0	Mo_GD06-53_053400T0, Mo_GD06-53_074540T0	Mo_GD08-2025_064390T0, Mo_GD08-2025_112200T0	Mo_GY0040_008620T0, Mo_GY0040_065880T0, Mo_GY0040_107100T0, Mo_GY0040_114360T0, Mo_GY0040_126340T0
OG0000007	MGG_02208T0	Mo_13FM-16-1_045980T0, Mo_13FM-16-1_045990T0, Mo_13FM-16-1_114560T0	Mo_13FM-24-1_041370T0, Mo_13FM-24-1_117880T0, Mo_13FM-24-1_118580T0	Mo_13FM-3-2_044900T0, Mo_13FM-3-2_044910T0, Mo_13FM-3-2_117170T0, Mo_13FM-3-2_117180T0, Mo_13FM-3-2_118840T0	Mo_13FM-5-1_048890T0, Mo_13FM-5-1_048900T0, Mo_13FM-5-1_117010T0, Mo_13FM-5-1_118590T0	Mo_AG0004_012710T0, Mo_AG0004_119780T0, Mo_AG0004_120080T0	Mo_AV1-1-1_042760T0, Mo_AV1-1-1_115150T0	Mo_BJ-90-611_050880T0, Mo_BJ-90-611_050890T0, Mo_BJ-90-611_117050T0, Mo_BJ-90-611_117060T0	Mo_BJ08-8_046380T0, Mo_BJ08-8_046390T0, Mo_BJ08-8_117300T0	Mo_BN0123_045280T0, Mo_BN0123_045290T0, Mo_BN0123_118550T0	Mo_BN0202_015570T0, Mo_BN0202_015580T0, Mo_BN0202_115140T0	Mo_BN0252_076640T0, Mo_BN0252_116270T0, Mo_BN0252_117920T0, Mo_BN0252_118130T0, Mo_BN0252_118190T0	Mo_CD0065_022780T0, Mo_CD0065_111730T0, Mo_CD0065_111740T0	Mo_CD0142_057860T0, Mo_CD0142_118650T0, Mo_CD0142_119670T0	Mo_CH0043_060860T0, Mo_CH0043_060870T0	Mo_CH0072_057500T0	Mo_CH0452_014990T0, Mo_CH0452_015000T0, Mo_CH0452_111180T0	Mo_CH0461_060180T0, Mo_CH0461_060190T0	Mo_CH1103_058200T0	Mo_CH1164_050910T0	Mo_CM0028_051910T0, Mo_CM0028_051920T0, Mo_CM0028_114850T0, Mo_CM0028_118740T0	Mo_DB11-621_025580T0, Mo_DB11-621_025590T0, Mo_DB11-621_117630T0, Mo_DB11-621_117640T0	Mo_FJ0204804_063370T0, Mo_FJ0204804_063380T0, Mo_FJ0204804_112240T0	Mo_FJ11SH-527-1_048900T0, Mo_FJ11SH-527-1_048910T0	Mo_FJ12JN-084-3_043870T0, Mo_FJ12JN-084-3_043880T0, Mo_FJ12JN-084-3_104990T0	Mo_FJ13SH05-2_041550T0, Mo_FJ13SH05-2_041560T0, Mo_FJ13SH05-2_116540T0	Mo_FJ2000-62A_049460T0, Mo_FJ2000-62A_111180T0	Mo_FJ2000-69A_039710T0, Mo_FJ2000-69A_039720T0, Mo_FJ2000-69A_111530T0, Mo_FJ2000-69A_111540T0	Mo_FJ2001-112B_050070T0, Mo_FJ2001-112B_110130T0	Mo_FJ2003-001A1_050200T0, Mo_FJ2003-001A1_050210T0, Mo_FJ2003-001A1_109200T0, Mo_FJ2003-001A1_109210T0	Mo_FJ2005113B_045960T0, Mo_FJ2005113B_111900T0, Mo_FJ2005113B_111910T0	Mo_FJ2006-60A3_036710T0, Mo_FJ2006-60A3_107130T0	Mo_FJ72ZC7-77_039320T0, Mo_FJ72ZC7-77_039330T0, Mo_FJ72ZC7-77_116200T0	Mo_FJ78-JJ_007200T0, Mo_FJ78-JJ_007210T0, Mo_FJ78-JJ_109310T0, Mo_FJ78-JJ_109320T0	Mo_FJ81-JY_011290T0, Mo_FJ81-JY_011300T0, Mo_FJ81-JY_120160T0	Mo_FJ81-MH_007510T0, Mo_FJ81-MH_119640T0	Mo_FJ81-SW_014040T0, Mo_FJ81-SW_014050T0, Mo_FJ81-SW_106440T0	Mo_FJ81-ZP_010570T0, Mo_FJ81-ZP_010580T0	Mo_FJ81221ZB11-14_041550T0, Mo_FJ81221ZB11-14_041560T0, Mo_FJ81221ZB11-14_112880T0, Mo_FJ81221ZB11-14_112890T0	Mo_FJ86-CT_020460T0, Mo_FJ86-CT_020470T0, Mo_FJ86-CT_107220T0	Mo_FJ86061ZE3-39_040580T0, Mo_FJ86061ZE3-39_119810T0	Mo_FJ95054B_029770T0, Mo_FJ95054B_029780T0, Mo_FJ95054B_113240T0, Mo_FJ95054B_113250T0	Mo_FJ95085AZB13-116_057600T0, Mo_FJ95085AZB13-116_057610T0, Mo_FJ95085AZB13-116_116420T0	Mo_FJ98099_043920T0, Mo_FJ98099_043930T0, Mo_FJ98099_114260T0, Mo_FJ98099_114270T0	Mo_FJ99138_041280T0, Mo_FJ99138_117230T0	Mo_FJSH0703_060760T0	Mo_GD06-53_006270T0, Mo_GD06-53_006280T0, Mo_GD06-53_120110T0	Mo_GD08-2025_047290T0, Mo_GD08-2025_112020T0	Mo_GY0040_046820T0, Mo_GY0040_046830T0, Mo_GY0040_114370T0, Mo_GY0040_118030T0
OG0000008	MGG_09095T0, MGG_15968T0, MGG_09036T0	Mo_13FM-16-1_104530T0, Mo_13FM-16-1_120430T0, Mo_13FM-16-1_120800T0	Mo_13FM-24-1_102640T0, Mo_13FM-24-1_119510T0, Mo_13FM-24-1_119790T0	Mo_13FM-3-2_114000T0, Mo_13FM-3-2_114010T0, Mo_13FM-3-2_118180T0, Mo_13FM-3-2_119880T0, Mo_13FM-3-2_119890T0	Mo_13FM-5-1_103510T0, Mo_13FM-5-1_103520T0	Mo_AG0004_115210T0, Mo_AG0004_115220T0, Mo_AG0004_119410T0, Mo_AG0004_120000T0, Mo_AG0004_120120T0	Mo_AV1-1-1_107700T0, Mo_AV1-1-1_107710T0	Mo_BJ-90-611_114760T0, Mo_BJ-90-611_119350T0	Mo_BJ08-8_113040T0, Mo_BJ08-8_113050T0, Mo_BJ08-8_119970T0, Mo_BJ08-8_120540T0	Mo_BN0123_109830T0, Mo_BN0123_109840T0, Mo_BN0123_117740T0	Mo_BN0202_114550T0, Mo_BN0202_118080T0		Mo_CD0065_117270T0, Mo_CD0065_117640T0	Mo_CD0142_110420T0, Mo_CD0142_119210T0, Mo_CD0142_119380T0, Mo_CD0142_119860T0	Mo_CH0043_098690T0, Mo_CH0043_098700T0, Mo_CH0043_114950T0	Mo_CH0072_099980T0, Mo_CH0072_109120T0, Mo_CH0072_116990T0, Mo_CH0072_117240T0, Mo_CH0072_117340T0	Mo_CH0452_110770T0	Mo_CH0461_098450T0, Mo_CH0461_098460T0, Mo_CH0461_115070T0	Mo_CH1103_104940T0, Mo_CH1103_104950T0, Mo_CH1103_116430T0	Mo_CH1164_109140T0, Mo_CH1164_109150T0, Mo_CH1164_116120T0	Mo_CM0028_107660T0, Mo_CM0028_111510T0, Mo_CM0028_112940T0, Mo_CM0028_117670T0, Mo_CM0028_118560T0	Mo_DB11-621_118970T0, Mo_DB11-621_118990T0	Mo_FJ0204804_108560T0, Mo_FJ0204804_119440T0	Mo_FJ11SH-527-1_106880T0, Mo_FJ11SH-527-1_106890T0, Mo_FJ11SH-527-1_118230T0, Mo_FJ11SH-527-1_118600T0		Mo_FJ13SH05-2_109240T0, Mo_FJ13SH05-2_109250T0	Mo_FJ2000-62A_109570T0, Mo_FJ2000-62A_109580T0, Mo_FJ2000-62A_118910T0	Mo_FJ2000-69A_110520T0, Mo_FJ2000-69A_118400T0	Mo_FJ2001-112B_108060T0, Mo_FJ2001-112B_108070T0, Mo_FJ2001-112B_118960T0, Mo_FJ2001-112B_119320T0	Mo_FJ2003-001A1_107170T0, Mo_FJ2003-001A1_107180T0, Mo_FJ2003-001A1_118750T0	Mo_FJ2005113B_108090T0, Mo_FJ2005113B_118810T0, Mo_FJ2005113B_119130T0		Mo_FJ72ZC7-77_109240T0, Mo_FJ72ZC7-77_117560T0	Mo_FJ78-JJ_115760T0, Mo_FJ78-JJ_115770T0, Mo_FJ78-JJ_121260T0	Mo_FJ81-JY_114660T0, Mo_FJ81-JY_121170T0	Mo_FJ81-MH_113930T0, Mo_FJ81-MH_120450T0	Mo_FJ81-SW_118640T0	Mo_FJ81-ZP_097240T0, Mo_FJ81-ZP_113480T0, Mo_FJ81-ZP_113490T0	Mo_FJ81221ZB11-14_113560T0, Mo_FJ81221ZB11-14_113570T0	Mo_FJ86-CT_118250T0, Mo_FJ86-CT_118260T0	Mo_FJ86061ZE3-39_114160T0, Mo_FJ86061ZE3-39_119420T0, Mo_FJ86061ZE3-39_119590T0	Mo_FJ95054B_114450T0, Mo_FJ95054B_114460T0	Mo_FJ95085AZB13-116_109380T0, Mo_FJ95085AZB13-116_109390T0, Mo_FJ95085AZB13-116_117530T0, Mo_FJ95085AZB13-116_117940T0	Mo_FJ98099_109500T0, Mo_FJ98099_116080T0	Mo_FJ99138_108140T0, Mo_FJ99138_108150T0, Mo_FJ99138_118340T0, Mo_FJ99138_118750T0	Mo_FJSH0703_107570T0, Mo_FJSH0703_107580T0, Mo_FJSH0703_119040T0	Mo_GD06-53_101440T0, Mo_GD06-53_120460T0, Mo_GD06-53_120940T0	Mo_GD08-2025_114280T0, Mo_GD08-2025_114290T0, Mo_GD08-2025_119330T0, Mo_GD08-2025_119840T0	Mo_GY0040_107830T0, Mo_GY0040_119230T0, Mo_GY0040_120010T0, Mo_GY0040_120340T0
OG0000009	MGG_15272T0, MGG_15100T0, MGG_06221T0	Mo_13FM-16-1_103350T0, Mo_13FM-16-1_103360T0, Mo_13FM-16-1_108300T0	Mo_13FM-24-1_029210T0, Mo_13FM-24-1_029220T0, Mo_13FM-24-1_039430T0	Mo_13FM-3-2_049400T0, Mo_13FM-3-2_049410T0, Mo_13FM-3-2_102800T0	Mo_13FM-5-1_053050T0, Mo_13FM-5-1_053060T0, Mo_13FM-5-1_053890T0, Mo_13FM-5-1_053900T0	Mo_AG0004_037300T0, Mo_AG0004_037310T0, Mo_AG0004_063590T0, Mo_AG0004_063600T0	Mo_AV1-1-1_048540T0, Mo_AV1-1-1_048550T0	Mo_BJ-90-611_039370T0, Mo_BJ-90-611_112910T0	Mo_BJ08-8_111860T0, Mo_BJ08-8_117450T0, Mo_BJ08-8_117460T0	Mo_BN0123_058260T0, Mo_BN0123_108760T0	Mo_BN0202_043170T0, Mo_BN0202_105290T0, Mo_BN0202_105300T0	Mo_BN0252_047290T0, Mo_BN0252_047300T0	Mo_CD0065_046730T0	Mo_CD0142_044160T0, Mo_CD0142_044170T0, Mo_CD0142_110570T0, Mo_CD0142_110580T0	Mo_CH0043_046310T0, Mo_CH0043_046320T0, Mo_CH0043_103300T0	Mo_CH0072_104490T0, Mo_CH0072_104500T0, Mo_CH0072_108360T0, Mo_CH0072_108370T0	Mo_CH0452_034380T0, Mo_CH0452_063590T0, Mo_CH0452_063600T0	Mo_CH0461_046480T0, Mo_CH0461_046490T0	Mo_CH1103_041720T0, Mo_CH1103_041730T0	Mo_CH1164_037970T0, Mo_CH1164_037980T0	Mo_CM0028_037180T0, Mo_CM0028_037190T0	Mo_DB11-621_112630T0, Mo_DB11-621_112640T0	Mo_FJ0204804_054400T0, Mo_FJ0204804_054410T0	Mo_FJ11SH-527-1_020620T0, Mo_FJ11SH-527-1_020630T0	Mo_FJ12JN-084-3_019250T0, Mo_FJ12JN-084-3_019260T0	Mo_FJ13SH05-2_018740T0, Mo_FJ13SH05-2_018750T0	Mo_FJ2000-62A_025970T0, Mo_FJ2000-62A_025980T0	Mo_FJ2000-69A_021630T0, Mo_FJ2000-69A_021640T0	Mo_FJ2001-112B_052730T0, Mo_FJ2001-112B_052740T0	Mo_FJ2003-001A1_058330T0, Mo_FJ2003-001A1_058340T0	Mo_FJ2005113B_027610T0, Mo_FJ2005113B_027620T0	Mo_FJ2006-60A3_021020T0	Mo_FJ72ZC7-77_025590T0, Mo_FJ72ZC7-77_025600T0	Mo_FJ78-JJ_022570T0, Mo_FJ78-JJ_022580T0, Mo_FJ78-JJ_104020T0	Mo_FJ81-JY_023710T0, Mo_FJ81-JY_023720T0, Mo_FJ81-JY_111980T0	Mo_FJ81-MH_012640T0, Mo_FJ81-MH_091260T0	Mo_FJ81-SW_016420T0, Mo_FJ81-SW_016430T0, Mo_FJ81-SW_098330T0	Mo_FJ81-ZP_032860T0, Mo_FJ81-ZP_094020T0	Mo_FJ81221ZB11-14_042480T0, Mo_FJ81221ZB11-14_042490T0, Mo_FJ81221ZB11-14_103170T0, Mo_FJ81221ZB11-14_103180T0	Mo_FJ86-CT_028160T0, Mo_FJ86-CT_110950T0, Mo_FJ86-CT_110960T0	Mo_FJ86061ZE3-39_022230T0, Mo_FJ86061ZE3-39_022240T0, Mo_FJ86061ZE3-39_112040T0, Mo_FJ86061ZE3-39_112050T0	Mo_FJ95054B_040410T0, Mo_FJ95054B_102820T0	Mo_FJ95085AZB13-116_024910T0	Mo_FJ98099_026180T0, Mo_FJ98099_026190T0, Mo_FJ98099_109220T0	Mo_FJ99138_020290T0	Mo_FJSH0703_020750T0, Mo_FJSH0703_020760T0	Mo_GD06-53_116620T0		Mo_GY0040_035530T0, Mo_GY0040_035540T0
OG0000010	MGG_14596T0	Mo_13FM-16-1_075310T0, Mo_13FM-16-1_116710T0	Mo_13FM-24-1_110750T0, Mo_13FM-24-1_118690T0, Mo_13FM-24-1_118970T0	Mo_13FM-3-2_099640T0, Mo_13FM-3-2_118760T0, Mo_13FM-3-2_118880T0	Mo_13FM-5-1_113160T0, Mo_13FM-5-1_118770T0, Mo_13FM-5-1_119070T0	Mo_AG0004_115740T0, Mo_AG0004_117490T0, Mo_AG0004_118720T0, Mo_AG0004_118900T0	Mo_AV1-1-1_104340T0, Mo_AV1-1-1_117120T0	Mo_BJ-90-611_026420T0, Mo_BJ-90-611_118240T0	Mo_BJ08-8_118390T0, Mo_BJ08-8_119130T0, Mo_BJ08-8_119500T0	Mo_BN0123_112950T0, Mo_BN0123_113460T0, Mo_BN0123_116980T0	Mo_BN0202_033280T0, Mo_BN0202_118150T0, Mo_BN0202_119150T0	Mo_BN0252_101310T0, Mo_BN0252_116220T0, Mo_BN0252_117140T0	Mo_CD0065_101830T0, Mo_CD0065_117620T0	Mo_CD0142_112960T0, Mo_CD0142_113080T0, Mo_CD0142_118590T0	Mo_CH0043_112640T0, Mo_CH0043_115670T0, Mo_CH0043_115800T0, Mo_CH0043_116470T0	Mo_CH0072_108890T0	Mo_CH0452_113410T0		Mo_CH1103_107350T0, Mo_CH1103_112460T0, Mo_CH1103_114000T0, Mo_CH1103_117510T0	Mo_CH1164_112500T0	Mo_CM0028_104340T0, Mo_CM0028_116860T0	Mo_DB11-621_117110T0	Mo_FJ0204804_111410T0, Mo_FJ0204804_116760T0, Mo_FJ0204804_116960T0	Mo_FJ11SH-527-1_109740T0, Mo_FJ11SH-527-1_116280T0, Mo_FJ11SH-527-1_116670T0, Mo_FJ11SH-527-1_117280T0	Mo_FJ12JN-084-3_037520T0, Mo_FJ12JN-084-3_105700T0, Mo_FJ12JN-084-3_106150T0	Mo_FJ13SH05-2_107210T0, Mo_FJ13SH05-2_115560T0	Mo_FJ2000-62A_112190T0, Mo_FJ2000-62A_116760T0, Mo_FJ2000-62A_116980T0	Mo_FJ2000-69A_105710T0, Mo_FJ2000-69A_116170T0	Mo_FJ2001-112B_110310T0, Mo_FJ2001-112B_112630T0, Mo_FJ2001-112B_116740T0, Mo_FJ2001-112B_118310T0	Mo_FJ2003-001A1_111070T0, Mo_FJ2003-001A1_116050T0, Mo_FJ2003-001A1_116790T0	Mo_FJ2005113B_089590T0, Mo_FJ2005113B_116690T0, Mo_FJ2005113B_117600T0, Mo_FJ2005113B_118000T0	Mo_FJ2006-60A3_007750T0, Mo_FJ2006-60A3_104330T0, Mo_FJ2006-60A3_115960T0, Mo_FJ2006-60A3_123790T0	Mo_FJ72ZC7-77_104630T0, Mo_FJ72ZC7-77_115470T0, Mo_FJ72ZC7-77_123450T0	Mo_FJ78-JJ_109080T0, Mo_FJ78-JJ_114520T0, Mo_FJ78-JJ_121410T0	Mo_FJ81-JY_107750T0, Mo_FJ81-JY_119740T0	Mo_FJ81-MH_116600T0, Mo_FJ81-MH_118290T0, Mo_FJ81-MH_119590T0	Mo_FJ81-SW_118350T0, Mo_FJ81-SW_118970T0	Mo_FJ81-ZP_115610T0, Mo_FJ81-ZP_117790T0	Mo_FJ81221ZB11-14_114040T0, Mo_FJ81221ZB11-14_114990T0, Mo_FJ81221ZB11-14_117570T0	Mo_FJ86-CT_118100T0, Mo_FJ86-CT_118110T0, Mo_FJ86-CT_118750T0	Mo_FJ86061ZE3-39_096640T0, Mo_FJ86061ZE3-39_115360T0	Mo_FJ95054B_069100T0, Mo_FJ95054B_115450T0	Mo_FJ95085AZB13-116_107320T0, Mo_FJ95085AZB13-116_115550T0	Mo_FJ98099_113650T0, Mo_FJ98099_116200T0	Mo_FJ99138_106260T0, Mo_FJ99138_116030T0, Mo_FJ99138_124470T0	Mo_FJSH0703_115910T0, Mo_FJSH0703_116900T0	Mo_GD06-53_116450T0, Mo_GD06-53_116490T0	Mo_GD08-2025_111440T0, Mo_GD08-2025_117390T0, Mo_GD08-2025_117740T0, Mo_GD08-2025_118650T0	Mo_GY0040_109470T0, Mo_GY0040_116820T0, Mo_GY0040_118840T0
OG0000011	MGG_05551T0	Mo_13FM-16-1_061990T0, Mo_13FM-16-1_116780T0, Mo_13FM-16-1_118700T0, Mo_13FM-16-1_120020T0	Mo_13FM-24-1_115190T0, Mo_13FM-24-1_118860T0	Mo_13FM-3-2_063580T0, Mo_13FM-3-2_088240T0, Mo_13FM-3-2_108490T0, Mo_13FM-3-2_114300T0, Mo_13FM-3-2_115990T0	Mo_13FM-5-1_114670T0, Mo_13FM-5-1_118540T0	Mo_AG0004_088450T0, Mo_AG0004_111840T0, Mo_AG0004_116200T0, Mo_AG0004_116650T0	Mo_AV1-1-1_094070T0	Mo_BJ-90-611_086470T0, Mo_BJ-90-611_114800T0	Mo_BJ08-8_086060T0, Mo_BJ08-8_114070T0, Mo_BJ08-8_119280T0	Mo_BN0123_110140T0, Mo_BN0123_119230T0	Mo_BN0202_088670T0, Mo_BN0202_114710T0, Mo_BN0202_116090T0	Mo_BN0252_087560T0, Mo_BN0252_110100T0	Mo_CD0065_088530T0, Mo_CD0065_109190T0	Mo_CD0142_088580T0, Mo_CD0142_115100T0, Mo_CD0142_118830T0	Mo_CH0043_089960T0, Mo_CH0043_109570T0, Mo_CH0043_114570T0	Mo_CH0072_108340T0, Mo_CH0072_114860T0	Mo_CH0452_087700T0, Mo_CH0452_111080T0, Mo_CH0452_115530T0, Mo_CH0452_118510T0	Mo_CH0461_110410T0, Mo_CH0461_114210T0	Mo_CH1103_107560T0, Mo_CH1103_114990T0	Mo_CH1164_111410T0, Mo_CH1164_113460T0, Mo_CH1164_113850T0	Mo_CM0028_111080T0	Mo_DB11-621_073040T0, Mo_DB11-621_109890T0, Mo_DB11-621_121260T0	Mo_FJ0204804_106550T0, Mo_FJ0204804_119310T0	Mo_FJ11SH-527-1_118520T0	Mo_FJ12JN-084-3_112570T0, Mo_FJ12JN-084-3_115600T0			Mo_FJ2000-69A_085890T0		Mo_FJ2003-001A1_118680T0	Mo_FJ2005113B_085000T0, Mo_FJ2005113B_100930T0	Mo_FJ2006-60A3_115580T0		Mo_FJ78-JJ_084940T0, Mo_FJ78-JJ_110220T0, Mo_FJ78-JJ_114250T0, Mo_FJ78-JJ_119610T0	Mo_FJ81-JY_115530T0, Mo_FJ81-JY_121060T0	Mo_FJ81-MH_068110T0, Mo_FJ81-MH_109600T0, Mo_FJ81-MH_116350T0	Mo_FJ81-SW_085650T0, Mo_FJ81-SW_110410T0, Mo_FJ81-SW_115700T0, Mo_FJ81-SW_118930T0	Mo_FJ81-ZP_094700T0, Mo_FJ81-ZP_114100T0	Mo_FJ81221ZB11-14_086150T0, Mo_FJ81221ZB11-14_110410T0, Mo_FJ81221ZB11-14_114720T0, Mo_FJ81221ZB11-14_117760T0	Mo_FJ86-CT_095190T0, Mo_FJ86-CT_110730T0, Mo_FJ86-CT_113620T0, Mo_FJ86-CT_118730T0	Mo_FJ86061ZE3-39_108710T0, Mo_FJ86061ZE3-39_114780T0, Mo_FJ86061ZE3-39_119430T0, Mo_FJ86061ZE3-39_119560T0	Mo_FJ95054B_086510T0, Mo_FJ95054B_113910T0	Mo_FJ95085AZB13-116_117830T0	Mo_FJ98099_118130T0	Mo_FJ99138_118640T0				Mo_GY0040_086050T0, Mo_GY0040_111560T0, Mo_GY0040_115690T0
OG0000012	MGG_04018T0, MGG_02058T0	Mo_13FM-16-1_082530T0, Mo_13FM-16-1_097880T0	Mo_13FM-24-1_105540T0, Mo_13FM-24-1_105550T0, Mo_13FM-24-1_109280T0	Mo_13FM-3-2_103200T0, Mo_13FM-3-2_107290T0, Mo_13FM-3-2_107300T0	Mo_13FM-5-1_104600T0, Mo_13FM-5-1_104610T0, Mo_13FM-5-1_108520T0	Mo_AG0004_103800T0, Mo_AG0004_107540T0	Mo_AV1-1-1_099810T0, Mo_AV1-1-1_105420T0, Mo_AV1-1-1_105430T0	Mo_BJ-90-611_103220T0, Mo_BJ-90-611_107580T0, Mo_BJ-90-611_107590T0	Mo_BJ08-8_102260T0, Mo_BJ08-8_106620T0	Mo_BN0123_100820T0	Mo_BN0202_102980T0, Mo_BN0202_107100T0	Mo_BN0252_099480T0, Mo_BN0252_106360T0	Mo_CD0065_102090T0, Mo_CD0065_105370T0	Mo_CD0142_098200T0, Mo_CD0142_111330T0	Mo_CH0043_099480T0, Mo_CH0043_107110T0, Mo_CH0043_107120T0	Mo_CH0072_103710T0, Mo_CH0072_112720T0	Mo_CH0452_102640T0, Mo_CH0452_103700T0	Mo_CH0461_103110T0, Mo_CH0461_113390T0	Mo_CH1103_097580T0, Mo_CH1103_107440T0	Mo_CH1164_103590T0, Mo_CH1164_111350T0	Mo_CM0028_100100T0, Mo_CM0028_102520T0, Mo_CM0028_102530T0	Mo_DB11-621_099350T0, Mo_DB11-621_105280T0	Mo_FJ0204804_099420T0, Mo_FJ0204804_101290T0, Mo_FJ0204804_101300T0	Mo_FJ11SH-527-1_099040T0, Mo_FJ11SH-527-1_105460T0, Mo_FJ11SH-527-1_105470T0	Mo_FJ12JN-084-3_097780T0, Mo_FJ12JN-084-3_104340T0, Mo_FJ12JN-084-3_104350T0	Mo_FJ13SH05-2_098730T0, Mo_FJ13SH05-2_101430T0, Mo_FJ13SH05-2_101440T0	Mo_FJ2000-62A_097440T0, Mo_FJ2000-62A_101390T0	Mo_FJ2000-69A_099200T0, Mo_FJ2000-69A_102710T0, Mo_FJ2000-69A_102720T0	Mo_FJ2001-112B_098160T0, Mo_FJ2001-112B_102120T0, Mo_FJ2001-112B_102130T0	Mo_FJ2003-001A1_099220T0, Mo_FJ2003-001A1_105220T0, Mo_FJ2003-001A1_105230T0	Mo_FJ2005113B_099290T0, Mo_FJ2005113B_101570T0	Mo_FJ2006-60A3_098260T0, Mo_FJ2006-60A3_100330T0	Mo_FJ72ZC7-77_093720T0, Mo_FJ72ZC7-77_102100T0	Mo_FJ78-JJ_098330T0, Mo_FJ78-JJ_113830T0	Mo_FJ81-JY_098690T0, Mo_FJ81-JY_108920T0, Mo_FJ81-JY_108930T0	Mo_FJ81-MH_101560T0, Mo_FJ81-MH_105220T0, Mo_FJ81-MH_105230T0	Mo_FJ81-SW_098100T0, Mo_FJ81-SW_108560T0, Mo_FJ81-SW_108570T0	Mo_FJ81-ZP_101900T0, Mo_FJ81-ZP_105530T0, Mo_FJ81-ZP_105540T0	Mo_FJ81221ZB11-14_104540T0, Mo_FJ81221ZB11-14_106870T0	Mo_FJ86-CT_055540T0, Mo_FJ86-CT_108430T0	Mo_FJ86061ZE3-39_103250T0, Mo_FJ86061ZE3-39_106990T0	Mo_FJ95054B_102600T0, Mo_FJ95054B_106970T0	Mo_FJ95085AZB13-116_099560T0, Mo_FJ95085AZB13-116_102060T0	Mo_FJ98099_099500T0, Mo_FJ98099_101950T0	Mo_FJ99138_081950T0, Mo_FJ99138_081960T0, Mo_FJ99138_098410T0	Mo_FJSH0703_099080T0, Mo_FJSH0703_101740T0, Mo_FJSH0703_101750T0	Mo_GD06-53_086440T0, Mo_GD06-53_098900T0	Mo_GD08-2025_096840T0, Mo_GD08-2025_104080T0	Mo_GY0040_099720T0, Mo_GY0040_102130T0, Mo_GY0040_102140T0
OG0000013	MGG_08285T0	Mo_13FM-16-1_112440T0	Mo_13FM-24-1_113960T0, Mo_13FM-24-1_114890T0	Mo_13FM-3-2_114270T0, Mo_13FM-3-2_115400T0, Mo_13FM-3-2_116740T0, Mo_13FM-3-2_118430T0	Mo_13FM-5-1_114480T0, Mo_13FM-5-1_116820T0	Mo_AG0004_105840T0, Mo_AG0004_110930T0, Mo_AG0004_115840T0, Mo_AG0004_118000T0	Mo_AV1-1-1_111090T0, Mo_AV1-1-1_114640T0	Mo_BJ-90-611_107170T0, Mo_BJ-90-611_112970T0, Mo_BJ-90-611_114560T0, Mo_BJ-90-611_125350T0	Mo_BJ08-8_113980T0, Mo_BJ08-8_114220T0, Mo_BJ08-8_117050T0, Mo_BJ08-8_118830T0	Mo_BN0123_108820T0, Mo_BN0123_116280T0	Mo_BN0202_116120T0, Mo_BN0202_117500T0	Mo_BN0252_114210T0	Mo_CD0065_111670T0, Mo_CD0065_115000T0	Mo_CD0142_102150T0	Mo_CH0043_111320T0, Mo_CH0043_123130T0		Mo_CH0452_114000T0, Mo_CH0452_116500T0				Mo_CM0028_113540T0, Mo_CM0028_115370T0	Mo_DB11-621_110900T0, Mo_DB11-621_112150T0, Mo_DB11-621_120090T0, Mo_DB11-621_121290T0, Mo_DB11-621_126570T0	Mo_FJ0204804_112120T0, Mo_FJ0204804_114330T0	Mo_FJ11SH-527-1_108350T0, Mo_FJ11SH-527-1_113870T0	Mo_FJ12JN-084-3_112330T0	Mo_FJ13SH05-2_114070T0	Mo_FJ2000-62A_114690T0, Mo_FJ2000-62A_116440T0	Mo_FJ2000-69A_114650T0	Mo_FJ2001-112B_112620T0, Mo_FJ2001-112B_113130T0, Mo_FJ2001-112B_114410T0, Mo_FJ2001-112B_115350T0	Mo_FJ2003-001A1_093350T0, Mo_FJ2003-001A1_112430T0	Mo_FJ2005113B_100190T0, Mo_FJ2005113B_113230T0, Mo_FJ2005113B_114480T0		Mo_FJ72ZC7-77_106580T0, Mo_FJ72ZC7-77_114230T0, Mo_FJ72ZC7-77_115890T0	Mo_FJ78-JJ_114890T0, Mo_FJ78-JJ_117120T0	Mo_FJ81-JY_115680T0, Mo_FJ81-JY_115800T0, Mo_FJ81-JY_116050T0, Mo_FJ81-JY_126250T0	Mo_FJ81-MH_104020T0	Mo_FJ81-SW_112850T0, Mo_FJ81-SW_116880T0		Mo_FJ81221ZB11-14_109930T0	Mo_FJ86-CT_112830T0	Mo_FJ86061ZE3-39_109140T0, Mo_FJ86061ZE3-39_117900T0, Mo_FJ86061ZE3-39_118130T0	Mo_FJ95054B_111210T0	Mo_FJ95085AZB13-116_097540T0, Mo_FJ95085AZB13-116_114120T0, Mo_FJ95085AZB13-116_116390T0	Mo_FJ98099_114200T0, Mo_FJ98099_114860T0	Mo_FJ99138_112430T0, Mo_FJ99138_114060T0, Mo_FJ99138_117190T0	Mo_FJSH0703_090310T0, Mo_FJSH0703_093880T0, Mo_FJSH0703_114580T0	Mo_GD06-53_115720T0	Mo_GD08-2025_114950T0	Mo_GY0040_106570T0, Mo_GY0040_111000T0
OG0000014	MGG_02590T0, MGG_08399T0	Mo_13FM-16-1_115300T0, Mo_13FM-16-1_116990T0	Mo_13FM-24-1_107980T0, Mo_13FM-24-1_114850T0, Mo_13FM-24-1_117040T0	Mo_13FM-3-2_106130T0	Mo_13FM-5-1_110400T0, Mo_13FM-5-1_114430T0, Mo_13FM-5-1_117070T0, Mo_13FM-5-1_118820T0	Mo_AG0004_105260T0, Mo_AG0004_106500T0		Mo_BJ-90-611_106280T0, Mo_BJ-90-611_114690T0	Mo_BJ08-8_105030T0, Mo_BJ08-8_119720T0	Mo_BN0123_110670T0, Mo_BN0123_116560T0	Mo_BN0202_105950T0, Mo_BN0202_108110T0	Mo_BN0252_111460T0, Mo_BN0252_111480T0, Mo_BN0252_117170T0, Mo_BN0252_117190T0, Mo_BN0252_117250T0, Mo_BN0252_117270T0	Mo_CD0065_112620T0, Mo_CD0065_113600T0, Mo_CD0065_115460T0, Mo_CD0065_117210T0, Mo_CD0065_117340T0	Mo_CD0142_114220T0	Mo_CH0043_113800T0	Mo_CH0072_112240T0, Mo_CH0072_115580T0	Mo_CH0452_105950T0, Mo_CH0452_109700T0, Mo_CH0452_112520T0	Mo_CH0461_113050T0, Mo_CH0461_116810T0	Mo_CH1103_110610T0, Mo_CH1103_115680T0	Mo_CH1164_113770T0	Mo_CM0028_115630T0, Mo_CM0028_117180T0	Mo_DB11-621_103350T0, Mo_DB11-621_117120T0	Mo_FJ0204804_117380T0	Mo_FJ11SH-527-1_117240T0	Mo_FJ12JN-084-3_114910T0	Mo_FJ13SH05-2_114920T0, Mo_FJ13SH05-2_117730T0	Mo_FJ2000-62A_116500T0, Mo_FJ2000-62A_116800T0, Mo_FJ2000-62A_117350T0, Mo_FJ2000-62A_117970T0	Mo_FJ2000-69A_112710T0, Mo_FJ2000-69A_115510T0	Mo_FJ2001-112B_117710T0	Mo_FJ2003-001A1_117010T0	Mo_FJ2005113B_117700T0	Mo_FJ2006-60A3_114810T0	Mo_FJ72ZC7-77_112250T0, Mo_FJ72ZC7-77_114670T0	Mo_FJ78-JJ_104300T0, Mo_FJ78-JJ_113220T0	Mo_FJ81-JY_103230T0, Mo_FJ81-JY_120530T0	Mo_FJ81-MH_103420T0, Mo_FJ81-MH_117670T0, Mo_FJ81-MH_121730T0	Mo_FJ81-SW_102220T0, Mo_FJ81-SW_104250T0, Mo_FJ81-SW_115530T0, Mo_FJ81-SW_115550T0, Mo_FJ81-SW_118010T0, Mo_FJ81-SW_118030T0	Mo_FJ81-ZP_102830T0, Mo_FJ81-ZP_103600T0	Mo_FJ81221ZB11-14_105490T0, Mo_FJ81221ZB11-14_107250T0	Mo_FJ86-CT_105260T0, Mo_FJ86-CT_110610T0, Mo_FJ86-CT_116990T0	Mo_FJ86061ZE3-39_101750T0, Mo_FJ86061ZE3-39_117920T0	Mo_FJ95054B_105740T0, Mo_FJ95054B_108650T0, Mo_FJ95054B_117980T0, Mo_FJ95054B_119070T0	Mo_FJ95085AZB13-116_114860T0, Mo_FJ95085AZB13-116_116190T0, Mo_FJ95085AZB13-116_117790T0	Mo_FJ98099_115070T0, Mo_FJ98099_115400T0, Mo_FJ98099_118090T0	Mo_FJ99138_115300T0	Mo_FJSH0703_117260T0	Mo_GD06-53_115550T0, Mo_GD06-53_120370T0, Mo_GD06-53_120520T0	Mo_GD08-2025_118070T0	Mo_GY0040_113360T0, Mo_GY0040_116630T0, Mo_GY0040_117880T0, Mo_GY0040_120140T0
OG0000015	MGG_15411T0	Mo_13FM-16-1_088160T0, Mo_13FM-16-1_111460T0	Mo_13FM-24-1_111730T0, Mo_13FM-24-1_114480T0	Mo_13FM-3-2_103950T0, Mo_13FM-3-2_109860T0	Mo_13FM-5-1_112460T0, Mo_13FM-5-1_114090T0	Mo_AG0004_080080T0, Mo_AG0004_113490T0	Mo_AV1-1-1_108480T0, Mo_AV1-1-1_108710T0	Mo_BJ-90-611_090310T0, Mo_BJ-90-611_110830T0	Mo_BJ08-8_090720T0, Mo_BJ08-8_108820T0, Mo_BJ08-8_108830T0	Mo_BN0123_113340T0, Mo_BN0123_116680T0	Mo_BN0202_099120T0, Mo_BN0202_109520T0	Mo_BN0252_108400T0, Mo_BN0252_108570T0	Mo_CD0065_109470T0, Mo_CD0065_111100T0	Mo_CD0142_092080T0, Mo_CD0142_111170T0	Mo_CH0043_106930T0, Mo_CH0043_115460T0	Mo_CH0072_112790T0, Mo_CH0072_115630T0	Mo_CH0452_110000T0, Mo_CH0452_112400T0	Mo_CH0461_110610T0, Mo_CH0461_115850T0	Mo_CH1103_098820T0, Mo_CH1103_103920T0	Mo_CH1164_105280T0, Mo_CH1164_106200T0, Mo_CH1164_116350T0	Mo_CM0028_109330T0, Mo_CM0028_112680T0	Mo_DB11-621_078140T0, Mo_DB11-621_108260T0	Mo_FJ0204804_108120T0, Mo_FJ0204804_108700T0	Mo_FJ11SH-527-1_108340T0, Mo_FJ11SH-527-1_109050T0	Mo_FJ12JN-084-3_104890T0, Mo_FJ12JN-084-3_104900T0, Mo_FJ12JN-084-3_108200T0	Mo_FJ13SH05-2_108670T0, Mo_FJ13SH05-2_108710T0	Mo_FJ2000-62A_109070T0	Mo_FJ2000-69A_109770T0, Mo_FJ2000-69A_109880T0	Mo_FJ2001-112B_109670T0, Mo_FJ2001-112B_109860T0	Mo_FJ2003-001A1_108720T0, Mo_FJ2003-001A1_108950T0	Mo_FJ2005113B_109320T0, Mo_FJ2005113B_109720T0	Mo_FJ2006-60A3_105480T0, Mo_FJ2006-60A3_108490T0	Mo_FJ72ZC7-77_108950T0	Mo_FJ78-JJ_073570T0, Mo_FJ78-JJ_110130T0	Mo_FJ81-JY_076610T0, Mo_FJ81-JY_108580T0	Mo_FJ81-MH_076450T0, Mo_FJ81-MH_113170T0	Mo_FJ81-SW_029800T0, Mo_FJ81-SW_029810T0, Mo_FJ81-SW_108510T0	Mo_FJ81-ZP_076770T0, Mo_FJ81-ZP_108390T0	Mo_FJ81221ZB11-14_089860T0, Mo_FJ81221ZB11-14_112440T0	Mo_FJ86-CT_055480T0, Mo_FJ86-CT_055490T0, Mo_FJ86-CT_108210T0	Mo_FJ86061ZE3-39_104500T0, Mo_FJ86061ZE3-39_109400T0, Mo_FJ86061ZE3-39_109410T0	Mo_FJ95054B_090100T0, Mo_FJ95054B_109490T0	Mo_FJ95085AZB13-116_108760T0	Mo_FJ98099_108820T0, Mo_FJ98099_112300T0	Mo_FJ99138_108190T0	Mo_FJSH0703_100320T0, Mo_FJSH0703_109120T0	Mo_GD06-53_105140T0, Mo_GD06-53_114200T0	Mo_GD08-2025_103900T0, Mo_GD08-2025_103910T0, Mo_GD08-2025_107940T0	Mo_GY0040_109560T0, Mo_GY0040_113450T0
OG0000016	MGG_03430T0, MGG_13086T0	Mo_13FM-16-1_018890T0, Mo_13FM-16-1_018900T0	Mo_13FM-24-1_002350T0, Mo_13FM-24-1_002360T0	Mo_13FM-3-2_016810T0, Mo_13FM-3-2_016820T0	Mo_13FM-5-1_003640T0, Mo_13FM-5-1_003650T0	Mo_AG0004_104970T0, Mo_AG0004_104980T0, Mo_AG0004_104990T0	Mo_AV1-1-1_007940T0, Mo_AV1-1-1_007950T0	Mo_BJ-90-611_011060T0, Mo_BJ-90-611_011070T0	Mo_BJ08-8_012190T0, Mo_BJ08-8_012200T0	Mo_BN0123_016560T0, Mo_BN0123_016570T0	Mo_BN0202_024130T0, Mo_BN0202_024140T0	Mo_BN0252_020890T0, Mo_BN0252_020900T0	Mo_CD0065_029380T0, Mo_CD0065_029390T0	Mo_CD0142_024680T0, Mo_CD0142_024690T0	Mo_CH0043_027220T0, Mo_CH0043_027230T0	Mo_CH0072_026750T0, Mo_CH0072_026760T0	Mo_CH0452_022250T0, Mo_CH0452_022260T0	Mo_CH0461_029570T0, Mo_CH0461_029580T0	Mo_CH1103_019930T0, Mo_CH1103_019940T0	Mo_CH1164_060010T0, Mo_CH1164_060020T0	Mo_CM0028_019390T0, Mo_CM0028_019400T0	Mo_DB11-621_026620T0, Mo_DB11-621_026630T0	Mo_FJ0204804_014590T0, Mo_FJ0204804_014600T0	Mo_FJ11SH-527-1_007330T0, Mo_FJ11SH-527-1_007340T0	Mo_FJ12JN-084-3_008040T0, Mo_FJ12JN-084-3_008050T0	Mo_FJ13SH05-2_009250T0, Mo_FJ13SH05-2_009260T0	Mo_FJ2000-62A_012360T0, Mo_FJ2000-62A_012370T0	Mo_FJ2000-69A_006110T0, Mo_FJ2000-69A_006120T0	Mo_FJ2001-112B_018470T0, Mo_FJ2001-112B_018480T0	Mo_FJ2003-001A1_008490T0, Mo_FJ2003-001A1_008500T0	Mo_FJ2005113B_013120T0, Mo_FJ2005113B_013130T0	Mo_FJ2006-60A3_025470T0, Mo_FJ2006-60A3_025480T0	Mo_FJ72ZC7-77_013000T0, Mo_FJ72ZC7-77_013010T0	Mo_FJ78-JJ_049580T0, Mo_FJ78-JJ_049590T0	Mo_FJ81-JY_055460T0, Mo_FJ81-JY_055470T0	Mo_FJ81-MH_057300T0, Mo_FJ81-MH_057310T0	Mo_FJ81-SW_071300T0, Mo_FJ81-SW_071310T0	Mo_FJ81-ZP_059180T0, Mo_FJ81-ZP_059190T0	Mo_FJ81221ZB11-14_023210T0, Mo_FJ81221ZB11-14_023220T0	Mo_FJ86-CT_058580T0, Mo_FJ86-CT_058590T0	Mo_FJ86061ZE3-39_098990T0, Mo_FJ86061ZE3-39_099000T0	Mo_FJ95054B_015980T0, Mo_FJ95054B_015990T0	Mo_FJ95085AZB13-116_005770T0, Mo_FJ95085AZB13-116_005780T0	Mo_FJ98099_012330T0, Mo_FJ98099_012340T0	Mo_FJ99138_010260T0, Mo_FJ99138_010270T0	Mo_FJSH0703_009390T0, Mo_FJSH0703_009400T0	Mo_GD06-53_034910T0, Mo_GD06-53_034920T0	Mo_GD08-2025_060170T0, Mo_GD08-2025_060180T0	Mo_GY0040_018480T0, Mo_GY0040_018490T0
OG0000017	MGG_00436T0	Mo_13FM-16-1_108760T0, Mo_13FM-16-1_112330T0	Mo_13FM-24-1_091630T0, Mo_13FM-24-1_109240T0	Mo_13FM-3-2_097050T0, Mo_13FM-3-2_107000T0	Mo_13FM-5-1_089930T0, Mo_13FM-5-1_108490T0	Mo_AG0004_098300T0, Mo_AG0004_105760T0	Mo_AV1-1-1_099120T0, Mo_AV1-1-1_114720T0	Mo_BJ-90-611_091790T0, Mo_BJ-90-611_108870T0	Mo_BJ08-8_096790T0, Mo_BJ08-8_107640T0	Mo_BN0123_097630T0, Mo_BN0123_107950T0	Mo_BN0202_097180T0, Mo_BN0202_107430T0	Mo_BN0252_105440T0, Mo_BN0252_115160T0	Mo_CD0065_107720T0, Mo_CD0065_115530T0	Mo_CD0142_098620T0, Mo_CD0142_108890T0	Mo_CH0043_103800T0, Mo_CH0043_115930T0	Mo_CH0072_022960T0, Mo_CH0072_116160T0	Mo_CH0452_099130T0, Mo_CH0452_116430T0	Mo_CH0461_096140T0, Mo_CH0461_099430T0	Mo_CH1103_102460T0, Mo_CH1103_116000T0	Mo_CH1164_098750T0, Mo_CH1164_114250T0	Mo_CM0028_105880T0, Mo_CM0028_115890T0	Mo_DB11-621_020250T0, Mo_DB11-621_104700T0, Mo_DB11-621_104720T0	Mo_FJ0204804_103450T0, Mo_FJ0204804_115900T0	Mo_FJ11SH-527-1_103770T0, Mo_FJ11SH-527-1_115940T0	Mo_FJ12JN-084-3_097040T0, Mo_FJ12JN-084-3_114940T0	Mo_FJ13SH05-2_088730T0, Mo_FJ13SH05-2_098210T0	Mo_FJ2000-62A_092600T0, Mo_FJ2000-62A_103350T0	Mo_FJ2000-69A_115710T0, Mo_FJ2000-69A_116620T0	Mo_FJ2001-112B_105240T0, Mo_FJ2001-112B_115960T0	Mo_FJ2003-001A1_104960T0, Mo_FJ2003-001A1_115800T0	Mo_FJ2005113B_105210T0, Mo_FJ2005113B_116270T0	Mo_FJ2006-60A3_102870T0, Mo_FJ2006-60A3_115090T0	Mo_FJ72ZC7-77_103750T0, Mo_FJ72ZC7-77_114800T0	Mo_FJ78-JJ_109990T0, Mo_FJ78-JJ_118980T0	Mo_FJ81-JY_110490T0, Mo_FJ81-JY_118760T0	Mo_FJ81-MH_118430T0, Mo_FJ81-MH_119250T0	Mo_FJ81-SW_107510T0, Mo_FJ81-SW_109930T0	Mo_FJ81-ZP_117580T0, Mo_FJ81-ZP_118560T0	Mo_FJ81221ZB11-14_113730T0, Mo_FJ81221ZB11-14_116640T0	Mo_FJ86-CT_106390T0, Mo_FJ86-CT_110250T0	Mo_FJ86061ZE3-39_098720T0, Mo_FJ86061ZE3-39_108180T0, Mo_FJ86061ZE3-39_108200T0	Mo_FJ95054B_097950T0, Mo_FJ95054B_106230T0	Mo_FJ95085AZB13-116_096470T0, Mo_FJ95085AZB13-116_115090T0	Mo_FJ98099_099080T0, Mo_FJ98099_115150T0	Mo_FJ99138_113790T0, Mo_FJ99138_115570T0	Mo_FJSH0703_098620T0, Mo_FJSH0703_115430T0	Mo_GD06-53_113360T0, Mo_GD06-53_115780T0	Mo_GD08-2025_116160T0	Mo_GY0040_116740T0, Mo_GY0040_117670T0
OG0000018	MGG_07642T0, MGG_07648T0	Mo_13FM-16-1_013540T0, Mo_13FM-16-1_013550T0	Mo_13FM-24-1_066270T0, Mo_13FM-24-1_066280T0	Mo_13FM-3-2_020100T0, Mo_13FM-3-2_020110T0	Mo_13FM-5-1_063960T0, Mo_13FM-5-1_063970T0	Mo_AG0004_020280T0, Mo_AG0004_020290T0	Mo_AV1-1-1_102060T0, Mo_AV1-1-1_102070T0	Mo_BJ-90-611_051820T0, Mo_BJ-90-611_051830T0	Mo_BJ08-8_052260T0, Mo_BJ08-8_052270T0	Mo_BN0123_019750T0, Mo_BN0123_019760T0	Mo_BN0202_013120T0, Mo_BN0202_013130T0	Mo_BN0252_011390T0, Mo_BN0252_011400T0	Mo_CD0065_014070T0, Mo_CD0065_014080T0	Mo_CD0142_014500T0, Mo_CD0142_014510T0	Mo_CH0043_020200T0, Mo_CH0043_020210T0	Mo_CH0072_006130T0, Mo_CH0072_006140T0	Mo_CH0452_010690T0, Mo_CH0452_010700T0	Mo_CH0461_019620T0, Mo_CH0461_019630T0	Mo_CH1103_020940T0, Mo_CH1103_020950T0	Mo_CH1164_014960T0, Mo_CH1164_014970T0	Mo_CM0028_010050T0, Mo_CM0028_010060T0	Mo_DB11-621_098880T0, Mo_DB11-621_098890T0	Mo_FJ0204804_101460T0, Mo_FJ0204804_101470T0	Mo_FJ11SH-527-1_044320T0, Mo_FJ11SH-527-1_044330T0	Mo_FJ12JN-084-3_014670T0, Mo_FJ12JN-084-3_014680T0	Mo_FJ13SH05-2_038970T0, Mo_FJ13SH05-2_038980T0	Mo_FJ2000-62A_030880T0, Mo_FJ2000-62A_030890T0	Mo_FJ2000-69A_020020T0, Mo_FJ2000-69A_020030T0	Mo_FJ2001-112B_101180T0, Mo_FJ2001-112B_101190T0	Mo_FJ2003-001A1_100800T0, Mo_FJ2003-001A1_100810T0	Mo_FJ2005113B_101430T0, Mo_FJ2005113B_101440T0	Mo_FJ2006-60A3_100410T0, Mo_FJ2006-60A3_100420T0	Mo_FJ72ZC7-77_012550T0, Mo_FJ72ZC7-77_012560T0	Mo_FJ78-JJ_097890T0, Mo_FJ78-JJ_097900T0	Mo_FJ81-JY_098380T0, Mo_FJ81-JY_098390T0	Mo_FJ81-MH_098370T0, Mo_FJ81-MH_098380T0	Mo_FJ81-SW_098040T0, Mo_FJ81-SW_098050T0	Mo_FJ81-ZP_099010T0, Mo_FJ81-ZP_099020T0	Mo_FJ81221ZB11-14_093140T0, Mo_FJ81221ZB11-14_093150T0	Mo_FJ86-CT_099000T0, Mo_FJ86-CT_099010T0	Mo_FJ86061ZE3-39_055760T0, Mo_FJ86061ZE3-39_055770T0	Mo_FJ95054B_102450T0, Mo_FJ95054B_102460T0	Mo_FJ95085AZB13-116_043640T0, Mo_FJ95085AZB13-116_043650T0	Mo_FJ98099_068790T0, Mo_FJ98099_068800T0	Mo_FJ99138_099890T0, Mo_FJ99138_099900T0	Mo_FJSH0703_101700T0, Mo_FJSH0703_101710T0	Mo_GD06-53_089130T0, Mo_GD06-53_089140T0	Mo_GD08-2025_030420T0, Mo_GD08-2025_030430T0	Mo_GY0040_006330T0, Mo_GY0040_006340T0
OG0000019	MGG_05553T0, MGG_07417T0	Mo_13FM-16-1_035940T0, Mo_13FM-16-1_077470T0	Mo_13FM-24-1_028080T0, Mo_13FM-24-1_038620T0	Mo_13FM-3-2_019260T0, Mo_13FM-3-2_088620T0	Mo_13FM-5-1_025730T0, Mo_13FM-5-1_037920T0	Mo_AG0004_019440T0, Mo_AG0004_049600T0	Mo_AV1-1-1_022820T0, Mo_AV1-1-1_036030T0	Mo_BJ-90-611_022620T0, Mo_BJ-90-611_031350T0	Mo_BJ08-8_030250T0, Mo_BJ08-8_050140T0	Mo_BN0123_070290T0, Mo_BN0123_084470T0	Mo_BN0202_012280T0, Mo_BN0202_055820T0	Mo_BN0252_010560T0, Mo_BN0252_049890T0	Mo_CD0065_013230T0, Mo_CD0065_058100T0	Mo_CD0142_015380T0, Mo_CD0142_054610T0	Mo_CH0043_021080T0, Mo_CH0043_057370T0	Mo_CH0072_007010T0, Mo_CH0072_051210T0	Mo_CH0452_011570T0, Mo_CH0452_040830T0	Mo_CH0461_020500T0, Mo_CH0461_053640T0	Mo_CH1103_020110T0, Mo_CH1103_051770T0	Mo_CH1164_015830T0, Mo_CH1164_049100T0	Mo_CM0028_009210T0, Mo_CM0028_049260T0	Mo_DB11-621_025070T0, Mo_DB11-621_078430T0	Mo_FJ0204804_021640T0, Mo_FJ0204804_036250T0	Mo_FJ11SH-527-1_018130T0, Mo_FJ11SH-527-1_034680T0	Mo_FJ12JN-084-3_015550T0, Mo_FJ12JN-084-3_031740T0	Mo_FJ13SH05-2_026990T0, Mo_FJ13SH05-2_032990T0	Mo_FJ2000-62A_024090T0, Mo_FJ2000-62A_036080T0	Mo_FJ2000-69A_019190T0, Mo_FJ2000-69A_036250T0	Mo_FJ2001-112B_029100T0, Mo_FJ2001-112B_043560T0	Mo_FJ2003-001A1_017570T0, Mo_FJ2003-001A1_037070T0	Mo_FJ2005113B_025010T0, Mo_FJ2005113B_040830T0	Mo_FJ2006-60A3_075890T0, Mo_FJ2006-60A3_087980T0	Mo_FJ72ZC7-77_011720T0, Mo_FJ72ZC7-77_035760T0	Mo_FJ78-JJ_015240T0, Mo_FJ78-JJ_050240T0	Mo_FJ81-JY_008400T0, Mo_FJ81-JY_036530T0	Mo_FJ81-MH_026850T0, Mo_FJ81-MH_077060T0	Mo_FJ81-SW_025290T0, Mo_FJ81-SW_080350T0	Mo_FJ81-ZP_022660T0, Mo_FJ81-ZP_023450T0	Mo_FJ81221ZB11-14_030310T0, Mo_FJ81221ZB11-14_036400T0	Mo_FJ86-CT_080230T0, Mo_FJ86-CT_082270T0	Mo_FJ86061ZE3-39_026740T0, Mo_FJ86061ZE3-39_038850T0	Mo_FJ95054B_027380T0, Mo_FJ95054B_034090T0	Mo_FJ95085AZB13-116_023200T0, Mo_FJ95085AZB13-116_035050T0	Mo_FJ98099_023810T0, Mo_FJ98099_041790T0	Mo_FJ99138_017010T0, Mo_FJ99138_084680T0	Mo_FJSH0703_032930T0, Mo_FJSH0703_044280T0	Mo_GD06-53_016020T0, Mo_GD06-53_063240T0	Mo_GD08-2025_030850T0, Mo_GD08-2025_083370T0	Mo_GY0040_005500T0, Mo_GY0040_045460T0
OG0000020	MGG_09292T0, MGG_09291T0	Mo_13FM-16-1_102020T0, Mo_13FM-16-1_102030T0	Mo_13FM-24-1_102690T0, Mo_13FM-24-1_102700T0	Mo_13FM-3-2_065990T0, Mo_13FM-3-2_066000T0	Mo_13FM-5-1_102190T0, Mo_13FM-5-1_102200T0	Mo_AG0004_084640T0, Mo_AG0004_084650T0	Mo_AV1-1-1_101900T0, Mo_AV1-1-1_101910T0	Mo_BJ-90-611_061150T0, Mo_BJ-90-611_061160T0	Mo_BJ08-8_061770T0, Mo_BJ08-8_061780T0	Mo_BN0123_068810T0, Mo_BN0123_068820T0	Mo_BN0202_070630T0, Mo_BN0202_070640T0	Mo_BN0252_099720T0, Mo_BN0252_099730T0	Mo_CD0065_099540T0, Mo_CD0065_099550T0	Mo_CD0142_099140T0, Mo_CD0142_099150T0	Mo_CH0043_104030T0, Mo_CH0043_104040T0	Mo_CH0072_101260T0, Mo_CH0072_101270T0	Mo_CH0452_069760T0, Mo_CH0452_069770T0	Mo_CH0461_103190T0, Mo_CH0461_103200T0	Mo_CH1103_100510T0, Mo_CH1103_100520T0	Mo_CH1164_102460T0, Mo_CH1164_102470T0	Mo_CM0028_102830T0, Mo_CM0028_102840T0	Mo_DB11-621_037120T0, Mo_DB11-621_037130T0	Mo_FJ0204804_102540T0, Mo_FJ0204804_102550T0	Mo_FJ11SH-527-1_101460T0, Mo_FJ11SH-527-1_101470T0	Mo_FJ12JN-084-3_100970T0, Mo_FJ12JN-084-3_100980T0	Mo_FJ13SH05-2_101890T0, Mo_FJ13SH05-2_101900T0	Mo_FJ2000-62A_101630T0, Mo_FJ2000-62A_101640T0	Mo_FJ2000-69A_099290T0, Mo_FJ2000-69A_099300T0	Mo_FJ2001-112B_096010T0, Mo_FJ2001-112B_096020T0	Mo_FJ2003-001A1_083950T0, Mo_FJ2003-001A1_083960T0	Mo_FJ2005113B_101920T0, Mo_FJ2005113B_101930T0	Mo_FJ2006-60A3_101440T0, Mo_FJ2006-60A3_101450T0	Mo_FJ72ZC7-77_102450T0, Mo_FJ72ZC7-77_102460T0	Mo_FJ78-JJ_096740T0, Mo_FJ78-JJ_096750T0	Mo_FJ81-JY_037430T0, Mo_FJ81-JY_037440T0	Mo_FJ81-MH_033360T0, Mo_FJ81-MH_033370T0	Mo_FJ81-SW_033570T0, Mo_FJ81-SW_033580T0	Mo_FJ81-ZP_096920T0, Mo_FJ81-ZP_096930T0	Mo_FJ81221ZB11-14_063880T0, Mo_FJ81221ZB11-14_063890T0	Mo_FJ86-CT_039180T0, Mo_FJ86-CT_039190T0	Mo_FJ86061ZE3-39_060810T0, Mo_FJ86061ZE3-39_060820T0	Mo_FJ95054B_063680T0, Mo_FJ95054B_063690T0	Mo_FJ95085AZB13-116_102650T0, Mo_FJ95085AZB13-116_102660T0	Mo_FJ98099_102000T0, Mo_FJ98099_102010T0	Mo_FJ99138_101580T0, Mo_FJ99138_101590T0	Mo_FJSH0703_101600T0, Mo_FJSH0703_101610T0	Mo_GD06-53_092990T0, Mo_GD06-53_093000T0	Mo_GD08-2025_100590T0, Mo_GD08-2025_100600T0	Mo_GY0040_098840T0, Mo_GY0040_098850T0
OG0000021	MGG_16247T0	Mo_13FM-16-1_073120T0	Mo_13FM-24-1_081220T0, Mo_13FM-24-1_104570T0	Mo_13FM-3-2_076210T0, Mo_13FM-3-2_104000T0	Mo_13FM-5-1_078050T0, Mo_13FM-5-1_103760T0	Mo_AG0004_077250T0, Mo_AG0004_104620T0	Mo_AV1-1-1_080760T0, Mo_AV1-1-1_103460T0	Mo_BJ-90-611_077740T0, Mo_BJ-90-611_104660T0	Mo_BJ08-8_071780T0, Mo_BJ08-8_102900T0	Mo_BN0123_089990T0, Mo_BN0123_104680T0	Mo_BN0202_077390T0, Mo_BN0202_104700T0	Mo_BN0252_083610T0, Mo_BN0252_102950T0	Mo_CD0065_076310T0, Mo_CD0065_080140T0	Mo_CD0142_078240T0, Mo_CD0142_081550T0	Mo_CH0043_074320T0, Mo_CH0043_107340T0	Mo_CH0072_078790T0, Mo_CH0072_106300T0	Mo_CH0452_085010T0, Mo_CH0452_096500T0, Mo_CH0452_109020T0	Mo_CH0461_075830T0, Mo_CH0461_107310T0	Mo_CH1103_081210T0, Mo_CH1103_107310T0	Mo_CH1164_071470T0, Mo_CH1164_089150T0	Mo_CM0028_084320T0, Mo_CM0028_094780T0	Mo_DB11-621_051350T0, Mo_DB11-621_101390T0	Mo_FJ0204804_060720T0, Mo_FJ0204804_064210T0	Mo_FJ11SH-527-1_079420T0, Mo_FJ11SH-527-1_087530T0	Mo_FJ12JN-084-3_055140T0, Mo_FJ12JN-084-3_083670T0	Mo_FJ13SH05-2_074050T0, Mo_FJ13SH05-2_103210T0	Mo_FJ2000-62A_078040T0, Mo_FJ2000-62A_088000T0	Mo_FJ2000-69A_080450T0, Mo_FJ2000-69A_103840T0	Mo_FJ2001-112B_061730T0, Mo_FJ2001-112B_080480T0	Mo_FJ2003-001A1_078000T0, Mo_FJ2003-001A1_087990T0	Mo_FJ2005113B_080360T0, Mo_FJ2005113B_088760T0	Mo_FJ2006-60A3_077050T0, Mo_FJ2006-60A3_085570T0	Mo_FJ72ZC7-77_079470T0, Mo_FJ72ZC7-77_103450T0	Mo_FJ78-JJ_051880T0, Mo_FJ78-JJ_100930T0	Mo_FJ81-JY_058040T0, Mo_FJ81-JY_100520T0	Mo_FJ81-MH_047900T0, Mo_FJ81-MH_100840T0	Mo_FJ81-SW_049350T0, Mo_FJ81-SW_099810T0	Mo_FJ81-ZP_050910T0, Mo_FJ81-ZP_100960T0	Mo_FJ81221ZB11-14_074910T0, Mo_FJ81221ZB11-14_104170T0	Mo_FJ86-CT_052720T0, Mo_FJ86-CT_101070T0	Mo_FJ86061ZE3-39_073960T0, Mo_FJ86061ZE3-39_104340T0	Mo_FJ95054B_073400T0, Mo_FJ95054B_104120T0	Mo_FJ95085AZB13-116_079250T0, Mo_FJ95085AZB13-116_103940T0	Mo_FJ98099_081200T0, Mo_FJ98099_087690T0	Mo_FJ99138_074800T0, Mo_FJ99138_102960T0	Mo_FJSH0703_079970T0, Mo_FJSH0703_088020T0	Mo_GD06-53_041140T0, Mo_GD06-53_095160T0	Mo_GD08-2025_067010T0, Mo_GD08-2025_079090T0	Mo_GY0040_083920T0, Mo_GY0040_110160T0
OG0000022	MGG_13796T0	Mo_13FM-16-1_010900T0, Mo_13FM-16-1_010910T0	Mo_13FM-24-1_025060T0, Mo_13FM-24-1_025070T0	Mo_13FM-3-2_010490T0, Mo_13FM-3-2_010500T0	Mo_13FM-5-1_022420T0, Mo_13FM-5-1_022430T0	Mo_AG0004_024880T0, Mo_AG0004_024890T0	Mo_AV1-1-1_034260T0, Mo_AV1-1-1_034270T0	Mo_BJ-90-611_009660T0, Mo_BJ-90-611_009670T0	Mo_BJ08-8_009380T0, Mo_BJ08-8_009390T0	Mo_BN0123_044990T0, Mo_BN0123_045000T0	Mo_BN0202_010940T0, Mo_BN0202_010950T0	Mo_BN0252_012440T0, Mo_BN0252_012450T0	Mo_CD0065_012800T0, Mo_CD0065_012810T0	Mo_CD0142_015820T0, Mo_CD0142_015830T0	Mo_CH0043_019170T0, Mo_CH0043_019180T0	Mo_CH0072_018030T0, Mo_CH0072_018040T0	Mo_CH0452_012010T0, Mo_CH0452_012020T0	Mo_CH0461_018590T0, Mo_CH0461_018600T0	Mo_CH1103_025620T0, Mo_CH1103_025630T0	Mo_CH1164_025670T0, Mo_CH1164_025680T0	Mo_CM0028_012060T0, Mo_CM0028_012070T0	Mo_DB11-621_016790T0, Mo_DB11-621_016800T0	Mo_FJ0204804_007750T0, Mo_FJ0204804_007760T0	Mo_FJ11SH-527-1_042520T0, Mo_FJ11SH-527-1_042530T0	Mo_FJ12JN-084-3_003870T0, Mo_FJ12JN-084-3_003880T0	Mo_FJ13SH05-2_004780T0, Mo_FJ13SH05-2_004790T0	Mo_FJ2000-62A_008210T0, Mo_FJ2000-62A_008220T0	Mo_FJ2000-69A_004580T0, Mo_FJ2000-69A_004590T0	Mo_FJ2001-112B_007220T0, Mo_FJ2001-112B_007230T0	Mo_FJ2003-001A1_004280T0, Mo_FJ2003-001A1_004290T0	Mo_FJ2005113B_008020T0, Mo_FJ2005113B_008030T0	Mo_FJ2006-60A3_004440T0, Mo_FJ2006-60A3_004450T0	Mo_FJ72ZC7-77_008320T0, Mo_FJ72ZC7-77_008330T0	Mo_FJ78-JJ_023160T0, Mo_FJ78-JJ_023170T0	Mo_FJ81-JY_084730T0, Mo_FJ81-JY_084740T0	Mo_FJ81-MH_016500T0, Mo_FJ81-MH_016510T0	Mo_FJ81-SW_022490T0, Mo_FJ81-SW_022500T0	Mo_FJ81-ZP_033290T0, Mo_FJ81-ZP_033300T0	Mo_FJ81221ZB11-14_016130T0, Mo_FJ81221ZB11-14_016140T0	Mo_FJ86-CT_021270T0, Mo_FJ86-CT_021280T0	Mo_FJ86061ZE3-39_014420T0, Mo_FJ86061ZE3-39_014430T0	Mo_FJ95054B_008770T0, Mo_FJ95054B_008780T0	Mo_FJ95085AZB13-116_007290T0, Mo_FJ95085AZB13-116_007300T0	Mo_FJ98099_004900T0, Mo_FJ98099_004910T0	Mo_FJ99138_006250T0, Mo_FJ99138_006260T0	Mo_FJSH0703_054710T0, Mo_FJSH0703_054720T0	Mo_GD06-53_005980T0, Mo_GD06-53_005990T0	Mo_GD08-2025_020150T0, Mo_GD08-2025_020160T0	Mo_GY0040_068510T0, Mo_GY0040_068520T0
OG0000023	MGG_15991T0, MGG_14837T0	Mo_13FM-16-1_105830T0, Mo_13FM-16-1_105840T0	Mo_13FM-24-1_097820T0, Mo_13FM-24-1_105590T0	Mo_13FM-3-2_097630T0, Mo_13FM-3-2_105240T0, Mo_13FM-3-2_105250T0	Mo_13FM-5-1_096250T0, Mo_13FM-5-1_104690T0	Mo_AG0004_092110T0, Mo_AG0004_098650T0	Mo_AV1-1-1_090820T0, Mo_AV1-1-1_115340T0	Mo_BJ-90-611_096520T0, Mo_BJ-90-611_105140T0, Mo_BJ-90-611_105150T0	Mo_BJ08-8_068600T0, Mo_BJ08-8_103870T0, Mo_BJ08-8_103880T0	Mo_BN0123_092040T0, Mo_BN0123_102670T0	Mo_BN0202_092540T0, Mo_BN0202_097410T0	Mo_BN0252_091770T0, Mo_BN0252_115390T0	Mo_CD0065_116660T0	Mo_CD0142_093700T0, Mo_CD0142_116240T0	Mo_CH0043_094370T0	Mo_CH0072_117280T0	Mo_CH0452_102970T0	Mo_CH0461_101010T0, Mo_CH0461_109390T0	Mo_CH1103_094160T0, Mo_CH1103_099320T0	Mo_CH1164_092010T0, Mo_CH1164_092020T0, Mo_CH1164_116580T0	Mo_CM0028_092550T0, Mo_CM0028_116340T0	Mo_DB11-621_091160T0, Mo_DB11-621_118470T0	Mo_FJ0204804_103640T0, Mo_FJ0204804_116490T0	Mo_FJ11SH-527-1_103940T0, Mo_FJ11SH-527-1_116150T0	Mo_FJ12JN-084-3_116720T0	Mo_FJ13SH05-2_103630T0, Mo_FJ13SH05-2_103640T0, Mo_FJ13SH05-2_115530T0	Mo_FJ2000-62A_088970T0, Mo_FJ2000-62A_115820T0	Mo_FJ2000-69A_105100T0, Mo_FJ2000-69A_115810T0	Mo_FJ2001-112B_090430T0, Mo_FJ2001-112B_090440T0, Mo_FJ2001-112B_116680T0	Mo_FJ2003-001A1_092820T0, Mo_FJ2003-001A1_103830T0	Mo_FJ2005113B_104300T0, Mo_FJ2005113B_116370T0	Mo_FJ2006-60A3_116280T0, Mo_FJ2006-60A3_116310T0	Mo_FJ72ZC7-77_103940T0, Mo_FJ72ZC7-77_114940T0	Mo_FJ78-JJ_102540T0, Mo_FJ78-JJ_102550T0, Mo_FJ78-JJ_119270T0	Mo_FJ81-JY_089900T0, Mo_FJ81-JY_119920T0	Mo_FJ81-MH_102450T0, Mo_FJ81-MH_108990T0	Mo_FJ81-SW_094300T0, Mo_FJ81-SW_101090T0	Mo_FJ81-ZP_102700T0, Mo_FJ81-ZP_109260T0	Mo_FJ81221ZB11-14_104650T0, Mo_FJ81221ZB11-14_109130T0	Mo_FJ86-CT_090330T0, Mo_FJ86-CT_101950T0	Mo_FJ86061ZE3-39_090790T0, Mo_FJ86061ZE3-39_097800T0	Mo_FJ95054B_104900T0, Mo_FJ95054B_110240T0	Mo_FJ95085AZB13-116_090320T0, Mo_FJ95085AZB13-116_115000T0	Mo_FJ98099_090540T0, Mo_FJ98099_115330T0	Mo_FJ99138_103320T0, Mo_FJ99138_115960T0	Mo_FJSH0703_089960T0, Mo_FJSH0703_115890T0	Mo_GD06-53_116530T0, Mo_GD06-53_118170T0	Mo_GD08-2025_116560T0, Mo_GD08-2025_117630T0	Mo_GY0040_091500T0, Mo_GY0040_117290T0
OG0000024	MGG_13031T0	Mo_13FM-16-1_080230T0, Mo_13FM-16-1_080240T0	Mo_13FM-24-1_091120T0, Mo_13FM-24-1_091130T0	Mo_13FM-3-2_012370T0, Mo_13FM-3-2_012380T0	Mo_13FM-5-1_089060T0, Mo_13FM-5-1_089070T0	Mo_AG0004_083890T0, Mo_AG0004_083900T0	Mo_AV1-1-1_086810T0, Mo_AV1-1-1_095120T0, Mo_AV1-1-1_103010T0	Mo_BJ-90-611_097150T0, Mo_BJ-90-611_125260T0	Mo_BJ08-8_082290T0, Mo_BJ08-8_125310T0	Mo_BN0123_086950T0, Mo_BN0123_124870T0	Mo_BN0202_085320T0, Mo_BN0202_085330T0	Mo_BN0252_092370T0, Mo_BN0252_102980T0	Mo_CD0065_100650T0, Mo_CD0065_124250T0	Mo_CD0142_101510T0, Mo_CD0142_103490T0	Mo_CH0043_116180T0, Mo_CH0043_116910T0	Mo_CH0072_095110T0, Mo_CH0072_116850T0	Mo_CH0452_083610T0, Mo_CH0452_124150T0	Mo_CH0461_093970T0	Mo_CH1103_106800T0, Mo_CH1103_116770T0	Mo_CH1164_115110T0, Mo_CH1164_116060T0	Mo_CM0028_087830T0, Mo_CM0028_101140T0, Mo_CM0028_103800T0	Mo_DB11-621_070960T0, Mo_DB11-621_125250T0	Mo_FJ0204804_069140T0, Mo_FJ0204804_096350T0, Mo_FJ0204804_114520T0	Mo_FJ11SH-527-1_083240T0, Mo_FJ11SH-527-1_095240T0, Mo_FJ11SH-527-1_114650T0	Mo_FJ12JN-084-3_087480T0, Mo_FJ12JN-084-3_101820T0	Mo_FJ13SH05-2_089020T0	Mo_FJ2000-62A_093440T0, Mo_FJ2000-62A_114580T0	Mo_FJ2000-69A_091720T0	Mo_FJ2001-112B_086610T0, Mo_FJ2001-112B_112550T0, Mo_FJ2001-112B_115110T0	Mo_FJ2003-001A1_067710T0, Mo_FJ2003-001A1_112240T0, Mo_FJ2003-001A1_114590T0	Mo_FJ2005113B_091080T0, Mo_FJ2005113B_112970T0	Mo_FJ2006-60A3_115290T0	Mo_FJ72ZC7-77_096770T0	Mo_FJ78-JJ_095980T0, Mo_FJ78-JJ_126030T0	Mo_FJ81-JY_096030T0, Mo_FJ81-JY_096040T0	Mo_FJ81-MH_067040T0, Mo_FJ81-MH_067050T0	Mo_FJ81-SW_088830T0, Mo_FJ81-SW_088840T0	Mo_FJ81-ZP_097430T0, Mo_FJ81-ZP_125140T0	Mo_FJ81221ZB11-14_082350T0, Mo_FJ81221ZB11-14_082360T0	Mo_FJ86-CT_084900T0	Mo_FJ86061ZE3-39_097840T0, Mo_FJ86061ZE3-39_097850T0	Mo_FJ95054B_098800T0	Mo_FJ95085AZB13-116_086140T0	Mo_FJ98099_081020T0, Mo_FJ98099_100700T0, Mo_FJ98099_105380T0	Mo_FJ99138_084600T0, Mo_FJ99138_102540T0, Mo_FJ99138_112610T0	Mo_FJSH0703_094490T0, Mo_FJSH0703_111280T0, Mo_FJSH0703_114950T0	Mo_GD06-53_094130T0, Mo_GD06-53_111240T0	Mo_GD08-2025_107250T0, Mo_GD08-2025_110980T0	Mo_GY0040_087440T0, Mo_GY0040_098720T0, Mo_GY0040_103720T0
OG0000025	MGG_14571T0, MGG_09384T0	Mo_13FM-16-1_114060T0, Mo_13FM-16-1_114070T0	Mo_13FM-24-1_112270T0, Mo_13FM-24-1_112280T0	Mo_13FM-3-2_111160T0, Mo_13FM-3-2_111170T0	Mo_13FM-5-1_111350T0, Mo_13FM-5-1_111360T0	Mo_AG0004_111670T0, Mo_AG0004_111680T0	Mo_AV1-1-1_110090T0, Mo_AV1-1-1_110100T0	Mo_BJ-90-611_111430T0, Mo_BJ-90-611_111440T0	Mo_BJ08-8_110280T0, Mo_BJ08-8_110290T0	Mo_BN0123_110790T0, Mo_BN0123_110800T0	Mo_BN0202_111090T0, Mo_BN0202_111100T0	Mo_BN0252_109790T0, Mo_BN0252_109800T0	Mo_CD0065_109970T0, Mo_CD0065_109980T0	Mo_CD0142_102110T0, Mo_CD0142_102120T0	Mo_CH0043_112600T0, Mo_CH0043_112610T0	Mo_CH0072_112400T0, Mo_CH0072_112410T0	Mo_CH0452_111360T0, Mo_CH0452_111370T0	Mo_CH0461_103800T0	Mo_CH1103_111730T0, Mo_CH1103_111740T0	Mo_CH1164_111030T0, Mo_CH1164_111040T0	Mo_CM0028_110750T0, Mo_CM0028_110760T0	Mo_DB11-621_010360T0, Mo_DB11-621_010370T0	Mo_FJ0204804_109780T0, Mo_FJ0204804_109790T0	Mo_FJ11SH-527-1_110310T0, Mo_FJ11SH-527-1_110320T0	Mo_FJ12JN-084-3_115550T0	Mo_FJ13SH05-2_109820T0, Mo_FJ13SH05-2_109830T0	Mo_FJ2000-62A_110180T0, Mo_FJ2000-62A_110190T0	Mo_FJ2000-69A_111070T0, Mo_FJ2000-69A_111080T0	Mo_FJ2001-112B_110660T0, Mo_FJ2001-112B_110670T0	Mo_FJ2003-001A1_109880T0, Mo_FJ2003-001A1_109890T0	Mo_FJ2005113B_110780T0, Mo_FJ2005113B_110790T0	Mo_FJ2006-60A3_115520T0	Mo_FJ72ZC7-77_109670T0, Mo_FJ72ZC7-77_109680T0	Mo_FJ78-JJ_110250T0, Mo_FJ78-JJ_110260T0	Mo_FJ81-JY_110420T0, Mo_FJ81-JY_110430T0	Mo_FJ81-MH_110360T0, Mo_FJ81-MH_110370T0	Mo_FJ81-SW_110190T0, Mo_FJ81-SW_110200T0	Mo_FJ81-ZP_110460T0, Mo_FJ81-ZP_110470T0	Mo_FJ81221ZB11-14_088190T0, Mo_FJ81221ZB11-14_088200T0	Mo_FJ86-CT_110500T0, Mo_FJ86-CT_110510T0	Mo_FJ86061ZE3-39_110870T0, Mo_FJ86061ZE3-39_110880T0	Mo_FJ95054B_111010T0, Mo_FJ95054B_111020T0	Mo_FJ95085AZB13-116_110270T0, Mo_FJ95085AZB13-116_110280T0	Mo_FJ98099_110090T0, Mo_FJ98099_110100T0	Mo_FJ99138_109180T0, Mo_FJ99138_109190T0	Mo_FJSH0703_110170T0, Mo_FJSH0703_110180T0	Mo_GD06-53_106930T0, Mo_GD06-53_106940T0	Mo_GD08-2025_109410T0, Mo_GD08-2025_109420T0	Mo_GY0040_110960T0, Mo_GY0040_110970T0
OG0000026		Mo_13FM-16-1_090380T0, Mo_13FM-16-1_090390T0	Mo_13FM-24-1_099630T0, Mo_13FM-24-1_099640T0	Mo_13FM-3-2_102230T0, Mo_13FM-3-2_102240T0	Mo_13FM-5-1_098280T0, Mo_13FM-5-1_098290T0	Mo_AG0004_102920T0	Mo_AV1-1-1_048120T0, Mo_AV1-1-1_048130T0	Mo_BJ-90-611_102300T0, Mo_BJ-90-611_102310T0	Mo_BJ08-8_065910T0, Mo_BJ08-8_065920T0	Mo_BN0123_030190T0, Mo_BN0123_030200T0	Mo_BN0202_096030T0, Mo_BN0202_096040T0	Mo_BN0252_010410T0, Mo_BN0252_010420T0	Mo_CD0065_042960T0, Mo_CD0065_042970T0	Mo_CD0142_038740T0, Mo_CD0142_038750T0	Mo_CH0043_041180T0, Mo_CH0043_041190T0	Mo_CH0072_075290T0, Mo_CH0072_075300T0	Mo_CH0452_072800T0, Mo_CH0452_072810T0	Mo_CH0461_070070T0, Mo_CH0461_070080T0	Mo_CH1103_036010T0, Mo_CH1103_036020T0	Mo_CH1164_070620T0, Mo_CH1164_070630T0	Mo_CM0028_002100T0, Mo_CM0028_002110T0	Mo_DB11-621_041570T0, Mo_DB11-621_041580T0	Mo_FJ0204804_040980T0, Mo_FJ0204804_040990T0	Mo_FJ11SH-527-1_061760T0, Mo_FJ11SH-527-1_061770T0	Mo_FJ12JN-084-3_060030T0, Mo_FJ12JN-084-3_060040T0	Mo_FJ13SH05-2_034390T0, Mo_FJ13SH05-2_034400T0	Mo_FJ2000-62A_071000T0, Mo_FJ2000-62A_071010T0	Mo_FJ2000-69A_040740T0, Mo_FJ2000-69A_040750T0	Mo_FJ2001-112B_074740T0, Mo_FJ2001-112B_074750T0	Mo_FJ2003-001A1_069790T0, Mo_FJ2003-001A1_069800T0	Mo_FJ2005113B_071580T0, Mo_FJ2005113B_071590T0	Mo_FJ2006-60A3_063530T0, Mo_FJ2006-60A3_063540T0	Mo_FJ72ZC7-77_066190T0, Mo_FJ72ZC7-77_066200T0	Mo_FJ78-JJ_097050T0, Mo_FJ78-JJ_097060T0	Mo_FJ81-JY_097500T0, Mo_FJ81-JY_097510T0	Mo_FJ81-MH_092830T0, Mo_FJ81-MH_092840T0	Mo_FJ81-SW_097190T0, Mo_FJ81-SW_097200T0	Mo_FJ81-ZP_092860T0, Mo_FJ81-ZP_092870T0	Mo_FJ81221ZB11-14_020250T0, Mo_FJ81221ZB11-14_020260T0	Mo_FJ86-CT_096260T0, Mo_FJ86-CT_096270T0	Mo_FJ86061ZE3-39_067250T0, Mo_FJ86061ZE3-39_067260T0	Mo_FJ95054B_013150T0, Mo_FJ95054B_013160T0	Mo_FJ95085AZB13-116_021190T0, Mo_FJ95085AZB13-116_021200T0	Mo_FJ98099_070060T0, Mo_FJ98099_070070T0	Mo_FJ99138_060020T0, Mo_FJ99138_060030T0	Mo_FJSH0703_061160T0, Mo_FJSH0703_061170T0	Mo_GD06-53_011200T0, Mo_GD06-53_011210T0	Mo_GD08-2025_015310T0, Mo_GD08-2025_015320T0	Mo_GY0040_061700T0, Mo_GY0040_061710T0
OG0000027	MGG_07817T0	Mo_13FM-16-1_108360T0, Mo_13FM-16-1_115480T0, Mo_13FM-16-1_116510T0, Mo_13FM-16-1_116550T0	Mo_13FM-24-1_107760T0, Mo_13FM-24-1_107770T0	Mo_13FM-3-2_106690T0, Mo_13FM-3-2_114450T0, Mo_13FM-3-2_114610T0, Mo_13FM-3-2_115530T0	Mo_13FM-5-1_110850T0, Mo_13FM-5-1_110860T0	Mo_AG0004_112060T0	Mo_AV1-1-1_046670T0	Mo_BJ-90-611_115350T0, Mo_BJ-90-611_115610T0	Mo_BJ08-8_104280T0, Mo_BJ08-8_111880T0, Mo_BJ08-8_111890T0, Mo_BJ08-8_112850T0, Mo_BJ08-8_115200T0	Mo_BN0123_108560T0	Mo_BN0202_113090T0	Mo_BN0252_098860T0, Mo_BN0252_098870T0	Mo_CD0065_108330T0, Mo_CD0065_108340T0	Mo_CD0142_117000T0, Mo_CD0142_117010T0, Mo_CD0142_117410T0, Mo_CD0142_117740T0, Mo_CD0142_117910T0		Mo_CH0072_108420T0, Mo_CH0072_108430T0	Mo_CH0452_111290T0		Mo_CH1103_109200T0, Mo_CH1103_109210T0		Mo_CM0028_056990T0	Mo_DB11-621_115370T0, Mo_DB11-621_115760T0	Mo_FJ0204804_103050T0	Mo_FJ11SH-527-1_103380T0, Mo_FJ11SH-527-1_103390T0	Mo_FJ12JN-084-3_083830T0, Mo_FJ12JN-084-3_083840T0	Mo_FJ13SH05-2_092110T0	Mo_FJ2000-62A_101940T0, Mo_FJ2000-62A_101950T0	Mo_FJ2000-69A_045340T0	Mo_FJ2001-112B_103550T0, Mo_FJ2001-112B_103560T0	Mo_FJ2003-001A1_072150T0, Mo_FJ2003-001A1_072160T0	Mo_FJ2005113B_103840T0, Mo_FJ2005113B_103850T0	Mo_FJ2006-60A3_038520T0	Mo_FJ72ZC7-77_031540T0	Mo_FJ78-JJ_112510T0, Mo_FJ78-JJ_112520T0	Mo_FJ81-JY_056520T0, Mo_FJ81-JY_116710T0, Mo_FJ81-JY_116720T0	Mo_FJ81-MH_118270T0	Mo_FJ81-SW_118670T0	Mo_FJ81-ZP_116370T0	Mo_FJ81221ZB11-14_116940T0	Mo_FJ86-CT_118320T0	Mo_FJ86061ZE3-39_115390T0, Mo_FJ86061ZE3-39_115400T0, Mo_FJ86061ZE3-39_115570T0, Mo_FJ86061ZE3-39_115580T0, Mo_FJ86061ZE3-39_118680T0	Mo_FJ95054B_111260T0, Mo_FJ95054B_111270T0	Mo_FJ95085AZB13-116_041950T0	Mo_FJ98099_110700T0, Mo_FJ98099_110710T0	Mo_FJ99138_081910T0	Mo_FJSH0703_103930T0, Mo_FJSH0703_103940T0	Mo_GD06-53_064300T0	Mo_GD08-2025_101600T0, Mo_GD08-2025_101610T0	Mo_GY0040_102610T0, Mo_GY0040_102620T0
OG0000028	MGG_02051T0	Mo_13FM-16-1_102740T0	Mo_13FM-24-1_102460T0	Mo_13FM-3-2_108110T0, Mo_13FM-3-2_113740T0	Mo_13FM-5-1_101500T0, Mo_13FM-5-1_101510T0	Mo_AG0004_106900T0, Mo_AG0004_108650T0, Mo_AG0004_117240T0, Mo_AG0004_119890T0, Mo_AG0004_126710T0	Mo_AV1-1-1_103140T0, Mo_AV1-1-1_107840T0, Mo_AV1-1-1_111990T0	Mo_BJ-90-611_108650T0, Mo_BJ-90-611_113870T0	Mo_BJ08-8_107530T0, Mo_BJ08-8_113060T0	Mo_BN0123_108350T0	Mo_BN0202_108160T0	Mo_BN0252_115270T0		Mo_CD0142_103550T0, Mo_CD0142_112390T0	Mo_CH0043_099120T0	Mo_CH0072_097360T0	Mo_CH0452_100090T0, Mo_CH0452_100100T0		Mo_CH1103_095250T0	Mo_CH1164_102890T0	Mo_CM0028_103910T0, Mo_CM0028_110020T0, Mo_CM0028_117260T0	Mo_DB11-621_118070T0	Mo_FJ0204804_103630T0, Mo_FJ0204804_112820T0, Mo_FJ0204804_118720T0	Mo_FJ11SH-527-1_103090T0, Mo_FJ11SH-527-1_107510T0, Mo_FJ11SH-527-1_108290T0	Mo_FJ12JN-084-3_102280T0, Mo_FJ12JN-084-3_115880T0	Mo_FJ13SH05-2_103350T0, Mo_FJ13SH05-2_116790T0	Mo_FJ2000-62A_102390T0, Mo_FJ2000-62A_102840T0, Mo_FJ2000-62A_110710T0	Mo_FJ2000-69A_069590T0, Mo_FJ2000-69A_113110T0	Mo_FJ2001-112B_103320T0, Mo_FJ2001-112B_108840T0, Mo_FJ2001-112B_113690T0	Mo_FJ2003-001A1_101010T0, Mo_FJ2003-001A1_103440T0, Mo_FJ2003-001A1_108050T0	Mo_FJ2005113B_103610T0, Mo_FJ2005113B_108910T0, Mo_FJ2005113B_111630T0	Mo_FJ2006-60A3_103360T0, Mo_FJ2006-60A3_116260T0	Mo_FJ72ZC7-77_102950T0, Mo_FJ72ZC7-77_112500T0	Mo_FJ78-JJ_092590T0, Mo_FJ78-JJ_114810T0	Mo_FJ81-JY_107020T0	Mo_FJ81-MH_090680T0, Mo_FJ81-MH_121040T0	Mo_FJ81-SW_091490T0, Mo_FJ81-SW_114490T0	Mo_FJ81-ZP_090700T0	Mo_FJ81221ZB11-14_098570T0, Mo_FJ81221ZB11-14_117590T0	Mo_FJ86-CT_093920T0, Mo_FJ86-CT_113820T0	Mo_FJ86061ZE3-39_108100T0, Mo_FJ86061ZE3-39_113790T0	Mo_FJ95054B_098870T0, Mo_FJ95054B_113700T0	Mo_FJ95085AZB13-116_100260T0, Mo_FJ95085AZB13-116_104620T0, Mo_FJ95085AZB13-116_117600T0	Mo_FJ98099_100240T0, Mo_FJ98099_103330T0, Mo_FJ98099_117580T0	Mo_FJ99138_103020T0, Mo_FJ99138_108270T0, Mo_FJ99138_118490T0	Mo_FJSH0703_103520T0, Mo_FJSH0703_115730T0, Mo_FJSH0703_118450T0	Mo_GD06-53_095350T0	Mo_GD08-2025_099970T0, Mo_GD08-2025_102000T0, Mo_GD08-2025_119160T0	Mo_GY0040_103560T0, Mo_GY0040_107160T0, Mo_GY0040_110200T0
OG0000029	MGG_15124T0, MGG_05069T0	Mo_13FM-16-1_051690T0, Mo_13FM-16-1_051700T0	Mo_13FM-24-1_032900T0, Mo_13FM-24-1_032910T0	Mo_13FM-3-2_067780T0, Mo_13FM-3-2_067790T0	Mo_13FM-5-1_032320T0, Mo_13FM-5-1_032330T0	Mo_AG0004_046230T0, Mo_AG0004_046240T0	Mo_AV1-1-1_054190T0, Mo_AV1-1-1_054200T0	Mo_BJ-90-611_033760T0, Mo_BJ-90-611_033770T0	Mo_BJ08-8_065550T0, Mo_BJ08-8_065560T0	Mo_BN0123_038340T0, Mo_BN0123_038350T0	Mo_BN0202_049260T0	Mo_BN0252_045350T0, Mo_BN0252_045360T0	Mo_CD0065_053370T0, Mo_CD0065_053380T0	Mo_CD0142_049260T0	Mo_CH0043_055440T0, Mo_CH0043_055450T0	Mo_CH0072_050120T0, Mo_CH0072_050130T0	Mo_CH0452_039760T0, Mo_CH0452_039770T0	Mo_CH0461_050320T0, Mo_CH0461_050330T0	Mo_CH1103_047530T0, Mo_CH1103_047540T0	Mo_CH1164_057030T0, Mo_CH1164_057040T0	Mo_CM0028_046750T0, Mo_CM0028_046760T0	Mo_DB11-621_113250T0, Mo_DB11-621_113260T0	Mo_FJ0204804_040750T0, Mo_FJ0204804_040760T0	Mo_FJ11SH-527-1_029880T0, Mo_FJ11SH-527-1_029890T0	Mo_FJ12JN-084-3_027050T0, Mo_FJ12JN-084-3_027060T0	Mo_FJ13SH05-2_026560T0, Mo_FJ13SH05-2_026570T0	Mo_FJ2000-62A_031940T0, Mo_FJ2000-62A_031950T0	Mo_FJ2000-69A_029800T0, Mo_FJ2000-69A_029810T0	Mo_FJ2001-112B_037120T0, Mo_FJ2001-112B_037130T0	Mo_FJ2003-001A1_043550T0, Mo_FJ2003-001A1_043560T0	Mo_FJ2005113B_035430T0, Mo_FJ2005113B_035440T0	Mo_FJ2006-60A3_030470T0, Mo_FJ2006-60A3_030480T0	Mo_FJ72ZC7-77_034030T0, Mo_FJ72ZC7-77_034040T0	Mo_FJ78-JJ_025190T0, Mo_FJ78-JJ_025200T0	Mo_FJ81-JY_027210T0, Mo_FJ81-JY_027220T0	Mo_FJ81-MH_077820T0, Mo_FJ81-MH_077830T0	Mo_FJ81-SW_027360T0, Mo_FJ81-SW_027370T0	Mo_FJ81-ZP_077510T0, Mo_FJ81-ZP_077520T0	Mo_FJ81221ZB11-14_052470T0, Mo_FJ81221ZB11-14_052480T0	Mo_FJ86-CT_009960T0, Mo_FJ86-CT_009970T0	Mo_FJ86061ZE3-39_041030T0, Mo_FJ86061ZE3-39_041040T0	Mo_FJ95054B_028630T0, Mo_FJ95054B_028640T0	Mo_FJ95085AZB13-116_032290T0, Mo_FJ95085AZB13-116_032300T0	Mo_FJ98099_040230T0, Mo_FJ98099_040240T0	Mo_FJ99138_033840T0, Mo_FJ99138_033850T0	Mo_FJSH0703_047910T0, Mo_FJSH0703_047920T0	Mo_GD06-53_113970T0	Mo_GD08-2025_028030T0, Mo_GD08-2025_028040T0	Mo_GY0040_057680T0, Mo_GY0040_057690T0
OG0000030	MGG_02065T1	Mo_13FM-16-1_103330T0, Mo_13FM-16-1_108390T0	Mo_13FM-24-1_039440T0, Mo_13FM-24-1_104390T0	Mo_13FM-3-2_100270T0, Mo_13FM-3-2_102820T0, Mo_13FM-3-2_106660T0, Mo_13FM-3-2_112730T0	Mo_13FM-5-1_053030T0, Mo_13FM-5-1_111130T0, Mo_13FM-5-1_115230T0, Mo_13FM-5-1_117900T0	Mo_AG0004_063570T0	Mo_AV1-1-1_120770T0	Mo_BJ-90-611_108130T0, Mo_BJ-90-611_108170T0, Mo_BJ-90-611_111390T0	Mo_BJ08-8_109740T0, Mo_BJ08-8_115890T0, Mo_BJ08-8_116220T0, Mo_BJ08-8_118350T0		Mo_BN0202_105270T0	Mo_BN0252_098850T0	Mo_CD0065_104190T0	Mo_CD0142_114040T0	Mo_CH0043_103320T0	Mo_CH0072_104470T0	Mo_CH0452_063570T0		Mo_CH1103_107730T0, Mo_CH1103_114360T0	Mo_CH1164_091730T0	Mo_CM0028_122420T0	Mo_DB11-621_116240T0, Mo_DB11-621_117280T0	Mo_FJ0204804_103060T0	Mo_FJ11SH-527-1_103370T0	Mo_FJ12JN-084-3_083820T0	Mo_FJ13SH05-2_092100T0	Mo_FJ2000-62A_101930T0	Mo_FJ2000-69A_121400T0	Mo_FJ2001-112B_103540T0	Mo_FJ2003-001A1_072140T0	Mo_FJ2005113B_103830T0	Mo_FJ2006-60A3_120220T0	Mo_FJ72ZC7-77_119550T0	Mo_FJ78-JJ_104040T0, Mo_FJ78-JJ_118700T0	Mo_FJ81-JY_107310T0, Mo_FJ81-JY_109650T0, Mo_FJ81-JY_114720T0, Mo_FJ81-JY_117310T0	Mo_FJ81-MH_116210T0	Mo_FJ81-SW_118130T0	Mo_FJ81-ZP_115430T0, Mo_FJ81-ZP_119410T0	Mo_FJ81221ZB11-14_103150T0, Mo_FJ81221ZB11-14_111770T0, Mo_FJ81221ZB11-14_116510T0	Mo_FJ86-CT_112880T0, Mo_FJ86-CT_116130T0	Mo_FJ86061ZE3-39_095950T0, Mo_FJ86061ZE3-39_110950T0, Mo_FJ86061ZE3-39_116400T0, Mo_FJ86061ZE3-39_118300T0	Mo_FJ95054B_102840T0, Mo_FJ95054B_110830T0, Mo_FJ95054B_112320T0, Mo_FJ95054B_115400T0	Mo_FJ95085AZB13-116_041960T0		Mo_FJ99138_081920T0	Mo_FJSH0703_103920T0	Mo_GD06-53_064290T0	Mo_GD08-2025_101590T0	Mo_GY0040_102600T0
OG0000031	MGG_10936T0	Mo_13FM-16-1_106770T0, Mo_13FM-16-1_106780T0	Mo_13FM-24-1_108920T0, Mo_13FM-24-1_108930T0	Mo_13FM-3-2_104710T0, Mo_13FM-3-2_104720T0	Mo_13FM-5-1_109980T0, Mo_13FM-5-1_109990T0	Mo_AG0004_105710T0, Mo_AG0004_105720T0	Mo_AV1-1-1_101660T0, Mo_AV1-1-1_101670T0	Mo_BJ-90-611_105170T0, Mo_BJ-90-611_105180T0	Mo_BJ08-8_103440T0, Mo_BJ08-8_103450T0	Mo_BN0123_098070T0, Mo_BN0123_098080T0	Mo_BN0202_103980T0, Mo_BN0202_103990T0	Mo_BN0252_101360T0, Mo_BN0252_101370T0	Mo_CD0065_102020T0, Mo_CD0065_102030T0	Mo_CD0142_101810T0, Mo_CD0142_101820T0	Mo_CH0043_107380T0, Mo_CH0043_107390T0	Mo_CH0072_103080T0, Mo_CH0072_103090T0	Mo_CH0452_101240T0, Mo_CH0452_101250T0	Mo_CH0461_102460T0, Mo_CH0461_102470T0	Mo_CH1103_102360T0, Mo_CH1103_102370T0	Mo_CH1164_107490T0, Mo_CH1164_107500T0	Mo_CM0028_100840T0, Mo_CM0028_100850T0	Mo_DB11-621_091370T0, Mo_DB11-621_091380T0	Mo_FJ0204804_104170T0, Mo_FJ0204804_104180T0	Mo_FJ11SH-527-1_104560T0, Mo_FJ11SH-527-1_104570T0	Mo_FJ12JN-084-3_123520T0	Mo_FJ13SH05-2_103500T0	Mo_FJ2000-62A_104180T0, Mo_FJ2000-62A_104190T0	Mo_FJ2000-69A_100950T0, Mo_FJ2000-69A_100960T0	Mo_FJ2001-112B_104590T0, Mo_FJ2001-112B_104600T0	Mo_FJ2003-001A1_104460T0, Mo_FJ2003-001A1_104470T0	Mo_FJ2005113B_104470T0, Mo_FJ2005113B_104480T0	Mo_FJ2006-60A3_101980T0, Mo_FJ2006-60A3_101990T0	Mo_FJ72ZC7-77_100160T0, Mo_FJ72ZC7-77_100170T0	Mo_FJ78-JJ_109360T0, Mo_FJ78-JJ_109370T0	Mo_FJ81-JY_099360T0, Mo_FJ81-JY_099370T0	Mo_FJ81-MH_107760T0, Mo_FJ81-MH_107770T0		Mo_FJ81-ZP_107930T0, Mo_FJ81-ZP_107940T0	Mo_FJ81221ZB11-14_108240T0, Mo_FJ81221ZB11-14_108250T0	Mo_FJ86-CT_107810T0, Mo_FJ86-CT_107820T0	Mo_FJ86061ZE3-39_103850T0, Mo_FJ86061ZE3-39_103860T0	Mo_FJ95054B_109200T0, Mo_FJ95054B_109210T0	Mo_FJ95085AZB13-116_104090T0, Mo_FJ95085AZB13-116_104100T0	Mo_FJ98099_100020T0, Mo_FJ98099_100030T0	Mo_FJ99138_103740T0, Mo_FJ99138_103750T0	Mo_FJSH0703_104730T0, Mo_FJSH0703_104740T0	Mo_GD06-53_104260T0	Mo_GD08-2025_102400T0, Mo_GD08-2025_102410T0	Mo_GY0040_100190T0, Mo_GY0040_100200T0
OG0000032	MGG_10038T0	Mo_13FM-16-1_103890T0, Mo_13FM-16-1_117560T0	Mo_13FM-24-1_100230T0	Mo_13FM-3-2_100080T0, Mo_13FM-3-2_116580T0	Mo_13FM-5-1_100530T0	Mo_AG0004_100690T0, Mo_AG0004_110740T0, Mo_AG0004_116150T0, Mo_AG0004_116160T0	Mo_AV1-1-1_097810T0, Mo_AV1-1-1_108360T0	Mo_BJ-90-611_099270T0, Mo_BJ-90-611_118510T0	Mo_BJ08-8_099180T0, Mo_BJ08-8_116050T0	Mo_BN0123_104690T0, Mo_BN0123_115010T0	Mo_BN0202_102670T0, Mo_BN0202_108370T0, Mo_BN0202_108380T0	Mo_BN0252_108120T0, Mo_BN0252_108130T0, Mo_BN0252_115660T0	Mo_CD0065_110090T0, Mo_CD0065_110100T0, Mo_CD0065_115890T0	Mo_CD0142_098420T0, Mo_CD0142_111850T0, Mo_CD0142_116300T0, Mo_CD0142_116400T0, Mo_CD0142_116840T0	Mo_CH0043_099410T0	Mo_CH0072_099600T0	Mo_CH0452_115270T0	Mo_CH0461_098260T0	Mo_CH1103_118060T0	Mo_CH1164_108060T0	Mo_CM0028_097880T0, Mo_CM0028_109960T0, Mo_CM0028_116600T0, Mo_CM0028_117810T0	Mo_DB11-621_119600T0, Mo_DB11-621_121390T0	Mo_FJ0204804_095820T0, Mo_FJ0204804_114560T0	Mo_FJ11SH-527-1_115760T0	Mo_FJ12JN-084-3_114040T0	Mo_FJ13SH05-2_109530T0	Mo_FJ2000-62A_114320T0	Mo_FJ2000-69A_116900T0	Mo_FJ2001-112B_114850T0	Mo_FJ2003-001A1_114430T0	Mo_FJ2005113B_114970T0	Mo_FJ2006-60A3_114440T0	Mo_FJ72ZC7-77_116140T0	Mo_FJ78-JJ_119470T0	Mo_FJ81-JY_098460T0	Mo_FJ81-MH_093560T0, Mo_FJ81-MH_116860T0, Mo_FJ81-MH_118460T0	Mo_FJ81-SW_118760T0	Mo_FJ81-ZP_097390T0, Mo_FJ81-ZP_125670T0	Mo_FJ81221ZB11-14_117370T0	Mo_FJ86-CT_118610T0	Mo_FJ86061ZE3-39_096990T0, Mo_FJ86061ZE3-39_116370T0	Mo_FJ95054B_115920T0, Mo_FJ95054B_117760T0	Mo_FJ95085AZB13-116_116410T0	Mo_FJ98099_116620T0	Mo_FJ99138_115890T0	Mo_FJSH0703_115280T0	Mo_GD06-53_118130T0	Mo_GD08-2025_117700T0	Mo_GY0040_096960T0, Mo_GY0040_110810T0, Mo_GY0040_113320T0, Mo_GY0040_117810T0
OG0000033		Mo_13FM-16-1_084670T0, Mo_13FM-16-1_109600T0	Mo_13FM-24-1_081390T0, Mo_13FM-24-1_108450T0	Mo_13FM-3-2_107080T0, Mo_13FM-3-2_108920T0	Mo_13FM-5-1_078410T0, Mo_13FM-5-1_107750T0	Mo_AG0004_087930T0, Mo_AG0004_109070T0	Mo_AV1-1-1_096520T0, Mo_AV1-1-1_109490T0	Mo_BJ-90-611_086110T0, Mo_BJ-90-611_102480T0	Mo_BJ08-8_085910T0, Mo_BJ08-8_107970T0	Mo_BN0123_089710T0, Mo_BN0123_111930T0	Mo_BN0202_103670T0, Mo_BN0202_108440T0	Mo_BN0252_096660T0	Mo_CD0065_090290T0, Mo_CD0065_105880T0	Mo_CD0142_103370T0, Mo_CD0142_107340T0	Mo_CH0043_101960T0, Mo_CH0043_111600T0	Mo_CH0072_084590T0, Mo_CH0072_111820T0	Mo_CH0452_104120T0, Mo_CH0452_108120T0	Mo_CH0461_103700T0, Mo_CH0461_107540T0	Mo_CH1103_103570T0, Mo_CH1103_104170T0	Mo_CH1164_104440T0, Mo_CH1164_107260T0	Mo_CM0028_097010T0, Mo_CM0028_110050T0	Mo_DB11-621_079160T0, Mo_DB11-621_107010T0	Mo_FJ0204804_095160T0, Mo_FJ0204804_109210T0	Mo_FJ11SH-527-1_094360T0	Mo_FJ12JN-084-3_092610T0, Mo_FJ12JN-084-3_108690T0	Mo_FJ13SH05-2_093680T0	Mo_FJ2000-62A_093720T0, Mo_FJ2000-62A_109810T0	Mo_FJ2000-69A_095270T0	Mo_FJ2001-112B_098730T0, Mo_FJ2001-112B_110190T0	Mo_FJ2003-001A1_082240T0, Mo_FJ2003-001A1_083860T0	Mo_FJ2005113B_094280T0, Mo_FJ2005113B_109900T0	Mo_FJ2006-60A3_093610T0, Mo_FJ2006-60A3_109290T0	Mo_FJ72ZC7-77_094820T0	Mo_FJ78-JJ_100080T0, Mo_FJ78-JJ_112380T0	Mo_FJ81-JY_070060T0, Mo_FJ81-JY_107580T0	Mo_FJ81-MH_100030T0, Mo_FJ81-MH_112590T0	Mo_FJ81-SW_102390T0, Mo_FJ81-SW_106970T0	Mo_FJ81-ZP_101590T0, Mo_FJ81-ZP_111930T0	Mo_FJ81221ZB11-14_102970T0, Mo_FJ81221ZB11-14_111480T0	Mo_FJ86-CT_099620T0, Mo_FJ86-CT_113330T0	Mo_FJ86061ZE3-39_093050T0, Mo_FJ86061ZE3-39_108360T0	Mo_FJ95054B_103110T0, Mo_FJ95054B_112710T0	Mo_FJ95085AZB13-116_095000T0	Mo_FJ98099_095150T0	Mo_FJ99138_093430T0, Mo_FJ99138_108950T0	Mo_FJSH0703_094950T0	Mo_GD06-53_075820T0, Mo_GD06-53_075830T0, Mo_GD06-53_106230T0	Mo_GD08-2025_090930T0	Mo_GY0040_096270T0, Mo_GY0040_110400T0
OG0000034	MGG_16372T0, MGG_17752T0	Mo_13FM-16-1_110380T0, Mo_13FM-16-1_117960T0, Mo_13FM-16-1_117970T0	Mo_13FM-24-1_107030T0, Mo_13FM-24-1_116580T0	Mo_13FM-3-2_108730T0, Mo_13FM-3-2_114220T0	Mo_13FM-5-1_110900T0, Mo_13FM-5-1_116280T0	Mo_AG0004_109330T0, Mo_AG0004_115390T0	Mo_AV1-1-1_109250T0	Mo_BJ-90-611_110580T0, Mo_BJ-90-611_114930T0, Mo_BJ-90-611_114940T0	Mo_BJ08-8_109540T0, Mo_BJ08-8_114490T0, Mo_BJ08-8_114500T0	Mo_BN0123_110060T0	Mo_BN0202_110030T0, Mo_BN0202_111880T0, Mo_BN0202_111890T0	Mo_BN0252_111430T0	Mo_CD0065_108040T0	Mo_CD0142_111440T0, Mo_CD0142_115530T0	Mo_CH0043_109120T0, Mo_CH0043_114370T0, Mo_CH0043_114380T0	Mo_CH0072_107300T0	Mo_CH0452_110560T0, Mo_CH0452_115160T0, Mo_CH0452_115170T0	Mo_CH0461_108530T0, Mo_CH0461_113280T0, Mo_CH0461_113290T0	Mo_CH1103_109490T0, Mo_CH1103_115290T0	Mo_CH1164_110470T0, Mo_CH1164_115410T0	Mo_CM0028_110210T0	Mo_DB11-621_109660T0, Mo_DB11-621_115090T0	Mo_FJ0204804_109100T0	Mo_FJ11SH-527-1_109510T0	Mo_FJ12JN-084-3_108660T0	Mo_FJ13SH05-2_109510T0	Mo_FJ2000-62A_109290T0	Mo_FJ2000-69A_110400T0	Mo_FJ2001-112B_110210T0	Mo_FJ2003-001A1_109370T0	Mo_FJ2005113B_109960T0	Mo_FJ2006-60A3_109080T0	Mo_FJ72ZC7-77_109190T0	Mo_FJ78-JJ_115920T0, Mo_FJ78-JJ_115930T0	Mo_FJ81-JY_109570T0, Mo_FJ81-JY_115870T0	Mo_FJ81-MH_103680T0, Mo_FJ81-MH_107330T0	Mo_FJ81-SW_109510T0, Mo_FJ81-SW_115270T0	Mo_FJ81-ZP_109530T0, Mo_FJ81-ZP_115370T0, Mo_FJ81-ZP_115380T0	Mo_FJ81221ZB11-14_109540T0, Mo_FJ81221ZB11-14_114310T0, Mo_FJ81221ZB11-14_114320T0	Mo_FJ86-CT_109940T0, Mo_FJ86-CT_115330T0, Mo_FJ86-CT_115340T0	Mo_FJ86061ZE3-39_109970T0, Mo_FJ86061ZE3-39_111520T0	Mo_FJ95054B_110190T0, Mo_FJ95054B_114940T0, Mo_FJ95054B_114950T0	Mo_FJ95085AZB13-116_109510T0	Mo_FJ98099_109590T0	Mo_FJ99138_108570T0	Mo_FJSH0703_109480T0	Mo_GD06-53_106490T0	Mo_GD08-2025_108800T0	Mo_GY0040_110500T0
OG0000035	MGG_07848T0	Mo_13FM-16-1_112890T0, Mo_13FM-16-1_120360T0	Mo_13FM-24-1_117500T0, Mo_13FM-24-1_117510T0, Mo_13FM-24-1_119420T0, Mo_13FM-24-1_119880T0	Mo_13FM-3-2_118800T0, Mo_13FM-3-2_118810T0	Mo_13FM-5-1_119280T0, Mo_13FM-5-1_119440T0, Mo_13FM-5-1_119670T0	Mo_AG0004_116890T0		Mo_BJ-90-611_119730T0	Mo_BJ08-8_119870T0, Mo_BJ08-8_120500T0	Mo_BN0123_111550T0, Mo_BN0123_111560T0, Mo_BN0123_113510T0, Mo_BN0123_118380T0	Mo_BN0202_109810T0, Mo_BN0202_117830T0	Mo_BN0252_118430T0	Mo_CD0065_095720T0, Mo_CD0065_115690T0	Mo_CD0142_113810T0, Mo_CD0142_117380T0, Mo_CD0142_119910T0, Mo_CD0142_119920T0, Mo_CD0142_120090T0	Mo_CH0043_111450T0, Mo_CH0043_111460T0, Mo_CH0043_115950T0, Mo_CH0043_115960T0, Mo_CH0043_117370T0	Mo_CH0072_096930T0, Mo_CH0072_096940T0, Mo_CH0072_110800T0, Mo_CH0072_115920T0, Mo_CH0072_115930T0, Mo_CH0072_117320T0		Mo_CH0461_114250T0, Mo_CH0461_114260T0	Mo_CH1103_110260T0, Mo_CH1103_115480T0, Mo_CH1103_117530T0, Mo_CH1103_117760T0, Mo_CH1103_117960T0, Mo_CH1103_117970T0	Mo_CH1164_105600T0	Mo_CM0028_118400T0, Mo_CM0028_118610T0, Mo_CM0028_118690T0	Mo_DB11-621_121240T0	Mo_FJ0204804_118690T0, Mo_FJ0204804_118900T0, Mo_FJ0204804_119190T0, Mo_FJ0204804_119400T0	Mo_FJ11SH-527-1_118270T0, Mo_FJ11SH-527-1_118670T0	Mo_FJ12JN-084-3_117570T0				Mo_FJ2001-112B_118980T0	Mo_FJ2003-001A1_118460T0				Mo_FJ78-JJ_117980T0	Mo_FJ81-JY_107110T0	Mo_FJ81-MH_117760T0, Mo_FJ81-MH_121830T0, Mo_FJ81-MH_121950T0	Mo_FJ81-SW_116390T0	Mo_FJ81-ZP_104610T0, Mo_FJ81-ZP_116670T0		Mo_FJ86-CT_116940T0, Mo_FJ86-CT_120180T0					Mo_FJ99138_118650T0	Mo_FJSH0703_118720T0		Mo_GD08-2025_119350T0, Mo_GD08-2025_119890T0	Mo_GY0040_118380T0, Mo_GY0040_120310T0
OG0000036	MGG_08389T0	Mo_13FM-16-1_102340T0, Mo_13FM-16-1_102350T0	Mo_13FM-24-1_104350T0, Mo_13FM-24-1_104360T0	Mo_13FM-3-2_102100T0, Mo_13FM-3-2_102110T0	Mo_13FM-5-1_103330T0, Mo_13FM-5-1_103340T0	Mo_AG0004_103050T0, Mo_AG0004_103060T0	Mo_AV1-1-1_101100T0, Mo_AV1-1-1_101110T0	Mo_BJ-90-611_102570T0, Mo_BJ-90-611_102580T0	Mo_BJ08-8_101360T0, Mo_BJ08-8_101370T0	Mo_BN0123_101820T0	Mo_BN0202_102330T0	Mo_BN0252_100660T0, Mo_BN0252_100670T0, Mo_BN0252_100680T0	Mo_CD0065_098500T0	Mo_CD0142_102910T0, Mo_CD0142_102920T0, Mo_CD0142_102930T0	Mo_CH0043_105000T0, Mo_CH0043_105010T0	Mo_CH0072_103850T0, Mo_CH0072_103860T0	Mo_CH0452_103350T0, Mo_CH0452_103360T0	Mo_CH0461_103330T0	Mo_CH1103_103230T0	Mo_CH1164_102520T0, Mo_CH1164_102530T0	Mo_CM0028_101720T0, Mo_CM0028_101730T0, Mo_CM0028_101740T0	Mo_DB11-621_098200T0, Mo_DB11-621_098210T0	Mo_FJ0204804_100670T0, Mo_FJ0204804_100680T0, Mo_FJ0204804_100690T0	Mo_FJ11SH-527-1_100820T0, Mo_FJ11SH-527-1_100830T0, Mo_FJ11SH-527-1_100840T0	Mo_FJ12JN-084-3_099240T0, Mo_FJ12JN-084-3_099250T0	Mo_FJ13SH05-2_100370T0, Mo_FJ13SH05-2_100380T0	Mo_FJ2000-62A_100510T0, Mo_FJ2000-62A_100520T0	Mo_FJ2000-69A_102060T0, Mo_FJ2000-69A_102070T0	Mo_FJ2001-112B_084610T0, Mo_FJ2001-112B_084620T0	Mo_FJ2003-001A1_100560T0, Mo_FJ2003-001A1_100570T0	Mo_FJ2005113B_101090T0, Mo_FJ2005113B_101100T0	Mo_FJ2006-60A3_099660T0, Mo_FJ2006-60A3_099670T0	Mo_FJ72ZC7-77_101080T0, Mo_FJ72ZC7-77_101090T0	Mo_FJ78-JJ_100330T0	Mo_FJ81-JY_097560T0, Mo_FJ81-JY_097570T0	Mo_FJ81-MH_100510T0	Mo_FJ81-SW_096870T0, Mo_FJ81-SW_096880T0	Mo_FJ81-ZP_100450T0	Mo_FJ81221ZB11-14_103460T0, Mo_FJ81221ZB11-14_103470T0	Mo_FJ86-CT_098000T0, Mo_FJ86-CT_098010T0	Mo_FJ86061ZE3-39_092310T0	Mo_FJ95054B_095860T0	Mo_FJ95085AZB13-116_101070T0, Mo_FJ95085AZB13-116_101080T0, Mo_FJ95085AZB13-116_101090T0	Mo_FJ98099_101030T0, Mo_FJ98099_101040T0, Mo_FJ98099_101050T0	Mo_FJ99138_099540T0, Mo_FJ99138_099550T0, Mo_FJ99138_099560T0	Mo_FJSH0703_101050T0, Mo_FJSH0703_101060T0, Mo_FJSH0703_101070T0	Mo_GD06-53_090130T0, Mo_GD06-53_090140T0, Mo_GD06-53_090150T0	Mo_GD08-2025_098630T0, Mo_GD08-2025_098640T0, Mo_GD08-2025_098650T0	Mo_GY0040_101480T0, Mo_GY0040_101490T0
OG0000037	MGG_14592T0, MGG_02284T0, MGG_10207T0	Mo_13FM-16-1_115800T0, Mo_13FM-16-1_115810T0	Mo_13FM-24-1_114710T0, Mo_13FM-24-1_114720T0	Mo_13FM-3-2_116860T0, Mo_13FM-3-2_116870T0	Mo_13FM-5-1_114460T0, Mo_13FM-5-1_114470T0	Mo_AG0004_116280T0, Mo_AG0004_116290T0	Mo_AV1-1-1_115000T0, Mo_AV1-1-1_115010T0	Mo_BJ-90-611_117080T0	Mo_BJ08-8_116740T0, Mo_BJ08-8_116750T0	Mo_BN0123_111430T0	Mo_BN0202_115800T0, Mo_BN0202_115810T0	Mo_BN0252_108670T0, Mo_BN0252_108680T0	Mo_CD0065_109430T0, Mo_CD0065_109440T0	Mo_CD0142_110670T0, Mo_CD0142_110680T0	Mo_CH0043_110740T0, Mo_CH0043_110750T0	Mo_CH0072_111740T0, Mo_CH0072_111750T0	Mo_CH0452_109730T0, Mo_CH0452_109740T0	Mo_CH0461_109700T0, Mo_CH0461_109710T0	Mo_CH1103_111200T0, Mo_CH1103_111210T0	Mo_CH1164_115060T0	Mo_CM0028_109750T0, Mo_CM0028_109760T0	Mo_DB11-621_117390T0, Mo_DB11-621_117400T0	Mo_FJ0204804_109840T0, Mo_FJ0204804_109850T0	Mo_FJ11SH-527-1_109940T0, Mo_FJ11SH-527-1_109950T0	Mo_FJ12JN-084-3_108980T0, Mo_FJ12JN-084-3_108990T0	Mo_FJ13SH05-2_110040T0	Mo_FJ2000-62A_109380T0, Mo_FJ2000-62A_109390T0	Mo_FJ2000-69A_111040T0, Mo_FJ2000-69A_111050T0	Mo_FJ2001-112B_109610T0, Mo_FJ2001-112B_109620T0	Mo_FJ2003-001A1_109940T0, Mo_FJ2003-001A1_109950T0	Mo_FJ2005113B_110700T0, Mo_FJ2005113B_110710T0	Mo_FJ2006-60A3_109720T0, Mo_FJ2006-60A3_109730T0	Mo_FJ72ZC7-77_109800T0, Mo_FJ72ZC7-77_109810T0	Mo_FJ78-JJ_117020T0, Mo_FJ78-JJ_117030T0	Mo_FJ81-JY_117860T0, Mo_FJ81-JY_117870T0	Mo_FJ81-MH_118540T0, Mo_FJ81-MH_118550T0	Mo_FJ81-SW_116130T0, Mo_FJ81-SW_116140T0	Mo_FJ81-ZP_116550T0, Mo_FJ81-ZP_116560T0	Mo_FJ81221ZB11-14_115210T0, Mo_FJ81221ZB11-14_115220T0	Mo_FJ86-CT_117860T0	Mo_FJ86061ZE3-39_117070T0, Mo_FJ86061ZE3-39_117080T0	Mo_FJ95054B_116770T0, Mo_FJ95054B_116780T0	Mo_FJ95085AZB13-116_110060T0, Mo_FJ95085AZB13-116_110070T0	Mo_FJ98099_110480T0, Mo_FJ98099_110490T0	Mo_FJ99138_109350T0, Mo_FJ99138_109360T0	Mo_FJSH0703_109970T0, Mo_FJSH0703_109980T0	Mo_GD06-53_111640T0, Mo_GD06-53_111650T0	Mo_GD08-2025_109570T0, Mo_GD08-2025_109580T0	Mo_GY0040_111220T0
OG0000038	MGG_04867T0, MGG_10441T0	Mo_13FM-16-1_120730T0	Mo_13FM-24-1_104170T0, Mo_13FM-24-1_110720T0	Mo_13FM-3-2_120200T0	Mo_13FM-5-1_100340T0, Mo_13FM-5-1_109600T0	Mo_AG0004_109420T0, Mo_AG0004_117670T0, Mo_AG0004_119300T0	Mo_AV1-1-1_087400T0	Mo_BJ-90-611_110920T0, Mo_BJ-90-611_117540T0	Mo_BJ08-8_116210T0	Mo_BN0123_114750T0, Mo_BN0123_117620T0, Mo_BN0123_119590T0	Mo_BN0202_116540T0, Mo_BN0202_119080T0	Mo_BN0252_112270T0, Mo_BN0252_116040T0	Mo_CD0065_112510T0, Mo_CD0065_115190T0	Mo_CD0142_110290T0, Mo_CD0142_117600T0, Mo_CD0142_118930T0			Mo_CH0452_109470T0				Mo_CM0028_113100T0, Mo_CM0028_117990T0	Mo_DB11-621_112480T0, Mo_DB11-621_118590T0	Mo_FJ0204804_119480T0	Mo_FJ11SH-527-1_104060T0	Mo_FJ12JN-084-3_114890T0	Mo_FJ13SH05-2_110570T0, Mo_FJ13SH05-2_112190T0, Mo_FJ13SH05-2_117850T0	Mo_FJ2000-62A_115030T0	Mo_FJ2000-69A_113160T0, Mo_FJ2000-69A_117960T0	Mo_FJ2001-112B_115470T0	Mo_FJ2003-001A1_103970T0	Mo_FJ2005113B_115470T0	Mo_FJ2006-60A3_114320T0	Mo_FJ72ZC7-77_112300T0, Mo_FJ72ZC7-77_117150T0	Mo_FJ78-JJ_116970T0	Mo_FJ81-JY_097860T0	Mo_FJ81-MH_106670T0, Mo_FJ81-MH_121970T0	Mo_FJ81-SW_118380T0, Mo_FJ81-SW_120310T0, Mo_FJ81-SW_120350T0		Mo_FJ81221ZB11-14_116010T0	Mo_FJ86-CT_119830T0	Mo_FJ86061ZE3-39_116390T0, Mo_FJ86061ZE3-39_119700T0	Mo_FJ95054B_110520T0	Mo_FJ95085AZB13-116_112400T0, Mo_FJ95085AZB13-116_117450T0	Mo_FJ98099_111030T0, Mo_FJ98099_117720T0	Mo_FJ99138_112050T0, Mo_FJ99138_115490T0	Mo_FJSH0703_110400T0	Mo_GD06-53_115850T0	Mo_GD08-2025_116100T0	Mo_GY0040_108640T0, Mo_GY0040_110390T0
OG0000039	MGG_14959T0, MGG_11966T0	Mo_13FM-16-1_004460T0	Mo_13FM-24-1_055340T0	Mo_13FM-3-2_007860T0	Mo_13FM-5-1_051020T0, Mo_13FM-5-1_051040T0, Mo_13FM-5-1_051050T0	Mo_AG0004_050600T0	Mo_AV1-1-1_067380T0, Mo_AV1-1-1_067400T0, Mo_AV1-1-1_067410T0	Mo_BJ-90-611_002240T0	Mo_BJ08-8_000330T0	Mo_BN0123_016130T0, Mo_BN0123_016150T0, Mo_BN0123_016160T0	Mo_BN0202_060030T0	Mo_BN0252_025880T0	Mo_CD0065_010140T0	Mo_CD0142_010620T0	Mo_CH0043_016460T0	Mo_CH0072_056630T0, Mo_CH0072_056650T0, Mo_CH0072_056660T0	Mo_CH0452_022620T0	Mo_CH0461_014190T0	Mo_CH1103_006080T0	Mo_CH1164_008590T0	Mo_CM0028_007210T0, Mo_CM0028_007220T0, Mo_CM0028_007230T0	Mo_DB11-621_032500T0	Mo_FJ0204804_065360T0	Mo_FJ11SH-527-1_005890T0	Mo_FJ12JN-084-3_011100T0, Mo_FJ12JN-084-3_011120T0, Mo_FJ12JN-084-3_011130T0	Mo_FJ13SH05-2_045900T0	Mo_FJ2000-62A_053160T0	Mo_FJ2000-69A_011260T0	Mo_FJ2001-112B_056970T0	Mo_FJ2003-001A1_048610T0, Mo_FJ2003-001A1_048630T0, Mo_FJ2003-001A1_048640T0	Mo_FJ2005113B_066920T0, Mo_FJ2005113B_066940T0, Mo_FJ2005113B_066950T0	Mo_FJ2006-60A3_062460T0	Mo_FJ72ZC7-77_053460T0, Mo_FJ72ZC7-77_053480T0, Mo_FJ72ZC7-77_053490T0	Mo_FJ78-JJ_058430T0	Mo_FJ81-JY_065290T0, Mo_FJ81-JY_065310T0, Mo_FJ81-JY_065320T0	Mo_FJ81-MH_062170T0, Mo_FJ81-MH_062190T0, Mo_FJ81-MH_062200T0	Mo_FJ81-SW_064860T0, Mo_FJ81-SW_064880T0, Mo_FJ81-SW_064890T0	Mo_FJ81-ZP_063930T0, Mo_FJ81-ZP_063950T0, Mo_FJ81-ZP_063960T0	Mo_FJ81221ZB11-14_037980T0	Mo_FJ86-CT_066550T0	Mo_FJ86061ZE3-39_039180T0	Mo_FJ95054B_037650T0	Mo_FJ95085AZB13-116_053570T0	Mo_FJ98099_056450T0, Mo_FJ98099_056470T0, Mo_FJ98099_056480T0	Mo_FJ99138_045920T0, Mo_FJ99138_045940T0, Mo_FJ99138_045950T0	Mo_FJSH0703_016970T0, Mo_FJSH0703_016990T0, Mo_FJSH0703_017000T0	Mo_GD06-53_021220T0, Mo_GD06-53_021240T0, Mo_GD06-53_021250T0	Mo_GD08-2025_061510T0, Mo_GD08-2025_061530T0, Mo_GD08-2025_061540T0	Mo_GY0040_071920T0
OG0000040	MGG_06293T0	Mo_13FM-16-1_108270T0, Mo_13FM-16-1_108280T0, Mo_13FM-16-1_109880T0	Mo_13FM-24-1_103870T0, Mo_13FM-24-1_108310T0	Mo_13FM-3-2_098050T0, Mo_13FM-3-2_114920T0	Mo_13FM-5-1_107550T0, Mo_13FM-5-1_111520T0, Mo_13FM-5-1_115700T0	Mo_AG0004_114470T0, Mo_AG0004_115950T0, Mo_AG0004_118330T0, Mo_AG0004_118510T0	Mo_AV1-1-1_106510T0	Mo_BJ-90-611_108690T0, Mo_BJ-90-611_108700T0, Mo_BJ-90-611_109030T0	Mo_BJ08-8_107810T0, Mo_BJ08-8_110530T0, Mo_BJ08-8_114980T0	Mo_BN0123_103660T0, Mo_BN0123_108950T0	Mo_BN0202_115010T0, Mo_BN0202_116300T0, Mo_BN0202_118420T0	Mo_BN0252_109550T0, Mo_BN0252_112540T0, Mo_BN0252_114050T0, Mo_BN0252_116140T0	Mo_CD0065_103690T0, Mo_CD0065_105940T0	Mo_CD0142_107830T0	Mo_CH0043_109190T0	Mo_CH0072_111780T0	Mo_CH0452_108460T0, Mo_CH0452_108470T0, Mo_CH0452_108510T0	Mo_CH0461_109600T0	Mo_CH1103_107840T0	Mo_CH1164_108250T0, Mo_CH1164_108260T0	Mo_CM0028_106830T0	Mo_DB11-621_108060T0, Mo_DB11-621_115530T0	Mo_FJ0204804_100330T0	Mo_FJ11SH-527-1_100090T0	Mo_FJ12JN-084-3_105480T0	Mo_FJ13SH05-2_112170T0	Mo_FJ2000-62A_069350T0	Mo_FJ2000-69A_107110T0	Mo_FJ2001-112B_073650T0	Mo_FJ2003-001A1_068340T0	Mo_FJ2005113B_069960T0	Mo_FJ2006-60A3_109220T0	Mo_FJ72ZC7-77_106280T0	Mo_FJ78-JJ_114040T0	Mo_FJ81-JY_114030T0	Mo_FJ81-MH_102150T0, Mo_FJ81-MH_104750T0, Mo_FJ81-MH_104760T0	Mo_FJ81-SW_104930T0	Mo_FJ81-ZP_105000T0	Mo_FJ81221ZB11-14_106810T0		Mo_FJ86061ZE3-39_108990T0, Mo_FJ86061ZE3-39_111140T0, Mo_FJ86061ZE3-39_111150T0, Mo_FJ86061ZE3-39_115640T0	Mo_FJ95054B_106910T0	Mo_FJ95085AZB13-116_112420T0	Mo_FJ98099_106120T0	Mo_FJ99138_108740T0	Mo_FJSH0703_100090T0	Mo_GD06-53_105960T0	Mo_GD08-2025_100480T0	Mo_GY0040_106920T0
OG0000041	MGG_13557T0, MGG_07973T0	Mo_13FM-16-1_112170T0, Mo_13FM-16-1_118200T0	Mo_13FM-24-1_100650T0, Mo_13FM-24-1_110260T0	Mo_13FM-3-2_114520T0, Mo_13FM-3-2_116720T0	Mo_13FM-5-1_111830T0, Mo_13FM-5-1_112180T0	Mo_AG0004_108240T0, Mo_AG0004_119480T0	Mo_AV1-1-1_108180T0, Mo_AV1-1-1_115310T0	Mo_BJ-90-611_102340T0, Mo_BJ-90-611_112390T0	Mo_BJ08-8_110810T0, Mo_BJ08-8_116700T0		Mo_BN0202_110450T0, Mo_BN0202_117020T0	Mo_BN0252_109030T0, Mo_BN0252_118110T0	Mo_CD0065_100940T0, Mo_CD0065_112160T0, Mo_CD0065_118000T0, Mo_CD0065_118020T0	Mo_CD0142_108270T0, Mo_CD0142_112950T0, Mo_CD0142_119470T0			Mo_CH0452_115390T0				Mo_CM0028_114270T0, Mo_CM0028_116170T0	Mo_DB11-621_112510T0, Mo_DB11-621_118000T0	Mo_FJ0204804_118000T0, Mo_FJ0204804_118510T0	Mo_FJ11SH-527-1_114600T0	Mo_FJ12JN-084-3_100090T0, Mo_FJ12JN-084-3_108040T0, Mo_FJ12JN-084-3_113430T0	Mo_FJ13SH05-2_113630T0, Mo_FJ13SH05-2_114950T0	Mo_FJ2000-62A_114830T0	Mo_FJ2000-69A_112580T0, Mo_FJ2000-69A_115640T0	Mo_FJ2001-112B_113730T0	Mo_FJ2003-001A1_110320T0	Mo_FJ2005113B_113870T0	Mo_FJ2006-60A3_101200T0, Mo_FJ2006-60A3_114990T0, Mo_FJ2006-60A3_117080T0	Mo_FJ72ZC7-77_111740T0, Mo_FJ72ZC7-77_113720T0	Mo_FJ78-JJ_120240T0	Mo_FJ81-JY_097830T0, Mo_FJ81-JY_117950T0	Mo_FJ81-MH_108340T0, Mo_FJ81-MH_110750T0	Mo_FJ81-SW_115740T0, Mo_FJ81-SW_117940T0, Mo_FJ81-SW_118720T0, Mo_FJ81-SW_120230T0	Mo_FJ81-ZP_104280T0	Mo_FJ81221ZB11-14_108090T0	Mo_FJ86-CT_100150T0, Mo_FJ86-CT_115010T0, Mo_FJ86-CT_117150T0, Mo_FJ86-CT_119300T0	Mo_FJ86061ZE3-39_110660T0	Mo_FJ95054B_109560T0, Mo_FJ95054B_115680T0	Mo_FJ95085AZB13-116_114200T0, Mo_FJ95085AZB13-116_114610T0	Mo_FJ98099_107630T0, Mo_FJ98099_115200T0	Mo_FJ99138_112530T0, Mo_FJ99138_114830T0	Mo_FJSH0703_114820T0, Mo_FJSH0703_117410T0	Mo_GD06-53_111280T0	Mo_GD08-2025_114970T0, Mo_GD08-2025_118690T0	Mo_GY0040_109070T0, Mo_GY0040_119760T0
OG0000042	MGG_08971T0, MGG_09648T0	Mo_13FM-16-1_008580T0, Mo_13FM-16-1_008590T0	Mo_13FM-24-1_043730T0	Mo_13FM-3-2_043410T0, Mo_13FM-3-2_043420T0	Mo_13FM-5-1_070380T0	Mo_AG0004_038320T0, Mo_AG0004_038330T0	Mo_AV1-1-1_004350T0, Mo_AV1-1-1_118250T0	Mo_BJ-90-611_050650T0, Mo_BJ-90-611_050660T0	Mo_BJ08-8_050760T0, Mo_BJ08-8_123600T0	Mo_BN0123_008630T0, Mo_BN0123_008640T0	Mo_BN0202_045000T0, Mo_BN0202_045010T0	Mo_BN0252_001260T0, Mo_BN0252_001270T0	Mo_CD0065_056160T0, Mo_CD0065_056170T0	Mo_CD0142_023590T0	Mo_CH0043_059480T0, Mo_CH0043_059490T0	Mo_CH0072_020300T0, Mo_CH0072_020310T0	Mo_CH0452_009010T0, Mo_CH0452_009020T0	Mo_CH0461_057350T0, Mo_CH0461_057360T0	Mo_CH1103_052520T0, Mo_CH1103_052530T0	Mo_CH1164_061690T0, Mo_CH1164_061700T0	Mo_CM0028_008100T0, Mo_CM0028_008110T0	Mo_DB11-621_025360T0, Mo_DB11-621_025370T0	Mo_FJ0204804_005490T0, Mo_FJ0204804_119790T0	Mo_FJ11SH-527-1_016460T0, Mo_FJ11SH-527-1_016470T0	Mo_FJ12JN-084-3_003060T0, Mo_FJ12JN-084-3_003070T0	Mo_FJ13SH05-2_002380T0	Mo_FJ2000-62A_055650T0, Mo_FJ2000-62A_055660T0	Mo_FJ2000-69A_002340T0	Mo_FJ2001-112B_010070T0, Mo_FJ2001-112B_010080T0	Mo_FJ2003-001A1_044740T0, Mo_FJ2003-001A1_121620T0	Mo_FJ2005113B_048220T0, Mo_FJ2005113B_122370T0	Mo_FJ2006-60A3_002190T0, Mo_FJ2006-60A3_118210T0	Mo_FJ72ZC7-77_006070T0	Mo_FJ78-JJ_049020T0, Mo_FJ78-JJ_052230T0	Mo_FJ81-JY_058630T0, Mo_FJ81-JY_083830T0	Mo_FJ81-MH_053040T0, Mo_FJ81-MH_056640T0	Mo_FJ81-SW_044620T0, Mo_FJ81-SW_044630T0	Mo_FJ81-ZP_058650T0, Mo_FJ81-ZP_064330T0	Mo_FJ81221ZB11-14_072110T0	Mo_FJ86-CT_061020T0, Mo_FJ86-CT_100770T0	Mo_FJ86061ZE3-39_024510T0	Mo_FJ95054B_055340T0	Mo_FJ95085AZB13-116_004880T0, Mo_FJ95085AZB13-116_004890T0	Mo_FJ98099_046920T0, Mo_FJ98099_121370T0	Mo_FJ99138_003990T0	Mo_FJSH0703_002610T0, Mo_FJSH0703_119290T0	Mo_GD06-53_012060T0, Mo_GD06-53_012070T0	Mo_GD08-2025_015350T0, Mo_GD08-2025_051560T0	Mo_GY0040_004820T0, Mo_GY0040_004830T0
OG0000043	MGG_05155T0	Mo_13FM-16-1_052980T0, Mo_13FM-16-1_052990T0	Mo_13FM-24-1_052420T0, Mo_13FM-24-1_052430T0	Mo_13FM-3-2_056850T0, Mo_13FM-3-2_056860T0	Mo_13FM-5-1_023590T0, Mo_13FM-5-1_023600T0	Mo_AG0004_028050T0, Mo_AG0004_028060T0	Mo_AV1-1-1_079290T0, Mo_AV1-1-1_079300T0	Mo_BJ-90-611_059100T0, Mo_BJ-90-611_059110T0	Mo_BJ08-8_061120T0, Mo_BJ08-8_061130T0	Mo_BN0123_080470T0, Mo_BN0123_080480T0	Mo_BN0202_030780T0, Mo_BN0202_030790T0	Mo_BN0252_082610T0	Mo_CD0065_044390T0, Mo_CD0065_044400T0	Mo_CD0142_032440T0, Mo_CD0142_032450T0	Mo_CH0043_049450T0	Mo_CH0072_058780T0, Mo_CH0072_058790T0	Mo_CH0452_063940T0, Mo_CH0452_063950T0	Mo_CH0461_062800T0	Mo_CH1103_042990T0, Mo_CH1103_043000T0	Mo_CH1164_037470T0, Mo_CH1164_037480T0	Mo_CM0028_079660T0, Mo_CM0028_079670T0	Mo_DB11-621_085920T0	Mo_FJ0204804_080180T0	Mo_FJ11SH-527-1_071890T0, Mo_FJ11SH-527-1_071900T0	Mo_FJ12JN-084-3_074600T0, Mo_FJ12JN-084-3_074610T0	Mo_FJ13SH05-2_072680T0	Mo_FJ2000-62A_082380T0, Mo_FJ2000-62A_082390T0	Mo_FJ2000-69A_071010T0, Mo_FJ2000-69A_071020T0	Mo_FJ2001-112B_081010T0, Mo_FJ2001-112B_081020T0	Mo_FJ2003-001A1_076360T0	Mo_FJ2005113B_083170T0, Mo_FJ2005113B_083180T0	Mo_FJ2006-60A3_072130T0	Mo_FJ72ZC7-77_073950T0, Mo_FJ72ZC7-77_073960T0	Mo_FJ78-JJ_083290T0, Mo_FJ78-JJ_083300T0	Mo_FJ81-JY_084010T0	Mo_FJ81-MH_084540T0	Mo_FJ81-SW_084040T0	Mo_FJ81-ZP_043570T0, Mo_FJ81-ZP_043580T0	Mo_FJ81221ZB11-14_042860T0, Mo_FJ81221ZB11-14_042870T0	Mo_FJ86-CT_012730T0, Mo_FJ86-CT_012740T0	Mo_FJ86061ZE3-39_051490T0, Mo_FJ86061ZE3-39_051500T0	Mo_FJ95054B_051190T0, Mo_FJ95054B_051200T0	Mo_FJ95085AZB13-116_079470T0, Mo_FJ95085AZB13-116_079480T0	Mo_FJ98099_075870T0, Mo_FJ98099_075880T0	Mo_FJ99138_041930T0, Mo_FJ99138_041940T0	Mo_FJSH0703_079410T0, Mo_FJSH0703_079420T0	Mo_GD06-53_085830T0	Mo_GD08-2025_065450T0, Mo_GD08-2025_065460T0	Mo_GY0040_081380T0, Mo_GY0040_081390T0
OG0000044	MGG_07543T0	Mo_13FM-16-1_107210T0, Mo_13FM-16-1_117400T0	Mo_13FM-24-1_115610T0, Mo_13FM-24-1_115670T0	Mo_13FM-3-2_114200T0, Mo_13FM-3-2_116490T0	Mo_13FM-5-1_113410T0, Mo_13FM-5-1_117100T0, Mo_13FM-5-1_117880T0	Mo_AG0004_117330T0, Mo_AG0004_117900T0, Mo_AG0004_118990T0	Mo_AV1-1-1_113740T0, Mo_AV1-1-1_114730T0	Mo_BJ-90-611_119180T0	Mo_BJ08-8_112890T0, Mo_BJ08-8_118080T0	Mo_BN0123_108700T0, Mo_BN0123_113430T0, Mo_BN0123_118660T0	Mo_BN0202_107360T0, Mo_BN0202_116450T0, Mo_BN0202_118590T0	Mo_BN0252_112510T0, Mo_BN0252_114940T0	Mo_CD0065_112770T0, Mo_CD0065_115640T0	Mo_CD0142_117760T0, Mo_CD0142_117870T0, Mo_CD0142_119010T0	Mo_CH0043_114030T0, Mo_CH0043_115360T0	Mo_CH0072_115750T0, Mo_CH0072_115850T0	Mo_CH0452_116360T0	Mo_CH0461_112380T0, Mo_CH0461_114940T0	Mo_CH1103_113100T0, Mo_CH1103_115980T0	Mo_CH1164_116780T0	Mo_CM0028_112980T0, Mo_CM0028_116870T0, Mo_CM0028_117660T0	Mo_DB11-621_120570T0	Mo_FJ0204804_108010T0, Mo_FJ0204804_115670T0	Mo_FJ11SH-527-1_106140T0, Mo_FJ11SH-527-1_115750T0	Mo_FJ12JN-084-3_103680T0, Mo_FJ12JN-084-3_115060T0	Mo_FJ13SH05-2_117640T0	Mo_FJ2000-62A_118400T0	Mo_FJ2000-69A_118000T0	Mo_FJ2001-112B_105610T0, Mo_FJ2001-112B_116130T0	Mo_FJ2003-001A1_105100T0, Mo_FJ2003-001A1_115540T0	Mo_FJ2005113B_105790T0, Mo_FJ2005113B_116080T0	Mo_FJ2006-60A3_117610T0	Mo_FJ72ZC7-77_113490T0	Mo_FJ78-JJ_120840T0	Mo_FJ81-JY_113090T0, Mo_FJ81-JY_119280T0	Mo_FJ81-MH_115660T0, Mo_FJ81-MH_117280T0	Mo_FJ81-SW_120090T0	Mo_FJ81-ZP_114990T0, Mo_FJ81-ZP_118880T0	Mo_FJ81221ZB11-14_114390T0, Mo_FJ81221ZB11-14_115830T0	Mo_FJ86-CT_119660T0	Mo_FJ86061ZE3-39_114960T0, Mo_FJ86061ZE3-39_116700T0	Mo_FJ95054B_115140T0, Mo_FJ95054B_116620T0	Mo_FJ95085AZB13-116_113550T0	Mo_FJ98099_117750T0	Mo_FJ99138_114080T0	Mo_FJSH0703_114210T0, Mo_FJSH0703_115690T0	Mo_GD06-53_117660T0, Mo_GD06-53_118810T0	Mo_GD08-2025_116430T0, Mo_GD08-2025_117360T0	Mo_GY0040_117160T0, Mo_GY0040_118900T0, Mo_GY0040_118960T0
OG0000045	MGG_05122T0	Mo_13FM-16-1_090870T0, Mo_13FM-16-1_090880T0	Mo_13FM-24-1_114030T0, Mo_13FM-24-1_114040T0	Mo_13FM-3-2_104140T0, Mo_13FM-3-2_104150T0	Mo_13FM-5-1_115110T0, Mo_13FM-5-1_115120T0	Mo_AG0004_092700T0, Mo_AG0004_092710T0	Mo_AV1-1-1_090980T0, Mo_AV1-1-1_090990T0	Mo_BJ-90-611_104160T0, Mo_BJ-90-611_104170T0	Mo_BJ08-8_095670T0, Mo_BJ08-8_095680T0	Mo_BN0123_090010T0, Mo_BN0123_090020T0	Mo_BN0202_113960T0	Mo_BN0252_091610T0, Mo_BN0252_091620T0	Mo_CD0065_092130T0, Mo_CD0065_092140T0	Mo_CD0142_084640T0	Mo_CH0043_090320T0, Mo_CH0043_090330T0	Mo_CH0072_113020T0	Mo_CH0452_114510T0	Mo_CH0461_091120T0, Mo_CH0461_091130T0	Mo_CH1103_080460T0, Mo_CH1103_080470T0	Mo_CH1164_076350T0	Mo_CM0028_093030T0, Mo_CM0028_093040T0	Mo_DB11-621_103590T0, Mo_DB11-621_103600T0	Mo_FJ0204804_114360T0, Mo_FJ0204804_114370T0		Mo_FJ12JN-084-3_096920T0, Mo_FJ12JN-084-3_096930T0	Mo_FJ13SH05-2_088550T0, Mo_FJ13SH05-2_088560T0	Mo_FJ2000-62A_088550T0, Mo_FJ2000-62A_088560T0	Mo_FJ2000-69A_091580T0, Mo_FJ2000-69A_091590T0	Mo_FJ2001-112B_090920T0, Mo_FJ2001-112B_090930T0	Mo_FJ2003-001A1_089980T0, Mo_FJ2003-001A1_089990T0	Mo_FJ2005113B_090000T0, Mo_FJ2005113B_090010T0	Mo_FJ2006-60A3_097480T0, Mo_FJ2006-60A3_097490T0	Mo_FJ72ZC7-77_090260T0, Mo_FJ72ZC7-77_090270T0	Mo_FJ78-JJ_117400T0	Mo_FJ81-JY_100470T0, Mo_FJ81-JY_100480T0	Mo_FJ81-MH_117820T0	Mo_FJ81-SW_116970T0	Mo_FJ81-ZP_117320T0	Mo_FJ81221ZB11-14_114410T0, Mo_FJ81221ZB11-14_114420T0	Mo_FJ86-CT_116640T0, Mo_FJ86-CT_116650T0	Mo_FJ86061ZE3-39_104290T0, Mo_FJ86061ZE3-39_104300T0	Mo_FJ95054B_115360T0, Mo_FJ95054B_115370T0	Mo_FJ95085AZB13-116_090650T0, Mo_FJ95085AZB13-116_090660T0	Mo_FJ98099_091150T0, Mo_FJ98099_091160T0	Mo_FJ99138_087980T0, Mo_FJ99138_087990T0		Mo_GD06-53_117740T0, Mo_GD06-53_117750T0		Mo_GY0040_091340T0, Mo_GY0040_091350T0
OG0000046	MGG_01701T0, MGG_03432T0	Mo_13FM-16-1_091760T0	Mo_13FM-24-1_079170T0, Mo_13FM-24-1_093400T0	Mo_13FM-3-2_092510T0	Mo_13FM-5-1_092180T0	Mo_AG0004_078990T0, Mo_AG0004_102420T0	Mo_AV1-1-1_101490T0	Mo_BJ-90-611_092640T0	Mo_BJ08-8_092900T0	Mo_BN0123_082580T0, Mo_BN0123_096890T0	Mo_BN0202_079780T0, Mo_BN0202_094020T0	Mo_BN0252_079670T0, Mo_BN0252_100980T0	Mo_CD0065_077480T0, Mo_CD0065_095040T0	Mo_CD0142_094900T0	Mo_CH0043_082460T0, Mo_CH0043_085050T0	Mo_CH0072_080390T0, Mo_CH0072_095970T0	Mo_CH0452_081020T0, Mo_CH0452_092170T0	Mo_CH0461_063600T0, Mo_CH0461_094980T0	Mo_CH1103_081330T0, Mo_CH1103_102850T0	Mo_CH1164_081660T0, Mo_CH1164_096600T0	Mo_CM0028_080300T0, Mo_CM0028_101870T0	Mo_DB11-621_083390T0	Mo_FJ0204804_101230T0	Mo_FJ11SH-527-1_071270T0, Mo_FJ11SH-527-1_101140T0	Mo_FJ12JN-084-3_090810T0, Mo_FJ12JN-084-3_099860T0	Mo_FJ13SH05-2_067730T0, Mo_FJ13SH05-2_100690T0	Mo_FJ2000-62A_100600T0	Mo_FJ2000-69A_074650T0, Mo_FJ2000-69A_102210T0	Mo_FJ2001-112B_101060T0	Mo_FJ2003-001A1_100930T0	Mo_FJ2005113B_074660T0, Mo_FJ2005113B_101500T0	Mo_FJ2006-60A3_072560T0, Mo_FJ2006-60A3_099990T0	Mo_FJ72ZC7-77_101310T0	Mo_FJ78-JJ_073090T0, Mo_FJ78-JJ_079850T0	Mo_FJ81-JY_055060T0, Mo_FJ81-JY_091620T0	Mo_FJ81-MH_052380T0, Mo_FJ81-MH_091900T0	Mo_FJ81-SW_068140T0, Mo_FJ81-SW_099220T0	Mo_FJ81-ZP_055640T0, Mo_FJ81-ZP_091970T0	Mo_FJ81221ZB11-14_076900T0, Mo_FJ81221ZB11-14_088330T0	Mo_FJ86-CT_110300T0	Mo_FJ86061ZE3-39_092630T0	Mo_FJ95054B_087590T0	Mo_FJ95085AZB13-116_074840T0, Mo_FJ95085AZB13-116_101450T0	Mo_FJ98099_101290T0	Mo_FJ99138_091450T0, Mo_FJ99138_100000T0	Mo_FJSH0703_071220T0, Mo_FJSH0703_101330T0	Mo_GD06-53_072290T0, Mo_GD06-53_095040T0	Mo_GD08-2025_089110T0, Mo_GD08-2025_099310T0	Mo_GY0040_078670T0, Mo_GY0040_101700T0
OG0000047	MGG_17828T0, MGG_17827T0	Mo_13FM-16-1_119400T0, Mo_13FM-16-1_120570T0, Mo_13FM-16-1_120880T0	Mo_13FM-24-1_119920T0, Mo_13FM-24-1_120030T0	Mo_13FM-3-2_119470T0	Mo_13FM-5-1_119000T0, Mo_13FM-5-1_119740T0	Mo_AG0004_115920T0, Mo_AG0004_117600T0, Mo_AG0004_119270T0, Mo_AG0004_120240T0	Mo_AV1-1-1_115020T0, Mo_AV1-1-1_117890T0, Mo_AV1-1-1_117990T0	Mo_BJ-90-611_116410T0	Mo_BJ08-8_115080T0, Mo_BJ08-8_117360T0, Mo_BJ08-8_120480T0	Mo_BN0123_119650T0, Mo_BN0123_119810T0	Mo_BN0202_111780T0, Mo_BN0202_113160T0, Mo_BN0202_118850T0	Mo_BN0252_116960T0, Mo_BN0252_117660T0, Mo_BN0252_118400T0	Mo_CD0065_113970T0, Mo_CD0065_115770T0	Mo_CD0142_115580T0, Mo_CD0142_115990T0	Mo_CH0043_115240T0, Mo_CH0043_117390T0	Mo_CH0072_115870T0	Mo_CH0452_119080T0	Mo_CH0461_114440T0		Mo_CH1164_116810T0	Mo_CM0028_114390T0	Mo_DB11-621_120210T0	Mo_FJ0204804_107840T0	Mo_FJ11SH-527-1_106730T0	Mo_FJ12JN-084-3_108050T0, Mo_FJ12JN-084-3_116940T0	Mo_FJ13SH05-2_117500T0, Mo_FJ13SH05-2_118210T0	Mo_FJ2000-62A_110460T0, Mo_FJ2000-62A_118220T0, Mo_FJ2000-62A_118750T0	Mo_FJ2000-69A_115660T0, Mo_FJ2000-69A_118440T0	Mo_FJ2001-112B_117840T0, Mo_FJ2001-112B_118760T0	Mo_FJ2003-001A1_110330T0, Mo_FJ2003-001A1_118250T0	Mo_FJ2005113B_117800T0, Mo_FJ2005113B_118690T0, Mo_FJ2005113B_118920T0	Mo_FJ2006-60A3_111840T0, Mo_FJ2006-60A3_118000T0	Mo_FJ72ZC7-77_114270T0, Mo_FJ72ZC7-77_116190T0, Mo_FJ72ZC7-77_117490T0	Mo_FJ78-JJ_119980T0	Mo_FJ81-JY_120010T0	Mo_FJ81-MH_120570T0, Mo_FJ81-MH_121960T0	Mo_FJ81-SW_120540T0		Mo_FJ81221ZB11-14_112630T0, Mo_FJ81221ZB11-14_118860T0	Mo_FJ86-CT_116900T0		Mo_FJ95054B_118930T0	Mo_FJ95085AZB13-116_112110T0	Mo_FJ98099_118300T0	Mo_FJ99138_114300T0, Mo_FJ99138_117170T0	Mo_FJSH0703_112650T0	Mo_GD06-53_119900T0, Mo_GD06-53_120710T0	Mo_GD08-2025_112380T0	Mo_GY0040_115600T0, Mo_GY0040_115610T0, Mo_GY0040_118020T0, Mo_GY0040_118240T0, Mo_GY0040_119720T0
OG0000048	MGG_02294T0, MGG_00024T0	Mo_13FM-16-1_019980T0, Mo_13FM-16-1_019990T0	Mo_13FM-24-1_026230T0, Mo_13FM-24-1_026240T0	Mo_13FM-3-2_071520T0, Mo_13FM-3-2_071530T0	Mo_13FM-5-1_012360T0, Mo_13FM-5-1_012370T0	Mo_AG0004_033540T0, Mo_AG0004_033550T0	Mo_AV1-1-1_044320T0, Mo_AV1-1-1_044330T0	Mo_BJ-90-611_064990T0, Mo_BJ-90-611_065000T0	Mo_BJ08-8_014300T0, Mo_BJ08-8_014310T0	Mo_BN0123_002350T0, Mo_BN0123_002360T0	Mo_BN0202_026820T0, Mo_BN0202_026830T0	Mo_BN0252_056930T0, Mo_BN0252_056940T0	Mo_CD0065_005940T0, Mo_CD0065_005950T0	Mo_CD0142_041890T0, Mo_CD0142_041900T0	Mo_CH0043_021510T0	Mo_CH0072_038860T0, Mo_CH0072_038870T0	Mo_CH0452_030320T0, Mo_CH0452_030330T0	Mo_CH0461_037700T0, Mo_CH0461_037710T0	Mo_CH1103_034360T0, Mo_CH1103_034370T0	Mo_CH1164_033100T0, Mo_CH1164_033110T0	Mo_CM0028_054660T0, Mo_CM0028_054670T0	Mo_DB11-621_056960T0, Mo_DB11-621_056970T0	Mo_FJ0204804_068160T0, Mo_FJ0204804_068170T0	Mo_FJ11SH-527-1_066030T0	Mo_FJ12JN-084-3_063970T0	Mo_FJ13SH05-2_061660T0, Mo_FJ13SH05-2_061670T0	Mo_FJ2000-62A_046740T0	Mo_FJ2000-69A_068550T0	Mo_FJ2001-112B_050480T0	Mo_FJ2003-001A1_066900T0	Mo_FJ2005113B_049770T0	Mo_FJ2006-60A3_041020T0, Mo_FJ2006-60A3_041030T0	Mo_FJ72ZC7-77_069170T0, Mo_FJ72ZC7-77_069180T0	Mo_FJ78-JJ_002320T0	Mo_FJ81-JY_001240T0	Mo_FJ81-MH_008230T0	Mo_FJ81-SW_005070T0	Mo_FJ81-ZP_007060T0	Mo_FJ81221ZB11-14_025150T0, Mo_FJ81221ZB11-14_025160T0	Mo_FJ86-CT_007570T0	Mo_FJ86061ZE3-39_013230T0, Mo_FJ86061ZE3-39_013240T0	Mo_FJ95054B_011210T0	Mo_FJ95085AZB13-116_070320T0, Mo_FJ95085AZB13-116_070330T0	Mo_FJ98099_052070T0, Mo_FJ98099_052080T0	Mo_FJ99138_063470T0, Mo_FJ99138_063480T0	Mo_FJSH0703_066190T0	Mo_GD06-53_052420T0, Mo_GD06-53_052430T0	Mo_GD08-2025_052130T0, Mo_GD08-2025_052140T0	Mo_GY0040_052680T0, Mo_GY0040_052690T0
OG0000049	MGG_06368T0	Mo_13FM-16-1_108160T0, Mo_13FM-16-1_108170T0	Mo_13FM-24-1_032720T0, Mo_13FM-24-1_032730T0	Mo_13FM-3-2_072680T0, Mo_13FM-3-2_124860T0	Mo_13FM-5-1_032480T0	Mo_AG0004_046060T0, Mo_AG0004_123080T0	Mo_AV1-1-1_069950T0	Mo_BJ-90-611_033920T0, Mo_BJ-90-611_121950T0	Mo_BJ08-8_065710T0, Mo_BJ08-8_124360T0	Mo_BN0123_038500T0	Mo_BN0202_049090T0, Mo_BN0202_122630T0	Mo_BN0252_045510T0, Mo_BN0252_121560T0	Mo_CD0065_053530T0, Mo_CD0065_121900T0	Mo_CD0142_049080T0, Mo_CD0142_049090T0	Mo_CH0043_055260T0, Mo_CH0043_055270T0	Mo_CH0072_050280T0, Mo_CH0072_120660T0	Mo_CH0452_039590T0	Mo_CH0461_050150T0, Mo_CH0461_120080T0	Mo_CH1103_047700T0	Mo_CH1164_057200T0, Mo_CH1164_120610T0	Mo_CM0028_046910T0, Mo_CM0028_121850T0	Mo_DB11-621_045860T0, Mo_DB11-621_045870T0	Mo_FJ0204804_040920T0, Mo_FJ0204804_040930T0	Mo_FJ11SH-527-1_030040T0	Mo_FJ12JN-084-3_027210T0, Mo_FJ12JN-084-3_119600T0	Mo_FJ13SH05-2_026720T0, Mo_FJ13SH05-2_119990T0	Mo_FJ2000-62A_031760T0, Mo_FJ2000-62A_031770T0	Mo_FJ2000-69A_029960T0, Mo_FJ2000-69A_120440T0	Mo_FJ2001-112B_037280T0, Mo_FJ2001-112B_121720T0	Mo_FJ2003-001A1_043710T0, Mo_FJ2003-001A1_121550T0	Mo_FJ2005113B_035590T0	Mo_FJ2006-60A3_030640T0	Mo_FJ72ZC7-77_034190T0, Mo_FJ72ZC7-77_119770T0	Mo_FJ78-JJ_072860T0, Mo_FJ78-JJ_125200T0	Mo_FJ81-JY_027370T0	Mo_FJ81-MH_040990T0, Mo_FJ81-MH_041000T0	Mo_FJ81-SW_041640T0, Mo_FJ81-SW_041650T0	Mo_FJ81-ZP_041540T0, Mo_FJ81-ZP_122730T0	Mo_FJ81221ZB11-14_070220T0	Mo_FJ86-CT_010120T0, Mo_FJ86-CT_120820T0	Mo_FJ86061ZE3-39_041190T0	Mo_FJ95054B_028800T0, Mo_FJ95054B_120980T0	Mo_FJ95085AZB13-116_032450T0, Mo_FJ95085AZB13-116_120220T0	Mo_FJ98099_040390T0	Mo_FJ99138_034000T0, Mo_FJ99138_120980T0	Mo_FJSH0703_065110T0, Mo_FJSH0703_065120T0	Mo_GD06-53_058770T0, Mo_GD06-53_058780T0	Mo_GD08-2025_028190T0, Mo_GD08-2025_121480T0	Mo_GY0040_057840T0
OG0000050	MGG_08652T0, MGG_02562T0	Mo_13FM-16-1_020790T0, Mo_13FM-16-1_020800T0	Mo_13FM-24-1_014460T0	Mo_13FM-3-2_006590T0, Mo_13FM-3-2_006600T0	Mo_13FM-5-1_013430T0, Mo_13FM-5-1_013440T0	Mo_AG0004_005810T0	Mo_AV1-1-1_007430T0, Mo_AV1-1-1_007440T0	Mo_BJ-90-611_029250T0, Mo_BJ-90-611_029260T0	Mo_BJ08-8_018670T0, Mo_BJ08-8_018680T0	Mo_BN0123_028750T0, Mo_BN0123_028760T0	Mo_BN0202_009750T0, Mo_BN0202_009760T0	Mo_BN0252_020380T0, Mo_BN0252_020390T0	Mo_CD0065_030340T0	Mo_CD0142_005630T0, Mo_CD0142_005640T0	Mo_CH0043_009350T0, Mo_CH0043_009360T0	Mo_CH0072_000790T0, Mo_CH0072_000800T0	Mo_CH0452_024370T0, Mo_CH0452_036970T0, Mo_CH0452_036980T0	Mo_CH0461_029280T0	Mo_CH1103_013900T0	Mo_CH1164_018350T0, Mo_CH1164_018360T0	Mo_CM0028_017710T0, Mo_CM0028_017720T0	Mo_DB11-621_001890T0	Mo_FJ0204804_011680T0, Mo_FJ0204804_011690T0	Mo_FJ11SH-527-1_022730T0, Mo_FJ11SH-527-1_022740T0	Mo_FJ12JN-084-3_024010T0, Mo_FJ12JN-084-3_024020T0	Mo_FJ13SH05-2_018570T0, Mo_FJ13SH05-2_018580T0	Mo_FJ2000-62A_011850T0, Mo_FJ2000-62A_011860T0	Mo_FJ2000-69A_005600T0, Mo_FJ2000-69A_005610T0	Mo_FJ2001-112B_016600T0, Mo_FJ2001-112B_016610T0	Mo_FJ2003-001A1_003130T0, Mo_FJ2003-001A1_003140T0	Mo_FJ2005113B_010030T0, Mo_FJ2005113B_010040T0	Mo_FJ2006-60A3_013910T0, Mo_FJ2006-60A3_013920T0	Mo_FJ72ZC7-77_015000T0, Mo_FJ72ZC7-77_015010T0	Mo_FJ78-JJ_027100T0, Mo_FJ78-JJ_027110T0	Mo_FJ81-JY_006830T0, Mo_FJ81-JY_006840T0	Mo_FJ81-MH_006580T0	Mo_FJ81-SW_006580T0, Mo_FJ81-SW_006590T0	Mo_FJ81-ZP_004370T0, Mo_FJ81-ZP_004380T0	Mo_FJ81221ZB11-14_015230T0, Mo_FJ81221ZB11-14_015240T0	Mo_FJ86-CT_037880T0, Mo_FJ86-CT_037890T0	Mo_FJ86061ZE3-39_004560T0, Mo_FJ86061ZE3-39_004570T0	Mo_FJ95054B_002780T0, Mo_FJ95054B_002790T0	Mo_FJ95085AZB13-116_011870T0, Mo_FJ95085AZB13-116_011880T0	Mo_FJ98099_019320T0	Mo_FJ99138_008580T0, Mo_FJ99138_008590T0	Mo_FJSH0703_023720T0, Mo_FJSH0703_023730T0	Mo_GD06-53_045990T0, Mo_GD06-53_046000T0	Mo_GD08-2025_005400T0	Mo_GY0040_016630T0, Mo_GY0040_016640T0
OG0000051	MGG_06360T0	Mo_13FM-16-1_100280T0	Mo_13FM-24-1_100880T0, Mo_13FM-24-1_100890T0	Mo_13FM-3-2_102970T0, Mo_13FM-3-2_102980T0	Mo_13FM-5-1_099520T0, Mo_13FM-5-1_099530T0	Mo_AG0004_101230T0, Mo_AG0004_101240T0	Mo_AV1-1-1_100080T0, Mo_AV1-1-1_100090T0	Mo_BJ-90-611_102990T0, Mo_BJ-90-611_103000T0	Mo_BJ08-8_108800T0, Mo_BJ08-8_108810T0	Mo_BN0123_108040T0	Mo_BN0202_100470T0, Mo_BN0202_100480T0	Mo_BN0252_099180T0, Mo_BN0252_099190T0	Mo_CD0065_112210T0	Mo_CD0142_109970T0, Mo_CD0142_109980T0	Mo_CH0043_105230T0	Mo_CH0072_102380T0	Mo_CH0452_107570T0, Mo_CH0452_107580T0	Mo_CH0461_101780T0, Mo_CH0461_101790T0	Mo_CH1103_102200T0, Mo_CH1103_102210T0	Mo_CH1164_107110T0	Mo_CM0028_100460T0, Mo_CM0028_100470T0	Mo_DB11-621_099080T0, Mo_DB11-621_099090T0	Mo_FJ0204804_099520T0, Mo_FJ0204804_099530T0	Mo_FJ11SH-527-1_099210T0, Mo_FJ11SH-527-1_099220T0	Mo_FJ12JN-084-3_098010T0, Mo_FJ12JN-084-3_098020T0	Mo_FJ13SH05-2_098830T0, Mo_FJ13SH05-2_098840T0	Mo_FJ2000-62A_099020T0, Mo_FJ2000-62A_099030T0	Mo_FJ2000-69A_100710T0, Mo_FJ2000-69A_100720T0	Mo_FJ2001-112B_099830T0, Mo_FJ2001-112B_099840T0	Mo_FJ2003-001A1_099390T0, Mo_FJ2003-001A1_099400T0	Mo_FJ2005113B_017760T0, Mo_FJ2005113B_099550T0, Mo_FJ2005113B_099560T0		Mo_FJ72ZC7-77_099710T0, Mo_FJ72ZC7-77_099720T0	Mo_FJ78-JJ_098750T0, Mo_FJ78-JJ_098760T0	Mo_FJ81-JY_101400T0, Mo_FJ81-JY_101410T0	Mo_FJ81-MH_098610T0, Mo_FJ81-MH_098620T0	Mo_FJ81-SW_098190T0, Mo_FJ81-SW_098200T0	Mo_FJ81-ZP_099500T0, Mo_FJ81-ZP_099510T0	Mo_FJ81221ZB11-14_102470T0, Mo_FJ81221ZB11-14_102480T0	Mo_FJ86-CT_099060T0, Mo_FJ86-CT_099070T0	Mo_FJ86061ZE3-39_103160T0, Mo_FJ86061ZE3-39_103170T0	Mo_FJ95054B_102500T0, Mo_FJ95054B_102510T0	Mo_FJ95085AZB13-116_099660T0, Mo_FJ95085AZB13-116_099670T0	Mo_FJ98099_099600T0, Mo_FJ98099_099610T0	Mo_FJ99138_098510T0, Mo_FJ99138_098520T0	Mo_FJSH0703_099240T0, Mo_FJSH0703_099250T0	Mo_GD06-53_086700T0, Mo_GD06-53_086710T0	Mo_GD08-2025_097140T0, Mo_GD08-2025_097150T0	Mo_GY0040_099900T0, Mo_GY0040_099910T0
OG0000052	MGG_09598T0, MGG_11098T0	Mo_13FM-16-1_020590T0, Mo_13FM-16-1_020600T0	Mo_13FM-24-1_014640T0	Mo_13FM-3-2_006390T0, Mo_13FM-3-2_006400T0	Mo_13FM-5-1_013230T0, Mo_13FM-5-1_013240T0	Mo_AG0004_005990T0	Mo_AV1-1-1_007230T0, Mo_AV1-1-1_007240T0	Mo_BJ-90-611_029050T0, Mo_BJ-90-611_029060T0	Mo_BJ08-8_018470T0, Mo_BJ08-8_018480T0	Mo_BN0123_028550T0, Mo_BN0123_028560T0	Mo_BN0202_009550T0, Mo_BN0202_009560T0	Mo_BN0252_020180T0, Mo_BN0252_020190T0	Mo_CD0065_051060T0, Mo_CD0065_051070T0	Mo_CD0142_005430T0, Mo_CD0142_005440T0	Mo_CH0043_009150T0, Mo_CH0043_009160T0	Mo_CH0072_000590T0, Mo_CH0072_000600T0	Mo_CH0452_036770T0, Mo_CH0452_036780T0	Mo_CH0461_029460T0	Mo_CH1103_014080T0	Mo_CH1164_018150T0, Mo_CH1164_018160T0	Mo_CM0028_017510T0, Mo_CM0028_017520T0	Mo_DB11-621_002070T0	Mo_FJ0204804_011480T0, Mo_FJ0204804_011490T0	Mo_FJ11SH-527-1_022530T0, Mo_FJ11SH-527-1_022540T0	Mo_FJ12JN-084-3_023810T0, Mo_FJ12JN-084-3_023820T0	Mo_FJ13SH05-2_018370T0, Mo_FJ13SH05-2_018380T0	Mo_FJ2000-62A_011650T0, Mo_FJ2000-62A_011660T0	Mo_FJ2000-69A_005400T0, Mo_FJ2000-69A_005410T0	Mo_FJ2001-112B_016400T0, Mo_FJ2001-112B_016410T0	Mo_FJ2003-001A1_002930T0, Mo_FJ2003-001A1_002940T0	Mo_FJ2005113B_009830T0, Mo_FJ2005113B_009840T0	Mo_FJ2006-60A3_013710T0, Mo_FJ2006-60A3_013720T0	Mo_FJ72ZC7-77_014800T0, Mo_FJ72ZC7-77_014810T0	Mo_FJ78-JJ_018930T0	Mo_FJ81-JY_006630T0, Mo_FJ81-JY_006640T0	Mo_FJ81-MH_030760T0	Mo_FJ81-SW_006380T0, Mo_FJ81-SW_006390T0	Mo_FJ81-ZP_004170T0, Mo_FJ81-ZP_004180T0	Mo_FJ81221ZB11-14_015040T0, Mo_FJ81221ZB11-14_015050T0	Mo_FJ86-CT_036690T0, Mo_FJ86-CT_036700T0	Mo_FJ86061ZE3-39_004360T0, Mo_FJ86061ZE3-39_004370T0	Mo_FJ95054B_002580T0, Mo_FJ95054B_002590T0	Mo_FJ95085AZB13-116_011670T0, Mo_FJ95085AZB13-116_011680T0	Mo_FJ98099_019500T0	Mo_FJ99138_008380T0, Mo_FJ99138_008390T0	Mo_FJSH0703_023520T0, Mo_FJSH0703_023530T0	Mo_GD06-53_043260T0	Mo_GD08-2025_005580T0	Mo_GY0040_016430T0, Mo_GY0040_016440T0
OG0000053	MGG_06181T0	Mo_13FM-16-1_020260T0, Mo_13FM-16-1_020270T0	Mo_13FM-24-1_014970T0	Mo_13FM-3-2_006050T0, Mo_13FM-3-2_006060T0	Mo_13FM-5-1_012890T0, Mo_13FM-5-1_012900T0	Mo_AG0004_006320T0	Mo_AV1-1-1_006900T0, Mo_AV1-1-1_006910T0	Mo_BJ-90-611_089660T0, Mo_BJ-90-611_089670T0	Mo_BJ08-8_018130T0, Mo_BJ08-8_018140T0	Mo_BN0123_065570T0	Mo_BN0202_009210T0, Mo_BN0202_009220T0	Mo_BN0252_019850T0, Mo_BN0252_019860T0	Mo_CD0065_050730T0, Mo_CD0065_050740T0	Mo_CD0142_005100T0, Mo_CD0142_005110T0	Mo_CH0043_008820T0, Mo_CH0043_008830T0	Mo_CH0072_000260T0, Mo_CH0072_000270T0	Mo_CH0452_036440T0, Mo_CH0452_036450T0	Mo_CH0461_059150T0	Mo_CH1103_014400T0	Mo_CH1164_017820T0, Mo_CH1164_017830T0	Mo_CM0028_017180T0, Mo_CM0028_017190T0	Mo_DB11-621_081100T0	Mo_FJ0204804_011150T0, Mo_FJ0204804_011160T0	Mo_FJ11SH-527-1_044630T0, Mo_FJ11SH-527-1_044640T0	Mo_FJ12JN-084-3_040380T0	Mo_FJ13SH05-2_018040T0, Mo_FJ13SH05-2_018050T0	Mo_FJ2000-62A_011320T0, Mo_FJ2000-62A_011330T0	Mo_FJ2000-69A_005070T0, Mo_FJ2000-69A_005080T0	Mo_FJ2001-112B_016070T0, Mo_FJ2001-112B_016080T0	Mo_FJ2003-001A1_002600T0, Mo_FJ2003-001A1_002610T0	Mo_FJ2005113B_009490T0, Mo_FJ2005113B_009500T0	Mo_FJ2006-60A3_061150T0	Mo_FJ72ZC7-77_014470T0, Mo_FJ72ZC7-77_014480T0	Mo_FJ78-JJ_070200T0, Mo_FJ78-JJ_070210T0	Mo_FJ81-JY_074270T0	Mo_FJ81-MH_074730T0, Mo_FJ81-MH_074740T0	Mo_FJ81-SW_006040T0, Mo_FJ81-SW_006050T0	Mo_FJ81-ZP_074610T0, Mo_FJ81-ZP_074620T0	Mo_FJ81221ZB11-14_088840T0	Mo_FJ86-CT_076000T0, Mo_FJ86-CT_076010T0	Mo_FJ86061ZE3-39_004020T0, Mo_FJ86061ZE3-39_004030T0	Mo_FJ95054B_002240T0, Mo_FJ95054B_002250T0	Mo_FJ95085AZB13-116_011340T0, Mo_FJ95085AZB13-116_011350T0	Mo_FJ98099_069370T0	Mo_FJ99138_008050T0, Mo_FJ99138_008060T0	Mo_FJSH0703_041540T0, Mo_FJSH0703_041550T0	Mo_GD06-53_099620T0, Mo_GD06-53_099630T0	Mo_GD08-2025_054140T0, Mo_GD08-2025_054150T0	Mo_GY0040_016100T0, Mo_GY0040_016110T0
OG0000054	MGG_05655T0	Mo_13FM-16-1_020610T0, Mo_13FM-16-1_020620T0	Mo_13FM-24-1_014630T0	Mo_13FM-3-2_006410T0, Mo_13FM-3-2_006420T0	Mo_13FM-5-1_013250T0, Mo_13FM-5-1_013260T0	Mo_AG0004_005980T0	Mo_AV1-1-1_007250T0, Mo_AV1-1-1_007260T0	Mo_BJ-90-611_029070T0, Mo_BJ-90-611_029080T0	Mo_BJ08-8_018490T0, Mo_BJ08-8_018500T0	Mo_BN0123_028570T0, Mo_BN0123_028580T0	Mo_BN0202_009570T0, Mo_BN0202_009580T0	Mo_BN0252_020200T0, Mo_BN0252_020210T0	Mo_CD0065_051080T0, Mo_CD0065_051090T0	Mo_CD0142_005450T0, Mo_CD0142_005460T0	Mo_CH0043_009170T0, Mo_CH0043_009180T0	Mo_CH0072_000610T0, Mo_CH0072_000620T0	Mo_CH0452_036790T0, Mo_CH0452_036800T0	Mo_CH0461_029450T0	Mo_CH1103_014070T0	Mo_CH1164_018170T0, Mo_CH1164_018180T0	Mo_CM0028_017530T0, Mo_CM0028_017540T0	Mo_DB11-621_002060T0	Mo_FJ0204804_011500T0, Mo_FJ0204804_011510T0	Mo_FJ11SH-527-1_022550T0, Mo_FJ11SH-527-1_022560T0	Mo_FJ12JN-084-3_023830T0, Mo_FJ12JN-084-3_023840T0	Mo_FJ13SH05-2_018390T0, Mo_FJ13SH05-2_018400T0	Mo_FJ2000-62A_011670T0, Mo_FJ2000-62A_011680T0	Mo_FJ2000-69A_005420T0, Mo_FJ2000-69A_005430T0	Mo_FJ2001-112B_016420T0, Mo_FJ2001-112B_016430T0	Mo_FJ2003-001A1_002950T0, Mo_FJ2003-001A1_002960T0	Mo_FJ2005113B_009850T0, Mo_FJ2005113B_009860T0	Mo_FJ2006-60A3_013730T0, Mo_FJ2006-60A3_013740T0	Mo_FJ72ZC7-77_014820T0, Mo_FJ72ZC7-77_014830T0	Mo_FJ78-JJ_018920T0	Mo_FJ81-JY_006650T0, Mo_FJ81-JY_006660T0	Mo_FJ81-MH_030750T0	Mo_FJ81-SW_006400T0, Mo_FJ81-SW_006410T0	Mo_FJ81-ZP_004190T0, Mo_FJ81-ZP_004200T0	Mo_FJ81221ZB11-14_015060T0	Mo_FJ86-CT_036710T0, Mo_FJ86-CT_036720T0	Mo_FJ86061ZE3-39_004380T0, Mo_FJ86061ZE3-39_004390T0	Mo_FJ95054B_002600T0, Mo_FJ95054B_002610T0	Mo_FJ95085AZB13-116_011690T0, Mo_FJ95085AZB13-116_011700T0	Mo_FJ98099_019490T0	Mo_FJ99138_008400T0, Mo_FJ99138_008410T0	Mo_FJSH0703_023540T0, Mo_FJSH0703_023550T0	Mo_GD06-53_043250T0	Mo_GD08-2025_005570T0	Mo_GY0040_016450T0, Mo_GY0040_016460T0
OG0000055	MGG_05247T0	Mo_13FM-16-1_072810T0, Mo_13FM-16-1_072820T0	Mo_13FM-24-1_051620T0, Mo_13FM-24-1_051630T0	Mo_13FM-3-2_056260T0, Mo_13FM-3-2_056270T0	Mo_13FM-5-1_047480T0, Mo_13FM-5-1_047490T0	Mo_AG0004_058840T0, Mo_AG0004_058850T0	Mo_AV1-1-1_049750T0, Mo_AV1-1-1_049760T0	Mo_BJ-90-611_048620T0	Mo_BJ08-8_048090T0, Mo_BJ08-8_048100T0	Mo_BN0123_056430T0	Mo_BN0202_073620T0, Mo_BN0202_073630T0	Mo_BN0252_062220T0, Mo_BN0252_062230T0	Mo_CD0065_065790T0	Mo_CD0142_063280T0	Mo_CH0043_064460T0, Mo_CH0043_064470T0	Mo_CH0072_062850T0	Mo_CH0452_060010T0	Mo_CH0461_058320T0	Mo_CH1103_062460T0	Mo_CH1164_059220T0, Mo_CH1164_059230T0	Mo_CM0028_060260T0	Mo_DB11-621_021020T0, Mo_DB11-621_021030T0	Mo_FJ0204804_053900T0	Mo_FJ11SH-527-1_046090T0, Mo_FJ11SH-527-1_046100T0	Mo_FJ12JN-084-3_042270T0, Mo_FJ12JN-084-3_042280T0	Mo_FJ13SH05-2_042830T0, Mo_FJ13SH05-2_042840T0	Mo_FJ2000-62A_049750T0, Mo_FJ2000-62A_049760T0	Mo_FJ2000-69A_051720T0, Mo_FJ2000-69A_051730T0	Mo_FJ2001-112B_053980T0, Mo_FJ2001-112B_053990T0	Mo_FJ2003-001A1_046640T0, Mo_FJ2003-001A1_046650T0	Mo_FJ2005113B_052150T0, Mo_FJ2005113B_052160T0	Mo_FJ2006-60A3_045660T0, Mo_FJ2006-60A3_045670T0	Mo_FJ72ZC7-77_050220T0, Mo_FJ72ZC7-77_050230T0	Mo_FJ78-JJ_054900T0	Mo_FJ81-JY_061940T0, Mo_FJ81-JY_061950T0	Mo_FJ81-MH_059080T0, Mo_FJ81-MH_059090T0	Mo_FJ81-SW_081630T0	Mo_FJ81-ZP_061370T0, Mo_FJ81-ZP_061380T0	Mo_FJ81221ZB11-14_049570T0	Mo_FJ86-CT_063960T0	Mo_FJ86061ZE3-39_049560T0, Mo_FJ86061ZE3-39_049570T0	Mo_FJ95054B_050300T0, Mo_FJ95054B_050310T0	Mo_FJ95085AZB13-116_051000T0	Mo_FJ98099_053470T0, Mo_FJ98099_053480T0	Mo_FJ99138_041460T0, Mo_FJ99138_041470T0	Mo_FJSH0703_042410T0, Mo_FJSH0703_042420T0	Mo_GD06-53_040530T0, Mo_GD06-53_040540T0	Mo_GD08-2025_031210T0, Mo_GD08-2025_031220T0	Mo_GY0040_058580T0
OG0000056	MGG_10562T0	Mo_13FM-16-1_020380T0, Mo_13FM-16-1_020390T0	Mo_13FM-24-1_014860T0	Mo_13FM-3-2_006170T0, Mo_13FM-3-2_006180T0	Mo_13FM-5-1_013010T0, Mo_13FM-5-1_013020T0	Mo_AG0004_006210T0	Mo_AV1-1-1_007020T0, Mo_AV1-1-1_007030T0	Mo_BJ-90-611_028830T0, Mo_BJ-90-611_028840T0	Mo_BJ08-8_018250T0, Mo_BJ08-8_018260T0	Mo_BN0123_028340T0, Mo_BN0123_028350T0	Mo_BN0202_009330T0, Mo_BN0202_009340T0	Mo_BN0252_019970T0, Mo_BN0252_019980T0	Mo_CD0065_050850T0, Mo_CD0065_050860T0	Mo_CD0142_005220T0, Mo_CD0142_005230T0	Mo_CH0043_008940T0, Mo_CH0043_008950T0	Mo_CH0072_000380T0, Mo_CH0072_000390T0	Mo_CH0452_036560T0, Mo_CH0452_036570T0	Mo_CH0461_059040T0	Mo_CH1103_014290T0	Mo_CH1164_017940T0, Mo_CH1164_017950T0	Mo_CM0028_017300T0, Mo_CM0028_017310T0	Mo_DB11-621_002290T0	Mo_FJ0204804_011270T0, Mo_FJ0204804_011280T0	Mo_FJ11SH-527-1_044750T0, Mo_FJ11SH-527-1_044760T0	Mo_FJ12JN-084-3_040270T0	Mo_FJ13SH05-2_018160T0, Mo_FJ13SH05-2_018170T0	Mo_FJ2000-62A_011440T0, Mo_FJ2000-62A_011450T0	Mo_FJ2000-69A_005190T0, Mo_FJ2000-69A_005200T0	Mo_FJ2001-112B_016190T0, Mo_FJ2001-112B_016200T0	Mo_FJ2003-001A1_002720T0, Mo_FJ2003-001A1_002730T0	Mo_FJ2005113B_009620T0, Mo_FJ2005113B_009630T0	Mo_FJ2006-60A3_013500T0, Mo_FJ2006-60A3_013510T0	Mo_FJ72ZC7-77_014590T0, Mo_FJ72ZC7-77_014600T0	Mo_FJ78-JJ_019150T0	Mo_FJ81-JY_006410T0, Mo_FJ81-JY_006420T0	Mo_FJ81-MH_030980T0	Mo_FJ81-SW_006160T0, Mo_FJ81-SW_006170T0	Mo_FJ81-ZP_003950T0, Mo_FJ81-ZP_003960T0	Mo_FJ81221ZB11-14_014820T0, Mo_FJ81221ZB11-14_014830T0	Mo_FJ86-CT_036470T0, Mo_FJ86-CT_036480T0	Mo_FJ86061ZE3-39_004140T0, Mo_FJ86061ZE3-39_004150T0	Mo_FJ95054B_002360T0, Mo_FJ95054B_002370T0	Mo_FJ95085AZB13-116_011460T0, Mo_FJ95085AZB13-116_011470T0	Mo_FJ98099_019720T0	Mo_FJ99138_008170T0, Mo_FJ99138_008180T0	Mo_FJSH0703_041660T0, Mo_FJSH0703_041670T0	Mo_GD06-53_053160T0, Mo_GD06-53_053170T0	Mo_GD08-2025_054260T0, Mo_GD08-2025_054270T0	Mo_GY0040_016220T0, Mo_GY0040_016230T0
OG0000057		Mo_13FM-16-1_116610T0	Mo_13FM-24-1_109540T0, Mo_13FM-24-1_109550T0	Mo_13FM-3-2_114250T0, Mo_13FM-3-2_116160T0	Mo_13FM-5-1_112240T0	Mo_AG0004_112040T0	Mo_AV1-1-1_112250T0	Mo_BJ-90-611_114540T0, Mo_BJ-90-611_116490T0, Mo_BJ-90-611_116500T0	Mo_BJ08-8_114240T0, Mo_BJ08-8_118150T0	Mo_BN0123_114670T0	Mo_BN0202_109280T0, Mo_BN0202_109290T0, Mo_BN0202_112440T0, Mo_BN0202_112880T0, Mo_BN0202_112890T0	Mo_BN0252_110050T0	Mo_CD0065_114530T0	Mo_CD0142_111980T0	Mo_CH0043_111340T0, Mo_CH0043_115990T0	Mo_CH0072_105180T0	Mo_CH0452_113080T0		Mo_CH1103_092280T0	Mo_CH1164_103400T0, Mo_CH1164_103410T0	Mo_CM0028_111050T0, Mo_CM0028_111060T0	Mo_DB11-621_116030T0, Mo_DB11-621_117350T0, Mo_DB11-621_117360T0	Mo_FJ0204804_110390T0	Mo_FJ11SH-527-1_110720T0, Mo_FJ11SH-527-1_110730T0	Mo_FJ12JN-084-3_109770T0, Mo_FJ12JN-084-3_109780T0	Mo_FJ13SH05-2_112100T0, Mo_FJ13SH05-2_112110T0	Mo_FJ2000-62A_113190T0, Mo_FJ2000-62A_113200T0	Mo_FJ2000-69A_113020T0, Mo_FJ2000-69A_113030T0	Mo_FJ2001-112B_111090T0	Mo_FJ2003-001A1_110460T0, Mo_FJ2003-001A1_110470T0	Mo_FJ2005113B_111340T0	Mo_FJ2006-60A3_112040T0, Mo_FJ2006-60A3_112050T0	Mo_FJ72ZC7-77_112380T0, Mo_FJ72ZC7-77_112390T0	Mo_FJ78-JJ_116180T0, Mo_FJ78-JJ_116190T0	Mo_FJ81-JY_115820T0, Mo_FJ81-JY_118040T0, Mo_FJ81-JY_118050T0	Mo_FJ81-MH_118240T0, Mo_FJ81-MH_118250T0	Mo_FJ81-SW_117120T0	Mo_FJ81-ZP_117730T0, Mo_FJ81-ZP_117740T0	Mo_FJ81221ZB11-14_113350T0	Mo_FJ86-CT_116370T0	Mo_FJ86061ZE3-39_109120T0, Mo_FJ86061ZE3-39_117020T0	Mo_FJ95054B_099910T0	Mo_FJ95085AZB13-116_112460T0, Mo_FJ95085AZB13-116_112470T0	Mo_FJ98099_114690T0	Mo_FJ99138_109970T0	Mo_FJSH0703_110840T0, Mo_FJSH0703_110850T0	Mo_GD06-53_107910T0, Mo_GD06-53_107920T0	Mo_GD08-2025_111130T0, Mo_GD08-2025_111140T0	Mo_GY0040_111490T0, Mo_GY0040_111500T0
OG0000058	MGG_10195T0	Mo_13FM-16-1_054980T0, Mo_13FM-16-1_054990T0	Mo_13FM-24-1_073760T0	Mo_13FM-3-2_045450T0, Mo_13FM-3-2_045460T0	Mo_13FM-5-1_071330T0	Mo_AG0004_066300T0, Mo_AG0004_066310T0	Mo_AV1-1-1_039850T0	Mo_BJ-90-611_054770T0, Mo_BJ-90-611_054780T0	Mo_BJ08-8_055300T0, Mo_BJ08-8_055310T0	Mo_BN0123_047250T0, Mo_BN0123_047260T0	Mo_BN0202_067670T0, Mo_BN0202_067680T0	Mo_BN0252_052990T0, Mo_BN0252_053000T0	Mo_CD0065_088320T0	Mo_CD0142_067380T0	Mo_CH0043_075450T0	Mo_CH0072_069270T0, Mo_CH0072_069280T0	Mo_CH0452_048610T0, Mo_CH0452_048620T0	Mo_CH0461_060710T0, Mo_CH0461_060720T0	Mo_CH1103_055270T0, Mo_CH1103_055280T0	Mo_CH1164_069940T0, Mo_CH1164_069950T0	Mo_CM0028_052460T0, Mo_CM0028_052470T0	Mo_DB11-621_030050T0, Mo_DB11-621_030060T0	Mo_FJ0204804_053240T0	Mo_FJ11SH-527-1_023920T0, Mo_FJ11SH-527-1_023930T0	Mo_FJ12JN-084-3_045220T0, Mo_FJ12JN-084-3_045230T0	Mo_FJ13SH05-2_048710T0	Mo_FJ2000-62A_039300T0	Mo_FJ2000-69A_050270T0, Mo_FJ2000-69A_050280T0	Mo_FJ2001-112B_039000T0	Mo_FJ2003-001A1_039130T0, Mo_FJ2003-001A1_039140T0	Mo_FJ2005113B_035770T0, Mo_FJ2005113B_035780T0	Mo_FJ2006-60A3_048970T0, Mo_FJ2006-60A3_048980T0	Mo_FJ72ZC7-77_040500T0, Mo_FJ72ZC7-77_040510T0	Mo_FJ78-JJ_017300T0, Mo_FJ78-JJ_017310T0	Mo_FJ81-JY_032960T0, Mo_FJ81-JY_032970T0	Mo_FJ81-MH_028910T0, Mo_FJ81-MH_028920T0	Mo_FJ81-SW_029290T0, Mo_FJ81-SW_029300T0	Mo_FJ81-ZP_028590T0, Mo_FJ81-ZP_028600T0	Mo_FJ81221ZB11-14_057670T0, Mo_FJ81221ZB11-14_057680T0	Mo_FJ86-CT_010630T0, Mo_FJ86-CT_010640T0	Mo_FJ86061ZE3-39_042640T0, Mo_FJ86061ZE3-39_042650T0	Mo_FJ95054B_059430T0, Mo_FJ95054B_059440T0	Mo_FJ95085AZB13-116_036960T0	Mo_FJ98099_045150T0, Mo_FJ98099_045160T0	Mo_FJ99138_090470T0, Mo_FJ99138_090480T0	Mo_FJSH0703_025780T0, Mo_FJSH0703_025790T0	Mo_GD06-53_070660T0	Mo_GD08-2025_087430T0	Mo_GY0040_048620T0
OG0000059	MGG_10487T0, MGG_10488T0	Mo_13FM-16-1_057740T0, Mo_13FM-16-1_057750T0	Mo_13FM-24-1_059900T0, Mo_13FM-24-1_059910T0	Mo_13FM-3-2_062730T0	Mo_13FM-5-1_057370T0, Mo_13FM-5-1_057380T0	Mo_AG0004_067730T0, Mo_AG0004_067740T0	Mo_AV1-1-1_076030T0, Mo_AV1-1-1_076040T0	Mo_BJ-90-611_055890T0, Mo_BJ-90-611_055900T0	Mo_BJ08-8_056340T0	Mo_BN0123_025390T0	Mo_BN0202_022420T0, Mo_BN0202_022430T0	Mo_BN0252_046980T0, Mo_BN0252_046990T0	Mo_CD0065_067080T0, Mo_CD0065_067090T0	Mo_CD0142_067640T0	Mo_CH0043_069960T0, Mo_CH0043_069970T0	Mo_CH0072_071510T0, Mo_CH0072_071520T0	Mo_CH0452_082250T0	Mo_CH0461_071740T0	Mo_CH1103_070550T0	Mo_CH1164_072400T0, Mo_CH1164_072410T0	Mo_CM0028_067420T0, Mo_CM0028_067430T0	Mo_DB11-621_040920T0, Mo_DB11-621_040930T0	Mo_FJ0204804_066880T0, Mo_FJ0204804_066890T0	Mo_FJ11SH-527-1_064570T0, Mo_FJ11SH-527-1_064580T0	Mo_FJ12JN-084-3_049270T0, Mo_FJ12JN-084-3_049280T0	Mo_FJ13SH05-2_050550T0, Mo_FJ13SH05-2_050560T0	Mo_FJ2000-62A_057720T0, Mo_FJ2000-62A_057730T0	Mo_FJ2000-69A_058180T0, Mo_FJ2000-69A_058190T0	Mo_FJ2001-112B_062290T0, Mo_FJ2001-112B_062300T0	Mo_FJ2003-001A1_055060T0, Mo_FJ2003-001A1_055070T0	Mo_FJ2005113B_058350T0	Mo_FJ2006-60A3_052430T0, Mo_FJ2006-60A3_052440T0	Mo_FJ72ZC7-77_060220T0, Mo_FJ72ZC7-77_060230T0	Mo_FJ78-JJ_011310T0, Mo_FJ78-JJ_011320T0	Mo_FJ81-JY_032380T0, Mo_FJ81-JY_032390T0	Mo_FJ81-MH_018660T0	Mo_FJ81-SW_027900T0, Mo_FJ81-SW_027910T0	Mo_FJ81-ZP_027670T0, Mo_FJ81-ZP_027680T0	Mo_FJ81221ZB11-14_059640T0, Mo_FJ81221ZB11-14_059650T0	Mo_FJ86-CT_035040T0, Mo_FJ86-CT_035050T0	Mo_FJ86061ZE3-39_059060T0, Mo_FJ86061ZE3-39_059070T0	Mo_FJ95054B_062210T0	Mo_FJ95085AZB13-116_058660T0, Mo_FJ95085AZB13-116_058670T0	Mo_FJ98099_061770T0, Mo_FJ98099_061780T0	Mo_FJ99138_053170T0	Mo_FJSH0703_064150T0, Mo_FJSH0703_064160T0	Mo_GD06-53_016600T0	Mo_GD08-2025_058390T0, Mo_GD08-2025_058400T0	Mo_GY0040_066460T0, Mo_GY0040_066470T0
OG0000060	MGG_07964T0	Mo_13FM-16-1_062540T0, Mo_13FM-16-1_062550T0	Mo_13FM-24-1_011860T0, Mo_13FM-24-1_011870T0	Mo_13FM-3-2_012720T0, Mo_13FM-3-2_012730T0	Mo_13FM-5-1_010410T0, Mo_13FM-5-1_010420T0	Mo_AG0004_013150T0, Mo_AG0004_013160T0	Mo_AV1-1-1_088740T0	Mo_BJ-90-611_043630T0, Mo_BJ-90-611_043640T0	Mo_BJ08-8_052860T0, Mo_BJ08-8_052870T0	Mo_BN0123_061440T0, Mo_BN0123_061450T0	Mo_BN0202_018750T0, Mo_BN0202_018760T0	Mo_BN0252_017220T0, Mo_BN0252_017230T0	Mo_CD0065_001220T0, Mo_CD0065_001230T0	Mo_CD0142_020500T0, Mo_CD0142_020510T0	Mo_CH0043_024780T0, Mo_CH0043_024790T0	Mo_CH0072_016830T0, Mo_CH0072_016840T0	Mo_CH0452_016680T0, Mo_CH0452_016690T0	Mo_CH0461_026650T0	Mo_CH1103_013140T0	Mo_CH1164_020570T0, Mo_CH1164_020580T0	Mo_CM0028_021110T0, Mo_CM0028_021120T0	Mo_DB11-621_082330T0, Mo_DB11-621_082340T0	Mo_FJ0204804_043070T0, Mo_FJ0204804_043080T0	Mo_FJ11SH-527-1_008890T0, Mo_FJ11SH-527-1_008900T0	Mo_FJ12JN-084-3_056040T0, Mo_FJ12JN-084-3_056050T0	Mo_FJ13SH05-2_009590T0, Mo_FJ13SH05-2_009600T0	Mo_FJ2000-62A_051170T0, Mo_FJ2000-62A_051180T0	Mo_FJ2000-69A_007630T0, Mo_FJ2000-69A_007640T0	Mo_FJ2001-112B_059130T0, Mo_FJ2001-112B_059140T0	Mo_FJ2003-001A1_005780T0, Mo_FJ2003-001A1_005790T0	Mo_FJ2005113B_054240T0	Mo_FJ2006-60A3_050120T0, Mo_FJ2006-60A3_050130T0	Mo_FJ72ZC7-77_015660T0, Mo_FJ72ZC7-77_015670T0	Mo_FJ78-JJ_063820T0, Mo_FJ78-JJ_063830T0	Mo_FJ81-JY_038940T0, Mo_FJ81-JY_038950T0	Mo_FJ81-MH_066710T0	Mo_FJ81-SW_027220T0, Mo_FJ81-SW_027230T0	Mo_FJ81-ZP_006820T0	Mo_FJ81221ZB11-14_040520T0	Mo_FJ86-CT_039710T0, Mo_FJ86-CT_039720T0	Mo_FJ86061ZE3-39_044110T0, Mo_FJ86061ZE3-39_044120T0	Mo_FJ95054B_052460T0, Mo_FJ95054B_052470T0	Mo_FJ95085AZB13-116_010100T0, Mo_FJ95085AZB13-116_010110T0	Mo_FJ98099_042760T0, Mo_FJ98099_042770T0	Mo_FJ99138_006790T0, Mo_FJ99138_006800T0	Mo_FJSH0703_010570T0	Mo_GD06-53_068060T0	Mo_GD08-2025_045980T0	Mo_GY0040_014220T0
OG0000061	MGG_15786T0, MGG_17616T0, MGG_16935T0	Mo_13FM-16-1_119250T0	Mo_13FM-24-1_116020T0	Mo_13FM-3-2_115340T0	Mo_13FM-5-1_115970T0	Mo_AG0004_106020T0, Mo_AG0004_106920T0, Mo_AG0004_117060T0		Mo_BJ-90-611_112280T0	Mo_BJ08-8_112260T0	Mo_BN0123_105440T0, Mo_BN0123_111120T0, Mo_BN0123_117030T0	Mo_BN0202_111700T0, Mo_BN0202_118070T0, Mo_BN0202_119490T0		Mo_CD0065_114890T0, Mo_CD0065_117240T0	Mo_CD0142_096080T0, Mo_CD0142_112990T0, Mo_CD0142_116510T0	Mo_CH0043_098480T0						Mo_CM0028_118180T0	Mo_DB11-621_116400T0	Mo_FJ0204804_108970T0, Mo_FJ0204804_118790T0	Mo_FJ11SH-527-1_052120T0, Mo_FJ11SH-527-1_116130T0	Mo_FJ12JN-084-3_116530T0	Mo_FJ13SH05-2_118120T0	Mo_FJ2000-62A_108970T0, Mo_FJ2000-62A_116320T0	Mo_FJ2000-69A_117710T0	Mo_FJ2001-112B_037480T0, Mo_FJ2001-112B_116650T0	Mo_FJ2003-001A1_108350T0, Mo_FJ2003-001A1_118150T0	Mo_FJ2005113B_057620T0, Mo_FJ2005113B_116950T0	Mo_FJ2006-60A3_116930T0	Mo_FJ72ZC7-77_116900T0	Mo_FJ78-JJ_108790T0, Mo_FJ78-JJ_119620T0	Mo_FJ81-JY_114820T0	Mo_FJ81-MH_112410T0, Mo_FJ81-MH_118790T0	Mo_FJ81-SW_101570T0, Mo_FJ81-SW_119910T0	Mo_FJ81-ZP_113750T0	Mo_FJ81221ZB11-14_111590T0, Mo_FJ81221ZB11-14_117430T0	Mo_FJ86-CT_111230T0, Mo_FJ86-CT_119530T0	Mo_FJ86061ZE3-39_114310T0, Mo_FJ86061ZE3-39_115740T0	Mo_FJ95054B_110400T0	Mo_FJ95085AZB13-116_117140T0	Mo_FJ98099_112220T0, Mo_FJ98099_117400T0	Mo_FJ99138_117960T0	Mo_FJSH0703_109000T0	Mo_GD06-53_119880T0	Mo_GD08-2025_107960T0, Mo_GD08-2025_116850T0	Mo_GY0040_101270T0, Mo_GY0040_107140T0, Mo_GY0040_113400T0
OG0000062		Mo_13FM-16-1_067860T0, Mo_13FM-16-1_067880T0	Mo_13FM-24-1_047520T0, Mo_13FM-24-1_047540T0	Mo_13FM-3-2_054480T0, Mo_13FM-3-2_054490T0	Mo_13FM-5-1_034400T0, Mo_13FM-5-1_034420T0	Mo_AG0004_000530T0, Mo_AG0004_000540T0	Mo_AV1-1-1_083900T0	Mo_BJ-90-611_007110T0, Mo_BJ-90-611_007120T0	Mo_BJ08-8_059530T0, Mo_BJ08-8_059550T0	Mo_BN0123_009500T0	Mo_BN0202_047930T0, Mo_BN0202_047950T0	Mo_BN0252_036300T0, Mo_BN0252_036320T0	Mo_CD0065_007480T0, Mo_CD0065_007500T0	Mo_CD0142_029970T0	Mo_CH0043_058540T0	Mo_CH0072_002240T0	Mo_CH0452_000530T0	Mo_CH0461_013350T0, Mo_CH0461_013370T0	Mo_CH1103_031760T0	Mo_CH1164_000530T0	Mo_CM0028_036600T0, Mo_CM0028_036620T0	Mo_DB11-621_034580T0, Mo_DB11-621_034590T0	Mo_FJ0204804_058400T0	Mo_FJ11SH-527-1_050440T0, Mo_FJ11SH-527-1_050460T0	Mo_FJ12JN-084-3_061060T0, Mo_FJ12JN-084-3_061080T0	Mo_FJ13SH05-2_099220T0	Mo_FJ2000-62A_024500T0, Mo_FJ2000-62A_024520T0	Mo_FJ2000-69A_050700T0	Mo_FJ2001-112B_030400T0	Mo_FJ2003-001A1_043920T0, Mo_FJ2003-001A1_043940T0	Mo_FJ2005113B_060720T0, Mo_FJ2005113B_060740T0	Mo_FJ2006-60A3_044470T0, Mo_FJ2006-60A3_044480T0	Mo_FJ72ZC7-77_082640T0	Mo_FJ78-JJ_024510T0, Mo_FJ78-JJ_024520T0	Mo_FJ81-JY_095560T0, Mo_FJ81-JY_095570T0	Mo_FJ81-MH_034130T0, Mo_FJ81-MH_034140T0	Mo_FJ81-SW_012630T0, Mo_FJ81-SW_012640T0	Mo_FJ81-ZP_093670T0, Mo_FJ81-ZP_093680T0	Mo_FJ81221ZB11-14_063960T0, Mo_FJ81221ZB11-14_063970T0	Mo_FJ86-CT_022380T0, Mo_FJ86-CT_022390T0	Mo_FJ86061ZE3-39_012480T0, Mo_FJ86061ZE3-39_012500T0	Mo_FJ95054B_057020T0, Mo_FJ95054B_057030T0	Mo_FJ95085AZB13-116_049990T0	Mo_FJ98099_024890T0, Mo_FJ98099_024910T0	Mo_FJ99138_098920T0, Mo_FJ99138_098930T0	Mo_FJSH0703_028380T0	Mo_GD06-53_087030T0, Mo_GD06-53_087040T0	Mo_GD08-2025_097400T0	Mo_GY0040_033410T0
OG0000063	MGG_08412T0, MGG_15921T0	Mo_13FM-16-1_080050T0, Mo_13FM-16-1_080060T0	Mo_13FM-24-1_076300T0, Mo_13FM-24-1_076310T0	Mo_13FM-3-2_012010T0	Mo_13FM-5-1_073320T0, Mo_13FM-5-1_073330T0	Mo_AG0004_010010T0, Mo_AG0004_010020T0	Mo_AV1-1-1_030280T0	Mo_BJ-90-611_030370T0	Mo_BJ08-8_002960T0	Mo_BN0123_065180T0, Mo_BN0123_065190T0	Mo_BN0202_050820T0	Mo_BN0252_048840T0, Mo_BN0252_048850T0	Mo_CD0065_020080T0, Mo_CD0065_020090T0	Mo_CD0142_053550T0	Mo_CH0043_023140T0, Mo_CH0043_023150T0	Mo_CH0072_060850T0, Mo_CH0072_060860T0	Mo_CH0452_096680T0, Mo_CH0452_096690T0	Mo_CH0461_022550T0, Mo_CH0461_022560T0	Mo_CH1103_072680T0, Mo_CH1103_072690T0	Mo_CH1164_014170T0	Mo_CM0028_070070T0, Mo_CM0028_070080T0	Mo_DB11-621_015900T0	Mo_FJ0204804_059470T0, Mo_FJ0204804_059480T0	Mo_FJ11SH-527-1_055660T0	Mo_FJ12JN-084-3_006360T0	Mo_FJ13SH05-2_066700T0, Mo_FJ13SH05-2_066710T0	Mo_FJ2000-62A_060320T0, Mo_FJ2000-62A_060330T0	Mo_FJ2000-69A_060700T0	Mo_FJ2001-112B_064890T0, Mo_FJ2001-112B_064900T0	Mo_FJ2003-001A1_078330T0, Mo_FJ2003-001A1_078340T0	Mo_FJ2005113B_062260T0, Mo_FJ2005113B_062270T0	Mo_FJ2006-60A3_005960T0	Mo_FJ72ZC7-77_019830T0, Mo_FJ72ZC7-77_019840T0	Mo_FJ78-JJ_057200T0, Mo_FJ78-JJ_057210T0	Mo_FJ81-JY_015500T0, Mo_FJ81-JY_015510T0	Mo_FJ81-MH_060530T0, Mo_FJ81-MH_060540T0	Mo_FJ81-SW_062670T0, Mo_FJ81-SW_062680T0	Mo_FJ81-ZP_062710T0, Mo_FJ81-ZP_062720T0	Mo_FJ81221ZB11-14_062590T0, Mo_FJ81221ZB11-14_062600T0	Mo_FJ86-CT_065030T0, Mo_FJ86-CT_065040T0	Mo_FJ86061ZE3-39_008620T0	Mo_FJ95054B_064520T0, Mo_FJ95054B_064530T0	Mo_FJ95085AZB13-116_063330T0	Mo_FJ98099_065070T0, Mo_FJ98099_065080T0	Mo_FJ99138_074390T0, Mo_FJ99138_074400T0	Mo_FJSH0703_055350T0, Mo_FJSH0703_055360T0	Mo_GD06-53_079110T0, Mo_GD06-53_079120T0	Mo_GD08-2025_066790T0, Mo_GD08-2025_066800T0	Mo_GY0040_068340T0, Mo_GY0040_068350T0
OG0000064	MGG_05683T0, MGG_09118T0	Mo_13FM-16-1_118540T0, Mo_13FM-16-1_119590T0	Mo_13FM-24-1_096790T0, Mo_13FM-24-1_117100T0	Mo_13FM-3-2_099630T0, Mo_13FM-3-2_106630T0	Mo_13FM-5-1_100830T0, Mo_13FM-5-1_111290T0, Mo_13FM-5-1_117700T0	Mo_AG0004_118150T0, Mo_AG0004_118830T0, Mo_AG0004_119000T0, Mo_AG0004_119010T0, Mo_AG0004_119220T0	Mo_AV1-1-1_107000T0, Mo_AV1-1-1_107010T0	Mo_BJ-90-611_119690T0	Mo_BJ08-8_120410T0	Mo_BN0123_110110T0, Mo_BN0123_111870T0, Mo_BN0123_113880T0, Mo_BN0123_118630T0	Mo_BN0202_107460T0	Mo_BN0252_107940T0, Mo_BN0252_113230T0	Mo_CD0065_097630T0, Mo_CD0065_097640T0	Mo_CD0142_101390T0, Mo_CD0142_115840T0, Mo_CD0142_117800T0, Mo_CD0142_117820T0	Mo_CH0043_107690T0, Mo_CH0043_107700T0, Mo_CH0043_108870T0, Mo_CH0043_108990T0, Mo_CH0043_109000T0	Mo_CH0072_105100T0, Mo_CH0072_105110T0	Mo_CH0452_097600T0, Mo_CH0452_097610T0		Mo_CH1103_092210T0, Mo_CH1103_092220T0	Mo_CH1164_103330T0, Mo_CH1164_103340T0	Mo_CM0028_106990T0	Mo_DB11-621_121180T0	Mo_FJ0204804_104950T0, Mo_FJ0204804_104960T0	Mo_FJ11SH-527-1_098860T0, Mo_FJ11SH-527-1_098870T0	Mo_FJ12JN-084-3_106170T0, Mo_FJ12JN-084-3_106180T0	Mo_FJ13SH05-2_106480T0	Mo_FJ2000-62A_099790T0	Mo_FJ2000-69A_107260T0	Mo_FJ2001-112B_105400T0	Mo_FJ2003-001A1_099040T0, Mo_FJ2003-001A1_099050T0	Mo_FJ2005113B_096520T0, Mo_FJ2005113B_096530T0	Mo_FJ2006-60A3_106950T0, Mo_FJ2006-60A3_106960T0	Mo_FJ72ZC7-77_106700T0, Mo_FJ72ZC7-77_106710T0	Mo_FJ78-JJ_100740T0, Mo_FJ78-JJ_120990T0	Mo_FJ81-JY_119900T0	Mo_FJ81-MH_114760T0	Mo_FJ81-SW_112290T0, Mo_FJ81-SW_120280T0	Mo_FJ81-ZP_105150T0, Mo_FJ81-ZP_105160T0	Mo_FJ81221ZB11-14_109870T0, Mo_FJ81221ZB11-14_109880T0	Mo_FJ86-CT_111070T0, Mo_FJ86-CT_111080T0	Mo_FJ86061ZE3-39_118850T0	Mo_FJ95054B_099960T0	Mo_FJ95085AZB13-116_106850T0	Mo_FJ98099_110230T0	Mo_FJ99138_106210T0, Mo_FJ99138_106220T0	Mo_FJSH0703_098980T0, Mo_FJSH0703_098990T0	Mo_GD06-53_101390T0	Mo_GD08-2025_102100T0, Mo_GD08-2025_102110T0	Mo_GY0040_097330T0, Mo_GY0040_097340T0
OG0000065	MGG_04289T0, MGG_15796T0	Mo_13FM-16-1_118760T0, Mo_13FM-16-1_119910T0	Mo_13FM-24-1_116760T0, Mo_13FM-24-1_117310T0	Mo_13FM-3-2_117660T0, Mo_13FM-3-2_119190T0	Mo_13FM-5-1_117030T0, Mo_13FM-5-1_119060T0	Mo_AG0004_116630T0, Mo_AG0004_120170T0	Mo_AV1-1-1_115980T0, Mo_AV1-1-1_117870T0	Mo_BJ-90-611_116570T0	Mo_BJ08-8_117240T0	Mo_BN0123_106770T0, Mo_BN0123_108330T0, Mo_BN0123_115070T0	Mo_BN0202_118140T0		Mo_CD0065_112290T0, Mo_CD0065_117140T0, Mo_CD0065_118240T0	Mo_CD0142_116000T0, Mo_CD0142_119130T0, Mo_CD0142_119750T0	Mo_CH0043_110140T0	Mo_CH0072_105440T0	Mo_CH0452_110130T0, Mo_CH0452_119060T0, Mo_CH0452_119100T0	Mo_CH0461_107740T0	Mo_CH1103_117050T0	Mo_CH1164_102330T0	Mo_CM0028_117110T0, Mo_CM0028_118370T0	Mo_DB11-621_118850T0	Mo_FJ0204804_107890T0, Mo_FJ0204804_114780T0	Mo_FJ11SH-527-1_106680T0, Mo_FJ11SH-527-1_117040T0	Mo_FJ12JN-084-3_117300T0		Mo_FJ2000-62A_110410T0, Mo_FJ2000-62A_116780T0	Mo_FJ2000-69A_118150T0	Mo_FJ2001-112B_116410T0, Mo_FJ2001-112B_117360T0	Mo_FJ2003-001A1_114970T0, Mo_FJ2003-001A1_116730T0	Mo_FJ2005113B_115610T0, Mo_FJ2005113B_117820T0	Mo_FJ2006-60A3_117800T0	Mo_FJ72ZC7-77_115560T0	Mo_FJ78-JJ_118910T0, Mo_FJ78-JJ_119820T0	Mo_FJ81-JY_114230T0	Mo_FJ81-MH_120440T0	Mo_FJ81-SW_109890T0		Mo_FJ81221ZB11-14_115780T0	Mo_FJ86-CT_117110T0, Mo_FJ86-CT_118180T0	Mo_FJ86061ZE3-39_119140T0, Mo_FJ86061ZE3-39_119780T0	Mo_FJ95054B_117590T0	Mo_FJ95085AZB13-116_115660T0	Mo_FJ98099_115860T0	Mo_FJ99138_116090T0	Mo_FJSH0703_100970T0, Mo_FJSH0703_115980T0	Mo_GD06-53_118760T0	Mo_GD08-2025_101800T0, Mo_GD08-2025_115810T0	Mo_GY0040_117840T0, Mo_GY0040_118010T0
OG0000066	MGG_02289T0	Mo_13FM-16-1_046640T0	Mo_13FM-24-1_021570T0	Mo_13FM-3-2_047640T0	Mo_13FM-5-1_021920T0, Mo_13FM-5-1_021930T0	Mo_AG0004_060860T0	Mo_AV1-1-1_017950T0, Mo_AV1-1-1_017960T0	Mo_BJ-90-611_059910T0, Mo_BJ-90-611_059920T0	Mo_BJ08-8_035800T0, Mo_BJ08-8_035810T0	Mo_BN0123_027570T0, Mo_BN0123_027580T0	Mo_BN0202_035590T0, Mo_BN0202_035600T0	Mo_BN0252_033440T0, Mo_BN0252_033450T0	Mo_CD0065_041750T0, Mo_CD0065_041760T0	Mo_CD0142_035220T0, Mo_CD0142_035230T0	Mo_CH0043_039060T0, Mo_CH0043_039070T0	Mo_CH0072_037890T0	Mo_CH0452_029400T0, Mo_CH0452_029410T0	Mo_CH0461_038710T0, Mo_CH0461_038720T0	Mo_CH1103_033850T0, Mo_CH1103_033860T0	Mo_CH1164_031290T0, Mo_CH1164_031300T0	Mo_CM0028_033710T0, Mo_CM0028_033720T0	Mo_DB11-621_021940T0, Mo_DB11-621_021950T0	Mo_FJ0204804_020300T0, Mo_FJ0204804_020310T0	Mo_FJ11SH-527-1_040270T0, Mo_FJ11SH-527-1_040280T0	Mo_FJ12JN-084-3_035600T0, Mo_FJ12JN-084-3_035610T0	Mo_FJ13SH05-2_017150T0	Mo_FJ2000-62A_039530T0	Mo_FJ2000-69A_024160T0, Mo_FJ2000-69A_024170T0	Mo_FJ2001-112B_046690T0, Mo_FJ2001-112B_046700T0	Mo_FJ2003-001A1_040100T0, Mo_FJ2003-001A1_040110T0	Mo_FJ2005113B_053300T0	Mo_FJ2006-60A3_040420T0	Mo_FJ72ZC7-77_050660T0	Mo_FJ78-JJ_064950T0, Mo_FJ78-JJ_064960T0	Mo_FJ81-JY_023420T0	Mo_FJ81-MH_032240T0	Mo_FJ81-SW_043280T0	Mo_FJ81-ZP_031010T0, Mo_FJ81-ZP_031020T0	Mo_FJ81221ZB11-14_026780T0, Mo_FJ81221ZB11-14_026790T0	Mo_FJ86-CT_043600T0, Mo_FJ86-CT_043610T0	Mo_FJ86061ZE3-39_052210T0, Mo_FJ86061ZE3-39_052220T0	Mo_FJ95054B_017940T0, Mo_FJ95054B_017950T0	Mo_FJ95085AZB13-116_041020T0, Mo_FJ95085AZB13-116_041030T0	Mo_FJ98099_020040T0, Mo_FJ98099_020050T0	Mo_FJ99138_017910T0, Mo_FJ99138_017920T0	Mo_FJSH0703_045290T0, Mo_FJSH0703_045300T0	Mo_GD06-53_075070T0, Mo_GD06-53_075080T0	Mo_GD08-2025_013030T0, Mo_GD08-2025_013040T0	Mo_GY0040_031680T0, Mo_GY0040_031690T0
OG0000067	MGG_08380T0, MGG_08379T0	Mo_13FM-16-1_059140T0, Mo_13FM-16-1_059150T0	Mo_13FM-24-1_098890T0, Mo_13FM-24-1_098900T0	Mo_13FM-3-2_084770T0, Mo_13FM-3-2_084780T0	Mo_13FM-5-1_097630T0	Mo_AG0004_061180T0, Mo_AG0004_061190T0	Mo_AV1-1-1_052460T0, Mo_AV1-1-1_052470T0	Mo_BJ-90-611_057580T0, Mo_BJ-90-611_057590T0	Mo_BJ08-8_082940T0, Mo_BJ08-8_082950T0	Mo_BN0123_070630T0, Mo_BN0123_070640T0	Mo_BN0202_063030T0, Mo_BN0202_063040T0	Mo_BN0252_063050T0, Mo_BN0252_063060T0	Mo_CD0065_065490T0	Mo_CD0142_099390T0	Mo_CH0043_066290T0, Mo_CH0043_066300T0	Mo_CH0072_066730T0	Mo_CH0452_075620T0	Mo_CH0461_057680T0, Mo_CH0461_057690T0	Mo_CH1103_061320T0	Mo_CH1164_060130T0, Mo_CH1164_060140T0	Mo_CM0028_060590T0, Mo_CM0028_060600T0	Mo_DB11-621_064710T0, Mo_DB11-621_064720T0	Mo_FJ0204804_057590T0	Mo_FJ11SH-527-1_053350T0	Mo_FJ12JN-084-3_050390T0	Mo_FJ13SH05-2_051640T0	Mo_FJ2000-62A_092330T0, Mo_FJ2000-62A_092340T0	Mo_FJ2000-69A_052510T0	Mo_FJ2001-112B_093820T0, Mo_FJ2001-112B_093830T0	Mo_FJ2003-001A1_093310T0	Mo_FJ2005113B_093350T0, Mo_FJ2005113B_093360T0	Mo_FJ2006-60A3_046810T0	Mo_FJ72ZC7-77_043470T0, Mo_FJ72ZC7-77_043480T0	Mo_FJ78-JJ_051100T0, Mo_FJ78-JJ_051110T0	Mo_FJ81-JY_064920T0	Mo_FJ81-MH_054840T0, Mo_FJ81-MH_054850T0	Mo_FJ81-SW_057090T0, Mo_FJ81-SW_057100T0	Mo_FJ81-ZP_019050T0, Mo_FJ81-ZP_019060T0	Mo_FJ81221ZB11-14_033430T0, Mo_FJ81221ZB11-14_033440T0	Mo_FJ86-CT_027660T0, Mo_FJ86-CT_027670T0	Mo_FJ86061ZE3-39_081870T0, Mo_FJ86061ZE3-39_081880T0	Mo_FJ95054B_051660T0, Mo_FJ95054B_051670T0	Mo_FJ95085AZB13-116_060080T0	Mo_FJ98099_063280T0	Mo_FJ99138_053710T0, Mo_FJ99138_053720T0	Mo_FJSH0703_052550T0, Mo_FJSH0703_052560T0	Mo_GD06-53_075480T0	Mo_GD08-2025_035830T0, Mo_GD08-2025_035840T0	Mo_GY0040_051910T0, Mo_GY0040_051920T0
OG0000068		Mo_13FM-16-1_062320T0, Mo_13FM-16-1_062330T0	Mo_13FM-24-1_011640T0, Mo_13FM-24-1_011650T0	Mo_13FM-3-2_012500T0, Mo_13FM-3-2_012510T0	Mo_13FM-5-1_010190T0, Mo_13FM-5-1_010200T0	Mo_AG0004_012930T0, Mo_AG0004_012940T0	Mo_AV1-1-1_072280T0	Mo_BJ-90-611_043410T0, Mo_BJ-90-611_043420T0	Mo_BJ08-8_052640T0, Mo_BJ08-8_052650T0	Mo_BN0123_061230T0, Mo_BN0123_061240T0	Mo_BN0202_018530T0, Mo_BN0202_018540T0	Mo_BN0252_017000T0, Mo_BN0252_017010T0	Mo_CD0065_001000T0, Mo_CD0065_001010T0	Mo_CD0142_020280T0, Mo_CD0142_020290T0	Mo_CH0043_024560T0, Mo_CH0043_024570T0	Mo_CH0072_016610T0, Mo_CH0072_016620T0	Mo_CH0452_016460T0, Mo_CH0452_016470T0	Mo_CH0461_026850T0	Mo_CH1103_013340T0	Mo_CH1164_020350T0, Mo_CH1164_020360T0	Mo_CM0028_020890T0, Mo_CM0028_020900T0	Mo_DB11-621_053450T0	Mo_FJ0204804_042850T0, Mo_FJ0204804_042860T0	Mo_FJ11SH-527-1_008670T0, Mo_FJ11SH-527-1_008680T0	Mo_FJ12JN-084-3_079730T0	Mo_FJ13SH05-2_009370T0, Mo_FJ13SH05-2_009380T0	Mo_FJ2000-62A_050950T0, Mo_FJ2000-62A_050960T0	Mo_FJ2000-69A_007410T0, Mo_FJ2000-69A_007420T0	Mo_FJ2001-112B_058910T0, Mo_FJ2001-112B_058920T0	Mo_FJ2003-001A1_005560T0, Mo_FJ2003-001A1_005570T0	Mo_FJ2005113B_054440T0	Mo_FJ2006-60A3_049900T0, Mo_FJ2006-60A3_049910T0	Mo_FJ72ZC7-77_015440T0, Mo_FJ72ZC7-77_015450T0	Mo_FJ78-JJ_068400T0, Mo_FJ78-JJ_068410T0	Mo_FJ81-JY_038720T0, Mo_FJ81-JY_038730T0	Mo_FJ81-MH_072710T0	Mo_FJ81-SW_027000T0, Mo_FJ81-SW_027010T0	Mo_FJ81-ZP_007020T0	Mo_FJ81221ZB11-14_040720T0	Mo_FJ86-CT_039490T0, Mo_FJ86-CT_039500T0	Mo_FJ86061ZE3-39_043890T0, Mo_FJ86061ZE3-39_043900T0	Mo_FJ95054B_052240T0, Mo_FJ95054B_052250T0	Mo_FJ95085AZB13-116_009880T0, Mo_FJ95085AZB13-116_009890T0	Mo_FJ98099_042540T0, Mo_FJ98099_042550T0	Mo_FJ99138_006570T0, Mo_FJ99138_006580T0	Mo_FJSH0703_010770T0	Mo_GD06-53_024390T0	Mo_GD08-2025_046180T0	Mo_GY0040_014420T0
OG0000069	MGG_07868T0, MGG_07867T0	Mo_13FM-16-1_062440T0, Mo_13FM-16-1_062450T0	Mo_13FM-24-1_011760T0, Mo_13FM-24-1_011770T0	Mo_13FM-3-2_012620T0, Mo_13FM-3-2_012630T0	Mo_13FM-5-1_010310T0, Mo_13FM-5-1_010320T0	Mo_AG0004_013050T0, Mo_AG0004_013060T0	Mo_AV1-1-1_072160T0	Mo_BJ-90-611_043530T0, Mo_BJ-90-611_043540T0	Mo_BJ08-8_052760T0, Mo_BJ08-8_052770T0	Mo_BN0123_061350T0, Mo_BN0123_061360T0	Mo_BN0202_018650T0, Mo_BN0202_018660T0	Mo_BN0252_017120T0, Mo_BN0252_017130T0	Mo_CD0065_001120T0, Mo_CD0065_001130T0	Mo_CD0142_020400T0, Mo_CD0142_020410T0	Mo_CH0043_024680T0, Mo_CH0043_024690T0	Mo_CH0072_016730T0, Mo_CH0072_016740T0	Mo_CH0452_016580T0, Mo_CH0452_016590T0	Mo_CH0461_026730T0	Mo_CH1103_013220T0	Mo_CH1164_020470T0, Mo_CH1164_020480T0	Mo_CM0028_021010T0, Mo_CM0028_021020T0	Mo_DB11-621_053330T0	Mo_FJ0204804_042970T0, Mo_FJ0204804_042980T0	Mo_FJ11SH-527-1_008790T0, Mo_FJ11SH-527-1_008800T0	Mo_FJ12JN-084-3_079610T0	Mo_FJ13SH05-2_009490T0, Mo_FJ13SH05-2_009500T0	Mo_FJ2000-62A_051070T0, Mo_FJ2000-62A_051080T0	Mo_FJ2000-69A_007530T0, Mo_FJ2000-69A_007540T0	Mo_FJ2001-112B_059030T0, Mo_FJ2001-112B_059040T0	Mo_FJ2003-001A1_005680T0, Mo_FJ2003-001A1_005690T0	Mo_FJ2005113B_054320T0	Mo_FJ2006-60A3_050020T0, Mo_FJ2006-60A3_050030T0	Mo_FJ72ZC7-77_015560T0, Mo_FJ72ZC7-77_015570T0	Mo_FJ78-JJ_068520T0, Mo_FJ78-JJ_068530T0	Mo_FJ81-JY_038840T0, Mo_FJ81-JY_038850T0	Mo_FJ81-MH_072590T0	Mo_FJ81-SW_027120T0, Mo_FJ81-SW_027130T0	Mo_FJ81-ZP_006900T0	Mo_FJ81221ZB11-14_040600T0	Mo_FJ86-CT_039610T0, Mo_FJ86-CT_039620T0	Mo_FJ86061ZE3-39_044010T0, Mo_FJ86061ZE3-39_044020T0	Mo_FJ95054B_052360T0, Mo_FJ95054B_052370T0	Mo_FJ95085AZB13-116_010000T0, Mo_FJ95085AZB13-116_010010T0	Mo_FJ98099_042660T0, Mo_FJ98099_042670T0	Mo_FJ99138_006690T0, Mo_FJ99138_006700T0	Mo_FJSH0703_010650T0	Mo_GD06-53_024270T0	Mo_GD08-2025_046060T0	Mo_GY0040_014300T0
OG0000070	MGG_18092T0	Mo_13FM-16-1_022480T0	Mo_13FM-24-1_012570T0, Mo_13FM-24-1_012580T0	Mo_13FM-3-2_013430T0, Mo_13FM-3-2_013440T0	Mo_13FM-5-1_011120T0, Mo_13FM-5-1_011130T0	Mo_AG0004_013860T0, Mo_AG0004_013870T0	Mo_AV1-1-1_025770T0	Mo_BJ-90-611_015500T0	Mo_BJ08-8_034870T0, Mo_BJ08-8_034880T0	Mo_BN0123_079690T0, Mo_BN0123_079700T0	Mo_BN0202_019460T0, Mo_BN0202_019470T0	Mo_BN0252_017930T0, Mo_BN0252_017940T0	Mo_CD0065_001930T0, Mo_CD0065_001940T0	Mo_CD0142_021210T0, Mo_CD0142_021220T0	Mo_CH0043_025490T0, Mo_CH0043_025500T0	Mo_CH0072_017550T0, Mo_CH0072_017560T0	Mo_CH0452_017390T0, Mo_CH0452_017400T0	Mo_CH0461_025900T0	Mo_CH1103_012390T0	Mo_CH1164_021280T0, Mo_CH1164_021290T0	Mo_CM0028_021820T0, Mo_CM0028_021830T0	Mo_DB11-621_034660T0	Mo_FJ0204804_047900T0	Mo_FJ11SH-527-1_009610T0	Mo_FJ12JN-084-3_028500T0	Mo_FJ13SH05-2_010300T0, Mo_FJ13SH05-2_010310T0	Mo_FJ2000-62A_028210T0, Mo_FJ2000-62A_028220T0	Mo_FJ2000-69A_008340T0, Mo_FJ2000-69A_008350T0	Mo_FJ2001-112B_033760T0, Mo_FJ2001-112B_033770T0	Mo_FJ2003-001A1_024190T0, Mo_FJ2003-001A1_024200T0	Mo_FJ2005113B_029990T0, Mo_FJ2005113B_030000T0	Mo_FJ2006-60A3_028250T0	Mo_FJ72ZC7-77_016380T0, Mo_FJ72ZC7-77_016390T0	Mo_FJ78-JJ_055590T0	Mo_FJ81-JY_026700T0	Mo_FJ81-MH_018110T0, Mo_FJ81-MH_018120T0	Mo_FJ81-SW_009870T0	Mo_FJ81-ZP_016480T0	Mo_FJ81221ZB11-14_035380T0, Mo_FJ81221ZB11-14_035390T0	Mo_FJ86-CT_034860T0	Mo_FJ86061ZE3-39_035470T0	Mo_FJ95054B_019880T0	Mo_FJ95085AZB13-116_010800T0, Mo_FJ95085AZB13-116_010810T0	Mo_FJ98099_035890T0, Mo_FJ98099_035900T0	Mo_FJ99138_007510T0, Mo_FJ99138_007520T0	Mo_FJSH0703_009830T0	Mo_GD06-53_013990T0	Mo_GD08-2025_009940T0, Mo_GD08-2025_009950T0	Mo_GY0040_013470T0
OG0000071	MGG_02713T0, MGG_02714T0	Mo_13FM-16-1_032870T0	Mo_13FM-24-1_034300T0, Mo_13FM-24-1_034310T0	Mo_13FM-3-2_022750T0, Mo_13FM-3-2_022760T0	Mo_13FM-5-1_033300T0	Mo_AG0004_044510T0	Mo_AV1-1-1_011890T0, Mo_AV1-1-1_011900T0	Mo_BJ-90-611_018040T0, Mo_BJ-90-611_018050T0	Mo_BJ08-8_023540T0, Mo_BJ08-8_023550T0	Mo_BN0123_013010T0, Mo_BN0123_013020T0	Mo_BN0202_004670T0	Mo_BN0252_016310T0	Mo_CD0065_032760T0, Mo_CD0065_032770T0	Mo_CD0142_022740T0	Mo_CH0043_052390T0, Mo_CH0043_052400T0	Mo_CH0072_015490T0, Mo_CH0072_015500T0	Mo_CH0452_020380T0	Mo_CH0461_024470T0, Mo_CH0461_024480T0	Mo_CH1103_011450T0	Mo_CH1164_016550T0, Mo_CH1164_016560T0	Mo_CM0028_015020T0	Mo_DB11-621_074610T0	Mo_FJ0204804_015490T0	Mo_FJ11SH-527-1_026650T0, Mo_FJ11SH-527-1_026660T0	Mo_FJ12JN-084-3_033690T0, Mo_FJ12JN-084-3_033700T0	Mo_FJ13SH05-2_014030T0, Mo_FJ13SH05-2_014040T0	Mo_FJ2000-62A_010050T0, Mo_FJ2000-62A_010060T0	Mo_FJ2000-69A_031150T0, Mo_FJ2000-69A_031160T0	Mo_FJ2001-112B_026580T0	Mo_FJ2003-001A1_006190T0, Mo_FJ2003-001A1_006200T0	Mo_FJ2005113B_021310T0, Mo_FJ2005113B_021320T0	Mo_FJ2006-60A3_014500T0, Mo_FJ2006-60A3_014510T0	Mo_FJ72ZC7-77_021610T0, Mo_FJ72ZC7-77_021620T0	Mo_FJ78-JJ_041070T0	Mo_FJ81-JY_061160T0, Mo_FJ81-JY_061170T0	Mo_FJ81-MH_025540T0, Mo_FJ81-MH_025550T0	Mo_FJ81-SW_048070T0	Mo_FJ81-ZP_049520T0	Mo_FJ81221ZB11-14_012710T0, Mo_FJ81221ZB11-14_012720T0	Mo_FJ86-CT_051050T0, Mo_FJ86-CT_051060T0	Mo_FJ86061ZE3-39_064450T0, Mo_FJ86061ZE3-39_064460T0	Mo_FJ95054B_025840T0, Mo_FJ95054B_025850T0	Mo_FJ95085AZB13-116_055680T0	Mo_FJ98099_007260T0, Mo_FJ98099_007270T0	Mo_FJ99138_042160T0, Mo_FJ99138_042170T0	Mo_FJSH0703_057410T0, Mo_FJSH0703_057420T0	Mo_GD06-53_060690T0, Mo_GD06-53_060700T0	Mo_GD08-2025_042510T0, Mo_GD08-2025_042520T0	Mo_GY0040_012510T0
OG0000072	MGG_17210T0	Mo_13FM-16-1_062500T0, Mo_13FM-16-1_062510T0	Mo_13FM-24-1_011820T0, Mo_13FM-24-1_011830T0	Mo_13FM-3-2_012680T0, Mo_13FM-3-2_012690T0	Mo_13FM-5-1_010370T0, Mo_13FM-5-1_010380T0	Mo_AG0004_013110T0, Mo_AG0004_013120T0	Mo_AV1-1-1_072110T0	Mo_BJ-90-611_043590T0, Mo_BJ-90-611_043600T0	Mo_BJ08-8_052820T0, Mo_BJ08-8_052830T0	Mo_BN0123_061410T0	Mo_BN0202_018710T0, Mo_BN0202_018720T0	Mo_BN0252_017180T0, Mo_BN0252_017190T0	Mo_CD0065_001180T0, Mo_CD0065_001190T0	Mo_CD0142_020460T0, Mo_CD0142_020470T0	Mo_CH0043_024740T0, Mo_CH0043_024750T0	Mo_CH0072_016790T0, Mo_CH0072_016800T0	Mo_CH0452_016640T0, Mo_CH0452_016650T0	Mo_CH0461_026680T0	Mo_CH1103_013170T0	Mo_CH1164_020530T0, Mo_CH1164_020540T0	Mo_CM0028_021070T0, Mo_CM0028_021080T0	Mo_DB11-621_082290T0, Mo_DB11-621_082300T0	Mo_FJ0204804_043030T0, Mo_FJ0204804_043040T0	Mo_FJ11SH-527-1_008850T0, Mo_FJ11SH-527-1_008860T0	Mo_FJ12JN-084-3_056000T0, Mo_FJ12JN-084-3_056010T0	Mo_FJ13SH05-2_009550T0, Mo_FJ13SH05-2_009560T0	Mo_FJ2000-62A_051130T0, Mo_FJ2000-62A_051140T0	Mo_FJ2000-69A_007590T0, Mo_FJ2000-69A_007600T0	Mo_FJ2001-112B_059090T0, Mo_FJ2001-112B_059100T0	Mo_FJ2003-001A1_005740T0, Mo_FJ2003-001A1_005750T0	Mo_FJ2005113B_054270T0	Mo_FJ2006-60A3_050080T0, Mo_FJ2006-60A3_050090T0	Mo_FJ72ZC7-77_015620T0, Mo_FJ72ZC7-77_015630T0	Mo_FJ78-JJ_063780T0, Mo_FJ78-JJ_063790T0	Mo_FJ81-JY_038900T0, Mo_FJ81-JY_038910T0	Mo_FJ81-MH_066740T0	Mo_FJ81-SW_027180T0, Mo_FJ81-SW_027190T0	Mo_FJ81-ZP_006850T0	Mo_FJ81221ZB11-14_040550T0	Mo_FJ86-CT_039670T0, Mo_FJ86-CT_039680T0	Mo_FJ86061ZE3-39_044070T0, Mo_FJ86061ZE3-39_044080T0	Mo_FJ95054B_052420T0, Mo_FJ95054B_052430T0	Mo_FJ95085AZB13-116_010060T0, Mo_FJ95085AZB13-116_010070T0	Mo_FJ98099_042720T0, Mo_FJ98099_042730T0	Mo_FJ99138_006750T0, Mo_FJ99138_006760T0	Mo_FJSH0703_010600T0	Mo_GD06-53_068090T0	Mo_GD08-2025_046010T0	Mo_GY0040_014250T0
OG0000073	MGG_03124T0	Mo_13FM-16-1_111980T0, Mo_13FM-16-1_117370T0, Mo_13FM-16-1_117990T0	Mo_13FM-24-1_125890T0	Mo_13FM-3-2_105970T0, Mo_13FM-3-2_112400T0	Mo_13FM-5-1_125510T0	Mo_AG0004_099160T0, Mo_AG0004_115480T0	Mo_AV1-1-1_099190T0	Mo_BJ-90-611_117550T0	Mo_BJ08-8_109910T0, Mo_BJ08-8_126590T0	Mo_BN0123_111250T0	Mo_BN0202_117400T0	Mo_BN0252_100350T0, Mo_BN0252_101780T0	Mo_CD0065_096560T0, Mo_CD0065_118440T0	Mo_CD0142_112280T0, Mo_CD0142_114420T0, Mo_CD0142_115630T0, Mo_CD0142_117450T0, Mo_CD0142_117550T0, Mo_CD0142_118120T0, Mo_CD0142_118730T0							Mo_CM0028_099750T0, Mo_CM0028_106660T0, Mo_CM0028_117750T0	Mo_DB11-621_114820T0, Mo_DB11-621_121200T0	Mo_FJ0204804_098660T0, Mo_FJ0204804_118280T0	Mo_FJ11SH-527-1_098310T0	Mo_FJ12JN-084-3_116960T0	Mo_FJ13SH05-2_097840T0, Mo_FJ13SH05-2_109390T0, Mo_FJ13SH05-2_115940T0	Mo_FJ2000-62A_098300T0	Mo_FJ2000-69A_051500T0, Mo_FJ2000-69A_093750T0, Mo_FJ2000-69A_116500T0	Mo_FJ2001-112B_099190T0	Mo_FJ2003-001A1_098270T0	Mo_FJ2005113B_098650T0	Mo_FJ2006-60A3_116940T0	Mo_FJ72ZC7-77_099170T0	Mo_FJ78-JJ_093930T0, Mo_FJ78-JJ_102590T0, Mo_FJ78-JJ_109640T0	Mo_FJ81-JY_110630T0	Mo_FJ81-MH_094680T0	Mo_FJ81-SW_096580T0, Mo_FJ81-SW_117300T0, Mo_FJ81-SW_125890T0	Mo_FJ81-ZP_094920T0	Mo_FJ81221ZB11-14_100630T0, Mo_FJ81221ZB11-14_118340T0	Mo_FJ86-CT_117520T0, Mo_FJ86-CT_125520T0	Mo_FJ86061ZE3-39_107350T0, Mo_FJ86061ZE3-39_118760T0	Mo_FJ95054B_100490T0, Mo_FJ95054B_117490T0	Mo_FJ95085AZB13-116_091940T0, Mo_FJ95085AZB13-116_115760T0	Mo_FJ98099_098870T0	Mo_FJ99138_097810T0, Mo_FJ99138_116420T0	Mo_FJSH0703_098480T0	Mo_GD06-53_100330T0, Mo_GD06-53_104660T0	Mo_GD08-2025_096240T0	Mo_GY0040_097040T0, Mo_GY0040_097690T0, Mo_GY0040_105530T0, Mo_GY0040_115300T0, Mo_GY0040_118760T0
OG0000074	MGG_00026T0, MGG_09448T0	Mo_13FM-16-1_037540T0	Mo_13FM-24-1_090300T0	Mo_13FM-3-2_026530T0, Mo_13FM-3-2_026540T0	Mo_13FM-5-1_088050T0	Mo_AG0004_029900T0, Mo_AG0004_029910T0	Mo_AV1-1-1_057530T0, Mo_AV1-1-1_057540T0	Mo_BJ-90-611_052310T0, Mo_BJ-90-611_052320T0	Mo_BJ08-8_036510T0, Mo_BJ08-8_036520T0	Mo_BN0123_063320T0, Mo_BN0123_063330T0	Mo_BN0202_053010T0	Mo_BN0252_031810T0	Mo_CD0065_040650T0, Mo_CD0065_040660T0	Mo_CD0142_034600T0, Mo_CD0142_034610T0	Mo_CH0043_036470T0, Mo_CH0043_036480T0	Mo_CH0072_035780T0	Mo_CH0452_027280T0	Mo_CH0461_049170T0, Mo_CH0461_049180T0	Mo_CH1103_028360T0, Mo_CH1103_028370T0	Mo_CH1164_065310T0, Mo_CH1164_065320T0	Mo_CM0028_031590T0, Mo_CM0028_031600T0	Mo_DB11-621_044950T0, Mo_DB11-621_044960T0	Mo_FJ0204804_017620T0, Mo_FJ0204804_017630T0	Mo_FJ11SH-527-1_062170T0, Mo_FJ11SH-527-1_062180T0	Mo_FJ12JN-084-3_062050T0, Mo_FJ12JN-084-3_062060T0	Mo_FJ13SH05-2_106510T0	Mo_FJ2000-62A_041470T0	Mo_FJ2000-69A_067180T0	Mo_FJ2001-112B_034250T0, Mo_FJ2001-112B_034260T0	Mo_FJ2003-001A1_014600T0, Mo_FJ2003-001A1_014610T0	Mo_FJ2005113B_043830T0	Mo_FJ2006-60A3_065070T0, Mo_FJ2006-60A3_065080T0	Mo_FJ72ZC7-77_056770T0	Mo_FJ78-JJ_111430T0, Mo_FJ78-JJ_111440T0	Mo_FJ81-JY_039700T0, Mo_FJ81-JY_039710T0	Mo_FJ81-MH_037910T0, Mo_FJ81-MH_037920T0	Mo_FJ81-SW_077100T0, Mo_FJ81-SW_077110T0	Mo_FJ81-ZP_039210T0, Mo_FJ81-ZP_039220T0	Mo_FJ81221ZB11-14_019350T0	Mo_FJ86-CT_039840T0, Mo_FJ86-CT_039850T0	Mo_FJ86061ZE3-39_033980T0, Mo_FJ86061ZE3-39_033990T0	Mo_FJ95054B_056130T0, Mo_FJ95054B_056140T0	Mo_FJ95085AZB13-116_017450T0	Mo_FJ98099_057910T0	Mo_FJ99138_013030T0, Mo_FJ99138_013040T0	Mo_FJSH0703_037790T0	Mo_GD06-53_043030T0	Mo_GD08-2025_014440T0, Mo_GD08-2025_014450T0	Mo_GY0040_050140T0
OG0000075	MGG_12679T0, MGG_12678T0	Mo_13FM-16-1_059470T0, Mo_13FM-16-1_059480T0	Mo_13FM-24-1_002120T0, Mo_13FM-24-1_002130T0	Mo_13FM-3-2_075610T0	Mo_13FM-5-1_071760T0, Mo_13FM-5-1_071770T0	Mo_AG0004_061520T0, Mo_AG0004_061530T0	Mo_AV1-1-1_052800T0, Mo_AV1-1-1_052810T0	Mo_BJ-90-611_057910T0, Mo_BJ-90-611_057920T0	Mo_BJ08-8_085100T0	Mo_BN0123_091520T0, Mo_BN0123_091530T0	Mo_BN0202_063360T0, Mo_BN0202_063370T0	Mo_BN0252_063390T0, Mo_BN0252_063400T0	Mo_CD0065_065170T0	Mo_CD0142_068490T0, Mo_CD0142_068500T0	Mo_CH0043_066620T0, Mo_CH0043_066630T0	Mo_CH0072_066410T0	Mo_CH0452_084850T0, Mo_CH0452_084860T0	Mo_CH0461_058010T0, Mo_CH0461_058020T0	Mo_CH1103_061000T0	Mo_CH1164_060470T0, Mo_CH1164_060480T0	Mo_CM0028_060920T0, Mo_CM0028_060930T0	Mo_DB11-621_069760T0, Mo_DB11-621_069770T0	Mo_FJ0204804_057260T0	Mo_FJ11SH-527-1_053010T0	Mo_FJ12JN-084-3_050070T0	Mo_FJ13SH05-2_051310T0	Mo_FJ2000-62A_060100T0, Mo_FJ2000-62A_060110T0	Mo_FJ2000-69A_052180T0	Mo_FJ2001-112B_064600T0	Mo_FJ2003-001A1_068410T0	Mo_FJ2005113B_062750T0	Mo_FJ2006-60A3_046480T0	Mo_FJ72ZC7-77_043800T0, Mo_FJ72ZC7-77_043810T0	Mo_FJ78-JJ_070370T0, Mo_FJ78-JJ_070380T0	Mo_FJ81-JY_073640T0, Mo_FJ81-JY_073650T0	Mo_FJ81-MH_050800T0, Mo_FJ81-MH_050810T0	Mo_FJ81-SW_050680T0, Mo_FJ81-SW_050690T0	Mo_FJ81-ZP_019380T0, Mo_FJ81-ZP_019390T0	Mo_FJ81221ZB11-14_033760T0, Mo_FJ81221ZB11-14_033770T0	Mo_FJ86-CT_027990T0, Mo_FJ86-CT_028000T0	Mo_FJ86061ZE3-39_072200T0, Mo_FJ86061ZE3-39_072210T0	Mo_FJ95054B_051990T0, Mo_FJ95054B_052000T0	Mo_FJ95085AZB13-116_059760T0	Mo_FJ98099_062970T0	Mo_FJ99138_054050T0, Mo_FJ99138_054060T0	Mo_FJSH0703_052890T0, Mo_FJSH0703_052900T0	Mo_GD06-53_074290T0, Mo_GD06-53_074300T0	Mo_GD08-2025_036170T0, Mo_GD08-2025_036180T0	Mo_GY0040_052240T0, Mo_GY0040_052250T0
OG0000076	MGG_10171T0	Mo_13FM-16-1_059880T0, Mo_13FM-16-1_059890T0	Mo_13FM-24-1_060830T0, Mo_13FM-24-1_060840T0	Mo_13FM-3-2_090770T0, Mo_13FM-3-2_090780T0	Mo_13FM-5-1_058300T0, Mo_13FM-5-1_058310T0	Mo_AG0004_090990T0, Mo_AG0004_091000T0	Mo_AV1-1-1_019230T0	Mo_BJ-90-611_089440T0, Mo_BJ-90-611_089450T0	Mo_BJ08-8_089180T0, Mo_BJ08-8_089190T0	Mo_BN0123_032100T0	Mo_BN0202_091450T0, Mo_BN0202_091460T0			Mo_CD0142_047900T0, Mo_CD0142_047910T0	Mo_CH0043_044200T0, Mo_CH0043_044210T0	Mo_CH0072_043410T0, Mo_CH0072_043420T0	Mo_CH0452_068270T0		Mo_CH1103_039040T0, Mo_CH1103_039050T0	Mo_CH1164_079630T0	Mo_CM0028_063590T0	Mo_DB11-621_076690T0, Mo_DB11-621_076700T0	Mo_FJ0204804_087380T0, Mo_FJ0204804_087390T0	Mo_FJ11SH-527-1_062050T0, Mo_FJ11SH-527-1_062060T0	Mo_FJ12JN-084-3_049610T0	Mo_FJ13SH05-2_051150T0, Mo_FJ13SH05-2_051160T0	Mo_FJ2000-62A_022280T0	Mo_FJ2000-69A_058780T0, Mo_FJ2000-69A_058790T0	Mo_FJ2001-112B_048280T0	Mo_FJ2003-001A1_056000T0, Mo_FJ2003-001A1_056010T0	Mo_FJ2005113B_059630T0, Mo_FJ2005113B_059640T0	Mo_FJ2006-60A3_053780T0, Mo_FJ2006-60A3_053790T0	Mo_FJ72ZC7-77_025470T0, Mo_FJ72ZC7-77_025480T0	Mo_FJ78-JJ_069830T0, Mo_FJ78-JJ_069840T0	Mo_FJ81-JY_073980T0, Mo_FJ81-JY_073990T0	Mo_FJ81-MH_073630T0, Mo_FJ81-MH_073640T0	Mo_FJ81-SW_074740T0, Mo_FJ81-SW_074750T0	Mo_FJ81-ZP_073860T0, Mo_FJ81-ZP_073870T0	Mo_FJ81221ZB11-14_089020T0, Mo_FJ81221ZB11-14_089030T0	Mo_FJ86-CT_076090T0, Mo_FJ86-CT_076100T0	Mo_FJ86061ZE3-39_088660T0, Mo_FJ86061ZE3-39_088670T0	Mo_FJ95054B_088950T0, Mo_FJ95054B_088960T0	Mo_FJ95085AZB13-116_060460T0, Mo_FJ95085AZB13-116_060470T0	Mo_FJ98099_063410T0	Mo_FJ99138_054460T0, Mo_FJ99138_054470T0	Mo_FJSH0703_061550T0, Mo_FJSH0703_061560T0	Mo_GD06-53_067530T0, Mo_GD06-53_067540T0	Mo_GD08-2025_035690T0, Mo_GD08-2025_035700T0
OG0000077	MGG_09177T0, MGG_09178T0	Mo_13FM-16-1_078920T0	Mo_13FM-24-1_080390T0	Mo_13FM-3-2_083090T0	Mo_13FM-5-1_077280T0, Mo_13FM-5-1_077290T0	Mo_AG0004_082240T0, Mo_AG0004_082250T0	Mo_AV1-1-1_080130T0	Mo_BJ-90-611_079600T0, Mo_BJ-90-611_079610T0	Mo_BJ08-8_080250T0, Mo_BJ08-8_080260T0	Mo_BN0123_081020T0	Mo_BN0202_083370T0, Mo_BN0202_083380T0	Mo_BN0252_083200T0, Mo_BN0252_083210T0	Mo_CD0065_081620T0, Mo_CD0065_081630T0	Mo_CD0142_083610T0, Mo_CD0142_083620T0	Mo_CH0043_085260T0	Mo_CH0072_083500T0	Mo_CH0452_081800T0, Mo_CH0452_081810T0	Mo_CH0461_085210T0, Mo_CH0461_085220T0	Mo_CH1103_083220T0	Mo_CH1164_083150T0, Mo_CH1164_083160T0	Mo_CM0028_083570T0, Mo_CM0028_083580T0	Mo_DB11-621_062160T0	Mo_FJ0204804_078570T0, Mo_FJ0204804_078580T0	Mo_FJ11SH-527-1_077530T0, Mo_FJ11SH-527-1_077540T0	Mo_FJ12JN-084-3_075280T0, Mo_FJ12JN-084-3_075290T0	Mo_FJ13SH05-2_073230T0, Mo_FJ13SH05-2_073240T0	Mo_FJ2000-62A_077270T0, Mo_FJ2000-62A_077280T0	Mo_FJ2000-69A_079610T0	Mo_FJ2001-112B_079960T0	Mo_FJ2003-001A1_076460T0, Mo_FJ2003-001A1_076470T0	Mo_FJ2005113B_079020T0, Mo_FJ2005113B_079030T0	Mo_FJ2006-60A3_076280T0, Mo_FJ2006-60A3_076290T0	Mo_FJ72ZC7-77_078590T0, Mo_FJ72ZC7-77_078600T0	Mo_FJ78-JJ_059710T0, Mo_FJ78-JJ_059720T0	Mo_FJ81-JY_060780T0	Mo_FJ81-MH_058010T0	Mo_FJ81-SW_071940T0, Mo_FJ81-SW_071950T0	Mo_FJ81-ZP_060200T0	Mo_FJ81221ZB11-14_080150T0, Mo_FJ81221ZB11-14_080160T0	Mo_FJ86-CT_063000T0, Mo_FJ86-CT_063010T0	Mo_FJ86061ZE3-39_080050T0, Mo_FJ86061ZE3-39_080060T0	Mo_FJ95054B_080430T0	Mo_FJ95085AZB13-116_046690T0, Mo_FJ95085AZB13-116_046700T0	Mo_FJ98099_080250T0, Mo_FJ98099_080260T0	Mo_FJ99138_073910T0, Mo_FJ99138_073920T0	Mo_FJSH0703_078390T0	Mo_GD06-53_018500T0, Mo_GD06-53_018510T0	Mo_GD08-2025_065660T0, Mo_GD08-2025_065670T0	Mo_GY0040_081670T0, Mo_GY0040_081680T0
OG0000078	MGG_05214T0	Mo_13FM-16-1_113480T0, Mo_13FM-16-1_113490T0	Mo_13FM-24-1_113270T0, Mo_13FM-24-1_113280T0	Mo_13FM-3-2_036570T0, Mo_13FM-3-2_036580T0	Mo_13FM-5-1_112730T0, Mo_13FM-5-1_112740T0	Mo_AG0004_038900T0	Mo_AV1-1-1_110290T0, Mo_AV1-1-1_110300T0	Mo_BJ-90-611_019750T0, Mo_BJ-90-611_019760T0	Mo_BJ08-8_020450T0	Mo_BN0123_051860T0	Mo_BN0202_045580T0	Mo_BN0252_042470T0, Mo_BN0252_042480T0	Mo_CD0065_016420T0	Mo_CD0142_046070T0, Mo_CD0142_046080T0	Mo_CH0043_050680T0	Mo_CH0072_046830T0	Mo_CH0452_036230T0, Mo_CH0452_036240T0	Mo_CH0461_047340T0	Mo_CH1103_045540T0, Mo_CH1103_045550T0	Mo_CH1164_039790T0, Mo_CH1164_039800T0	Mo_CM0028_041650T0, Mo_CM0028_041660T0	Mo_DB11-621_044500T0, Mo_DB11-621_044510T0	Mo_FJ0204804_111270T0, Mo_FJ0204804_111280T0	Mo_FJ11SH-527-1_111520T0, Mo_FJ11SH-527-1_111530T0	Mo_FJ12JN-084-3_021240T0, Mo_FJ12JN-084-3_021250T0	Mo_FJ13SH05-2_023830T0	Mo_FJ2000-62A_111330T0, Mo_FJ2000-62A_111340T0	Mo_FJ2000-69A_026180T0, Mo_FJ2000-69A_026190T0	Mo_FJ2001-112B_111700T0, Mo_FJ2001-112B_111710T0	Mo_FJ2003-001A1_111190T0, Mo_FJ2003-001A1_111200T0	Mo_FJ2005113B_112030T0, Mo_FJ2005113B_112040T0	Mo_FJ2006-60A3_022070T0, Mo_FJ2006-60A3_022080T0	Mo_FJ72ZC7-77_027410T0, Mo_FJ72ZC7-77_027420T0	Mo_FJ78-JJ_111620T0	Mo_FJ81-JY_112440T0	Mo_FJ81-MH_112710T0	Mo_FJ81-SW_111930T0, Mo_FJ81-SW_111940T0	Mo_FJ81-ZP_112340T0, Mo_FJ81-ZP_112350T0	Mo_FJ81221ZB11-14_068800T0, Mo_FJ81221ZB11-14_068810T0	Mo_FJ86-CT_006880T0, Mo_FJ86-CT_006890T0	Mo_FJ86061ZE3-39_025740T0, Mo_FJ86061ZE3-39_025750T0	Mo_FJ95054B_068390T0	Mo_FJ95085AZB13-116_026710T0, Mo_FJ95085AZB13-116_026720T0	Mo_FJ98099_111300T0, Mo_FJ98099_111310T0	Mo_FJ99138_022170T0	Mo_FJSH0703_111730T0, Mo_FJSH0703_111740T0	Mo_GD06-53_019220T0	Mo_GD08-2025_111090T0, Mo_GD08-2025_111100T0	Mo_GY0040_040070T0, Mo_GY0040_040080T0
OG0000079	MGG_03739T0	Mo_13FM-16-1_116980T0, Mo_13FM-16-1_117860T0, Mo_13FM-16-1_118520T0	Mo_13FM-24-1_118600T0, Mo_13FM-24-1_119260T0	Mo_13FM-3-2_117400T0	Mo_13FM-5-1_119110T0	Mo_AG0004_116030T0	Mo_AV1-1-1_117100T0	Mo_BJ-90-611_114360T0	Mo_BJ08-8_114120T0	Mo_BN0123_117210T0, Mo_BN0123_118490T0	Mo_BN0202_118060T0, Mo_BN0202_118230T0, Mo_BN0202_119030T0	Mo_BN0252_102740T0, Mo_BN0252_116840T0, Mo_BN0252_117440T0	Mo_CD0065_117590T0, Mo_CD0065_117600T0	Mo_CD0142_117940T0		Mo_CH0072_113400T0	Mo_CH0452_115570T0, Mo_CH0452_117500T0				Mo_CM0028_114790T0, Mo_CM0028_117220T0	Mo_DB11-621_114800T0	Mo_FJ0204804_114430T0, Mo_FJ0204804_114620T0	Mo_FJ11SH-527-1_114680T0, Mo_FJ11SH-527-1_116590T0	Mo_FJ12JN-084-3_115930T0, Mo_FJ12JN-084-3_117090T0	Mo_FJ13SH05-2_116240T0, Mo_FJ13SH05-2_117190T0	Mo_FJ2000-62A_113840T0, Mo_FJ2000-62A_116580T0	Mo_FJ2000-69A_115920T0, Mo_FJ2000-69A_116320T0	Mo_FJ2001-112B_114150T0, Mo_FJ2001-112B_114530T0	Mo_FJ2003-001A1_113600T0, Mo_FJ2003-001A1_116250T0	Mo_FJ2005113B_114650T0, Mo_FJ2005113B_117190T0	Mo_FJ2006-60A3_116100T0, Mo_FJ2006-60A3_117150T0	Mo_FJ72ZC7-77_111180T0, Mo_FJ72ZC7-77_116230T0	Mo_FJ78-JJ_116080T0, Mo_FJ78-JJ_118580T0	Mo_FJ81-JY_117010T0	Mo_FJ81-MH_120840T0, Mo_FJ81-MH_121870T0	Mo_FJ81-SW_118780T0, Mo_FJ81-SW_119690T0	Mo_FJ81-ZP_115020T0, Mo_FJ81-ZP_118200T0	Mo_FJ81221ZB11-14_115060T0, Mo_FJ81221ZB11-14_118290T0	Mo_FJ86-CT_118410T0, Mo_FJ86-CT_118600T0	Mo_FJ86061ZE3-39_116810T0, Mo_FJ86061ZE3-39_117270T0, Mo_FJ86061ZE3-39_117830T0	Mo_FJ95054B_115900T0	Mo_FJ95085AZB13-116_113830T0, Mo_FJ95085AZB13-116_115960T0	Mo_FJ98099_115220T0, Mo_FJ98099_115480T0, Mo_FJ98099_115930T0	Mo_FJ99138_114100T0, Mo_FJ99138_116850T0	Mo_FJSH0703_114910T0, Mo_FJSH0703_116140T0, Mo_FJSH0703_116670T0	Mo_GD06-53_118120T0, Mo_GD06-53_119040T0	Mo_GD08-2025_116970T0, Mo_GD08-2025_117480T0	Mo_GY0040_117030T0, Mo_GY0040_118230T0, Mo_GY0040_119410T0
OG0000080	MGG_02283T0	Mo_13FM-16-1_089510T0, Mo_13FM-16-1_105060T0, Mo_13FM-16-1_126740T0	Mo_13FM-24-1_044910T0, Mo_13FM-24-1_126090T0	Mo_13FM-3-2_021660T0, Mo_13FM-3-2_107790T0, Mo_13FM-3-2_111340T0	Mo_13FM-5-1_098610T0, Mo_13FM-5-1_117250T0	Mo_AG0004_100590T0, Mo_AG0004_119160T0	Mo_AV1-1-1_112330T0	Mo_BJ-90-611_099100T0, Mo_BJ-90-611_117460T0	Mo_BJ08-8_099240T0, Mo_BJ08-8_113510T0	Mo_BN0123_099610T0, Mo_BN0123_108810T0, Mo_BN0123_112790T0	Mo_BN0202_099560T0, Mo_BN0202_119630T0	Mo_BN0252_124660T0	Mo_CD0065_087230T0, Mo_CD0065_112720T0	Mo_CD0142_100660T0, Mo_CD0142_119350T0	Mo_CH0043_111310T0, Mo_CH0043_111780T0	Mo_CH0072_087910T0, Mo_CH0072_123690T0	Mo_CH0452_089010T0, Mo_CH0452_110490T0		Mo_CH1103_092150T0, Mo_CH1103_101940T0	Mo_CH1164_105630T0	Mo_CM0028_115060T0	Mo_DB11-621_103530T0, Mo_DB11-621_118890T0			Mo_FJ12JN-084-3_123720T0	Mo_FJ13SH05-2_115620T0		Mo_FJ2000-69A_115000T0				Mo_FJ2006-60A3_114120T0	Mo_FJ72ZC7-77_123300T0	Mo_FJ78-JJ_069680T0, Mo_FJ78-JJ_120250T0	Mo_FJ81-JY_093170T0, Mo_FJ81-JY_113570T0	Mo_FJ81-MH_093750T0, Mo_FJ81-MH_126950T0	Mo_FJ81-SW_071360T0, Mo_FJ81-SW_109230T0	Mo_FJ81-ZP_093880T0, Mo_FJ81-ZP_125320T0	Mo_FJ81221ZB11-14_100040T0, Mo_FJ81221ZB11-14_112500T0	Mo_FJ86-CT_071930T0, Mo_FJ86-CT_109680T0	Mo_FJ86061ZE3-39_100440T0, Mo_FJ86061ZE3-39_115060T0	Mo_FJ95054B_099680T0, Mo_FJ95054B_106850T0	Mo_FJ95085AZB13-116_112300T0	Mo_FJ98099_105430T0	Mo_FJ99138_111570T0		Mo_GD06-53_125640T0
OG0000081	MGG_07745T0, MGG_07746T0	Mo_13FM-16-1_097610T0		Mo_13FM-3-2_051070T0, Mo_13FM-3-2_051080T0		Mo_AG0004_105030T0, Mo_AG0004_105040T0	Mo_AV1-1-1_097310T0	Mo_BJ-90-611_104370T0, Mo_BJ-90-611_104380T0	Mo_BJ08-8_102960T0, Mo_BJ08-8_102970T0	Mo_BN0123_106270T0, Mo_BN0123_106280T0	Mo_BN0202_097950T0, Mo_BN0202_097960T0	Mo_BN0252_097050T0	Mo_CD0065_107600T0	Mo_CD0142_112150T0, Mo_CD0142_112160T0	Mo_CH0043_089940T0	Mo_CH0072_099300T0, Mo_CH0072_099310T0	Mo_CH0452_112310T0, Mo_CH0452_114050T0	Mo_CH0461_096700T0, Mo_CH0461_096710T0	Mo_CH1103_107390T0, Mo_CH1103_107400T0	Mo_CH1164_075450T0, Mo_CH1164_075460T0	Mo_CM0028_098420T0	Mo_DB11-621_101450T0, Mo_DB11-621_101460T0			Mo_FJ12JN-084-3_092720T0, Mo_FJ12JN-084-3_092730T0	Mo_FJ13SH05-2_098370T0		Mo_FJ2000-69A_100190T0, Mo_FJ2000-69A_100200T0	Mo_FJ2001-112B_117970T0		Mo_FJ2005113B_118120T0	Mo_FJ2006-60A3_107030T0	Mo_FJ72ZC7-77_096440T0, Mo_FJ72ZC7-77_096450T0	Mo_FJ78-JJ_101240T0, Mo_FJ78-JJ_101250T0	Mo_FJ81-JY_100690T0, Mo_FJ81-JY_100700T0	Mo_FJ81-MH_101000T0, Mo_FJ81-MH_101010T0	Mo_FJ81-SW_099990T0, Mo_FJ81-SW_100000T0	Mo_FJ81-ZP_101030T0, Mo_FJ81-ZP_101040T0	Mo_FJ81221ZB11-14_104220T0, Mo_FJ81221ZB11-14_104230T0	Mo_FJ86-CT_107620T0, Mo_FJ86-CT_107630T0	Mo_FJ86061ZE3-39_082990T0, Mo_FJ86061ZE3-39_083000T0	Mo_FJ95054B_104040T0, Mo_FJ95054B_104050T0	Mo_FJ95085AZB13-116_096780T0	Mo_FJ98099_096770T0	Mo_FJ99138_082000T0, Mo_FJ99138_082010T0	Mo_FJSH0703_117530T0	Mo_GD06-53_095270T0, Mo_GD06-53_095280T0	Mo_GD08-2025_117990T0	Mo_GY0040_097680T0
OG0000082	MGG_15867T0	Mo_13FM-16-1_030460T0, Mo_13FM-16-1_030470T0	Mo_13FM-24-1_032240T0, Mo_13FM-24-1_032250T0	Mo_13FM-3-2_054530T0	Mo_13FM-5-1_030830T0, Mo_13FM-5-1_030840T0	Mo_AG0004_033440T0, Mo_AG0004_033450T0	Mo_AV1-1-1_033520T0	Mo_BJ-90-611_005910T0, Mo_BJ-90-611_005920T0	Mo_BJ08-8_007460T0, Mo_BJ08-8_007470T0	Mo_BN0123_031490T0, Mo_BN0123_031500T0	Mo_BN0202_037010T0, Mo_BN0202_037020T0	Mo_BN0252_023680T0	Mo_CD0065_015160T0, Mo_CD0065_015170T0	Mo_CD0142_040270T0	Mo_CH0043_005870T0	Mo_CH0072_029520T0, Mo_CH0072_029530T0	Mo_CH0452_066640T0, Mo_CH0452_066650T0	Mo_CH0461_049660T0, Mo_CH0461_049670T0	Mo_CH1103_050400T0, Mo_CH1103_050410T0	Mo_CH1164_035700T0, Mo_CH1164_035710T0	Mo_CM0028_046000T0	Mo_DB11-621_004590T0, Mo_DB11-621_004600T0	Mo_FJ0204804_029990T0, Mo_FJ0204804_030000T0	Mo_FJ11SH-527-1_028500T0, Mo_FJ11SH-527-1_028510T0	Mo_FJ12JN-084-3_025600T0, Mo_FJ12JN-084-3_025610T0	Mo_FJ13SH05-2_025830T0, Mo_FJ13SH05-2_025840T0	Mo_FJ2000-62A_055950T0	Mo_FJ2000-69A_009420T0, Mo_FJ2000-69A_009430T0	Mo_FJ2001-112B_060460T0, Mo_FJ2001-112B_060470T0	Mo_FJ2003-001A1_028030T0, Mo_FJ2003-001A1_028040T0	Mo_FJ2005113B_013500T0	Mo_FJ2006-60A3_043790T0, Mo_FJ2006-60A3_043800T0	Mo_FJ72ZC7-77_031920T0	Mo_FJ78-JJ_097230T0, Mo_FJ78-JJ_097240T0	Mo_FJ81-JY_079130T0, Mo_FJ81-JY_079140T0	Mo_FJ81-MH_071010T0, Mo_FJ81-MH_071020T0	Mo_FJ81-SW_100670T0, Mo_FJ81-SW_100680T0	Mo_FJ81-ZP_071490T0	Mo_FJ81221ZB11-14_004320T0	Mo_FJ86-CT_097960T0, Mo_FJ86-CT_097970T0	Mo_FJ86061ZE3-39_029710T0, Mo_FJ86061ZE3-39_029720T0	Mo_FJ95054B_013270T0	Mo_FJ95085AZB13-116_030890T0	Mo_FJ98099_014330T0, Mo_FJ98099_014340T0	Mo_FJ99138_038450T0, Mo_FJ99138_038460T0	Mo_FJSH0703_050970T0	Mo_GD06-53_079050T0, Mo_GD06-53_079060T0	Mo_GD08-2025_092590T0	Mo_GY0040_042210T0, Mo_GY0040_042220T0
OG0000083	MGG_08501T0, MGG_15353T0	Mo_13FM-16-1_035090T0, Mo_13FM-16-1_035100T0	Mo_13FM-24-1_020520T0	Mo_13FM-3-2_034220T0	Mo_13FM-5-1_027030T0	Mo_AG0004_040660T0, Mo_AG0004_040670T0	Mo_AV1-1-1_025240T0, Mo_AV1-1-1_025250T0	Mo_BJ-90-611_020850T0	Mo_BJ08-8_025860T0	Mo_BN0123_084540T0, Mo_BN0123_084550T0	Mo_BN0202_047340T0, Mo_BN0202_047350T0	Mo_BN0252_035150T0	Mo_CD0065_042150T0	Mo_CD0142_037640T0, Mo_CD0142_037650T0	Mo_CH0043_039460T0	Mo_CH0072_040370T0, Mo_CH0072_040380T0	Mo_CH0452_046670T0	Mo_CH0461_039110T0	Mo_CH1103_095900T0	Mo_CH1164_039960T0	Mo_CM0028_036070T0, Mo_CM0028_036080T0	Mo_DB11-621_071140T0	Mo_FJ0204804_026430T0, Mo_FJ0204804_026440T0	Mo_FJ11SH-527-1_022180T0, Mo_FJ11SH-527-1_022190T0	Mo_FJ12JN-084-3_080220T0, Mo_FJ12JN-084-3_080230T0	Mo_FJ13SH05-2_021180T0, Mo_FJ13SH05-2_021190T0	Mo_FJ2000-62A_020940T0, Mo_FJ2000-62A_020950T0	Mo_FJ2000-69A_016080T0, Mo_FJ2000-69A_016090T0	Mo_FJ2001-112B_032530T0	Mo_FJ2003-001A1_023490T0, Mo_FJ2003-001A1_023500T0	Mo_FJ2005113B_029290T0, Mo_FJ2005113B_029300T0	Mo_FJ2006-60A3_022810T0, Mo_FJ2006-60A3_022820T0	Mo_FJ72ZC7-77_028140T0, Mo_FJ72ZC7-77_028150T0	Mo_FJ78-JJ_006910T0, Mo_FJ78-JJ_006920T0	Mo_FJ81-JY_003610T0, Mo_FJ81-JY_003620T0	Mo_FJ81-MH_048370T0, Mo_FJ81-MH_048380T0	Mo_FJ81-SW_018040T0, Mo_FJ81-SW_018050T0	Mo_FJ81-ZP_013540T0, Mo_FJ81-ZP_013550T0	Mo_FJ81221ZB11-14_029380T0, Mo_FJ81221ZB11-14_029390T0	Mo_FJ86-CT_019540T0, Mo_FJ86-CT_019550T0	Mo_FJ86061ZE3-39_026480T0, Mo_FJ86061ZE3-39_026490T0	Mo_FJ95054B_021170T0, Mo_FJ95054B_021180T0	Mo_FJ95085AZB13-116_026880T0	Mo_FJ98099_027830T0, Mo_FJ98099_027840T0	Mo_FJ99138_024100T0	Mo_FJSH0703_023170T0, Mo_FJSH0703_023180T0	Mo_GD06-53_063930T0, Mo_GD06-53_063940T0	Mo_GD08-2025_072600T0, Mo_GD08-2025_072610T0	Mo_GY0040_032730T0, Mo_GY0040_032740T0
OG0000084	MGG_14156T0	Mo_13FM-16-1_035250T0, Mo_13FM-16-1_035260T0	Mo_13FM-24-1_020370T0	Mo_13FM-3-2_034070T0	Mo_13FM-5-1_026880T0	Mo_AG0004_040820T0, Mo_AG0004_040830T0	Mo_AV1-1-1_025400T0, Mo_AV1-1-1_025410T0	Mo_BJ-90-611_020700T0	Mo_BJ08-8_025710T0	Mo_BN0123_084700T0, Mo_BN0123_084710T0	Mo_BN0202_047500T0, Mo_BN0202_047510T0	Mo_BN0252_035000T0	Mo_CD0065_042000T0	Mo_CD0142_037800T0, Mo_CD0142_037810T0	Mo_CH0043_039310T0	Mo_CH0072_040530T0, Mo_CH0072_040540T0	Mo_CH0452_046520T0	Mo_CH0461_038960T0	Mo_CH1103_095750T0	Mo_CH1164_039810T0	Mo_CM0028_036230T0, Mo_CM0028_036240T0	Mo_DB11-621_070990T0	Mo_FJ0204804_026590T0, Mo_FJ0204804_026600T0	Mo_FJ11SH-527-1_022340T0, Mo_FJ11SH-527-1_022350T0	Mo_FJ12JN-084-3_080380T0, Mo_FJ12JN-084-3_080390T0	Mo_FJ13SH05-2_021340T0, Mo_FJ13SH05-2_021350T0	Mo_FJ2000-62A_021100T0, Mo_FJ2000-62A_021110T0	Mo_FJ2000-69A_016240T0, Mo_FJ2000-69A_016250T0	Mo_FJ2001-112B_032380T0	Mo_FJ2003-001A1_023650T0, Mo_FJ2003-001A1_023660T0	Mo_FJ2005113B_029450T0, Mo_FJ2005113B_029460T0	Mo_FJ2006-60A3_022970T0, Mo_FJ2006-60A3_022980T0	Mo_FJ72ZC7-77_028300T0, Mo_FJ72ZC7-77_028310T0	Mo_FJ78-JJ_007070T0, Mo_FJ78-JJ_007080T0	Mo_FJ81-JY_003770T0, Mo_FJ81-JY_003780T0	Mo_FJ81-MH_048530T0, Mo_FJ81-MH_048540T0	Mo_FJ81-SW_018200T0, Mo_FJ81-SW_018210T0	Mo_FJ81-ZP_013700T0, Mo_FJ81-ZP_013710T0	Mo_FJ81221ZB11-14_029540T0, Mo_FJ81221ZB11-14_029550T0	Mo_FJ86-CT_019700T0, Mo_FJ86-CT_019710T0	Mo_FJ86061ZE3-39_026640T0, Mo_FJ86061ZE3-39_026650T0	Mo_FJ95054B_021330T0, Mo_FJ95054B_021340T0	Mo_FJ95085AZB13-116_026730T0	Mo_FJ98099_027990T0, Mo_FJ98099_028000T0	Mo_FJ99138_023950T0	Mo_FJSH0703_023330T0, Mo_FJSH0703_023340T0	Mo_GD06-53_064090T0, Mo_GD06-53_064100T0	Mo_GD08-2025_072760T0, Mo_GD08-2025_072770T0	Mo_GY0040_032890T0, Mo_GY0040_032900T0
OG0000085	MGG_09055T0	Mo_13FM-16-1_059450T0, Mo_13FM-16-1_059460T0	Mo_13FM-24-1_002100T0, Mo_13FM-24-1_002110T0	Mo_13FM-3-2_075620T0	Mo_13FM-5-1_071740T0, Mo_13FM-5-1_071750T0	Mo_AG0004_061500T0, Mo_AG0004_061510T0	Mo_AV1-1-1_052780T0, Mo_AV1-1-1_052790T0	Mo_BJ-90-611_057890T0, Mo_BJ-90-611_057900T0	Mo_BJ08-8_085110T0	Mo_BN0123_070940T0, Mo_BN0123_070950T0	Mo_BN0202_063340T0, Mo_BN0202_063350T0	Mo_BN0252_063370T0, Mo_BN0252_063380T0	Mo_CD0065_065180T0	Mo_CD0142_068470T0, Mo_CD0142_068480T0	Mo_CH0043_066600T0, Mo_CH0043_066610T0	Mo_CH0072_066420T0	Mo_CH0452_084830T0, Mo_CH0452_084840T0	Mo_CH0461_057990T0, Mo_CH0461_058000T0	Mo_CH1103_061010T0	Mo_CH1164_060450T0, Mo_CH1164_060460T0	Mo_CM0028_060900T0, Mo_CM0028_060910T0	Mo_DB11-621_069740T0, Mo_DB11-621_069750T0	Mo_FJ0204804_057270T0	Mo_FJ11SH-527-1_053020T0	Mo_FJ12JN-084-3_050080T0	Mo_FJ13SH05-2_051320T0	Mo_FJ2000-62A_060080T0, Mo_FJ2000-62A_060090T0	Mo_FJ2000-69A_052190T0	Mo_FJ2001-112B_064610T0	Mo_FJ2003-001A1_068420T0	Mo_FJ2005113B_062760T0	Mo_FJ2006-60A3_046490T0	Mo_FJ72ZC7-77_043780T0, Mo_FJ72ZC7-77_043790T0	Mo_FJ78-JJ_070350T0, Mo_FJ78-JJ_070360T0	Mo_FJ81-JY_073620T0, Mo_FJ81-JY_073630T0	Mo_FJ81-MH_050780T0, Mo_FJ81-MH_050790T0	Mo_FJ81-SW_050660T0, Mo_FJ81-SW_050670T0	Mo_FJ81-ZP_019360T0, Mo_FJ81-ZP_019370T0	Mo_FJ81221ZB11-14_033740T0, Mo_FJ81221ZB11-14_033750T0	Mo_FJ86-CT_027970T0, Mo_FJ86-CT_027980T0	Mo_FJ86061ZE3-39_072180T0, Mo_FJ86061ZE3-39_072190T0	Mo_FJ95054B_051970T0, Mo_FJ95054B_051980T0	Mo_FJ95085AZB13-116_059770T0	Mo_FJ98099_062980T0	Mo_FJ99138_054030T0, Mo_FJ99138_054040T0	Mo_FJSH0703_052870T0, Mo_FJSH0703_052880T0	Mo_GD06-53_074270T0, Mo_GD06-53_074280T0	Mo_GD08-2025_036150T0, Mo_GD08-2025_036160T0	Mo_GY0040_052220T0, Mo_GY0040_052230T0
OG0000086	MGG_09954T0	Mo_13FM-16-1_065040T0	Mo_13FM-24-1_076500T0, Mo_13FM-24-1_076510T0	Mo_13FM-3-2_080350T0, Mo_13FM-3-2_080360T0	Mo_13FM-5-1_068840T0, Mo_13FM-5-1_068850T0	Mo_AG0004_084110T0, Mo_AG0004_084120T0	Mo_AV1-1-1_059600T0, Mo_AV1-1-1_059610T0	Mo_BJ-90-611_012200T0	Mo_BJ08-8_016210T0	Mo_BN0123_081170T0	Mo_BN0202_027880T0	Mo_BN0252_055600T0, Mo_BN0252_055610T0	Mo_CD0065_060840T0	Mo_CD0142_082970T0, Mo_CD0142_082980T0	Mo_CH0043_083740T0, Mo_CH0043_083750T0	Mo_CH0072_029050T0, Mo_CH0072_029060T0	Mo_CH0452_070190T0, Mo_CH0452_070200T0	Mo_CH0461_084050T0, Mo_CH0461_084060T0	Mo_CH1103_047820T0, Mo_CH1103_047830T0	Mo_CH1164_081220T0, Mo_CH1164_081230T0	Mo_CM0028_066260T0	Mo_DB11-621_057710T0, Mo_DB11-621_057720T0	Mo_FJ0204804_076720T0, Mo_FJ0204804_076730T0	Mo_FJ11SH-527-1_089150T0, Mo_FJ11SH-527-1_089160T0, Mo_FJ11SH-527-1_089170T0	Mo_FJ12JN-084-3_051900T0	Mo_FJ13SH05-2_091360T0, Mo_FJ13SH05-2_091370T0	Mo_FJ2000-62A_056590T0	Mo_FJ2000-69A_042720T0, Mo_FJ2000-69A_042730T0	Mo_FJ2001-112B_060590T0, Mo_FJ2001-112B_060600T0	Mo_FJ2003-001A1_054370T0	Mo_FJ2005113B_046200T0, Mo_FJ2005113B_046210T0	Mo_FJ2006-60A3_056800T0, Mo_FJ2006-60A3_056810T0	Mo_FJ72ZC7-77_058320T0	Mo_FJ78-JJ_043450T0, Mo_FJ78-JJ_043460T0	Mo_FJ81-JY_064060T0, Mo_FJ81-JY_064070T0, Mo_FJ81-JY_064080T0	Mo_FJ81-MH_058400T0, Mo_FJ81-MH_058410T0	Mo_FJ81-SW_089500T0, Mo_FJ81-SW_089510T0, Mo_FJ81-SW_089520T0	Mo_FJ81-ZP_060910T0	Mo_FJ81221ZB11-14_013610T0	Mo_FJ86-CT_077050T0, Mo_FJ86-CT_077060T0	Mo_FJ86061ZE3-39_058770T0, Mo_FJ86061ZE3-39_058780T0	Mo_FJ95054B_035370T0, Mo_FJ95054B_035380T0	Mo_FJ95085AZB13-116_057470T0	Mo_FJ98099_049160T0, Mo_FJ98099_049170T0	Mo_FJ99138_051530T0	Mo_FJSH0703_075490T0, Mo_FJSH0703_075500T0	Mo_GD06-53_071870T0, Mo_GD06-53_071880T0	Mo_GD08-2025_088000T0, Mo_GD08-2025_088010T0	Mo_GY0040_085540T0, Mo_GY0040_085550T0, Mo_GY0040_085560T0
OG0000087	MGG_13584T0	Mo_13FM-16-1_117500T0, Mo_13FM-16-1_117510T0	Mo_13FM-24-1_117120T0, Mo_13FM-24-1_117130T0	Mo_13FM-3-2_118150T0	Mo_13FM-5-1_085240T0	Mo_AG0004_118360T0, Mo_AG0004_118370T0	Mo_AV1-1-1_086780T0, Mo_AV1-1-1_116130T0, Mo_AV1-1-1_116140T0	Mo_BJ-90-611_117980T0, Mo_BJ-90-611_117990T0	Mo_BJ08-8_118000T0	Mo_BN0123_099070T0, Mo_BN0123_099080T0	Mo_BN0202_117910T0	Mo_BN0252_116500T0, Mo_BN0252_116510T0	Mo_CD0065_095560T0, Mo_CD0065_095570T0	Mo_CD0142_097280T0, Mo_CD0142_097290T0	Mo_CH0043_116710T0	Mo_CH0072_097750T0, Mo_CH0072_097760T0	Mo_CH0452_111670T0, Mo_CH0452_111680T0	Mo_CH0461_097070T0, Mo_CH0461_097080T0	Mo_CH1103_088970T0, Mo_CH1103_088980T0	Mo_CH1164_096380T0, Mo_CH1164_096390T0	Mo_CM0028_087860T0, Mo_CM0028_117070T0	Mo_DB11-621_118780T0, Mo_DB11-621_118790T0	Mo_FJ0204804_069170T0, Mo_FJ0204804_117290T0	Mo_FJ11SH-527-1_083210T0, Mo_FJ11SH-527-1_116810T0, Mo_FJ11SH-527-1_116820T0	Mo_FJ12JN-084-3_116250T0, Mo_FJ12JN-084-3_116260T0	Mo_FJ13SH05-2_116320T0, Mo_FJ13SH05-2_116330T0	Mo_FJ2000-62A_103680T0, Mo_FJ2000-62A_117080T0, Mo_FJ2000-62A_117090T0	Mo_FJ2000-69A_116770T0	Mo_FJ2001-112B_101200T0, Mo_FJ2001-112B_117350T0	Mo_FJ2003-001A1_067680T0, Mo_FJ2003-001A1_116800T0	Mo_FJ2005113B_101880T0, Mo_FJ2005113B_117250T0	Mo_FJ2006-60A3_116020T0, Mo_FJ2006-60A3_116030T0	Mo_FJ72ZC7-77_116030T0	Mo_FJ78-JJ_081180T0	Mo_FJ81-JY_119040T0, Mo_FJ81-JY_119050T0	Mo_FJ81-MH_119070T0, Mo_FJ81-MH_119080T0	Mo_FJ81-SW_119810T0, Mo_FJ81-SW_119840T0	Mo_FJ81-ZP_118730T0	Mo_FJ81221ZB11-14_117260T0, Mo_FJ81221ZB11-14_117270T0	Mo_FJ86-CT_119380T0	Mo_FJ86061ZE3-39_118090T0	Mo_FJ95054B_117850T0, Mo_FJ95054B_117860T0	Mo_FJ95085AZB13-116_086110T0, Mo_FJ95085AZB13-116_116110T0, Mo_FJ95085AZB13-116_116120T0	Mo_FJ98099_080990T0, Mo_FJ98099_116360T0	Mo_FJ99138_084630T0, Mo_FJ99138_116890T0	Mo_FJSH0703_101020T0, Mo_FJSH0703_117100T0	Mo_GD06-53_117930T0	Mo_GD08-2025_089480T0, Mo_GD08-2025_117670T0, Mo_GD08-2025_117680T0	Mo_GY0040_087470T0, Mo_GY0040_118250T0
OG0000088	MGG_05150T0, MGG_05149T0	Mo_13FM-16-1_054840T0, Mo_13FM-16-1_054850T0	Mo_13FM-24-1_092110T0, Mo_13FM-24-1_092120T0	Mo_13FM-3-2_068260T0	Mo_13FM-5-1_091260T0, Mo_13FM-5-1_091270T0	Mo_AG0004_094420T0, Mo_AG0004_094430T0	Mo_AV1-1-1_069500T0	Mo_BJ-90-611_090620T0	Mo_BJ08-8_090890T0, Mo_BJ08-8_090900T0	Mo_BN0123_089250T0	Mo_BN0202_092100T0, Mo_BN0202_092110T0	Mo_BN0252_089670T0, Mo_BN0252_089680T0	Mo_CD0065_089950T0	Mo_CD0142_092840T0, Mo_CD0142_092850T0	Mo_CH0043_091390T0	Mo_CH0072_091330T0, Mo_CH0072_091340T0	Mo_CH0452_095090T0	Mo_CH0461_088730T0, Mo_CH0461_088740T0	Mo_CH1103_091230T0, Mo_CH1103_091240T0	Mo_CH1164_091510T0	Mo_CM0028_089690T0, Mo_CM0028_089700T0	Mo_DB11-621_079640T0	Mo_FJ0204804_089930T0, Mo_FJ0204804_089940T0	Mo_FJ11SH-527-1_087710T0	Mo_FJ12JN-084-3_085350T0	Mo_FJ13SH05-2_085970T0, Mo_FJ13SH05-2_085980T0	Mo_FJ2000-62A_086700T0, Mo_FJ2000-62A_086710T0	Mo_FJ2000-69A_088500T0	Mo_FJ2001-112B_087800T0	Mo_FJ2003-001A1_088510T0, Mo_FJ2003-001A1_088520T0	Mo_FJ2005113B_087930T0	Mo_FJ2006-60A3_086030T0	Mo_FJ72ZC7-77_087810T0	Mo_FJ78-JJ_079070T0, Mo_FJ78-JJ_079080T0	Mo_FJ81-JY_025390T0, Mo_FJ81-JY_025400T0	Mo_FJ81-MH_081330T0, Mo_FJ81-MH_081340T0	Mo_FJ81-SW_081970T0	Mo_FJ81-ZP_010400T0	Mo_FJ81221ZB11-14_090570T0, Mo_FJ81221ZB11-14_090580T0	Mo_FJ86-CT_080650T0	Mo_FJ86061ZE3-39_091650T0, Mo_FJ86061ZE3-39_091660T0	Mo_FJ95054B_090590T0, Mo_FJ95054B_090600T0	Mo_FJ95085AZB13-116_087740T0, Mo_FJ95085AZB13-116_087750T0	Mo_FJ98099_088770T0, Mo_FJ98099_088780T0	Mo_FJ99138_085950T0, Mo_FJ99138_085960T0	Mo_FJSH0703_088110T0, Mo_FJSH0703_088120T0	Mo_GD06-53_060400T0	Mo_GD08-2025_081060T0, Mo_GD08-2025_081070T0	Mo_GY0040_089680T0
OG0000089	MGG_06789T0	Mo_13FM-16-1_072640T0, Mo_13FM-16-1_072650T0	Mo_13FM-24-1_074510T0	Mo_13FM-3-2_070620T0, Mo_13FM-3-2_070630T0	Mo_13FM-5-1_071540T0, Mo_13FM-5-1_071550T0	Mo_AG0004_075640T0, Mo_AG0004_075650T0	Mo_AV1-1-1_069020T0	Mo_BJ-90-611_069530T0	Mo_BJ08-8_072860T0, Mo_BJ08-8_072870T0	Mo_BN0123_075540T0, Mo_BN0123_075550T0	Mo_BN0202_076500T0	Mo_BN0252_076200T0, Mo_BN0252_076210T0	Mo_CD0065_078040T0, Mo_CD0065_078050T0	Mo_CD0142_075830T0	Mo_CH0043_080640T0, Mo_CH0043_080650T0	Mo_CH0072_078030T0	Mo_CH0452_077300T0	Mo_CH0461_081910T0, Mo_CH0461_081920T0	Mo_CH1103_079040T0, Mo_CH1103_079050T0	Mo_CH1164_078830T0, Mo_CH1164_078840T0	Mo_CM0028_077060T0, Mo_CM0028_077070T0	Mo_DB11-621_039750T0	Mo_FJ0204804_064560T0	Mo_FJ11SH-527-1_064030T0, Mo_FJ11SH-527-1_064040T0	Mo_FJ12JN-084-3_058530T0, Mo_FJ12JN-084-3_058540T0	Mo_FJ13SH05-2_063570T0	Mo_FJ2000-62A_064660T0	Mo_FJ2000-69A_066590T0	Mo_FJ2001-112B_070940T0	Mo_FJ2003-001A1_063360T0, Mo_FJ2003-001A1_063370T0	Mo_FJ2005113B_070600T0	Mo_FJ2006-60A3_067430T0, Mo_FJ2006-60A3_067440T0	Mo_FJ72ZC7-77_070440T0	Mo_FJ78-JJ_038820T0, Mo_FJ78-JJ_038830T0	Mo_FJ81-JY_059100T0, Mo_FJ81-JY_059110T0	Mo_FJ81-MH_047270T0, Mo_FJ81-MH_047280T0	Mo_FJ81-SW_047740T0	Mo_FJ81-ZP_057810T0, Mo_FJ81-ZP_057820T0	Mo_FJ81221ZB11-14_074440T0, Mo_FJ81221ZB11-14_074450T0	Mo_FJ86-CT_093390T0, Mo_FJ86-CT_093400T0	Mo_FJ86061ZE3-39_072550T0, Mo_FJ86061ZE3-39_072560T0	Mo_FJ95054B_073130T0, Mo_FJ95054B_073140T0	Mo_FJ95085AZB13-116_071310T0	Mo_FJ98099_071880T0	Mo_FJ99138_071680T0, Mo_FJ99138_071690T0	Mo_FJSH0703_068490T0, Mo_FJSH0703_068500T0	Mo_GD06-53_037860T0, Mo_GD06-53_037870T0	Mo_GD08-2025_039770T0	Mo_GY0040_076860T0, Mo_GY0040_076870T0
OG0000090	MGG_16648T0, MGG_10367T0	Mo_13FM-16-1_078940T0	Mo_13FM-24-1_080410T0	Mo_13FM-3-2_083110T0	Mo_13FM-5-1_077250T0, Mo_13FM-5-1_077260T0	Mo_AG0004_082210T0, Mo_AG0004_082220T0	Mo_AV1-1-1_080150T0	Mo_BJ-90-611_079570T0, Mo_BJ-90-611_079580T0	Mo_BJ08-8_080220T0, Mo_BJ08-8_080230T0	Mo_BN0123_081040T0	Mo_BN0202_083340T0, Mo_BN0202_083350T0	Mo_BN0252_083170T0, Mo_BN0252_083180T0	Mo_CD0065_081590T0, Mo_CD0065_081600T0	Mo_CD0142_083580T0, Mo_CD0142_083590T0	Mo_CH0043_085280T0	Mo_CH0072_083520T0	Mo_CH0452_081770T0, Mo_CH0452_081780T0	Mo_CH0461_085180T0, Mo_CH0461_085190T0	Mo_CH1103_083240T0	Mo_CH1164_083120T0, Mo_CH1164_083130T0	Mo_CM0028_083540T0, Mo_CM0028_083550T0	Mo_DB11-621_062180T0	Mo_FJ0204804_078540T0, Mo_FJ0204804_078550T0	Mo_FJ11SH-527-1_077500T0, Mo_FJ11SH-527-1_077510T0	Mo_FJ12JN-084-3_075250T0, Mo_FJ12JN-084-3_075260T0	Mo_FJ13SH05-2_073200T0, Mo_FJ13SH05-2_073210T0	Mo_FJ2000-62A_077240T0, Mo_FJ2000-62A_077250T0	Mo_FJ2000-69A_079630T0	Mo_FJ2001-112B_079980T0	Mo_FJ2003-001A1_076430T0, Mo_FJ2003-001A1_076440T0	Mo_FJ2005113B_078990T0, Mo_FJ2005113B_079000T0	Mo_FJ2006-60A3_076250T0, Mo_FJ2006-60A3_076260T0	Mo_FJ72ZC7-77_078560T0, Mo_FJ72ZC7-77_078570T0	Mo_FJ78-JJ_059680T0, Mo_FJ78-JJ_059690T0	Mo_FJ81-JY_060800T0	Mo_FJ81-MH_058030T0	Mo_FJ81-SW_107120T0, Mo_FJ81-SW_107130T0	Mo_FJ81-ZP_060220T0	Mo_FJ81221ZB11-14_080120T0, Mo_FJ81221ZB11-14_080130T0	Mo_FJ86-CT_062970T0, Mo_FJ86-CT_062980T0	Mo_FJ86061ZE3-39_080020T0, Mo_FJ86061ZE3-39_080030T0	Mo_FJ95054B_080450T0	Mo_FJ95085AZB13-116_046670T0	Mo_FJ98099_080220T0, Mo_FJ98099_080230T0	Mo_FJ99138_073880T0, Mo_FJ99138_073890T0	Mo_FJSH0703_078410T0	Mo_GD06-53_018480T0	Mo_GD08-2025_065630T0, Mo_GD08-2025_065640T0	Mo_GY0040_081640T0, Mo_GY0040_081650T0
OG0000091	MGG_08118T0	Mo_13FM-16-1_002550T0	Mo_13FM-24-1_018060T0, Mo_13FM-24-1_018070T0	Mo_13FM-3-2_001910T0, Mo_13FM-3-2_001920T0	Mo_13FM-5-1_017390T0	Mo_AG0004_050040T0, Mo_AG0004_050050T0	Mo_AV1-1-1_065630T0, Mo_AV1-1-1_065640T0	Mo_BJ-90-611_072300T0	Mo_BJ08-8_073170T0, Mo_BJ08-8_073180T0	Mo_BN0123_005470T0, Mo_BN0123_005480T0	Mo_BN0202_058250T0, Mo_BN0202_058260T0	Mo_BN0252_004680T0	Mo_CD0065_027040T0	Mo_CD0142_010060T0, Mo_CD0142_010070T0	Mo_CH0043_060300T0	Mo_CH0072_074620T0	Mo_CH0452_047640T0, Mo_CH0452_047650T0	Mo_CH0461_000260T0	Mo_CH1103_005510T0, Mo_CH1103_005520T0	Mo_CH1164_008030T0, Mo_CH1164_008040T0	Mo_CM0028_023630T0	Mo_DB11-621_052480T0, Mo_DB11-621_052490T0	Mo_FJ0204804_004690T0, Mo_FJ0204804_004700T0	Mo_FJ11SH-527-1_069380T0, Mo_FJ11SH-527-1_069390T0	Mo_FJ12JN-084-3_027810T0, Mo_FJ12JN-084-3_027820T0	Mo_FJ13SH05-2_000250T0	Mo_FJ2000-62A_004000T0, Mo_FJ2000-62A_004010T0	Mo_FJ2000-69A_001600T0, Mo_FJ2000-69A_001610T0	Mo_FJ2001-112B_001920T0, Mo_FJ2001-112B_001930T0	Mo_FJ2003-001A1_002150T0, Mo_FJ2003-001A1_002160T0	Mo_FJ2005113B_001910T0, Mo_FJ2005113B_001920T0	Mo_FJ2006-60A3_032480T0, Mo_FJ2006-60A3_032490T0	Mo_FJ72ZC7-77_001920T0, Mo_FJ72ZC7-77_001930T0	Mo_FJ78-JJ_028260T0, Mo_FJ78-JJ_028270T0	Mo_FJ81-JY_052850T0, Mo_FJ81-JY_052860T0	Mo_FJ81-MH_042060T0, Mo_FJ81-MH_042070T0	Mo_FJ81-SW_055630T0	Mo_FJ81-ZP_042940T0	Mo_FJ81221ZB11-14_066710T0	Mo_FJ86-CT_010700T0, Mo_FJ86-CT_010710T0	Mo_FJ86061ZE3-39_066250T0, Mo_FJ86061ZE3-39_066260T0	Mo_FJ95054B_000260T0	Mo_FJ95085AZB13-116_000250T0	Mo_FJ98099_001590T0, Mo_FJ98099_001600T0	Mo_FJ99138_001540T0, Mo_FJ99138_001550T0	Mo_FJSH0703_069330T0, Mo_FJSH0703_069340T0	Mo_GD06-53_049060T0, Mo_GD06-53_049070T0	Mo_GD08-2025_045110T0	Mo_GY0040_022000T0, Mo_GY0040_022010T0
OG0000092	MGG_15756T0	Mo_13FM-16-1_013440T0, Mo_13FM-16-1_013450T0	Mo_13FM-24-1_066160T0, Mo_13FM-24-1_066170T0	Mo_13FM-3-2_020190T0	Mo_13FM-5-1_063850T0, Mo_13FM-5-1_063860T0	Mo_AG0004_020370T0	Mo_AV1-1-1_073530T0, Mo_AV1-1-1_073540T0	Mo_BJ-90-611_051910T0	Mo_BJ08-8_052350T0	Mo_BN0123_019840T0	Mo_BN0202_013210T0	Mo_BN0252_011480T0	Mo_CD0065_014160T0	Mo_CD0142_014400T0, Mo_CD0142_014410T0	Mo_CH0043_020100T0, Mo_CH0043_020110T0	Mo_CH0072_006030T0, Mo_CH0072_006040T0	Mo_CH0452_010590T0, Mo_CH0452_010600T0	Mo_CH0461_019520T0, Mo_CH0461_019530T0	Mo_CH1103_021030T0	Mo_CH1164_014860T0, Mo_CH1164_014870T0	Mo_CM0028_010140T0	Mo_DB11-621_050540T0, Mo_DB11-621_050550T0	Mo_FJ0204804_071220T0	Mo_FJ11SH-527-1_044210T0, Mo_FJ11SH-527-1_044220T0	Mo_FJ12JN-084-3_067840T0, Mo_FJ12JN-084-3_067850T0	Mo_FJ13SH05-2_038860T0, Mo_FJ13SH05-2_038870T0	Mo_FJ2000-62A_030780T0, Mo_FJ2000-62A_030790T0	Mo_FJ2000-69A_061020T0, Mo_FJ2000-69A_061030T0	Mo_FJ2001-112B_043450T0, Mo_FJ2001-112B_043460T0	Mo_FJ2003-001A1_035670T0, Mo_FJ2003-001A1_035680T0	Mo_FJ2005113B_056210T0, Mo_FJ2005113B_056220T0	Mo_FJ2006-60A3_070420T0, Mo_FJ2006-60A3_070430T0	Mo_FJ72ZC7-77_012640T0	Mo_FJ78-JJ_045680T0, Mo_FJ78-JJ_045690T0	Mo_FJ81-JY_034840T0	Mo_FJ81-MH_049640T0, Mo_FJ81-MH_049650T0	Mo_FJ81-SW_051020T0, Mo_FJ81-SW_051030T0	Mo_FJ81-ZP_052610T0, Mo_FJ81-ZP_052620T0	Mo_FJ81221ZB11-14_063010T0	Mo_FJ86-CT_054540T0	Mo_FJ86061ZE3-39_055660T0, Mo_FJ86061ZE3-39_055670T0	Mo_FJ95054B_065520T0, Mo_FJ95054B_065530T0	Mo_FJ95085AZB13-116_043730T0	Mo_FJ98099_068880T0	Mo_FJ99138_046950T0, Mo_FJ99138_046960T0	Mo_FJSH0703_031540T0, Mo_FJSH0703_031550T0	Mo_GD06-53_027160T0	Mo_GD08-2025_027810T0, Mo_GD08-2025_027820T0	Mo_GY0040_006420T0
OG0000093	MGG_01632T0	Mo_13FM-16-1_026730T0	Mo_13FM-24-1_030980T0, Mo_13FM-24-1_030990T0	Mo_13FM-3-2_100860T0, Mo_13FM-3-2_100870T0	Mo_13FM-5-1_030400T0	Mo_AG0004_039840T0	Mo_AV1-1-1_027280T0, Mo_AV1-1-1_027290T0	Mo_BJ-90-611_018800T0, Mo_BJ-90-611_018810T0	Mo_BJ08-8_021390T0	Mo_BN0123_078790T0	Mo_BN0202_046520T0	Mo_BN0252_041520T0, Mo_BN0252_041530T0	Mo_CD0065_017360T0	Mo_CD0142_045120T0, Mo_CD0142_045130T0	Mo_CH0043_051620T0	Mo_CH0072_047770T0	Mo_CH0452_035280T0, Mo_CH0452_035290T0	Mo_CH0461_048280T0	Mo_CH1103_044590T0, Mo_CH1103_044600T0	Mo_CH1164_038840T0, Mo_CH1164_038850T0	Mo_CM0028_040700T0, Mo_CM0028_040710T0	Mo_DB11-621_013390T0, Mo_DB11-621_013400T0	Mo_FJ0204804_099030T0, Mo_FJ0204804_099040T0	Mo_FJ11SH-527-1_098510T0, Mo_FJ11SH-527-1_098520T0	Mo_FJ12JN-084-3_020290T0, Mo_FJ12JN-084-3_020300T0	Mo_FJ13SH05-2_098460T0, Mo_FJ13SH05-2_098470T0	Mo_FJ2000-62A_098240T0, Mo_FJ2000-62A_098250T0	Mo_FJ2000-69A_025230T0, Mo_FJ2000-69A_025240T0	Mo_FJ2001-112B_099530T0, Mo_FJ2001-112B_099540T0	Mo_FJ2003-001A1_098510T0, Mo_FJ2003-001A1_098520T0	Mo_FJ2005113B_099160T0, Mo_FJ2005113B_099170T0	Mo_FJ2006-60A3_021120T0, Mo_FJ2006-60A3_021130T0	Mo_FJ72ZC7-77_026460T0, Mo_FJ72ZC7-77_026470T0	Mo_FJ78-JJ_016860T0	Mo_FJ81-JY_094940T0, Mo_FJ81-JY_094950T0	Mo_FJ81-MH_014940T0	Mo_FJ81-SW_093770T0, Mo_FJ81-SW_093780T0	Mo_FJ81-ZP_096200T0, Mo_FJ81-ZP_096210T0	Mo_FJ81221ZB11-14_044730T0	Mo_FJ86-CT_095340T0, Mo_FJ86-CT_095350T0	Mo_FJ86061ZE3-39_024790T0, Mo_FJ86061ZE3-39_024800T0	Mo_FJ95054B_041500T0, Mo_FJ95054B_041510T0	Mo_FJ95085AZB13-116_025770T0, Mo_FJ95085AZB13-116_025780T0	Mo_FJ98099_030660T0	Mo_FJ99138_023110T0	Mo_FJSH0703_098850T0, Mo_FJSH0703_098860T0	Mo_GD06-53_110520T0	Mo_GD08-2025_015940T0, Mo_GD08-2025_015950T0	Mo_GY0040_039120T0, Mo_GY0040_039130T0
OG0000094	MGG_04291T0	Mo_13FM-16-1_030580T0, Mo_13FM-16-1_030590T0	Mo_13FM-24-1_032360T0, Mo_13FM-24-1_032370T0	Mo_13FM-3-2_039390T0	Mo_13FM-5-1_030950T0, Mo_13FM-5-1_030960T0	Mo_AG0004_064060T0, Mo_AG0004_064070T0	Mo_AV1-1-1_033420T0	Mo_BJ-90-611_006030T0, Mo_BJ-90-611_006040T0	Mo_BJ08-8_007580T0, Mo_BJ08-8_007590T0	Mo_BN0123_031610T0, Mo_BN0123_031620T0	Mo_BN0202_039100T0	Mo_BN0252_023580T0	Mo_CD0065_015280T0, Mo_CD0065_015290T0	Mo_CD0142_040170T0	Mo_CH0043_005770T0	Mo_CH0072_029640T0, Mo_CH0072_029650T0	Mo_CH0452_068560T0	Mo_CH0461_049780T0, Mo_CH0461_049790T0	Mo_CH1103_050520T0, Mo_CH1103_050530T0	Mo_CH1164_035820T0, Mo_CH1164_035830T0	Mo_CM0028_045900T0	Mo_DB11-621_004710T0, Mo_DB11-621_004720T0	Mo_FJ0204804_030110T0, Mo_FJ0204804_030120T0	Mo_FJ11SH-527-1_028620T0, Mo_FJ11SH-527-1_028630T0	Mo_FJ12JN-084-3_025720T0, Mo_FJ12JN-084-3_025730T0	Mo_FJ13SH05-2_025950T0, Mo_FJ13SH05-2_025960T0	Mo_FJ2000-62A_061240T0, Mo_FJ2000-62A_061250T0	Mo_FJ2000-69A_009540T0, Mo_FJ2000-69A_009550T0	Mo_FJ2001-112B_066520T0, Mo_FJ2001-112B_066530T0	Mo_FJ2003-001A1_028150T0, Mo_FJ2003-001A1_028160T0	Mo_FJ2005113B_013400T0	Mo_FJ2006-60A3_043910T0, Mo_FJ2006-60A3_043920T0	Mo_FJ72ZC7-77_031820T0	Mo_FJ78-JJ_077170T0, Mo_FJ78-JJ_077180T0	Mo_FJ81-JY_080560T0, Mo_FJ81-JY_080570T0	Mo_FJ81-MH_047020T0	Mo_FJ81-SW_055770T0	Mo_FJ81-ZP_050570T0, Mo_FJ81-ZP_050580T0	Mo_FJ81221ZB11-14_004220T0	Mo_FJ86-CT_037270T0	Mo_FJ86061ZE3-39_032950T0, Mo_FJ86061ZE3-39_032960T0	Mo_FJ95054B_096240T0, Mo_FJ95054B_096250T0	Mo_FJ95085AZB13-116_030790T0	Mo_FJ98099_014450T0, Mo_FJ98099_014460T0	Mo_FJ99138_038570T0, Mo_FJ99138_038580T0	Mo_FJSH0703_073020T0, Mo_FJSH0703_073030T0	Mo_GD06-53_042180T0	Mo_GD08-2025_038290T0, Mo_GD08-2025_038300T0	Mo_GY0040_042330T0, Mo_GY0040_042340T0
OG0000095	MGG_13036T0	Mo_13FM-16-1_030710T0, Mo_13FM-16-1_030720T0	Mo_13FM-24-1_032490T0, Mo_13FM-24-1_032500T0	Mo_13FM-3-2_039270T0	Mo_13FM-5-1_031080T0, Mo_13FM-5-1_031090T0	Mo_AG0004_064190T0, Mo_AG0004_064200T0	Mo_AV1-1-1_033300T0	Mo_BJ-90-611_006160T0, Mo_BJ-90-611_006170T0	Mo_BJ08-8_007710T0, Mo_BJ08-8_007720T0	Mo_BN0123_031740T0, Mo_BN0123_031750T0	Mo_BN0202_038980T0	Mo_BN0252_023460T0	Mo_CD0065_015410T0, Mo_CD0065_015420T0	Mo_CD0142_040050T0	Mo_CH0043_005650T0	Mo_CH0072_029770T0, Mo_CH0072_029780T0	Mo_CH0452_068440T0	Mo_CH0461_049910T0, Mo_CH0461_049920T0	Mo_CH1103_050650T0, Mo_CH1103_050660T0	Mo_CH1164_035950T0, Mo_CH1164_035960T0	Mo_CM0028_045780T0	Mo_DB11-621_004840T0, Mo_DB11-621_004850T0	Mo_FJ0204804_030240T0, Mo_FJ0204804_030250T0	Mo_FJ11SH-527-1_028750T0, Mo_FJ11SH-527-1_028760T0	Mo_FJ12JN-084-3_025850T0, Mo_FJ12JN-084-3_025860T0	Mo_FJ13SH05-2_026080T0, Mo_FJ13SH05-2_026090T0	Mo_FJ2000-62A_061370T0, Mo_FJ2000-62A_061380T0	Mo_FJ2000-69A_009670T0, Mo_FJ2000-69A_009680T0	Mo_FJ2001-112B_066650T0, Mo_FJ2001-112B_066660T0	Mo_FJ2003-001A1_028280T0, Mo_FJ2003-001A1_028290T0	Mo_FJ2005113B_013280T0	Mo_FJ2006-60A3_044040T0, Mo_FJ2006-60A3_044050T0	Mo_FJ72ZC7-77_031700T0	Mo_FJ78-JJ_079530T0, Mo_FJ78-JJ_079540T0	Mo_FJ81-JY_081730T0	Mo_FJ81-MH_046900T0	Mo_FJ81-SW_082210T0	Mo_FJ81-ZP_050700T0, Mo_FJ81-ZP_050710T0	Mo_FJ81221ZB11-14_004100T0	Mo_FJ86-CT_037150T0	Mo_FJ86061ZE3-39_033080T0, Mo_FJ86061ZE3-39_033090T0	Mo_FJ95054B_050660T0, Mo_FJ95054B_050670T0	Mo_FJ95085AZB13-116_030670T0	Mo_FJ98099_014580T0, Mo_FJ98099_014590T0	Mo_FJ99138_038700T0, Mo_FJ99138_038710T0	Mo_FJSH0703_073150T0, Mo_FJSH0703_073160T0	Mo_GD06-53_042060T0	Mo_GD08-2025_038420T0, Mo_GD08-2025_038430T0	Mo_GY0040_042460T0, Mo_GY0040_042470T0
OG0000096	MGG_02548T0, MGG_12668T0	Mo_13FM-16-1_053190T0	Mo_13FM-24-1_078760T0	Mo_13FM-3-2_007170T0, Mo_13FM-3-2_007180T0	Mo_13FM-5-1_075520T0	Mo_AG0004_005240T0	Mo_AV1-1-1_098610T0, Mo_AV1-1-1_098620T0	Mo_BJ-90-611_037730T0, Mo_BJ-90-611_037740T0	Mo_BJ08-8_041330T0	Mo_BN0123_044150T0, Mo_BN0123_044160T0	Mo_BN0202_010330T0, Mo_BN0202_010340T0	Mo_BN0252_050690T0, Mo_BN0252_050700T0	Mo_CD0065_029770T0	Mo_CD0142_006200T0, Mo_CD0142_006210T0	Mo_CH0043_009930T0, Mo_CH0043_009940T0	Mo_CH0072_001370T0, Mo_CH0072_001380T0	Mo_CH0452_023770T0	Mo_CH0461_028710T0	Mo_CH1103_062910T0, Mo_CH1103_062920T0	Mo_CH1164_051130T0, Mo_CH1164_051140T0	Mo_CM0028_049440T0, Mo_CM0028_049450T0	Mo_DB11-621_100650T0, Mo_DB11-621_100660T0	Mo_FJ0204804_068630T0	Mo_FJ11SH-527-1_067000T0	Mo_FJ12JN-084-3_066090T0	Mo_FJ13SH05-2_077900T0	Mo_FJ2000-62A_068930T0	Mo_FJ2000-69A_036430T0, Mo_FJ2000-69A_036440T0	Mo_FJ2001-112B_083230T0	Mo_FJ2003-001A1_106380T0, Mo_FJ2003-001A1_106390T0	Mo_FJ2005113B_082380T0, Mo_FJ2005113B_082390T0	Mo_FJ2006-60A3_031690T0	Mo_FJ72ZC7-77_070200T0	Mo_FJ78-JJ_100770T0	Mo_FJ81-JY_101010T0, Mo_FJ81-JY_101020T0	Mo_FJ81-MH_099920T0, Mo_FJ81-MH_099930T0	Mo_FJ81-SW_100030T0	Mo_FJ81-ZP_071190T0, Mo_FJ81-ZP_071200T0	Mo_FJ81221ZB11-14_045190T0	Mo_FJ86-CT_100740T0, Mo_FJ86-CT_100750T0	Mo_FJ86061ZE3-39_005140T0, Mo_FJ86061ZE3-39_005150T0	Mo_FJ95054B_003360T0, Mo_FJ95054B_003370T0	Mo_FJ95085AZB13-116_070780T0	Mo_FJ98099_072920T0, Mo_FJ98099_072930T0	Mo_FJ99138_064370T0	Mo_FJSH0703_067610T0, Mo_FJSH0703_067620T0	Mo_GD06-53_097740T0, Mo_GD06-53_097750T0	Mo_GD08-2025_055590T0, Mo_GD08-2025_055600T0	Mo_GY0040_052970T0, Mo_GY0040_052980T0
OG0000097	MGG_10253T0	Mo_13FM-16-1_078010T0, Mo_13FM-16-1_116270T0, Mo_13FM-16-1_116280T0	Mo_13FM-24-1_114790T0, Mo_13FM-24-1_118110T0	Mo_13FM-3-2_095480T0, Mo_13FM-3-2_115430T0	Mo_13FM-5-1_110470T0, Mo_13FM-5-1_119310T0	Mo_AG0004_119550T0	Mo_AV1-1-1_111900T0	Mo_BJ-90-611_093860T0, Mo_BJ-90-611_115380T0, Mo_BJ-90-611_115390T0	Mo_BJ08-8_099770T0, Mo_BJ08-8_114920T0	Mo_BN0123_114110T0, Mo_BN0123_118050T0, Mo_BN0123_118060T0, Mo_BN0123_118430T0	Mo_BN0202_111320T0, Mo_BN0202_111330T0	Mo_BN0252_112430T0, Mo_BN0252_115600T0, Mo_BN0252_116890T0		Mo_CD0142_114380T0, Mo_CD0142_118260T0, Mo_CD0142_118270T0			Mo_CH0452_111600T0		Mo_CH1103_113940T0		Mo_CM0028_113260T0, Mo_CM0028_116920T0, Mo_CM0028_116940T0	Mo_DB11-621_119090T0, Mo_DB11-621_119240T0	Mo_FJ0204804_110740T0	Mo_FJ11SH-527-1_111680T0	Mo_FJ12JN-084-3_111120T0	Mo_FJ13SH05-2_118140T0	Mo_FJ2000-62A_118900T0	Mo_FJ2000-69A_118380T0	Mo_FJ2001-112B_112280T0	Mo_FJ2003-001A1_111610T0	Mo_FJ2005113B_112530T0	Mo_FJ2006-60A3_117940T0	Mo_FJ72ZC7-77_112650T0		Mo_FJ81-JY_093610T0, Mo_FJ81-JY_116080T0, Mo_FJ81-JY_116090T0	Mo_FJ81-MH_116320T0			Mo_FJ81221ZB11-14_115460T0		Mo_FJ86061ZE3-39_100660T0, Mo_FJ86061ZE3-39_115750T0, Mo_FJ86061ZE3-39_115760T0	Mo_FJ95054B_115840T0	Mo_FJ95085AZB13-116_112720T0	Mo_FJ98099_118250T0		Mo_FJSH0703_112940T0	Mo_GD06-53_111480T0	Mo_GD08-2025_113080T0	Mo_GY0040_114790T0, Mo_GY0040_118000T0, Mo_GY0040_118040T0
OG0000098	MGG_10232T0	Mo_13FM-16-1_084260T0, Mo_13FM-16-1_084270T0	Mo_13FM-24-1_096580T0, Mo_13FM-24-1_096590T0	Mo_13FM-3-2_039520T0	Mo_13FM-5-1_095080T0, Mo_13FM-5-1_095090T0	Mo_AG0004_097920T0	Mo_AV1-1-1_094700T0, Mo_AV1-1-1_094710T0	Mo_BJ-90-611_102180T0	Mo_BJ08-8_027980T0, Mo_BJ08-8_027990T0	Mo_BN0123_096280T0	Mo_BN0202_051880T0	Mo_BN0252_095530T0	Mo_CD0065_096990T0	Mo_CD0142_098120T0, Mo_CD0142_098130T0	Mo_CH0043_098620T0, Mo_CH0043_098630T0	Mo_CH0072_099220T0	Mo_CH0452_097280T0, Mo_CH0452_097290T0	Mo_CH0461_098380T0, Mo_CH0461_098390T0	Mo_CH1103_098480T0	Mo_CH1164_098170T0, Mo_CH1164_098180T0	Mo_CM0028_096870T0	Mo_DB11-621_097990T0, Mo_DB11-621_098000T0	Mo_FJ0204804_094930T0	Mo_FJ11SH-527-1_094150T0, Mo_FJ11SH-527-1_094160T0	Mo_FJ12JN-084-3_092200T0, Mo_FJ12JN-084-3_092210T0	Mo_FJ13SH05-2_093570T0, Mo_FJ13SH05-2_093580T0	Mo_FJ2000-62A_093950T0, Mo_FJ2000-62A_093960T0	Mo_FJ2000-69A_095620T0, Mo_FJ2000-69A_095630T0	Mo_FJ2001-112B_094760T0	Mo_FJ2003-001A1_094230T0, Mo_FJ2003-001A1_094240T0	Mo_FJ2005113B_093890T0, Mo_FJ2005113B_093900T0	Mo_FJ2006-60A3_093500T0, Mo_FJ2006-60A3_093510T0	Mo_FJ72ZC7-77_094980T0	Mo_FJ78-JJ_097280T0	Mo_FJ81-JY_007700T0, Mo_FJ81-JY_007710T0	Mo_FJ81-MH_021670T0	Mo_FJ81-SW_021710T0	Mo_FJ81-ZP_079240T0, Mo_FJ81-ZP_079250T0	Mo_FJ81221ZB11-14_031930T0, Mo_FJ81221ZB11-14_031940T0	Mo_FJ86-CT_097690T0	Mo_FJ86061ZE3-39_032810T0, Mo_FJ86061ZE3-39_032820T0	Mo_FJ95054B_031190T0	Mo_FJ95085AZB13-116_094880T0, Mo_FJ95085AZB13-116_094890T0	Mo_FJ98099_095030T0, Mo_FJ98099_095040T0	Mo_FJ99138_093320T0, Mo_FJ99138_093330T0	Mo_FJSH0703_094840T0, Mo_FJSH0703_094850T0	Mo_GD06-53_089800T0, Mo_GD06-53_089810T0	Mo_GD08-2025_098440T0, Mo_GD08-2025_098450T0	Mo_GY0040_096060T0
OG0000099	MGG_02810T0	Mo_13FM-16-1_032600T0	Mo_13FM-24-1_034580T0, Mo_13FM-24-1_034590T0	Mo_13FM-3-2_022480T0	Mo_13FM-5-1_033020T0	Mo_AG0004_056630T0, Mo_AG0004_056640T0	Mo_AV1-1-1_012170T0, Mo_AV1-1-1_012180T0	Mo_BJ-90-611_018320T0, Mo_BJ-90-611_018330T0	Mo_BJ08-8_023820T0, Mo_BJ08-8_023830T0	Mo_BN0123_013290T0, Mo_BN0123_013300T0	Mo_BN0202_004400T0	Mo_BN0252_016040T0	Mo_CD0065_033040T0, Mo_CD0065_033050T0	Mo_CD0142_022470T0	Mo_CH0043_052120T0	Mo_CH0072_015770T0, Mo_CH0072_015780T0	Mo_CH0452_020110T0	Mo_CH0461_024750T0, Mo_CH0461_024760T0	Mo_CH1103_011180T0	Mo_CH1164_016830T0, Mo_CH1164_016840T0	Mo_CM0028_014750T0	Mo_DB11-621_034020T0, Mo_DB11-621_034030T0	Mo_FJ0204804_015210T0	Mo_FJ11SH-527-1_026930T0, Mo_FJ11SH-527-1_026940T0	Mo_FJ12JN-084-3_033420T0	Mo_FJ13SH05-2_014310T0, Mo_FJ13SH05-2_014320T0	Mo_FJ2000-62A_010330T0, Mo_FJ2000-62A_010340T0	Mo_FJ2000-69A_031430T0, Mo_FJ2000-69A_031440T0	Mo_FJ2001-112B_026300T0	Mo_FJ2003-001A1_006470T0, Mo_FJ2003-001A1_006480T0	Mo_FJ2005113B_021590T0, Mo_FJ2005113B_021600T0	Mo_FJ2006-60A3_014780T0, Mo_FJ2006-60A3_014790T0	Mo_FJ72ZC7-77_021890T0, Mo_FJ72ZC7-77_021900T0	Mo_FJ78-JJ_106890T0	Mo_FJ81-JY_043020T0, Mo_FJ81-JY_043030T0	Mo_FJ81-MH_024780T0, Mo_FJ81-MH_024790T0	Mo_FJ81-SW_052780T0, Mo_FJ81-SW_052790T0	Mo_FJ81-ZP_023620T0, Mo_FJ81-ZP_023630T0	Mo_FJ81221ZB11-14_012990T0, Mo_FJ81221ZB11-14_013000T0	Mo_FJ86-CT_055780T0	Mo_FJ86061ZE3-39_068350T0, Mo_FJ86061ZE3-39_068360T0	Mo_FJ95054B_026120T0, Mo_FJ95054B_026130T0	Mo_FJ95085AZB13-116_033500T0, Mo_FJ95085AZB13-116_033510T0	Mo_FJ98099_007540T0, Mo_FJ98099_007550T0	Mo_FJ99138_057270T0	Mo_FJSH0703_043820T0	Mo_GD06-53_078040T0, Mo_GD06-53_078050T0	Mo_GD08-2025_053160T0, Mo_GD08-2025_053170T0	Mo_GY0040_012240T0
OG0000100	MGG_09410T0, MGG_12025T0	Mo_13FM-16-1_076620T0, Mo_13FM-16-1_076630T0	Mo_13FM-24-1_077440T0	Mo_13FM-3-2_079260T0	Mo_13FM-5-1_077020T0, Mo_13FM-5-1_077030T0	Mo_AG0004_079410T0, Mo_AG0004_079420T0	Mo_AV1-1-1_076490T0, Mo_AV1-1-1_076500T0	Mo_BJ-90-611_074840T0, Mo_BJ-90-611_074850T0	Mo_BJ08-8_076480T0, Mo_BJ08-8_076490T0	Mo_BN0123_069590T0	Mo_BN0202_080220T0	Mo_BN0252_079250T0	Mo_CD0065_079760T0, Mo_CD0065_079770T0	Mo_CD0142_082490T0, Mo_CD0142_082500T0	Mo_CH0043_080200T0	Mo_CH0072_081040T0	Mo_CH0452_080320T0, Mo_CH0452_080330T0	Mo_CH0461_083090T0, Mo_CH0461_083100T0	Mo_CH1103_078730T0	Mo_CH1164_080360T0	Mo_CM0028_080440T0	Mo_DB11-621_056320T0, Mo_DB11-621_056330T0	Mo_FJ0204804_074020T0, Mo_FJ0204804_074030T0	Mo_FJ11SH-527-1_073210T0, Mo_FJ11SH-527-1_073220T0	Mo_FJ12JN-084-3_069890T0, Mo_FJ12JN-084-3_069900T0	Mo_FJ13SH05-2_068910T0, Mo_FJ13SH05-2_068920T0	Mo_FJ2000-62A_074030T0, Mo_FJ2000-62A_074040T0	Mo_FJ2000-69A_075920T0	Mo_FJ2001-112B_049000T0	Mo_FJ2003-001A1_072230T0	Mo_FJ2005113B_075710T0, Mo_FJ2005113B_075720T0	Mo_FJ2006-60A3_073350T0	Mo_FJ72ZC7-77_074650T0	Mo_FJ78-JJ_048950T0, Mo_FJ78-JJ_048960T0	Mo_FJ81-JY_054730T0	Mo_FJ81-MH_052970T0, Mo_FJ81-MH_052980T0	Mo_FJ81-SW_054650T0, Mo_FJ81-SW_054660T0	Mo_FJ81-ZP_056190T0, Mo_FJ81-ZP_056200T0	Mo_FJ81221ZB11-14_077660T0	Mo_FJ86-CT_057710T0, Mo_FJ86-CT_057720T0	Mo_FJ86061ZE3-39_077380T0, Mo_FJ86061ZE3-39_077390T0	Mo_FJ95054B_077140T0, Mo_FJ95054B_077150T0	Mo_FJ95085AZB13-116_075350T0	Mo_FJ98099_077270T0, Mo_FJ98099_077280T0	Mo_FJ99138_069340T0, Mo_FJ99138_069350T0	Mo_FJSH0703_072930T0, Mo_FJSH0703_072940T0	Mo_GD06-53_037010T0	Mo_GD08-2025_064680T0	Mo_GY0040_078250T0
OG0000101	MGG_07776T0	Mo_13FM-16-1_080410T0	Mo_13FM-24-1_082150T0, Mo_13FM-24-1_082160T0	Mo_13FM-3-2_084680T0, Mo_13FM-3-2_084690T0	Mo_13FM-5-1_079700T0, Mo_13FM-5-1_079710T0	Mo_AG0004_084900T0	Mo_AV1-1-1_087530T0, Mo_AV1-1-1_087540T0	Mo_BJ-90-611_082230T0, Mo_BJ-90-611_082240T0	Mo_BJ08-8_083150T0	Mo_BN0123_082130T0, Mo_BN0123_082140T0	Mo_BN0202_085490T0	Mo_BN0252_092620T0, Mo_BN0252_092630T0	Mo_CD0065_083980T0, Mo_CD0065_083990T0	Mo_CD0142_085510T0, Mo_CD0142_085520T0	Mo_CH0043_086450T0	Mo_CH0072_085790T0	Mo_CH0452_083450T0, Mo_CH0452_083460T0	Mo_CH0461_086460T0, Mo_CH0461_086470T0	Mo_CH1103_084560T0, Mo_CH1103_084570T0	Mo_CH1164_084850T0, Mo_CH1164_084860T0	Mo_CM0028_093720T0, Mo_CM0028_093730T0	Mo_DB11-621_065320T0, Mo_DB11-621_065330T0	Mo_FJ0204804_081810T0, Mo_FJ0204804_081820T0	Mo_FJ11SH-527-1_090460T0, Mo_FJ11SH-527-1_090470T0	Mo_FJ12JN-084-3_076970T0, Mo_FJ12JN-084-3_076980T0	Mo_FJ13SH05-2_079840T0, Mo_FJ13SH05-2_079850T0	Mo_FJ2000-62A_083730T0, Mo_FJ2000-62A_083740T0	Mo_FJ2000-69A_091920T0	Mo_FJ2001-112B_085800T0, Mo_FJ2001-112B_085810T0	Mo_FJ2003-001A1_085140T0	Mo_FJ2005113B_090700T0	Mo_FJ2006-60A3_089860T0, Mo_FJ2006-60A3_089870T0	Mo_FJ72ZC7-77_090690T0, Mo_FJ72ZC7-77_090700T0	Mo_FJ78-JJ_048100T0, Mo_FJ78-JJ_048110T0	Mo_FJ81-JY_066870T0	Mo_FJ81-MH_063290T0, Mo_FJ81-MH_063300T0	Mo_FJ81-SW_064470T0, Mo_FJ81-SW_064480T0	Mo_FJ81-ZP_065430T0	Mo_FJ81221ZB11-14_082700T0	Mo_FJ86-CT_068230T0, Mo_FJ86-CT_068240T0	Mo_FJ86061ZE3-39_081650T0	Mo_FJ95054B_082690T0, Mo_FJ95054B_082700T0	Mo_FJ95085AZB13-116_090980T0	Mo_FJ98099_091600T0, Mo_FJ98099_091610T0	Mo_FJ99138_088810T0, Mo_FJ99138_088820T0	Mo_FJSH0703_097750T0	Mo_GD06-53_003340T0, Mo_GD06-53_003350T0	Mo_GD08-2025_084960T0	Mo_GY0040_092390T0, Mo_GY0040_092400T0
OG0000102	MGG_01394T0	Mo_13FM-16-1_084800T0, Mo_13FM-16-1_120220T0	Mo_13FM-24-1_105670T0, Mo_13FM-24-1_116490T0, Mo_13FM-24-1_119890T0	Mo_13FM-3-2_088060T0	Mo_13FM-5-1_104770T0, Mo_13FM-5-1_116030T0, Mo_13FM-5-1_119700T0	Mo_AG0004_088620T0	Mo_AV1-1-1_109080T0, Mo_AV1-1-1_115950T0	Mo_BJ-90-611_087260T0, Mo_BJ-90-611_117780T0	Mo_BJ08-8_086810T0, Mo_BJ08-8_114620T0	Mo_BN0123_093190T0, Mo_BN0123_113520T0	Mo_BN0202_089380T0, Mo_BN0202_109820T0	Mo_BN0252_108790T0, Mo_BN0252_111120T0	Mo_CD0065_080330T0	Mo_CD0142_081360T0, Mo_CD0142_113800T0	Mo_CH0043_090870T0, Mo_CH0043_114780T0	Mo_CH0072_089810T0, Mo_CH0072_114850T0	Mo_CH0452_087790T0, Mo_CH0452_116830T0	Mo_CH0461_101210T0, Mo_CH0461_114860T0	Mo_CH1103_094510T0, Mo_CH1103_114560T0	Mo_CH1164_106330T0, Mo_CH1164_110990T0	Mo_CM0028_109570T0, Mo_CM0028_114630T0	Mo_DB11-621_075630T0, Mo_DB11-621_115940T0	Mo_FJ0204804_106490T0, Mo_FJ0204804_108030T0	Mo_FJ11SH-527-1_108510T0, Mo_FJ11SH-527-1_110650T0	Mo_FJ12JN-084-3_107840T0		Mo_FJ2000-62A_109040T0, Mo_FJ2000-62A_116710T0, Mo_FJ2000-62A_118050T0	Mo_FJ2000-69A_109970T0	Mo_FJ2001-112B_107220T0, Mo_FJ2001-112B_109260T0	Mo_FJ2003-001A1_100990T0, Mo_FJ2003-001A1_108560T0	Mo_FJ2005113B_107240T0, Mo_FJ2005113B_109010T0	Mo_FJ2006-60A3_108100T0	Mo_FJ72ZC7-77_110400T0	Mo_FJ78-JJ_065520T0	Mo_FJ81-JY_071640T0	Mo_FJ81-MH_068280T0	Mo_FJ81-SW_071540T0	Mo_FJ81-ZP_070250T0	Mo_FJ81221ZB11-14_086240T0	Mo_FJ86-CT_072340T0	Mo_FJ86061ZE3-39_086480T0	Mo_FJ95054B_087000T0	Mo_FJ95085AZB13-116_100240T0, Mo_FJ95085AZB13-116_110640T0	Mo_FJ98099_100220T0, Mo_FJ98099_109000T0	Mo_FJ99138_107160T0, Mo_FJ99138_110220T0	Mo_FJSH0703_108820T0, Mo_FJSH0703_116220T0	Mo_GD06-53_105490T0	Mo_GD08-2025_099990T0, Mo_GD08-2025_108150T0	Mo_GY0040_109890T0, Mo_GY0040_117660T0
OG0000103	MGG_03653T0	Mo_13FM-16-1_034920T0, Mo_13FM-16-1_034930T0	Mo_13FM-24-1_020710T0	Mo_13FM-3-2_034410T0	Mo_13FM-5-1_027220T0	Mo_AG0004_040480T0, Mo_AG0004_040490T0	Mo_AV1-1-1_025070T0, Mo_AV1-1-1_025080T0	Mo_BJ-90-611_021040T0	Mo_BJ08-8_026050T0	Mo_BN0123_037140T0, Mo_BN0123_037150T0	Mo_BN0202_047170T0, Mo_BN0202_047180T0	Mo_BN0252_035340T0	Mo_CD0065_042340T0	Mo_CD0142_037470T0, Mo_CD0142_037480T0	Mo_CH0043_039650T0	Mo_CH0072_040200T0, Mo_CH0072_040210T0	Mo_CH0452_046860T0	Mo_CH0461_039300T0	Mo_CH1103_069640T0	Mo_CH1164_040150T0	Mo_CM0028_035900T0, Mo_CM0028_035910T0	Mo_DB11-621_043910T0	Mo_FJ0204804_026260T0, Mo_FJ0204804_026270T0	Mo_FJ11SH-527-1_022010T0, Mo_FJ11SH-527-1_022020T0	Mo_FJ12JN-084-3_032300T0, Mo_FJ12JN-084-3_032310T0	Mo_FJ13SH05-2_021010T0, Mo_FJ13SH05-2_021020T0	Mo_FJ2000-62A_020770T0, Mo_FJ2000-62A_020780T0	Mo_FJ2000-69A_015910T0, Mo_FJ2000-69A_015920T0	Mo_FJ2001-112B_032720T0	Mo_FJ2003-001A1_023320T0, Mo_FJ2003-001A1_023330T0	Mo_FJ2005113B_029110T0, Mo_FJ2005113B_029120T0	Mo_FJ2006-60A3_022630T0, Mo_FJ2006-60A3_022640T0	Mo_FJ72ZC7-77_027970T0, Mo_FJ72ZC7-77_027980T0	Mo_FJ78-JJ_006730T0, Mo_FJ78-JJ_006740T0	Mo_FJ81-JY_003430T0, Mo_FJ81-JY_003440T0	Mo_FJ81-MH_039510T0, Mo_FJ81-MH_039520T0	Mo_FJ81-SW_017860T0, Mo_FJ81-SW_017870T0	Mo_FJ81-ZP_013360T0, Mo_FJ81-ZP_013370T0	Mo_FJ81221ZB11-14_029210T0, Mo_FJ81221ZB11-14_029220T0	Mo_FJ86-CT_019360T0, Mo_FJ86-CT_019370T0	Mo_FJ86061ZE3-39_026310T0, Mo_FJ86061ZE3-39_026320T0	Mo_FJ95054B_020990T0, Mo_FJ95054B_021000T0	Mo_FJ95085AZB13-116_027070T0	Mo_FJ98099_027660T0, Mo_FJ98099_027670T0	Mo_FJ99138_024290T0	Mo_FJSH0703_022990T0, Mo_FJSH0703_023000T0	Mo_GD06-53_032310T0, Mo_GD06-53_032320T0	Mo_GD08-2025_011300T0, Mo_GD08-2025_011310T0	Mo_GY0040_032560T0, Mo_GY0040_032570T0
OG0000104	MGG_13226T0	Mo_13FM-16-1_060050T0	Mo_13FM-24-1_065540T0, Mo_13FM-24-1_065550T0	Mo_13FM-3-2_064090T0	Mo_13FM-5-1_062690T0	Mo_AG0004_070510T0, Mo_AG0004_070520T0	Mo_AV1-1-1_048650T0	Mo_BJ-90-611_081470T0, Mo_BJ-90-611_081480T0	Mo_BJ08-8_058780T0	Mo_BN0123_065010T0, Mo_BN0123_065020T0	Mo_BN0202_069200T0	Mo_BN0252_069490T0	Mo_CD0065_070330T0	Mo_CD0142_069040T0	Mo_CH0043_072230T0, Mo_CH0043_072240T0	Mo_CH0072_072130T0, Mo_CH0072_072140T0	Mo_CH0452_071480T0	Mo_CH0461_072600T0, Mo_CH0461_072610T0	Mo_CH1103_071410T0, Mo_CH1103_071420T0	Mo_CH1164_068190T0	Mo_CM0028_068180T0	Mo_DB11-621_066840T0	Mo_FJ0204804_080790T0	Mo_FJ11SH-527-1_080110T0	Mo_FJ12JN-084-3_076530T0, Mo_FJ12JN-084-3_076540T0	Mo_FJ13SH05-2_075340T0, Mo_FJ13SH05-2_075350T0	Mo_FJ2000-62A_079670T0, Mo_FJ2000-62A_079680T0	Mo_FJ2000-69A_081510T0, Mo_FJ2000-69A_081520T0	Mo_FJ2001-112B_081470T0, Mo_FJ2001-112B_081480T0	Mo_FJ2003-001A1_078990T0	Mo_FJ2005113B_081060T0	Mo_FJ2006-60A3_077760T0, Mo_FJ2006-60A3_077770T0	Mo_FJ72ZC7-77_080030T0, Mo_FJ72ZC7-77_080040T0	Mo_FJ78-JJ_057520T0, Mo_FJ78-JJ_057530T0	Mo_FJ81-JY_063840T0, Mo_FJ81-JY_063850T0	Mo_FJ81-MH_061100T0, Mo_FJ81-MH_061110T0	Mo_FJ81-SW_062910T0, Mo_FJ81-SW_062920T0	Mo_FJ81-ZP_029040T0	Mo_FJ81221ZB11-14_082250T0, Mo_FJ81221ZB11-14_082260T0	Mo_FJ86-CT_065990T0, Mo_FJ86-CT_066000T0	Mo_FJ86061ZE3-39_081530T0, Mo_FJ86061ZE3-39_081540T0	Mo_FJ95054B_082020T0, Mo_FJ95054B_082030T0	Mo_FJ95085AZB13-116_080520T0, Mo_FJ95085AZB13-116_080530T0	Mo_FJ98099_082060T0	Mo_FJ99138_076070T0, Mo_FJ99138_076080T0	Mo_FJSH0703_080670T0, Mo_FJSH0703_080680T0	Mo_GD06-53_044870T0	Mo_GD08-2025_069630T0	Mo_GY0040_070880T0, Mo_GY0040_070890T0
OG0000105	MGG_03820T0, MGG_03821T0	Mo_13FM-16-1_080300T0	Mo_13FM-24-1_091190T0	Mo_13FM-3-2_012440T0	Mo_13FM-5-1_089130T0	Mo_AG0004_083960T0	Mo_AV1-1-1_094490T0, Mo_AV1-1-1_095050T0, Mo_AV1-1-1_095070T0	Mo_BJ-90-611_095440T0	Mo_BJ08-8_082230T0	Mo_BN0123_086890T0	Mo_BN0202_085390T0	Mo_BN0252_092300T0, Mo_BN0252_092320T0	Mo_CD0065_100580T0, Mo_CD0065_100600T0	Mo_CD0142_101450T0	Mo_CH0043_096670T0, Mo_CH0043_096690T0	Mo_CH0072_095170T0	Mo_CH0452_083540T0, Mo_CH0452_083560T0	Mo_CH0461_093900T0, Mo_CH0461_093920T0	Mo_CH1103_101830T0	Mo_CH1164_095910T0, Mo_CH1164_095930T0	Mo_CM0028_101090T0, Mo_CM0028_110250T0	Mo_DB11-621_070890T0, Mo_DB11-621_070910T0	Mo_FJ0204804_069240T0, Mo_FJ0204804_096280T0, Mo_FJ0204804_096300T0	Mo_FJ11SH-527-1_094710T0, Mo_FJ11SH-527-1_095170T0, Mo_FJ11SH-527-1_095190T0	Mo_FJ12JN-084-3_087540T0	Mo_FJ13SH05-2_088970T0	Mo_FJ2000-62A_107750T0, Mo_FJ2000-62A_109540T0	Mo_FJ2000-69A_091670T0	Mo_FJ2001-112B_094410T0, Mo_FJ2001-112B_100420T0	Mo_FJ2003-001A1_067600T0, Mo_FJ2003-001A1_091950T0	Mo_FJ2005113B_094630T0, Mo_FJ2005113B_100640T0	Mo_FJ2006-60A3_091340T0	Mo_FJ72ZC7-77_096700T0, Mo_FJ72ZC7-77_096720T0	Mo_FJ78-JJ_086910T0	Mo_FJ81-JY_088430T0	Mo_FJ81-MH_067110T0	Mo_FJ81-SW_094850T0	Mo_FJ81-ZP_087000T0, Mo_FJ81-ZP_087020T0	Mo_FJ81221ZB11-14_082420T0	Mo_FJ86-CT_095200T0	Mo_FJ86061ZE3-39_096380T0	Mo_FJ95054B_096160T0	Mo_FJ95085AZB13-116_108170T0, Mo_FJ95085AZB13-116_109750T0	Mo_FJ98099_080920T0, Mo_FJ98099_100760T0	Mo_FJ99138_095800T0, Mo_FJ99138_100770T0, Mo_FJ99138_100790T0	Mo_FJSH0703_095300T0, Mo_FJSH0703_102820T0, Mo_FJSH0703_102840T0	Mo_GD06-53_076150T0	Mo_GD08-2025_098520T0, Mo_GD08-2025_099540T0, Mo_GD08-2025_099560T0	Mo_GY0040_098780T0, Mo_GY0040_110840T0
OG0000106	MGG_04617T0	Mo_13FM-16-1_081130T0	Mo_13FM-24-1_042060T0	Mo_13FM-3-2_057540T0, Mo_13FM-3-2_057550T0	Mo_13FM-5-1_079400T0, Mo_13FM-5-1_079410T0	Mo_AG0004_029380T0	Mo_AV1-1-1_015370T0, Mo_AV1-1-1_015380T0	Mo_BJ-90-611_044320T0, Mo_BJ-90-611_044330T0	Mo_BJ08-8_079360T0, Mo_BJ08-8_079370T0	Mo_BN0123_026480T0, Mo_BN0123_026490T0	Mo_BN0202_032110T0	Mo_BN0252_032350T0, Mo_BN0252_032360T0	Mo_CD0065_037090T0, Mo_CD0065_037100T0	Mo_CD0142_054440T0	Mo_CH0043_037480T0, Mo_CH0043_037490T0	Mo_CH0072_036790T0, Mo_CH0072_036800T0	Mo_CH0452_027820T0, Mo_CH0452_027830T0	Mo_CH0461_036160T0, Mo_CH0461_036170T0	Mo_CH1103_030380T0, Mo_CH1103_030390T0	Mo_CH1164_054130T0, Mo_CH1164_054140T0	Mo_CM0028_033350T0	Mo_DB11-621_061020T0	Mo_FJ0204804_081520T0, Mo_FJ0204804_081530T0	Mo_FJ11SH-527-1_017120T0, Mo_FJ11SH-527-1_017130T0	Mo_FJ12JN-084-3_082330T0, Mo_FJ12JN-084-3_082340T0	Mo_FJ13SH05-2_047850T0	Mo_FJ2000-62A_050060T0, Mo_FJ2000-62A_050070T0	Mo_FJ2000-69A_014400T0, Mo_FJ2000-69A_014410T0	Mo_FJ2001-112B_028820T0	Mo_FJ2003-001A1_079660T0	Mo_FJ2005113B_020270T0, Mo_FJ2005113B_020280T0	Mo_FJ2006-60A3_015600T0, Mo_FJ2006-60A3_015610T0	Mo_FJ72ZC7-77_039950T0, Mo_FJ72ZC7-77_039960T0	Mo_FJ78-JJ_011940T0	Mo_FJ81-JY_073790T0	Mo_FJ81-MH_070040T0, Mo_FJ81-MH_070050T0	Mo_FJ81-SW_072200T0	Mo_FJ81-ZP_024940T0, Mo_FJ81-ZP_024950T0	Mo_FJ81221ZB11-14_018830T0	Mo_FJ86-CT_030300T0	Mo_FJ86061ZE3-39_052840T0	Mo_FJ95054B_014080T0, Mo_FJ95054B_014090T0	Mo_FJ95085AZB13-116_038350T0, Mo_FJ95085AZB13-116_038360T0	Mo_FJ98099_020850T0, Mo_FJ98099_020860T0	Mo_FJ99138_076470T0, Mo_FJ99138_076480T0	Mo_FJSH0703_039130T0	Mo_GD06-53_047290T0, Mo_GD06-53_047300T0	Mo_GD08-2025_068580T0, Mo_GD08-2025_068590T0	Mo_GY0040_030110T0, Mo_GY0040_030120T0
OG0000107	MGG_14098T0, MGG_14099T0	Mo_13FM-16-1_083190T0, Mo_13FM-16-1_083200T0	Mo_13FM-24-1_081800T0, Mo_13FM-24-1_081810T0	Mo_13FM-3-2_073080T0, Mo_13FM-3-2_073090T0	Mo_13FM-5-1_078950T0	Mo_AG0004_073130T0	Mo_AV1-1-1_078140T0	Mo_BJ-90-611_067870T0, Mo_BJ-90-611_067880T0	Mo_BJ08-8_078300T0, Mo_BJ08-8_078310T0	Mo_BN0123_072980T0, Mo_BN0123_072990T0	Mo_BN0202_075540T0	Mo_BN0252_081080T0, Mo_BN0252_081090T0	Mo_CD0065_075130T0, Mo_CD0065_075140T0	Mo_CD0142_074680T0	Mo_CH0043_077540T0	Mo_CH0072_076740T0	Mo_CH0452_074830T0, Mo_CH0452_074840T0	Mo_CH0461_076680T0	Mo_CH1103_077210T0	Mo_CH1164_074880T0	Mo_CM0028_082420T0, Mo_CM0028_082430T0	Mo_DB11-621_060170T0, Mo_DB11-621_060180T0	Mo_FJ0204804_077510T0, Mo_FJ0204804_077520T0	Mo_FJ11SH-527-1_075050T0	Mo_FJ12JN-084-3_071950T0, Mo_FJ12JN-084-3_071960T0	Mo_FJ13SH05-2_070320T0	Mo_FJ2000-62A_076110T0, Mo_FJ2000-62A_076120T0	Mo_FJ2000-69A_077670T0, Mo_FJ2000-69A_077680T0	Mo_FJ2001-112B_078210T0, Mo_FJ2001-112B_078220T0	Mo_FJ2003-001A1_074180T0, Mo_FJ2003-001A1_074190T0	Mo_FJ2005113B_077060T0, Mo_FJ2005113B_077070T0	Mo_FJ2006-60A3_074970T0	Mo_FJ72ZC7-77_077710T0, Mo_FJ72ZC7-77_077720T0	Mo_FJ78-JJ_058790T0, Mo_FJ78-JJ_058800T0	Mo_FJ81-JY_065430T0, Mo_FJ81-JY_065440T0	Mo_FJ81-MH_061900T0, Mo_FJ81-MH_061910T0	Mo_FJ81-SW_064670T0	Mo_FJ81-ZP_063660T0, Mo_FJ81-ZP_063670T0	Mo_FJ81221ZB11-14_079290T0	Mo_FJ86-CT_064800T0, Mo_FJ86-CT_064810T0	Mo_FJ86061ZE3-39_070870T0, Mo_FJ86061ZE3-39_070880T0	Mo_FJ95054B_071130T0	Mo_FJ95085AZB13-116_077910T0, Mo_FJ95085AZB13-116_077920T0	Mo_FJ98099_078950T0, Mo_FJ98099_078960T0	Mo_FJ99138_072490T0	Mo_FJSH0703_075770T0	Mo_GD06-53_041660T0	Mo_GD08-2025_067170T0, Mo_GD08-2025_067180T0	Mo_GY0040_080520T0, Mo_GY0040_080530T0
OG0000108	MGG_15319T0	Mo_13FM-16-1_088850T0	Mo_13FM-24-1_032670T0	Mo_13FM-3-2_072620T0	Mo_13FM-5-1_032540T0, Mo_13FM-5-1_032550T0	Mo_AG0004_046000T0	Mo_AV1-1-1_070010T0, Mo_AV1-1-1_070020T0	Mo_BJ-90-611_033980T0, Mo_BJ-90-611_033990T0	Mo_BJ08-8_065770T0, Mo_BJ08-8_065780T0	Mo_BN0123_038560T0, Mo_BN0123_038570T0	Mo_BN0202_049030T0	Mo_BN0252_045570T0, Mo_BN0252_045580T0	Mo_CD0065_053590T0, Mo_CD0065_053600T0	Mo_CD0142_049030T0	Mo_CH0043_055210T0	Mo_CH0072_050340T0, Mo_CH0072_050350T0	Mo_CH0452_039530T0	Mo_CH0461_050090T0	Mo_CH1103_092430T0, Mo_CH1103_092440T0	Mo_CH1164_057260T0, Mo_CH1164_057270T0	Mo_CM0028_046970T0, Mo_CM0028_046980T0	Mo_DB11-621_045810T0	Mo_FJ0204804_090380T0, Mo_FJ0204804_090390T0	Mo_FJ11SH-527-1_030100T0, Mo_FJ11SH-527-1_030110T0	Mo_FJ12JN-084-3_027270T0, Mo_FJ12JN-084-3_027280T0	Mo_FJ13SH05-2_026780T0, Mo_FJ13SH05-2_026790T0	Mo_FJ2000-62A_031710T0	Mo_FJ2000-69A_030020T0, Mo_FJ2000-69A_030030T0	Mo_FJ2001-112B_037340T0, Mo_FJ2001-112B_037350T0	Mo_FJ2003-001A1_043770T0, Mo_FJ2003-001A1_043780T0	Mo_FJ2005113B_035650T0, Mo_FJ2005113B_035660T0	Mo_FJ2006-60A3_030700T0, Mo_FJ2006-60A3_030710T0	Mo_FJ72ZC7-77_034250T0, Mo_FJ72ZC7-77_034260T0	Mo_FJ78-JJ_074440T0	Mo_FJ81-JY_027430T0, Mo_FJ81-JY_027440T0	Mo_FJ81-MH_040930T0	Mo_FJ81-SW_041590T0	Mo_FJ81-ZP_041600T0, Mo_FJ81-ZP_041610T0	Mo_FJ81221ZB11-14_070280T0, Mo_FJ81221ZB11-14_070290T0	Mo_FJ86-CT_010180T0, Mo_FJ86-CT_010190T0	Mo_FJ86061ZE3-39_041250T0, Mo_FJ86061ZE3-39_041260T0	Mo_FJ95054B_028860T0, Mo_FJ95054B_028870T0	Mo_FJ95085AZB13-116_032510T0, Mo_FJ95085AZB13-116_032520T0	Mo_FJ98099_040450T0, Mo_FJ98099_040460T0	Mo_FJ99138_034060T0, Mo_FJ99138_034070T0	Mo_FJSH0703_065060T0	Mo_GD06-53_002980T0	Mo_GD08-2025_028250T0, Mo_GD08-2025_028260T0	Mo_GY0040_057900T0, Mo_GY0040_057910T0
OG0000109	MGG_02218T0	Mo_13FM-16-1_090990T0, Mo_13FM-16-1_091000T0	Mo_13FM-24-1_074730T0	Mo_13FM-3-2_091580T0	Mo_13FM-5-1_072090T0	Mo_AG0004_092820T0, Mo_AG0004_092830T0	Mo_AV1-1-1_091100T0, Mo_AV1-1-1_091110T0	Mo_BJ-90-611_101060T0	Mo_BJ08-8_090440T0, Mo_BJ08-8_090450T0	Mo_BN0123_090130T0, Mo_BN0123_090140T0	Mo_BN0202_081580T0	Mo_BN0252_091730T0, Mo_BN0252_091740T0	Mo_CD0065_092250T0, Mo_CD0065_092260T0	Mo_CD0142_084500T0	Mo_CH0043_090440T0, Mo_CH0043_090450T0	Mo_CH0072_096590T0	Mo_CH0452_095150T0	Mo_CH0461_091240T0, Mo_CH0461_091250T0	Mo_CH1103_080580T0, Mo_CH1103_080590T0	Mo_CH1164_076220T0	Mo_CM0028_093150T0, Mo_CM0028_093160T0	Mo_DB11-621_104950T0, Mo_DB11-621_104960T0	Mo_FJ0204804_093540T0	Mo_FJ11SH-527-1_092100T0	Mo_FJ12JN-084-3_103500T0	Mo_FJ13SH05-2_088410T0	Mo_FJ2000-62A_088670T0, Mo_FJ2000-62A_088680T0	Mo_FJ2000-69A_091440T0	Mo_FJ2001-112B_090780T0	Mo_FJ2003-001A1_090100T0, Mo_FJ2003-001A1_090110T0	Mo_FJ2005113B_090120T0, Mo_FJ2005113B_090130T0	Mo_FJ2006-60A3_104170T0	Mo_FJ72ZC7-77_090380T0, Mo_FJ72ZC7-77_090390T0	Mo_FJ78-JJ_085680T0, Mo_FJ78-JJ_085690T0	Mo_FJ81-JY_076490T0, Mo_FJ81-JY_076500T0	Mo_FJ81-MH_097590T0	Mo_FJ81-SW_056460T0, Mo_FJ81-SW_056470T0	Mo_FJ81-ZP_085660T0	Mo_FJ81221ZB11-14_084680T0, Mo_FJ81221ZB11-14_084690T0	Mo_FJ86-CT_058920T0	Mo_FJ86061ZE3-39_089380T0, Mo_FJ86061ZE3-39_089390T0	Mo_FJ95054B_085960T0	Mo_FJ95085AZB13-116_090770T0, Mo_FJ95085AZB13-116_090780T0	Mo_FJ98099_091010T0	Mo_FJ99138_088100T0, Mo_FJ99138_088110T0	Mo_FJSH0703_092240T0	Mo_GD06-53_081110T0, Mo_GD06-53_081120T0	Mo_GD08-2025_087530T0, Mo_GD08-2025_087540T0	Mo_GY0040_091460T0, Mo_GY0040_091470T0
OG0000110	MGG_16687T0	Mo_13FM-16-1_097200T0	Mo_13FM-24-1_089400T0	Mo_13FM-3-2_111200T0, Mo_13FM-3-2_111210T0	Mo_13FM-5-1_087400T0	Mo_AG0004_101940T0, Mo_AG0004_101950T0	Mo_AV1-1-1_095360T0	Mo_BJ-90-611_111860T0, Mo_BJ-90-611_111870T0	Mo_BJ08-8_103300T0, Mo_BJ08-8_103310T0	Mo_BN0123_100640T0, Mo_BN0123_100650T0	Mo_BN0202_101070T0, Mo_BN0202_101080T0	Mo_BN0252_095650T0	Mo_CD0065_106110T0, Mo_CD0065_106120T0	Mo_CD0142_100410T0, Mo_CD0142_100420T0	Mo_CH0043_099270T0	Mo_CH0072_109320T0, Mo_CH0072_109330T0	Mo_CH0452_097380T0	Mo_CH0461_104620T0	Mo_CH1103_087070T0	Mo_CH1164_097570T0	Mo_CM0028_097600T0	Mo_DB11-621_110680T0, Mo_DB11-621_110690T0	Mo_FJ0204804_095770T0	Mo_FJ11SH-527-1_094820T0	Mo_FJ12JN-084-3_093420T0	Mo_FJ13SH05-2_100470T0	Mo_FJ2000-62A_094150T0	Mo_FJ2000-69A_096390T0	Mo_FJ2001-112B_094880T0	Mo_FJ2003-001A1_094850T0	Mo_FJ2005113B_094740T0	Mo_FJ2006-60A3_094310T0	Mo_FJ72ZC7-77_095220T0	Mo_FJ78-JJ_047340T0, Mo_FJ78-JJ_047350T0	Mo_FJ81-JY_111280T0, Mo_FJ81-JY_111290T0	Mo_FJ81-MH_095440T0, Mo_FJ81-MH_095450T0	Mo_FJ81-SW_095100T0, Mo_FJ81-SW_095110T0	Mo_FJ81-ZP_095930T0, Mo_FJ81-ZP_095940T0	Mo_FJ81221ZB11-14_025200T0, Mo_FJ81221ZB11-14_025210T0	Mo_FJ86-CT_096070T0, Mo_FJ86-CT_096080T0	Mo_FJ86061ZE3-39_113390T0, Mo_FJ86061ZE3-39_113400T0	Mo_FJ95054B_101120T0, Mo_FJ95054B_101130T0	Mo_FJ95085AZB13-116_095510T0	Mo_FJ98099_095480T0	Mo_FJ99138_094030T0	Mo_FJSH0703_095480T0	Mo_GD06-53_077340T0	Mo_GD08-2025_092000T0	Mo_GY0040_099480T0
OG0000111	MGG_02542T0	Mo_13FM-16-1_017930T0	Mo_13FM-24-1_003300T0, Mo_13FM-24-1_003310T0	Mo_13FM-3-2_017760T0, Mo_13FM-3-2_017770T0	Mo_13FM-5-1_004590T0, Mo_13FM-5-1_004600T0	Mo_AG0004_022770T0, Mo_AG0004_022780T0	Mo_AV1-1-1_008890T0, Mo_AV1-1-1_008900T0	Mo_BJ-90-611_012020T0, Mo_BJ-90-611_012030T0	Mo_BJ08-8_013150T0, Mo_BJ08-8_013160T0	Mo_BN0123_017520T0, Mo_BN0123_017530T0	Mo_BN0202_025090T0, Mo_BN0202_025100T0	Mo_BN0252_021840T0, Mo_BN0252_021850T0	Mo_CD0065_028410T0	Mo_CD0142_025640T0, Mo_CD0142_025650T0	Mo_CH0043_026250T0	Mo_CH0072_027710T0, Mo_CH0072_027720T0	Mo_CH0452_021280T0	Mo_CH0461_030520T0, Mo_CH0461_030530T0	Mo_CH1103_018970T0	Mo_CH1164_044890T0	Mo_CM0028_018430T0	Mo_DB11-621_013240T0, Mo_DB11-621_013250T0	Mo_FJ0204804_013620T0	Mo_FJ11SH-527-1_008330T0, Mo_FJ11SH-527-1_008340T0	Mo_FJ12JN-084-3_008990T0, Mo_FJ12JN-084-3_009000T0	Mo_FJ13SH05-2_008290T0	Mo_FJ2000-62A_013330T0, Mo_FJ2000-62A_013340T0	Mo_FJ2000-69A_007070T0	Mo_FJ2001-112B_019430T0, Mo_FJ2001-112B_019440T0	Mo_FJ2003-001A1_007520T0	Mo_FJ2005113B_012130T0	Mo_FJ2006-60A3_051390T0	Mo_FJ72ZC7-77_013960T0, Mo_FJ72ZC7-77_013970T0	Mo_FJ78-JJ_037460T0	Mo_FJ81-JY_048640T0	Mo_FJ81-MH_040090T0	Mo_FJ81-SW_006820T0	Mo_FJ81-ZP_040980T0, Mo_FJ81-ZP_040990T0	Mo_FJ81221ZB11-14_024180T0, Mo_FJ81221ZB11-14_024190T0	Mo_FJ86-CT_070450T0, Mo_FJ86-CT_070460T0	Mo_FJ86061ZE3-39_021350T0, Mo_FJ86061ZE3-39_021360T0	Mo_FJ95054B_015020T0	Mo_FJ95085AZB13-116_006740T0	Mo_FJ98099_013290T0, Mo_FJ98099_013300T0	Mo_FJ99138_009300T0	Mo_FJSH0703_008420T0	Mo_GD06-53_001560T0, Mo_GD06-53_001570T0	Mo_GD08-2025_001490T0	Mo_GY0040_019430T0, Mo_GY0040_019440T0
OG0000112	MGG_01949T0	Mo_13FM-16-1_027070T0, Mo_13FM-16-1_027080T0	Mo_13FM-24-1_023050T0	Mo_13FM-3-2_029680T0, Mo_13FM-3-2_029690T0	Mo_13FM-5-1_070470T0	Mo_AG0004_055860T0	Mo_AV1-1-1_045400T0, Mo_AV1-1-1_045410T0	Mo_BJ-90-611_043050T0	Mo_BJ08-8_014010T0	Mo_BN0123_075640T0, Mo_BN0123_075650T0	Mo_BN0202_021470T0, Mo_BN0202_021480T0	Mo_BN0252_072470T0, Mo_BN0252_072480T0	Mo_CD0065_062630T0, Mo_CD0065_062640T0	Mo_CD0142_061190T0, Mo_CD0142_061200T0	Mo_CH0043_042010T0	Mo_CH0072_061530T0	Mo_CH0452_057480T0, Mo_CH0452_057490T0	Mo_CH0461_041000T0, Mo_CH0461_041010T0	Mo_CH1103_060060T0, Mo_CH1103_060070T0	Mo_CH1164_056510T0, Mo_CH1164_056520T0	Mo_CM0028_056300T0	Mo_DB11-621_041980T0, Mo_DB11-621_041990T0	Mo_FJ0204804_002170T0, Mo_FJ0204804_002180T0	Mo_FJ11SH-527-1_043040T0, Mo_FJ11SH-527-1_043050T0	Mo_FJ12JN-084-3_013220T0, Mo_FJ12JN-084-3_013230T0	Mo_FJ13SH05-2_039930T0, Mo_FJ13SH05-2_039940T0	Mo_FJ2000-62A_070160T0, Mo_FJ2000-62A_070170T0	Mo_FJ2000-69A_047490T0	Mo_FJ2001-112B_051550T0, Mo_FJ2001-112B_051560T0	Mo_FJ2003-001A1_045160T0, Mo_FJ2003-001A1_045170T0	Mo_FJ2005113B_049180T0, Mo_FJ2005113B_049190T0	Mo_FJ2006-60A3_039890T0, Mo_FJ2006-60A3_039900T0	Mo_FJ72ZC7-77_045410T0	Mo_FJ78-JJ_045930T0, Mo_FJ78-JJ_045940T0	Mo_FJ81-JY_052070T0	Mo_FJ81-MH_048240T0, Mo_FJ81-MH_048250T0	Mo_FJ81-SW_077640T0	Mo_FJ81-ZP_071980T0, Mo_FJ81-ZP_071990T0	Mo_FJ81221ZB11-14_054070T0, Mo_FJ81221ZB11-14_054080T0	Mo_FJ86-CT_052810T0	Mo_FJ86061ZE3-39_074840T0, Mo_FJ86061ZE3-39_074850T0	Mo_FJ95054B_045060T0, Mo_FJ95054B_045070T0	Mo_FJ95085AZB13-116_045510T0, Mo_FJ95085AZB13-116_045520T0	Mo_FJ98099_051580T0	Mo_FJ99138_018950T0, Mo_FJ99138_018960T0	Mo_FJSH0703_039530T0, Mo_FJSH0703_039540T0	Mo_GD06-53_061590T0, Mo_GD06-53_061600T0	Mo_GD08-2025_024390T0, Mo_GD08-2025_024400T0	Mo_GY0040_055280T0, Mo_GY0040_055290T0
OG0000113	MGG_15081T0	Mo_13FM-16-1_037280T0	Mo_13FM-24-1_073420T0, Mo_13FM-24-1_073430T0	Mo_13FM-3-2_026270T0	Mo_13FM-5-1_071000T0	Mo_AG0004_029640T0	Mo_AV1-1-1_082330T0, Mo_AV1-1-1_082340T0	Mo_BJ-90-611_052600T0, Mo_BJ-90-611_052610T0	Mo_BJ08-8_036800T0, Mo_BJ08-8_036810T0	Mo_BN0123_063610T0, Mo_BN0123_063620T0	Mo_BN0202_052750T0	Mo_BN0252_032090T0, Mo_BN0252_032100T0	Mo_CD0065_040940T0, Mo_CD0065_040950T0	Mo_CD0142_034890T0, Mo_CD0142_034900T0	Mo_CH0043_036210T0	Mo_CH0072_035520T0	Mo_CH0452_027560T0, Mo_CH0452_027570T0	Mo_CH0461_087050T0, Mo_CH0461_087060T0	Mo_CH1103_028100T0	Mo_CH1164_085210T0, Mo_CH1164_085220T0	Mo_CM0028_031330T0	Mo_DB11-621_080270T0	Mo_FJ0204804_017360T0	Mo_FJ11SH-527-1_067870T0	Mo_FJ12JN-084-3_061790T0	Mo_FJ13SH05-2_089290T0, Mo_FJ13SH05-2_089300T0	Mo_FJ2000-62A_041740T0, Mo_FJ2000-62A_041750T0	Mo_FJ2000-69A_067460T0, Mo_FJ2000-69A_067470T0	Mo_FJ2001-112B_082100T0, Mo_FJ2001-112B_082110T0	Mo_FJ2003-001A1_014340T0	Mo_FJ2005113B_044110T0, Mo_FJ2005113B_044120T0	Mo_FJ2006-60A3_064810T0	Mo_FJ72ZC7-77_057040T0, Mo_FJ72ZC7-77_057050T0	Mo_FJ78-JJ_060400T0, Mo_FJ78-JJ_060410T0	Mo_FJ81-JY_066490T0, Mo_FJ81-JY_066500T0	Mo_FJ81-MH_080720T0, Mo_FJ81-MH_080730T0	Mo_FJ81-SW_079740T0, Mo_FJ81-SW_079750T0	Mo_FJ81-ZP_080520T0, Mo_FJ81-ZP_080530T0	Mo_FJ81221ZB11-14_019090T0	Mo_FJ86-CT_081710T0	Mo_FJ86061ZE3-39_034260T0, Mo_FJ86061ZE3-39_034270T0	Mo_FJ95054B_056420T0, Mo_FJ95054B_056430T0	Mo_FJ95085AZB13-116_017190T0	Mo_FJ98099_058190T0, Mo_FJ98099_058200T0	Mo_FJ99138_012770T0	Mo_FJSH0703_038060T0, Mo_FJSH0703_038070T0	Mo_GD06-53_111820T0	Mo_GD08-2025_014170T0	Mo_GY0040_050410T0, Mo_GY0040_050420T0
OG0000114	MGG_00291T0	Mo_13FM-16-1_043490T0	Mo_13FM-24-1_048860T0, Mo_13FM-24-1_048870T0	Mo_13FM-3-2_052950T0, Mo_13FM-3-2_052960T0	Mo_13FM-5-1_045930T0	Mo_AG0004_031870T0	Mo_AV1-1-1_075410T0	Mo_BJ-90-611_044200T0, Mo_BJ-90-611_044210T0	Mo_BJ08-8_043780T0, Mo_BJ08-8_043790T0	Mo_BN0123_077170T0	Mo_BN0202_058510T0	Mo_BN0252_034160T0	Mo_CD0065_061830T0, Mo_CD0065_061840T0	Mo_CD0142_056000T0	Mo_CH0043_081910T0	Mo_CH0072_030270T0	Mo_CH0452_092030T0, Mo_CH0452_092040T0	Mo_CH0461_033180T0	Mo_CH1103_061760T0, Mo_CH1103_061770T0	Mo_CH1164_092110T0, Mo_CH1164_092120T0	Mo_CM0028_034420T0	Mo_DB11-621_061530T0, Mo_DB11-621_061540T0	Mo_FJ0204804_106440T0, Mo_FJ0204804_106450T0	Mo_FJ11SH-527-1_016180T0, Mo_FJ11SH-527-1_016190T0	Mo_FJ12JN-084-3_072900T0, Mo_FJ12JN-084-3_072910T0	Mo_FJ13SH05-2_040610T0, Mo_FJ13SH05-2_040620T0	Mo_FJ2000-62A_073000T0, Mo_FJ2000-62A_073010T0	Mo_FJ2000-69A_048130T0, Mo_FJ2000-69A_048140T0	Mo_FJ2001-112B_075690T0, Mo_FJ2001-112B_075700T0	Mo_FJ2003-001A1_070820T0	Mo_FJ2005113B_023210T0, Mo_FJ2005113B_023220T0	Mo_FJ2006-60A3_105640T0, Mo_FJ2006-60A3_105650T0	Mo_FJ72ZC7-77_046050T0, Mo_FJ72ZC7-77_046060T0	Mo_FJ78-JJ_105050T0, Mo_FJ78-JJ_105060T0	Mo_FJ81-JY_104760T0, Mo_FJ81-JY_104770T0	Mo_FJ81-MH_050070T0, Mo_FJ81-MH_050080T0	Mo_FJ81-SW_103010T0, Mo_FJ81-SW_103020T0	Mo_FJ81-ZP_105040T0, Mo_FJ81-ZP_105050T0	Mo_FJ81221ZB11-14_022130T0	Mo_FJ86-CT_105160T0, Mo_FJ86-CT_105170T0	Mo_FJ86061ZE3-39_040030T0	Mo_FJ95054B_075300T0, Mo_FJ95054B_075310T0	Mo_FJ95085AZB13-116_020240T0, Mo_FJ95085AZB13-116_020250T0	Mo_FJ98099_106220T0, Mo_FJ98099_106230T0	Mo_FJ99138_105980T0, Mo_FJ99138_105990T0	Mo_FJSH0703_106660T0, Mo_FJSH0703_106670T0	Mo_GD06-53_108770T0, Mo_GD06-53_108780T0	Mo_GD08-2025_069540T0, Mo_GD08-2025_069550T0	Mo_GY0040_106760T0, Mo_GY0040_106770T0
OG0000115	MGG_17765T0	Mo_13FM-16-1_043540T0	Mo_13FM-24-1_048790T0, Mo_13FM-24-1_048800T0	Mo_13FM-3-2_052880T0, Mo_13FM-3-2_052890T0	Mo_13FM-5-1_045980T0	Mo_AG0004_031920T0	Mo_AV1-1-1_075460T0	Mo_BJ-90-611_044130T0, Mo_BJ-90-611_044140T0	Mo_BJ08-8_043710T0, Mo_BJ08-8_043720T0	Mo_BN0123_077220T0	Mo_BN0202_058560T0	Mo_BN0252_034210T0	Mo_CD0065_061760T0, Mo_CD0065_061770T0	Mo_CD0142_056050T0	Mo_CH0043_081960T0	Mo_CH0072_030320T0	Mo_CH0452_091960T0, Mo_CH0452_091970T0	Mo_CH0461_033230T0	Mo_CH1103_061690T0, Mo_CH1103_061700T0	Mo_CH1164_092040T0, Mo_CH1164_092050T0	Mo_CM0028_034470T0	Mo_DB11-621_061460T0, Mo_DB11-621_061470T0	Mo_FJ0204804_067480T0, Mo_FJ0204804_067490T0	Mo_FJ11SH-527-1_016110T0, Mo_FJ11SH-527-1_016120T0	Mo_FJ12JN-084-3_072830T0, Mo_FJ12JN-084-3_072840T0	Mo_FJ13SH05-2_040540T0, Mo_FJ13SH05-2_040550T0	Mo_FJ2000-62A_072930T0, Mo_FJ2000-62A_072940T0	Mo_FJ2000-69A_048060T0, Mo_FJ2000-69A_048070T0	Mo_FJ2001-112B_075620T0, Mo_FJ2001-112B_075630T0	Mo_FJ2003-001A1_070870T0	Mo_FJ2005113B_023140T0, Mo_FJ2005113B_023150T0	Mo_FJ2006-60A3_046280T0, Mo_FJ2006-60A3_046290T0	Mo_FJ72ZC7-77_045980T0, Mo_FJ72ZC7-77_045990T0	Mo_FJ78-JJ_068930T0, Mo_FJ78-JJ_068940T0	Mo_FJ81-JY_022870T0	Mo_FJ81-MH_050000T0, Mo_FJ81-MH_050010T0	Mo_FJ81-SW_020890T0	Mo_FJ81-ZP_020380T0, Mo_FJ81-ZP_020390T0	Mo_FJ81221ZB11-14_022060T0, Mo_FJ81221ZB11-14_022070T0	Mo_FJ86-CT_027320T0	Mo_FJ86061ZE3-39_039960T0, Mo_FJ86061ZE3-39_039970T0	Mo_FJ95054B_075230T0, Mo_FJ95054B_075240T0	Mo_FJ95085AZB13-116_020170T0, Mo_FJ95085AZB13-116_020180T0	Mo_FJ98099_054090T0, Mo_FJ98099_054100T0	Mo_FJ99138_045760T0, Mo_FJ99138_045770T0	Mo_FJSH0703_081420T0, Mo_FJSH0703_081430T0	Mo_GD06-53_090280T0	Mo_GD08-2025_069470T0, Mo_GD08-2025_069480T0	Mo_GY0040_056150T0
OG0000116	MGG_08232T0	Mo_13FM-16-1_053210T0	Mo_13FM-24-1_078780T0	Mo_13FM-3-2_007140T0, Mo_13FM-3-2_007150T0	Mo_13FM-5-1_075540T0	Mo_AG0004_005260T0	Mo_AV1-1-1_095900T0	Mo_BJ-90-611_037700T0, Mo_BJ-90-611_037710T0	Mo_BJ08-8_041350T0	Mo_BN0123_044120T0, Mo_BN0123_044130T0	Mo_BN0202_010300T0, Mo_BN0202_010310T0	Mo_BN0252_050660T0, Mo_BN0252_050670T0	Mo_CD0065_029790T0	Mo_CD0142_006170T0, Mo_CD0142_006180T0	Mo_CH0043_009900T0, Mo_CH0043_009910T0	Mo_CH0072_001340T0, Mo_CH0072_001350T0	Mo_CH0452_023790T0	Mo_CH0461_028730T0	Mo_CH1103_062880T0, Mo_CH1103_062890T0	Mo_CH1164_051100T0, Mo_CH1164_051110T0	Mo_CM0028_049410T0, Mo_CM0028_049420T0	Mo_DB11-621_088830T0, Mo_DB11-621_088840T0	Mo_FJ0204804_068650T0	Mo_FJ11SH-527-1_067020T0	Mo_FJ12JN-084-3_066110T0	Mo_FJ13SH05-2_077920T0	Mo_FJ2000-62A_068950T0	Mo_FJ2000-69A_036400T0, Mo_FJ2000-69A_036410T0	Mo_FJ2001-112B_083250T0	Mo_FJ2003-001A1_088930T0	Mo_FJ2005113B_082350T0, Mo_FJ2005113B_082360T0	Mo_FJ2006-60A3_031660T0, Mo_FJ2006-60A3_031670T0	Mo_FJ72ZC7-77_070220T0	Mo_FJ78-JJ_083050T0, Mo_FJ78-JJ_083060T0	Mo_FJ81-JY_028900T0	Mo_FJ81-MH_006030T0	Mo_FJ81-SW_026100T0	Mo_FJ81-ZP_051010T0	Mo_FJ81221ZB11-14_015780T0, Mo_FJ81221ZB11-14_015790T0	Mo_FJ86-CT_030450T0	Mo_FJ86061ZE3-39_005110T0, Mo_FJ86061ZE3-39_005120T0	Mo_FJ95054B_003330T0, Mo_FJ95054B_003340T0	Mo_FJ95085AZB13-116_070800T0	Mo_FJ98099_072890T0, Mo_FJ98099_072900T0	Mo_FJ99138_064390T0	Mo_FJSH0703_067580T0, Mo_FJSH0703_067590T0	Mo_GD06-53_091700T0, Mo_GD06-53_091710T0	Mo_GD08-2025_055560T0, Mo_GD08-2025_055570T0	Mo_GY0040_092580T0, Mo_GY0040_092590T0
OG0000117		Mo_13FM-16-1_053320T0	Mo_13FM-24-1_080680T0	Mo_13FM-3-2_007030T0, Mo_13FM-3-2_007040T0	Mo_13FM-5-1_077830T0, Mo_13FM-5-1_077840T0	Mo_AG0004_005370T0	Mo_AV1-1-1_095790T0, Mo_AV1-1-1_095800T0	Mo_BJ-90-611_037590T0, Mo_BJ-90-611_037600T0	Mo_BJ08-8_041460T0	Mo_BN0123_044010T0, Mo_BN0123_044020T0	Mo_BN0202_010190T0, Mo_BN0202_010200T0	Mo_BN0252_050550T0, Mo_BN0252_050560T0	Mo_CD0065_029900T0	Mo_CD0142_006070T0	Mo_CH0043_009790T0, Mo_CH0043_009800T0	Mo_CH0072_001230T0, Mo_CH0072_001240T0	Mo_CH0452_023900T0	Mo_CH0461_028840T0	Mo_CH1103_062770T0, Mo_CH1103_062780T0	Mo_CH1164_018790T0, Mo_CH1164_018800T0	Mo_CM0028_049300T0, Mo_CM0028_049310T0	Mo_DB11-621_088720T0, Mo_DB11-621_088730T0	Mo_FJ0204804_068760T0	Mo_FJ11SH-527-1_067130T0	Mo_FJ12JN-084-3_066220T0	Mo_FJ13SH05-2_078030T0	Mo_FJ2000-62A_069060T0	Mo_FJ2000-69A_036290T0, Mo_FJ2000-69A_036300T0	Mo_FJ2001-112B_083360T0	Mo_FJ2003-001A1_089040T0	Mo_FJ2005113B_082240T0, Mo_FJ2005113B_082250T0	Mo_FJ2006-60A3_031550T0, Mo_FJ2006-60A3_031560T0	Mo_FJ72ZC7-77_070330T0	Mo_FJ78-JJ_082940T0, Mo_FJ78-JJ_082950T0	Mo_FJ81-JY_029010T0	Mo_FJ81-MH_006140T0	Mo_FJ81-SW_026210T0	Mo_FJ81-ZP_051120T0	Mo_FJ81221ZB11-14_015670T0, Mo_FJ81221ZB11-14_015680T0	Mo_FJ86-CT_030560T0	Mo_FJ86061ZE3-39_005000T0, Mo_FJ86061ZE3-39_005010T0	Mo_FJ95054B_003220T0, Mo_FJ95054B_003230T0	Mo_FJ95085AZB13-116_070910T0	Mo_FJ98099_072780T0, Mo_FJ98099_072790T0	Mo_FJ99138_064500T0	Mo_FJSH0703_067470T0, Mo_FJSH0703_067480T0	Mo_GD06-53_102930T0, Mo_GD06-53_102940T0	Mo_GD08-2025_055450T0, Mo_GD08-2025_055460T0	Mo_GY0040_092470T0, Mo_GY0040_092480T0
OG0000118	MGG_07289T0	Mo_13FM-16-1_055790T0, Mo_13FM-16-1_055800T0	Mo_13FM-24-1_079620T0	Mo_13FM-3-2_070820T0, Mo_13FM-3-2_070830T0	Mo_13FM-5-1_076560T0, Mo_13FM-5-1_076570T0	Mo_AG0004_081050T0, Mo_AG0004_081060T0	Mo_AV1-1-1_078720T0	Mo_BJ-90-611_079770T0, Mo_BJ-90-611_079780T0	Mo_BJ08-8_078920T0, Mo_BJ08-8_078930T0	Mo_BN0123_079910T0, Mo_BN0123_079920T0	Mo_BN0202_082240T0	Mo_BN0252_081760T0	Mo_CD0065_076880T0, Mo_CD0065_076890T0	Mo_CD0142_082580T0, Mo_CD0142_082590T0	Mo_CH0043_083890T0, Mo_CH0043_083900T0	Mo_CH0072_082120T0, Mo_CH0072_082130T0	Mo_CH0452_081470T0, Mo_CH0452_081480T0	Mo_CH0461_084200T0, Mo_CH0461_084210T0	Mo_CH1103_082540T0, Mo_CH1103_082550T0	Mo_CH1164_082830T0	Mo_CM0028_082780T0, Mo_CM0028_082790T0	Mo_DB11-621_062840T0, Mo_DB11-621_062850T0	Mo_FJ0204804_043910T0, Mo_FJ0204804_043920T0	Mo_FJ11SH-527-1_076260T0	Mo_FJ12JN-084-3_073230T0, Mo_FJ12JN-084-3_073240T0	Mo_FJ13SH05-2_096640T0	Mo_FJ2000-62A_095730T0, Mo_FJ2000-62A_095740T0	Mo_FJ2000-69A_097490T0	Mo_FJ2001-112B_079000T0	Mo_FJ2003-001A1_075240T0	Mo_FJ2005113B_078100T0	Mo_FJ2006-60A3_095750T0, Mo_FJ2006-60A3_095760T0	Mo_FJ72ZC7-77_096560T0, Mo_FJ72ZC7-77_096570T0	Mo_FJ78-JJ_089340T0, Mo_FJ78-JJ_089350T0	Mo_FJ81-JY_061610T0	Mo_FJ81-MH_080140T0, Mo_FJ81-MH_080150T0	Mo_FJ81-SW_057830T0	Mo_FJ81-ZP_080110T0, Mo_FJ81-ZP_080120T0	Mo_FJ81221ZB11-14_078850T0, Mo_FJ81221ZB11-14_078860T0	Mo_FJ86-CT_062930T0	Mo_FJ86061ZE3-39_078880T0, Mo_FJ86061ZE3-39_078890T0	Mo_FJ95054B_078740T0	Mo_FJ95085AZB13-116_097100T0	Mo_FJ98099_096650T0	Mo_FJ99138_073320T0, Mo_FJ99138_073330T0	Mo_FJSH0703_077220T0	Mo_GD06-53_090500T0, Mo_GD06-53_090510T0	Mo_GD08-2025_099030T0, Mo_GD08-2025_099040T0	Mo_GY0040_080920T0, Mo_GY0040_080930T0
OG0000119	MGG_06176T0	Mo_13FM-16-1_081060T0	Mo_13FM-24-1_041990T0	Mo_13FM-3-2_057610T0, Mo_13FM-3-2_057620T0	Mo_13FM-5-1_079470T0, Mo_13FM-5-1_079480T0	Mo_AG0004_029310T0	Mo_AV1-1-1_015440T0, Mo_AV1-1-1_015450T0	Mo_BJ-90-611_044390T0, Mo_BJ-90-611_044400T0	Mo_BJ08-8_079430T0, Mo_BJ08-8_079440T0	Mo_BN0123_026550T0, Mo_BN0123_026560T0	Mo_BN0202_032040T0	Mo_BN0252_032420T0, Mo_BN0252_032430T0	Mo_CD0065_037160T0, Mo_CD0065_037170T0	Mo_CD0142_054370T0	Mo_CH0043_037550T0, Mo_CH0043_037560T0	Mo_CH0072_036860T0, Mo_CH0072_036870T0	Mo_CH0452_027890T0, Mo_CH0452_027900T0	Mo_CH0461_036230T0, Mo_CH0461_036240T0	Mo_CH1103_030450T0, Mo_CH1103_030460T0	Mo_CH1164_054200T0, Mo_CH1164_054210T0	Mo_CM0028_033280T0	Mo_DB11-621_060950T0	Mo_FJ0204804_081590T0, Mo_FJ0204804_081600T0	Mo_FJ11SH-527-1_017190T0, Mo_FJ11SH-527-1_017200T0	Mo_FJ12JN-084-3_082400T0, Mo_FJ12JN-084-3_082410T0	Mo_FJ13SH05-2_047780T0	Mo_FJ2000-62A_050130T0, Mo_FJ2000-62A_050140T0	Mo_FJ2000-69A_014470T0, Mo_FJ2000-69A_014480T0	Mo_FJ2001-112B_028750T0	Mo_FJ2003-001A1_079590T0	Mo_FJ2005113B_020340T0, Mo_FJ2005113B_020350T0	Mo_FJ2006-60A3_015670T0, Mo_FJ2006-60A3_015680T0	Mo_FJ72ZC7-77_040020T0, Mo_FJ72ZC7-77_040030T0	Mo_FJ78-JJ_011870T0	Mo_FJ81-JY_073720T0	Mo_FJ81-MH_070110T0, Mo_FJ81-MH_070120T0	Mo_FJ81-SW_072130T0	Mo_FJ81-ZP_025010T0, Mo_FJ81-ZP_025020T0	Mo_FJ81221ZB11-14_018760T0	Mo_FJ86-CT_030230T0	Mo_FJ86061ZE3-39_052770T0	Mo_FJ95054B_014150T0, Mo_FJ95054B_014160T0	Mo_FJ95085AZB13-116_038420T0, Mo_FJ95085AZB13-116_038430T0	Mo_FJ98099_020920T0, Mo_FJ98099_020930T0	Mo_FJ99138_076540T0, Mo_FJ99138_076550T0	Mo_FJSH0703_039060T0	Mo_GD06-53_047360T0, Mo_GD06-53_047370T0	Mo_GD08-2025_068650T0, Mo_GD08-2025_068660T0	Mo_GY0040_030180T0, Mo_GY0040_030190T0
OG0000120	MGG_02929T0	Mo_13FM-16-1_014720T0	Mo_13FM-24-1_028890T0, Mo_13FM-24-1_028900T0	Mo_13FM-3-2_030810T0	Mo_13FM-5-1_026190T0	Mo_AG0004_031470T0, Mo_AG0004_031480T0	Mo_AV1-1-1_010580T0	Mo_BJ-90-611_010580T0, Mo_BJ-90-611_010590T0	Mo_BJ08-8_011720T0, Mo_BJ08-8_011730T0	Mo_BN0123_018250T0	Mo_BN0202_023650T0, Mo_BN0202_023660T0	Mo_BN0252_058720T0	Mo_CD0065_025270T0, Mo_CD0065_025280T0	Mo_CD0142_026380T0	Mo_CH0043_028310T0, Mo_CH0043_028320T0	Mo_CH0072_021440T0, Mo_CH0072_021450T0	Mo_CH0452_026090T0, Mo_CH0452_026100T0	Mo_CH0461_052310T0	Mo_CH1103_016410T0	Mo_CH1164_030200T0, Mo_CH1164_030210T0	Mo_CM0028_020470T0, Mo_CM0028_020480T0	Mo_DB11-621_056830T0, Mo_DB11-621_056840T0	Mo_FJ0204804_019420T0, Mo_FJ0204804_019430T0	Mo_FJ11SH-527-1_057200T0, Mo_FJ11SH-527-1_057210T0	Mo_FJ12JN-084-3_013710T0	Mo_FJ13SH05-2_073380T0, Mo_FJ13SH05-2_073390T0	Mo_FJ2000-62A_022060T0, Mo_FJ2000-62A_022070T0	Mo_FJ2000-69A_038530T0	Mo_FJ2001-112B_023040T0, Mo_FJ2001-112B_023050T0	Mo_FJ2003-001A1_012420T0	Mo_FJ2005113B_017030T0	Mo_FJ2006-60A3_011520T0	Mo_FJ72ZC7-77_011320T0, Mo_FJ72ZC7-77_011330T0	Mo_FJ78-JJ_095350T0, Mo_FJ78-JJ_095360T0	Mo_FJ81-JY_028820T0, Mo_FJ81-JY_028830T0	Mo_FJ81-MH_004140T0	Mo_FJ81-SW_002100T0, Mo_FJ81-SW_002110T0	Mo_FJ81-ZP_001540T0, Mo_FJ81-ZP_001550T0	Mo_FJ81221ZB11-14_000360T0	Mo_FJ86-CT_004920T0, Mo_FJ86-CT_004930T0	Mo_FJ86061ZE3-39_028870T0, Mo_FJ86061ZE3-39_028880T0	Mo_FJ95054B_010040T0, Mo_FJ95054B_010050T0	Mo_FJ95085AZB13-116_012700T0	Mo_FJ98099_016830T0, Mo_FJ98099_016840T0	Mo_FJ99138_011330T0, Mo_FJ99138_011340T0	Mo_FJSH0703_011210T0	Mo_GD06-53_045840T0, Mo_GD06-53_045850T0	Mo_GD08-2025_047460T0, Mo_GD08-2025_047470T0	Mo_GY0040_017460T0
OG0000121	MGG_09330T0	Mo_13FM-16-1_051620T0, Mo_13FM-16-1_051630T0	Mo_13FM-24-1_032970T0	Mo_13FM-3-2_067850T0	Mo_13FM-5-1_032250T0, Mo_13FM-5-1_032260T0	Mo_AG0004_046300T0	Mo_AV1-1-1_054120T0, Mo_AV1-1-1_054130T0	Mo_BJ-90-611_033690T0, Mo_BJ-90-611_033700T0	Mo_BJ08-8_060340T0	Mo_BN0123_038270T0, Mo_BN0123_038280T0	Mo_BN0202_049320T0	Mo_BN0252_045280T0, Mo_BN0252_045290T0	Mo_CD0065_053300T0, Mo_CD0065_053310T0	Mo_CD0142_049320T0	Mo_CH0043_055510T0	Mo_CH0072_050050T0, Mo_CH0072_050060T0	Mo_CH0452_039830T0	Mo_CH0461_050390T0	Mo_CH1103_047460T0, Mo_CH1103_047470T0	Mo_CH1164_056960T0, Mo_CH1164_056970T0	Mo_CM0028_046680T0, Mo_CM0028_046690T0	Mo_DB11-621_084640T0, Mo_DB11-621_084650T0	Mo_FJ0204804_040680T0, Mo_FJ0204804_040690T0	Mo_FJ11SH-527-1_029810T0, Mo_FJ11SH-527-1_029820T0	Mo_FJ12JN-084-3_026980T0, Mo_FJ12JN-084-3_026990T0	Mo_FJ13SH05-2_026490T0, Mo_FJ13SH05-2_026500T0	Mo_FJ2000-62A_032010T0	Mo_FJ2000-69A_029730T0, Mo_FJ2000-69A_029740T0	Mo_FJ2001-112B_037050T0, Mo_FJ2001-112B_037060T0	Mo_FJ2003-001A1_043480T0, Mo_FJ2003-001A1_043490T0	Mo_FJ2005113B_035360T0, Mo_FJ2005113B_035370T0	Mo_FJ2006-60A3_030400T0, Mo_FJ2006-60A3_030410T0	Mo_FJ72ZC7-77_033960T0, Mo_FJ72ZC7-77_033970T0	Mo_FJ78-JJ_025260T0	Mo_FJ81-JY_027140T0, Mo_FJ81-JY_027150T0	Mo_FJ81-MH_077890T0	Mo_FJ81-SW_027430T0	Mo_FJ81-ZP_077440T0, Mo_FJ81-ZP_077450T0	Mo_FJ81221ZB11-14_052400T0, Mo_FJ81221ZB11-14_052410T0	Mo_FJ86-CT_009890T0, Mo_FJ86-CT_009900T0	Mo_FJ86061ZE3-39_040960T0, Mo_FJ86061ZE3-39_040970T0	Mo_FJ95054B_028560T0, Mo_FJ95054B_028570T0	Mo_FJ95085AZB13-116_032220T0, Mo_FJ95085AZB13-116_032230T0	Mo_FJ98099_040160T0, Mo_FJ98099_040170T0	Mo_FJ99138_033770T0, Mo_FJ99138_033780T0	Mo_FJSH0703_047840T0, Mo_FJSH0703_047850T0	Mo_GD06-53_068510T0	Mo_GD08-2025_027960T0, Mo_GD08-2025_027970T0	Mo_GY0040_057610T0, Mo_GY0040_057620T0
OG0000122		Mo_13FM-16-1_058420T0, Mo_13FM-16-1_058430T0	Mo_13FM-24-1_022260T0	Mo_13FM-3-2_064810T0	Mo_13FM-5-1_021210T0, Mo_13FM-5-1_021220T0	Mo_AG0004_057210T0, Mo_AG0004_057220T0	Mo_AV1-1-1_017250T0	Mo_BJ-90-611_058420T0, Mo_BJ-90-611_058430T0	Mo_BJ08-8_059160T0, Mo_BJ08-8_059170T0	Mo_BN0123_028280T0	Mo_BN0202_036290T0	Mo_BN0252_034140T0	Mo_CD0065_041060T0, Mo_CD0065_041070T0	Mo_CD0142_035930T0	Mo_CH0043_038350T0, Mo_CH0043_038360T0	Mo_CH0072_038590T0	Mo_CH0452_028690T0, Mo_CH0452_028700T0	Mo_CH0461_038000T0, Mo_CH0461_038010T0	Mo_CH1103_033150T0, Mo_CH1103_033160T0	Mo_CH1164_030580T0, Mo_CH1164_030590T0	Mo_CM0028_034400T0	Mo_DB11-621_081480T0, Mo_DB11-621_081490T0	Mo_FJ0204804_019600T0, Mo_FJ0204804_019610T0	Mo_FJ11SH-527-1_051660T0	Mo_FJ12JN-084-3_051610T0	Mo_FJ13SH05-2_017840T0	Mo_FJ2000-62A_059490T0	Mo_FJ2000-69A_023460T0, Mo_FJ2000-69A_023470T0	Mo_FJ2001-112B_063730T0, Mo_FJ2001-112B_063740T0	Mo_FJ2003-001A1_056950T0, Mo_FJ2003-001A1_056960T0	Mo_FJ2005113B_057590T0	Mo_FJ2006-60A3_055570T0, Mo_FJ2006-60A3_055580T0	Mo_FJ72ZC7-77_058440T0, Mo_FJ72ZC7-77_058450T0	Mo_FJ78-JJ_076640T0, Mo_FJ78-JJ_076650T0	Mo_FJ81-JY_033750T0	Mo_FJ81-MH_030730T0	Mo_FJ81-SW_030890T0	Mo_FJ81-ZP_028250T0	Mo_FJ81221ZB11-14_026070T0, Mo_FJ81221ZB11-14_026080T0	Mo_FJ86-CT_081160T0	Mo_FJ86061ZE3-39_060770T0	Mo_FJ95054B_018650T0	Mo_FJ95085AZB13-116_056810T0, Mo_FJ95085AZB13-116_056820T0	Mo_FJ98099_020750T0	Mo_FJ99138_018610T0	Mo_FJSH0703_040750T0	Mo_GD06-53_067150T0, Mo_GD06-53_067160T0	Mo_GD08-2025_037850T0, Mo_GD08-2025_037860T0	Mo_GY0040_030980T0, Mo_GY0040_030990T0
OG0000123	MGG_10221T0	Mo_13FM-16-1_060570T0, Mo_13FM-16-1_060580T0	Mo_13FM-24-1_072700T0	Mo_13FM-3-2_005480T0, Mo_13FM-3-2_005490T0	Mo_13FM-5-1_070010T0	Mo_AG0004_045240T0, Mo_AG0004_045250T0	Mo_AV1-1-1_001350T0, Mo_AV1-1-1_001360T0	Mo_BJ-90-611_025550T0	Mo_BJ08-8_025010T0, Mo_BJ08-8_025020T0	Mo_BN0123_015050T0, Mo_BN0123_015060T0	Mo_BN0202_005890T0	Mo_BN0252_039540T0, Mo_BN0252_039550T0	Mo_CD0065_034250T0, Mo_CD0065_034260T0	Mo_CD0142_003460T0	Mo_CH0043_007180T0	Mo_CH0072_009050T0	Mo_CH0452_005230T0	Mo_CH0461_008540T0	Mo_CH1103_002600T0	Mo_CH1164_011280T0, Mo_CH1164_011290T0	Mo_CM0028_016240T0	Mo_DB11-621_006520T0, Mo_DB11-621_006530T0	Mo_FJ0204804_030940T0	Mo_FJ11SH-527-1_014650T0, Mo_FJ11SH-527-1_014660T0	Mo_FJ12JN-084-3_039030T0	Mo_FJ13SH05-2_028590T0, Mo_FJ13SH05-2_028600T0	Mo_FJ2000-62A_005540T0, Mo_FJ2000-62A_005550T0	Mo_FJ2000-69A_028710T0, Mo_FJ2000-69A_028720T0	Mo_FJ2001-112B_002750T0	Mo_FJ2003-001A1_028500T0, Mo_FJ2003-001A1_028510T0	Mo_FJ2005113B_003450T0, Mo_FJ2005113B_003460T0	Mo_FJ2006-60A3_001240T0, Mo_FJ2006-60A3_001250T0	Mo_FJ72ZC7-77_004920T0, Mo_FJ72ZC7-77_004930T0	Mo_FJ78-JJ_027730T0, Mo_FJ78-JJ_027740T0	Mo_FJ81-JY_003990T0, Mo_FJ81-JY_004000T0	Mo_FJ81-MH_003460T0, Mo_FJ81-MH_003470T0	Mo_FJ81-SW_000480T0, Mo_FJ81-SW_000490T0	Mo_FJ81-ZP_006050T0	Mo_FJ81221ZB11-14_037620T0, Mo_FJ81221ZB11-14_037630T0	Mo_FJ86-CT_013420T0, Mo_FJ86-CT_013430T0	Mo_FJ86061ZE3-39_000700T0	Mo_FJ95054B_038810T0, Mo_FJ95054B_038820T0	Mo_FJ95085AZB13-116_029240T0, Mo_FJ95085AZB13-116_029250T0	Mo_FJ98099_008910T0	Mo_FJ99138_039580T0	Mo_FJSH0703_000640T0	Mo_GD06-53_013160T0	Mo_GD08-2025_012160T0, Mo_GD08-2025_012170T0	Mo_GY0040_015200T0, Mo_GY0040_015210T0
OG0000124	MGG_15367T0	Mo_13FM-16-1_066570T0	Mo_13FM-24-1_088080T0, Mo_13FM-24-1_088090T0	Mo_13FM-3-2_071610T0, Mo_13FM-3-2_071620T0	Mo_13FM-5-1_085330T0	Mo_AG0004_091360T0, Mo_AG0004_091370T0	Mo_AV1-1-1_017180T0	Mo_BJ-90-611_091590T0, Mo_BJ-90-611_091600T0	Mo_BJ08-8_091360T0, Mo_BJ08-8_091370T0	Mo_BN0123_088560T0, Mo_BN0123_088570T0	Mo_BN0202_057760T0	Mo_BN0252_018330T0, Mo_BN0252_018340T0	Mo_CD0065_023010T0, Mo_CD0065_023020T0	Mo_CD0142_081950T0, Mo_CD0142_081960T0	Mo_CH0043_073780T0	Mo_CH0072_034150T0	Mo_CH0452_089600T0	Mo_CH0461_073780T0	Mo_CH1103_015970T0	Mo_CH1164_042480T0, Mo_CH1164_042490T0	Mo_CM0028_090620T0, Mo_CM0028_090630T0	Mo_DB11-621_081410T0	Mo_FJ0204804_080520T0, Mo_FJ0204804_080530T0	Mo_FJ11SH-527-1_078960T0, Mo_FJ11SH-527-1_078970T0	Mo_FJ12JN-084-3_086310T0, Mo_FJ12JN-084-3_086320T0	Mo_FJ13SH05-2_087800T0, Mo_FJ13SH05-2_087810T0	Mo_FJ2000-62A_065130T0	Mo_FJ2000-69A_090860T0, Mo_FJ2000-69A_090870T0	Mo_FJ2001-112B_014550T0, Mo_FJ2001-112B_014560T0	Mo_FJ2003-001A1_063600T0, Mo_FJ2003-001A1_063610T0	Mo_FJ2005113B_066140T0	Mo_FJ2006-60A3_088810T0, Mo_FJ2006-60A3_088820T0	Mo_FJ72ZC7-77_090180T0	Mo_FJ78-JJ_046490T0, Mo_FJ78-JJ_046500T0	Mo_FJ81-JY_044000T0	Mo_FJ81-MH_084690T0, Mo_FJ81-MH_084700T0	Mo_FJ81-SW_011890T0, Mo_FJ81-SW_011900T0	Mo_FJ81-ZP_083850T0, Mo_FJ81-ZP_083860T0	Mo_FJ81221ZB11-14_022200T0, Mo_FJ81221ZB11-14_022210T0	Mo_FJ86-CT_085900T0, Mo_FJ86-CT_085910T0	Mo_FJ86061ZE3-39_010470T0, Mo_FJ86061ZE3-39_010480T0	Mo_FJ95054B_091660T0, Mo_FJ95054B_091670T0	Mo_FJ95085AZB13-116_090400T0	Mo_FJ98099_090780T0, Mo_FJ98099_090790T0	Mo_FJ99138_087570T0, Mo_FJ99138_087580T0	Mo_FJSH0703_079760T0	Mo_GD06-53_064940T0, Mo_GD06-53_064950T0	Mo_GD08-2025_067720T0	Mo_GY0040_088820T0
OG0000125	MGG_07307T0	Mo_13FM-16-1_074180T0	Mo_13FM-24-1_041810T0	Mo_13FM-3-2_057780T0, Mo_13FM-3-2_057790T0	Mo_13FM-5-1_031290T0, Mo_13FM-5-1_031300T0	Mo_AG0004_029130T0	Mo_AV1-1-1_015610T0, Mo_AV1-1-1_015620T0	Mo_BJ-90-611_044560T0, Mo_BJ-90-611_044570T0	Mo_BJ08-8_070660T0	Mo_BN0123_026720T0, Mo_BN0123_026730T0	Mo_BN0202_031860T0	Mo_BN0252_032590T0, Mo_BN0252_032600T0	Mo_CD0065_037330T0, Mo_CD0065_037340T0	Mo_CD0142_054190T0	Mo_CH0043_037720T0, Mo_CH0043_037730T0	Mo_CH0072_037030T0, Mo_CH0072_037040T0	Mo_CH0452_028060T0, Mo_CH0452_028070T0	Mo_CH0461_036400T0, Mo_CH0461_036410T0	Mo_CH1103_030620T0, Mo_CH1103_030630T0	Mo_CH1164_054370T0, Mo_CH1164_054380T0	Mo_CM0028_033100T0	Mo_DB11-621_051790T0, Mo_DB11-621_051800T0	Mo_FJ0204804_028010T0	Mo_FJ11SH-527-1_017360T0, Mo_FJ11SH-527-1_017370T0	Mo_FJ12JN-084-3_023010T0, Mo_FJ12JN-084-3_023020T0	Mo_FJ13SH05-2_047600T0	Mo_FJ2000-62A_050300T0, Mo_FJ2000-62A_050310T0	Mo_FJ2000-69A_014640T0, Mo_FJ2000-69A_014650T0	Mo_FJ2001-112B_028570T0	Mo_FJ2003-001A1_026800T0	Mo_FJ2005113B_020510T0, Mo_FJ2005113B_020520T0	Mo_FJ2006-60A3_015840T0, Mo_FJ2006-60A3_015850T0	Mo_FJ72ZC7-77_040190T0, Mo_FJ72ZC7-77_040200T0	Mo_FJ78-JJ_011690T0	Mo_FJ81-JY_053440T0	Mo_FJ81-MH_051080T0	Mo_FJ81-SW_052290T0, Mo_FJ81-SW_052300T0	Mo_FJ81-ZP_025180T0, Mo_FJ81-ZP_025190T0	Mo_FJ81221ZB11-14_018580T0	Mo_FJ86-CT_030050T0	Mo_FJ86061ZE3-39_052590T0	Mo_FJ95054B_014320T0, Mo_FJ95054B_014330T0	Mo_FJ95085AZB13-116_038590T0, Mo_FJ95085AZB13-116_038600T0	Mo_FJ98099_021090T0, Mo_FJ98099_021100T0	Mo_FJ99138_067890T0	Mo_FJSH0703_038880T0	Mo_GD06-53_031320T0, Mo_GD06-53_031330T0	Mo_GD08-2025_007380T0, Mo_GD08-2025_007390T0	Mo_GY0040_030350T0, Mo_GY0040_030360T0
OG0000126	MGG_07288T0	Mo_13FM-16-1_081840T0, Mo_13FM-16-1_081850T0	Mo_13FM-24-1_082930T0, Mo_13FM-24-1_082940T0	Mo_13FM-3-2_084390T0, Mo_13FM-3-2_084400T0	Mo_13FM-5-1_080950T0	Mo_AG0004_085400T0	Mo_AV1-1-1_083010T0, Mo_AV1-1-1_083020T0	Mo_BJ-90-611_076900T0	Mo_BJ08-8_083960T0, Mo_BJ08-8_083970T0	Mo_BN0123_099480T0, Mo_BN0123_099490T0	Mo_BN0202_086260T0	Mo_BN0252_085560T0	Mo_CD0065_081890T0, Mo_CD0065_081900T0	Mo_CD0142_092030T0, Mo_CD0142_092040T0	Mo_CH0043_068170T0, Mo_CH0043_068180T0	Mo_CH0072_089130T0, Mo_CH0072_089140T0	Mo_CH0452_094740T0	Mo_CH0461_086620T0, Mo_CH0461_086630T0	Mo_CH1103_097730T0	Mo_CH1164_085670T0	Mo_CM0028_085580T0	Mo_DB11-621_067450T0, Mo_DB11-621_067460T0	Mo_FJ0204804_082430T0, Mo_FJ0204804_082440T0	Mo_FJ11SH-527-1_075280T0, Mo_FJ11SH-527-1_075290T0	Mo_FJ12JN-084-3_077130T0, Mo_FJ12JN-084-3_077140T0	Mo_FJ13SH05-2_078760T0, Mo_FJ13SH05-2_078770T0	Mo_FJ2000-62A_087740T0, Mo_FJ2000-62A_087750T0	Mo_FJ2000-69A_083160T0, Mo_FJ2000-69A_083170T0	Mo_FJ2001-112B_088740T0, Mo_FJ2001-112B_088750T0	Mo_FJ2003-001A1_088230T0, Mo_FJ2003-001A1_088240T0	Mo_FJ2005113B_080560T0	Mo_FJ2006-60A3_079570T0, Mo_FJ2006-60A3_079580T0	Mo_FJ72ZC7-77_081820T0	Mo_FJ78-JJ_081390T0, Mo_FJ78-JJ_081400T0	Mo_FJ81-JY_081180T0, Mo_FJ81-JY_081190T0	Mo_FJ81-MH_083350T0	Mo_FJ81-SW_058720T0, Mo_FJ81-SW_058730T0		Mo_FJ81221ZB11-14_082980T0	Mo_FJ86-CT_067440T0, Mo_FJ86-CT_067450T0	Mo_FJ86061ZE3-39_082850T0	Mo_FJ95054B_082190T0	Mo_FJ95085AZB13-116_082230T0	Mo_FJ98099_082740T0, Mo_FJ98099_082750T0	Mo_FJ99138_066860T0	Mo_FJSH0703_068690T0, Mo_FJSH0703_068700T0	Mo_GD06-53_046630T0, Mo_GD06-53_046640T0	Mo_GD08-2025_070080T0	Mo_GY0040_083010T0
OG0000127	MGG_14302T0	Mo_13FM-16-1_087080T0, Mo_13FM-16-1_087090T0	Mo_13FM-24-1_021190T0	Mo_13FM-3-2_034890T0	Mo_13FM-5-1_027700T0	Mo_AG0004_039960T0, Mo_AG0004_039970T0	Mo_AV1-1-1_024550T0, Mo_AV1-1-1_024560T0	Mo_BJ-90-611_021520T0	Mo_BJ08-8_089320T0, Mo_BJ08-8_089330T0	Mo_BN0123_036610T0, Mo_BN0123_036620T0	Mo_BN0202_046640T0, Mo_BN0202_046650T0	Mo_BN0252_035820T0	Mo_CD0065_042820T0	Mo_CD0142_036940T0, Mo_CD0142_036950T0	Mo_CH0043_040130T0	Mo_CH0072_039680T0, Mo_CH0072_039690T0	Mo_CH0452_086030T0, Mo_CH0452_086040T0	Mo_CH0461_039780T0	Mo_CH1103_065110T0, Mo_CH1103_065120T0	Mo_CH1164_040630T0	Mo_CM0028_035380T0, Mo_CM0028_035390T0	Mo_DB11-621_048320T0	Mo_FJ0204804_025750T0, Mo_FJ0204804_025760T0	Mo_FJ11SH-527-1_021500T0, Mo_FJ11SH-527-1_021510T0	Mo_FJ12JN-084-3_031790T0, Mo_FJ12JN-084-3_031800T0	Mo_FJ13SH05-2_020490T0, Mo_FJ13SH05-2_020500T0	Mo_FJ2000-62A_020260T0, Mo_FJ2000-62A_020270T0	Mo_FJ2000-69A_015400T0, Mo_FJ2000-69A_015410T0	Mo_FJ2001-112B_033200T0	Mo_FJ2003-001A1_022800T0, Mo_FJ2003-001A1_022810T0	Mo_FJ2005113B_028590T0, Mo_FJ2005113B_028600T0	Mo_FJ2006-60A3_022120T0, Mo_FJ2006-60A3_022130T0	Mo_FJ72ZC7-77_027460T0, Mo_FJ72ZC7-77_027470T0	Mo_FJ78-JJ_037020T0	Mo_FJ81-JY_002930T0, Mo_FJ81-JY_002940T0	Mo_FJ81-MH_043270T0	Mo_FJ81-SW_043640T0	Mo_FJ81-ZP_043270T0	Mo_FJ81221ZB11-14_028690T0, Mo_FJ81221ZB11-14_028700T0	Mo_FJ86-CT_047810T0	Mo_FJ86061ZE3-39_025790T0, Mo_FJ86061ZE3-39_025800T0	Mo_FJ95054B_020480T0, Mo_FJ95054B_020490T0	Mo_FJ95085AZB13-116_027550T0	Mo_FJ98099_027150T0, Mo_FJ98099_027160T0	Mo_FJ99138_024770T0	Mo_FJSH0703_022470T0, Mo_FJSH0703_022480T0	Mo_GD06-53_067730T0, Mo_GD06-53_067740T0	Mo_GD08-2025_010790T0, Mo_GD08-2025_010800T0	Mo_GY0040_032050T0, Mo_GY0040_032060T0
OG0000128	MGG_10757T0, MGG_03785T0	Mo_13FM-16-1_087100T0, Mo_13FM-16-1_087110T0	Mo_13FM-24-1_021180T0	Mo_13FM-3-2_034880T0	Mo_13FM-5-1_027690T0	Mo_AG0004_039980T0, Mo_AG0004_039990T0	Mo_AV1-1-1_024570T0, Mo_AV1-1-1_024580T0	Mo_BJ-90-611_021510T0	Mo_BJ08-8_089340T0, Mo_BJ08-8_089350T0	Mo_BN0123_036630T0, Mo_BN0123_036640T0	Mo_BN0202_046660T0, Mo_BN0202_046670T0	Mo_BN0252_035810T0	Mo_CD0065_042810T0	Mo_CD0142_036960T0, Mo_CD0142_036970T0	Mo_CH0043_040120T0	Mo_CH0072_039700T0, Mo_CH0072_039710T0	Mo_CH0452_086050T0, Mo_CH0452_086060T0	Mo_CH0461_039770T0	Mo_CH1103_065130T0, Mo_CH1103_065140T0	Mo_CH1164_040620T0	Mo_CM0028_035400T0, Mo_CM0028_035410T0	Mo_DB11-621_048310T0	Mo_FJ0204804_025770T0, Mo_FJ0204804_025780T0	Mo_FJ11SH-527-1_021520T0, Mo_FJ11SH-527-1_021530T0	Mo_FJ12JN-084-3_031810T0, Mo_FJ12JN-084-3_031820T0	Mo_FJ13SH05-2_020510T0, Mo_FJ13SH05-2_020520T0	Mo_FJ2000-62A_020280T0, Mo_FJ2000-62A_020290T0	Mo_FJ2000-69A_015420T0, Mo_FJ2000-69A_015430T0	Mo_FJ2001-112B_033190T0	Mo_FJ2003-001A1_022820T0, Mo_FJ2003-001A1_022830T0	Mo_FJ2005113B_028610T0, Mo_FJ2005113B_028620T0	Mo_FJ2006-60A3_022140T0, Mo_FJ2006-60A3_022150T0	Mo_FJ72ZC7-77_027480T0, Mo_FJ72ZC7-77_027490T0	Mo_FJ78-JJ_037010T0	Mo_FJ81-JY_002950T0, Mo_FJ81-JY_002960T0	Mo_FJ81-MH_043260T0	Mo_FJ81-SW_043630T0	Mo_FJ81-ZP_043260T0	Mo_FJ81221ZB11-14_028710T0, Mo_FJ81221ZB11-14_028720T0	Mo_FJ86-CT_047800T0	Mo_FJ86061ZE3-39_025810T0, Mo_FJ86061ZE3-39_025820T0	Mo_FJ95054B_020500T0, Mo_FJ95054B_020510T0	Mo_FJ95085AZB13-116_027540T0	Mo_FJ98099_027170T0, Mo_FJ98099_027180T0	Mo_FJ99138_024760T0	Mo_FJSH0703_022490T0, Mo_FJSH0703_022500T0	Mo_GD06-53_067750T0, Mo_GD06-53_067760T0	Mo_GD08-2025_010810T0, Mo_GD08-2025_010820T0	Mo_GY0040_032070T0, Mo_GY0040_032080T0
OG0000129	MGG_07271T0	Mo_13FM-16-1_087330T0, Mo_13FM-16-1_087340T0	Mo_13FM-24-1_094610T0, Mo_13FM-24-1_094620T0	Mo_13FM-3-2_012260T0, Mo_13FM-3-2_012270T0	Mo_13FM-5-1_093340T0, Mo_13FM-5-1_093350T0	Mo_AG0004_009780T0	Mo_AV1-1-1_030540T0	Mo_BJ-90-611_030620T0, Mo_BJ-90-611_030630T0	Mo_BJ08-8_003210T0, Mo_BJ08-8_003220T0	Mo_BN0123_065440T0, Mo_BN0123_065450T0	Mo_BN0202_051060T0, Mo_BN0202_051070T0	Mo_BN0252_048600T0	Mo_CD0065_019850T0	Mo_CD0142_053790T0, Mo_CD0142_053800T0	Mo_CH0043_022910T0	Mo_CH0072_091780T0	Mo_CH0452_078110T0	Mo_CH0461_022310T0	Mo_CH1103_072940T0, Mo_CH1103_072950T0	Mo_CH1164_014420T0, Mo_CH1164_014430T0	Mo_CM0028_069830T0	Mo_DB11-621_088290T0, Mo_DB11-621_088300T0	Mo_FJ0204804_059230T0	Mo_FJ11SH-527-1_055410T0	Mo_FJ12JN-084-3_006620T0, Mo_FJ12JN-084-3_006630T0	Mo_FJ13SH05-2_091580T0, Mo_FJ13SH05-2_091590T0	Mo_FJ2000-62A_060590T0, Mo_FJ2000-62A_060600T0	Mo_FJ2000-69A_060450T0	Mo_FJ2001-112B_065160T0, Mo_FJ2001-112B_065170T0	Mo_FJ2003-001A1_092220T0, Mo_FJ2003-001A1_092230T0	Mo_FJ2005113B_062530T0, Mo_FJ2005113B_062540T0	Mo_FJ2006-60A3_006220T0, Mo_FJ2006-60A3_006230T0	Mo_FJ72ZC7-77_020090T0, Mo_FJ72ZC7-77_020100T0	Mo_FJ78-JJ_071070T0	Mo_FJ81-JY_074880T0, Mo_FJ81-JY_074890T0	Mo_FJ81-MH_075040T0	Mo_FJ81-SW_075170T0	Mo_FJ81-ZP_074740T0, Mo_FJ81-ZP_074750T0	Mo_FJ81221ZB11-14_062850T0, Mo_FJ81221ZB11-14_062860T0	Mo_FJ86-CT_078000T0	Mo_FJ86061ZE3-39_008870T0, Mo_FJ86061ZE3-39_008880T0	Mo_FJ95054B_064780T0, Mo_FJ95054B_064790T0	Mo_FJ95085AZB13-116_063080T0	Mo_FJ98099_065340T0, Mo_FJ98099_065350T0	Mo_FJ99138_090780T0, Mo_FJ99138_090790T0	Mo_FJSH0703_055620T0, Mo_FJSH0703_055630T0	Mo_GD06-53_073310T0	Mo_GD08-2025_087650T0, Mo_GD08-2025_087660T0	Mo_GY0040_068100T0
OG0000130	MGG_03930T0	Mo_13FM-16-1_109430T0	Mo_13FM-24-1_043210T0	Mo_13FM-3-2_115910T0, Mo_13FM-3-2_115920T0	Mo_13FM-5-1_042480T0	Mo_AG0004_117020T0, Mo_AG0004_117030T0	Mo_AV1-1-1_114550T0, Mo_AV1-1-1_114560T0	Mo_BJ-90-611_116880T0	Mo_BJ08-8_116390T0	Mo_BN0123_066610T0, Mo_BN0123_066620T0	Mo_BN0202_116760T0, Mo_BN0202_116770T0	Mo_BN0252_117600T0	Mo_CD0065_011490T0, Mo_CD0065_011500T0	Mo_CD0142_116700T0, Mo_CD0142_116710T0	Mo_CH0043_017840T0, Mo_CH0043_017850T0	Mo_CH0072_115670T0	Mo_CH0452_116410T0, Mo_CH0452_116420T0	Mo_CH0461_017280T0, Mo_CH0461_017290T0	Mo_CH1103_073360T0, Mo_CH1103_073370T0	Mo_CH1164_053440T0, Mo_CH1164_053450T0	Mo_CM0028_115960T0	Mo_DB11-621_117170T0, Mo_DB11-621_117180T0	Mo_FJ0204804_115460T0, Mo_FJ0204804_115470T0	Mo_FJ11SH-527-1_115400T0, Mo_FJ11SH-527-1_115410T0	Mo_FJ12JN-084-3_114860T0, Mo_FJ12JN-084-3_114870T0	Mo_FJ13SH05-2_115160T0, Mo_FJ13SH05-2_115170T0	Mo_FJ2000-62A_115290T0, Mo_FJ2000-62A_115300T0	Mo_FJ2000-69A_115460T0, Mo_FJ2000-69A_115470T0	Mo_FJ2001-112B_115850T0, Mo_FJ2001-112B_115860T0	Mo_FJ2003-001A1_115600T0, Mo_FJ2003-001A1_115610T0	Mo_FJ2005113B_115820T0, Mo_FJ2005113B_115830T0	Mo_FJ2006-60A3_114910T0, Mo_FJ2006-60A3_114920T0	Mo_FJ72ZC7-77_114420T0	Mo_FJ78-JJ_117640T0, Mo_FJ78-JJ_117650T0	Mo_FJ81-JY_117690T0	Mo_FJ81-MH_117540T0, Mo_FJ81-MH_117550T0	Mo_FJ81-SW_117320T0	Mo_FJ81-ZP_117010T0	Mo_FJ81221ZB11-14_116200T0	Mo_FJ86-CT_115230T0, Mo_FJ86-CT_115240T0	Mo_FJ86061ZE3-39_116780T0	Mo_FJ95054B_116670T0, Mo_FJ95054B_116680T0	Mo_FJ95085AZB13-116_114720T0, Mo_FJ95085AZB13-116_114730T0	Mo_FJ98099_115040T0, Mo_FJ98099_115050T0	Mo_FJ99138_115260T0	Mo_FJSH0703_115590T0	Mo_GD06-53_115980T0	Mo_GD08-2025_116040T0	Mo_GY0040_116690T0, Mo_GY0040_116700T0
OG0000131		Mo_13FM-16-1_004400T0, Mo_13FM-16-1_004410T0	Mo_13FM-24-1_055280T0, Mo_13FM-24-1_055290T0	Mo_13FM-3-2_007800T0, Mo_13FM-3-2_007810T0	Mo_13FM-5-1_051100T0	Mo_AG0004_050540T0, Mo_AG0004_050550T0	Mo_AV1-1-1_067460T0	Mo_BJ-90-611_002180T0, Mo_BJ-90-611_002190T0	Mo_BJ08-8_000270T0, Mo_BJ08-8_000280T0	Mo_BN0123_016210T0	Mo_BN0202_059970T0, Mo_BN0202_059980T0	Mo_BN0252_025820T0, Mo_BN0252_025830T0	Mo_CD0065_010080T0, Mo_CD0065_010090T0	Mo_CD0142_010560T0, Mo_CD0142_010570T0	Mo_CH0043_016400T0, Mo_CH0043_016410T0	Mo_CH0072_056710T0	Mo_CH0452_022560T0, Mo_CH0452_022570T0	Mo_CH0461_014130T0, Mo_CH0461_014140T0	Mo_CH1103_006020T0, Mo_CH1103_006030T0	Mo_CH1164_008530T0, Mo_CH1164_008540T0	Mo_CM0028_007280T0	Mo_DB11-621_032440T0, Mo_DB11-621_032450T0	Mo_FJ0204804_065300T0, Mo_FJ0204804_065310T0	Mo_FJ11SH-527-1_005830T0, Mo_FJ11SH-527-1_005840T0	Mo_FJ12JN-084-3_011180T0	Mo_FJ13SH05-2_045840T0, Mo_FJ13SH05-2_045850T0	Mo_FJ2000-62A_053100T0, Mo_FJ2000-62A_053110T0	Mo_FJ2000-69A_011200T0, Mo_FJ2000-69A_011210T0	Mo_FJ2001-112B_056910T0, Mo_FJ2001-112B_056920T0	Mo_FJ2003-001A1_048690T0	Mo_FJ2005113B_067000T0	Mo_FJ2006-60A3_062400T0, Mo_FJ2006-60A3_062410T0	Mo_FJ72ZC7-77_053540T0	Mo_FJ78-JJ_101310T0	Mo_FJ81-JY_104990T0, Mo_FJ81-JY_105000T0	Mo_FJ81-MH_101880T0	Mo_FJ81-SW_100310T0, Mo_FJ81-SW_100320T0	Mo_FJ81-ZP_101780T0	Mo_FJ81221ZB11-14_037920T0, Mo_FJ81221ZB11-14_037930T0	Mo_FJ86-CT_101520T0, Mo_FJ86-CT_101530T0	Mo_FJ86061ZE3-39_039120T0, Mo_FJ86061ZE3-39_039130T0	Mo_FJ95054B_037590T0, Mo_FJ95054B_037600T0	Mo_FJ95085AZB13-116_053510T0, Mo_FJ95085AZB13-116_053520T0	Mo_FJ98099_056530T0	Mo_FJ99138_046000T0	Mo_FJSH0703_017050T0	Mo_GD06-53_021300T0	Mo_GD08-2025_061590T0	Mo_GY0040_071860T0, Mo_GY0040_071870T0
OG0000132	MGG_07316T0	Mo_13FM-16-1_009970T0, Mo_13FM-16-1_009980T0	Mo_13FM-24-1_024360T0	Mo_13FM-3-2_015860T0	Mo_13FM-5-1_000830T0, Mo_13FM-5-1_000840T0	Mo_AG0004_014890T0	Mo_AV1-1-1_029110T0, Mo_AV1-1-1_029120T0	Mo_BJ-90-611_038260T0, Mo_BJ-90-611_038270T0	Mo_BJ08-8_004110T0, Mo_BJ08-8_004120T0	Mo_BN0123_006720T0	Mo_BN0202_037710T0	Mo_BN0252_007640T0, Mo_BN0252_007650T0	Mo_CD0065_008890T0, Mo_CD0065_008900T0	Mo_CD0142_019260T0, Mo_CD0142_019270T0	Mo_CH0043_015210T0, Mo_CH0043_015220T0	Mo_CH0072_004520T0	Mo_CH0452_007520T0, Mo_CH0452_007530T0	Mo_CH0461_016330T0, Mo_CH0461_016340T0	Mo_CH1103_022110T0, Mo_CH1103_022120T0	Mo_CH1164_023260T0	Mo_CM0028_005020T0	Mo_DB11-621_003210T0, Mo_DB11-621_003220T0	Mo_FJ0204804_001010T0	Mo_FJ11SH-527-1_004670T0	Mo_FJ12JN-084-3_015720T0, Mo_FJ12JN-084-3_015730T0	Mo_FJ13SH05-2_085220T0	Mo_FJ2000-62A_007020T0, Mo_FJ2000-62A_007030T0	Mo_FJ2000-69A_016310T0, Mo_FJ2000-69A_016320T0	Mo_FJ2001-112B_005120T0	Mo_FJ2003-001A1_015520T0, Mo_FJ2003-001A1_015530T0	Mo_FJ2005113B_006760T0, Mo_FJ2005113B_006770T0	Mo_FJ2006-60A3_034110T0	Mo_FJ72ZC7-77_003160T0	Mo_FJ78-JJ_001030T0, Mo_FJ78-JJ_001040T0	Mo_FJ81-JY_035710T0, Mo_FJ81-JY_035720T0	Mo_FJ81-MH_011320T0, Mo_FJ81-MH_011330T0	Mo_FJ81-SW_078540T0, Mo_FJ81-SW_078550T0	Mo_FJ81-ZP_012400T0	Mo_FJ81221ZB11-14_009100T0, Mo_FJ81221ZB11-14_009110T0	Mo_FJ86-CT_016030T0, Mo_FJ86-CT_016040T0	Mo_FJ86061ZE3-39_045610T0, Mo_FJ86061ZE3-39_045620T0	Mo_FJ95054B_039790T0	Mo_FJ95085AZB13-116_002930T0, Mo_FJ95085AZB13-116_002940T0	Mo_FJ98099_021780T0, Mo_FJ98099_021790T0	Mo_FJ99138_002580T0, Mo_FJ99138_002590T0	Mo_FJSH0703_014530T0, Mo_FJSH0703_014540T0	Mo_GD06-53_070480T0, Mo_GD06-53_070490T0	Mo_GD08-2025_003160T0, Mo_GD08-2025_003170T0	Mo_GY0040_002890T0, Mo_GY0040_002900T0
OG0000133	MGG_02943T0	Mo_13FM-16-1_010570T0, Mo_13FM-16-1_010580T0	Mo_13FM-24-1_023730T0	Mo_13FM-3-2_015240T0	Mo_13FM-5-1_001430T0, Mo_13FM-5-1_001440T0	Mo_AG0004_014270T0	Mo_AV1-1-1_029720T0, Mo_AV1-1-1_029730T0	Mo_BJ-90-611_038870T0, Mo_BJ-90-611_038880T0	Mo_BJ08-8_004710T0, Mo_BJ08-8_004720T0	Mo_BN0123_006100T0	Mo_BN0202_037090T0	Mo_BN0252_008230T0, Mo_BN0252_008240T0	Mo_CD0065_009490T0, Mo_CD0065_009500T0	Mo_CD0142_019860T0, Mo_CD0142_019870T0	Mo_CH0043_015810T0, Mo_CH0043_015820T0	Mo_CH0072_003900T0	Mo_CH0452_008110T0, Mo_CH0452_008120T0	Mo_CH0461_016930T0, Mo_CH0461_016940T0	Mo_CH1103_080820T0	Mo_CH1164_054960T0	Mo_CM0028_004400T0	Mo_DB11-621_027550T0, Mo_DB11-621_027560T0	Mo_FJ0204804_000390T0	Mo_FJ11SH-527-1_004050T0	Mo_FJ12JN-084-3_016330T0, Mo_FJ12JN-084-3_016340T0	Mo_FJ13SH05-2_022500T0	Mo_FJ2000-62A_007620T0, Mo_FJ2000-62A_007630T0	Mo_FJ2000-69A_016920T0, Mo_FJ2000-69A_016930T0	Mo_FJ2001-112B_004510T0	Mo_FJ2003-001A1_016140T0, Mo_FJ2003-001A1_016150T0	Mo_FJ2005113B_007360T0, Mo_FJ2005113B_007370T0	Mo_FJ2006-60A3_033480T0	Mo_FJ72ZC7-77_002540T0	Mo_FJ78-JJ_001630T0, Mo_FJ78-JJ_001640T0	Mo_FJ81-JY_010270T0, Mo_FJ81-JY_010280T0	Mo_FJ81-MH_011930T0, Mo_FJ81-MH_011940T0	Mo_FJ81-SW_023860T0	Mo_FJ81-ZP_011770T0	Mo_FJ81221ZB11-14_009700T0, Mo_FJ81221ZB11-14_009710T0	Mo_FJ86-CT_016640T0, Mo_FJ86-CT_016650T0	Mo_FJ86061ZE3-39_046220T0, Mo_FJ86061ZE3-39_046230T0	Mo_FJ95054B_040380T0, Mo_FJ95054B_040390T0	Mo_FJ95085AZB13-116_003530T0, Mo_FJ95085AZB13-116_003540T0	Mo_FJ98099_022390T0, Mo_FJ98099_022400T0	Mo_FJ99138_003180T0, Mo_FJ99138_003190T0	Mo_FJSH0703_015140T0, Mo_FJSH0703_015150T0	Mo_GD06-53_018310T0, Mo_GD06-53_018320T0	Mo_GD08-2025_020910T0, Mo_GD08-2025_020920T0	Mo_GY0040_003490T0, Mo_GY0040_003500T0
OG0000134	MGG_05639T0	Mo_13FM-16-1_012150T0	Mo_13FM-24-1_008380T0	Mo_13FM-3-2_004420T0	Mo_13FM-5-1_009870T0, Mo_13FM-5-1_009880T0	Mo_AG0004_016090T0	Mo_AV1-1-1_000290T0	Mo_BJ-90-611_007950T0	Mo_BJ08-8_008200T0	Mo_BN0123_071560T0, Mo_BN0123_071570T0	Mo_BN0202_006970T0, Mo_BN0202_006980T0	Mo_BN0252_000300T0	Mo_CD0065_059650T0	Mo_CD0142_004540T0, Mo_CD0142_004550T0	Mo_CH0043_008260T0, Mo_CH0043_008270T0	Mo_CH0072_010120T0, Mo_CH0072_010130T0	Mo_CH0452_006320T0, Mo_CH0452_006330T0	Mo_CH0461_009630T0, Mo_CH0461_009640T0	Mo_CH1103_003670T0, Mo_CH1103_003680T0	Mo_CH1164_010220T0	Mo_CM0028_047490T0, Mo_CM0028_047500T0	Mo_DB11-621_089250T0	Mo_FJ0204804_022530T0	Mo_FJ11SH-527-1_012860T0, Mo_FJ11SH-527-1_012870T0	Mo_FJ12JN-084-3_007640T0, Mo_FJ12JN-084-3_007650T0	Mo_FJ13SH05-2_011580T0, Mo_FJ13SH05-2_011590T0	Mo_FJ2000-62A_004480T0	Mo_FJ2000-69A_055560T0, Mo_FJ2000-69A_055570T0	Mo_FJ2001-112B_003830T0, Mo_FJ2001-112B_003840T0	Mo_FJ2003-001A1_011960T0, Mo_FJ2003-001A1_011970T0	Mo_FJ2005113B_002390T0	Mo_FJ2006-60A3_000180T0	Mo_FJ72ZC7-77_056310T0, Mo_FJ72ZC7-77_056320T0	Mo_FJ78-JJ_003040T0, Mo_FJ78-JJ_003050T0	Mo_FJ81-JY_016790T0	Mo_FJ81-MH_017030T0	Mo_FJ81-SW_019080T0, Mo_FJ81-SW_019090T0	Mo_FJ81-ZP_015510T0, Mo_FJ81-ZP_015520T0	Mo_FJ81221ZB11-14_047020T0	Mo_FJ86-CT_022680T0, Mo_FJ86-CT_022690T0	Mo_FJ86061ZE3-39_001770T0, Mo_FJ86061ZE3-39_001780T0	Mo_FJ95054B_046110T0, Mo_FJ95054B_046120T0	Mo_FJ95085AZB13-116_035990T0	Mo_FJ98099_036650T0, Mo_FJ98099_036660T0	Mo_FJ99138_011740T0	Mo_FJSH0703_001730T0, Mo_FJSH0703_001740T0	Mo_GD06-53_086940T0	Mo_GD08-2025_005850T0	Mo_GY0040_043700T0, Mo_GY0040_043710T0
OG0000135	MGG_09150T1	Mo_13FM-16-1_018270T0	Mo_13FM-24-1_002960T0, Mo_13FM-24-1_002970T0	Mo_13FM-3-2_017420T0, Mo_13FM-3-2_017430T0	Mo_13FM-5-1_004250T0, Mo_13FM-5-1_004260T0	Mo_AG0004_022430T0, Mo_AG0004_022440T0	Mo_AV1-1-1_008550T0, Mo_AV1-1-1_008560T0	Mo_BJ-90-611_011680T0, Mo_BJ-90-611_011690T0	Mo_BJ08-8_012810T0, Mo_BJ08-8_012820T0	Mo_BN0123_017180T0, Mo_BN0123_017190T0	Mo_BN0202_024750T0, Mo_BN0202_024760T0	Mo_BN0252_021500T0, Mo_BN0252_021510T0	Mo_CD0065_028750T0	Mo_CD0142_025300T0, Mo_CD0142_025310T0	Mo_CH0043_026590T0	Mo_CH0072_027370T0, Mo_CH0072_027380T0	Mo_CH0452_021620T0	Mo_CH0461_030180T0, Mo_CH0461_030190T0	Mo_CH1103_019310T0	Mo_CH1164_045220T0	Mo_CM0028_018770T0	Mo_DB11-621_012900T0, Mo_DB11-621_012910T0	Mo_FJ0204804_013960T0	Mo_FJ11SH-527-1_007990T0, Mo_FJ11SH-527-1_008000T0	Mo_FJ12JN-084-3_008650T0, Mo_FJ12JN-084-3_008660T0	Mo_FJ13SH05-2_008630T0	Mo_FJ2000-62A_012990T0, Mo_FJ2000-62A_013000T0	Mo_FJ2000-69A_006730T0, Mo_FJ2000-69A_006740T0	Mo_FJ2001-112B_019090T0, Mo_FJ2001-112B_019100T0	Mo_FJ2003-001A1_007870T0	Mo_FJ2005113B_012480T0	Mo_FJ2006-60A3_026080T0, Mo_FJ2006-60A3_026090T0	Mo_FJ72ZC7-77_013620T0, Mo_FJ72ZC7-77_013630T0	Mo_FJ78-JJ_006250T0, Mo_FJ78-JJ_006260T0	Mo_FJ81-JY_012010T0	Mo_FJ81-MH_013940T0	Mo_FJ81-SW_007160T0	Mo_FJ81-ZP_012720T0	Mo_FJ81221ZB11-14_023830T0, Mo_FJ81221ZB11-14_023840T0	Mo_FJ86-CT_032730T0, Mo_FJ86-CT_032740T0	Mo_FJ86061ZE3-39_021010T0, Mo_FJ86061ZE3-39_021020T0	Mo_FJ95054B_015350T0	Mo_FJ95085AZB13-116_006390T0, Mo_FJ95085AZB13-116_006400T0	Mo_FJ98099_012950T0, Mo_FJ98099_012960T0	Mo_FJ99138_009640T0	Mo_FJSH0703_008760T0	Mo_GD06-53_001220T0, Mo_GD06-53_001230T0	Mo_GD08-2025_001830T0	Mo_GY0040_019090T0, Mo_GY0040_019100T0
OG0000136		Mo_13FM-16-1_030540T0, Mo_13FM-16-1_030550T0	Mo_13FM-24-1_032320T0, Mo_13FM-24-1_032330T0	Mo_13FM-3-2_039420T0	Mo_13FM-5-1_030910T0, Mo_13FM-5-1_030920T0	Mo_AG0004_064030T0	Mo_AV1-1-1_033450T0	Mo_BJ-90-611_005990T0, Mo_BJ-90-611_006000T0	Mo_BJ08-8_007540T0, Mo_BJ08-8_007550T0	Mo_BN0123_031570T0, Mo_BN0123_031580T0	Mo_BN0202_039130T0	Mo_BN0252_023610T0	Mo_CD0065_015240T0, Mo_CD0065_015250T0	Mo_CD0142_040200T0	Mo_CH0043_005800T0	Mo_CH0072_029600T0, Mo_CH0072_029610T0	Mo_CH0452_068590T0	Mo_CH0461_049740T0, Mo_CH0461_049750T0	Mo_CH1103_050480T0, Mo_CH1103_050490T0	Mo_CH1164_035780T0, Mo_CH1164_035790T0	Mo_CM0028_045930T0	Mo_DB11-621_004670T0, Mo_DB11-621_004680T0	Mo_FJ0204804_030070T0, Mo_FJ0204804_030080T0	Mo_FJ11SH-527-1_028580T0, Mo_FJ11SH-527-1_028590T0	Mo_FJ12JN-084-3_025680T0, Mo_FJ12JN-084-3_025690T0	Mo_FJ13SH05-2_025910T0, Mo_FJ13SH05-2_025920T0	Mo_FJ2000-62A_061200T0, Mo_FJ2000-62A_061210T0	Mo_FJ2000-69A_009500T0, Mo_FJ2000-69A_009510T0	Mo_FJ2001-112B_066480T0, Mo_FJ2001-112B_066490T0	Mo_FJ2003-001A1_028110T0, Mo_FJ2003-001A1_028120T0	Mo_FJ2005113B_013430T0	Mo_FJ2006-60A3_043870T0, Mo_FJ2006-60A3_043880T0	Mo_FJ72ZC7-77_031850T0	Mo_FJ78-JJ_077130T0	Mo_FJ81-JY_080530T0	Mo_FJ81-MH_047050T0	Mo_FJ81-SW_055800T0	Mo_FJ81-ZP_050540T0	Mo_FJ81221ZB11-14_004250T0	Mo_FJ86-CT_037300T0	Mo_FJ86061ZE3-39_032910T0, Mo_FJ86061ZE3-39_032920T0	Mo_FJ95054B_013200T0	Mo_FJ95085AZB13-116_030820T0	Mo_FJ98099_014410T0, Mo_FJ98099_014420T0	Mo_FJ99138_038530T0, Mo_FJ99138_038540T0	Mo_FJSH0703_093230T0, Mo_FJSH0703_093240T0	Mo_GD06-53_074350T0	Mo_GD08-2025_038250T0, Mo_GD08-2025_038260T0	Mo_GY0040_042290T0, Mo_GY0040_042300T0
OG0000137	MGG_07319T0	Mo_13FM-16-1_036240T0	Mo_13FM-24-1_066350T0, Mo_13FM-24-1_066360T0	Mo_13FM-3-2_011680T0, Mo_13FM-3-2_011690T0	Mo_13FM-5-1_063370T0, Mo_13FM-5-1_063380T0	Mo_AG0004_010360T0	Mo_AV1-1-1_029950T0, Mo_AV1-1-1_029960T0	Mo_BJ-90-611_030040T0, Mo_BJ-90-611_030050T0	Mo_BJ08-8_002630T0, Mo_BJ08-8_002640T0	Mo_BN0123_071270T0, Mo_BN0123_071280T0	Mo_BN0202_050490T0, Mo_BN0202_050500T0	Mo_BN0252_049200T0	Mo_CD0065_020440T0	Mo_CD0142_053220T0, Mo_CD0142_053230T0	Mo_CH0043_023500T0	Mo_CH0072_061200T0	Mo_CH0452_072430T0	Mo_CH0461_022900T0	Mo_CH1103_073310T0	Mo_CH1164_013840T0, Mo_CH1164_013850T0	Mo_CM0028_073080T0, Mo_CM0028_073090T0	Mo_DB11-621_015570T0, Mo_DB11-621_015580T0	Mo_FJ0204804_008300T0	Mo_FJ11SH-527-1_010880T0, Mo_FJ11SH-527-1_010890T0	Mo_FJ12JN-084-3_006030T0, Mo_FJ12JN-084-3_006040T0	Mo_FJ13SH05-2_023550T0, Mo_FJ13SH05-2_023560T0	Mo_FJ2000-62A_015140T0	Mo_FJ2000-69A_030640T0, Mo_FJ2000-69A_030650T0	Mo_FJ2001-112B_020040T0	Mo_FJ2003-001A1_010750T0, Mo_FJ2003-001A1_010760T0	Mo_FJ2005113B_014470T0	Mo_FJ2006-60A3_005630T0, Mo_FJ2006-60A3_005640T0	Mo_FJ72ZC7-77_019500T0, Mo_FJ72ZC7-77_019510T0	Mo_FJ78-JJ_009900T0, Mo_FJ78-JJ_009910T0	Mo_FJ81-JY_015850T0	Mo_FJ81-MH_005740T0, Mo_FJ81-MH_005750T0	Mo_FJ81-SW_037350T0	Mo_FJ81-ZP_003570T0, Mo_FJ81-ZP_003580T0	Mo_FJ81221ZB11-14_030680T0	Mo_FJ86-CT_041250T0, Mo_FJ86-CT_041260T0	Mo_FJ86061ZE3-39_008290T0, Mo_FJ86061ZE3-39_008300T0	Mo_FJ95054B_017200T0	Mo_FJ95085AZB13-116_065280T0, Mo_FJ95085AZB13-116_065290T0	Mo_FJ98099_033610T0, Mo_FJ98099_033620T0	Mo_FJ99138_026570T0	Mo_FJSH0703_013060T0, Mo_FJSH0703_013070T0	Mo_GD06-53_002160T0	Mo_GD08-2025_044850T0	Mo_GY0040_071580T0
OG0000138	MGG_04598T0	Mo_13FM-16-1_040150T0	Mo_13FM-24-1_045080T0	Mo_13FM-3-2_080850T0, Mo_13FM-3-2_080860T0	Mo_13FM-5-1_028190T0, Mo_13FM-5-1_028200T0	Mo_AG0004_080630T0	Mo_AV1-1-1_055450T0, Mo_AV1-1-1_055460T0	Mo_BJ-90-611_075880T0	Mo_BJ08-8_076660T0, Mo_BJ08-8_076670T0	Mo_BN0123_050620T0, Mo_BN0123_050630T0	Mo_BN0202_081300T0	Mo_BN0252_065890T0, Mo_BN0252_065900T0	Mo_CD0065_016300T0, Mo_CD0065_016310T0	Mo_CD0142_059340T0	Mo_CH0043_004760T0	Mo_CH0072_064210T0, Mo_CH0072_064220T0	Mo_CH0452_055580T0	Mo_CH0461_044850T0	Mo_CH1103_049610T0	Mo_CH1164_055620T0, Mo_CH1164_055630T0	Mo_CM0028_064220T0	Mo_DB11-621_082250T0, Mo_DB11-621_082260T0	Mo_FJ0204804_052290T0, Mo_FJ0204804_052300T0	Mo_FJ11SH-527-1_050010T0, Mo_FJ11SH-527-1_050020T0	Mo_FJ12JN-084-3_081160T0, Mo_FJ12JN-084-3_081170T0	Mo_FJ13SH05-2_046640T0	Mo_FJ2000-62A_054500T0, Mo_FJ2000-62A_054510T0	Mo_FJ2000-69A_055020T0	Mo_FJ2001-112B_058320T0, Mo_FJ2001-112B_058330T0	Mo_FJ2003-001A1_051020T0, Mo_FJ2003-001A1_051030T0	Mo_FJ2005113B_055500T0	Mo_FJ2006-60A3_082180T0	Mo_FJ72ZC7-77_055270T0	Mo_FJ78-JJ_026530T0, Mo_FJ78-JJ_026540T0	Mo_FJ81-JY_080070T0, Mo_FJ81-JY_080080T0	Mo_FJ81-MH_022910T0, Mo_FJ81-MH_022920T0	Mo_FJ81-SW_023370T0, Mo_FJ81-SW_023380T0	Mo_FJ81-ZP_107440T0, Mo_FJ81-ZP_107450T0	Mo_FJ81221ZB11-14_045330T0	Mo_FJ86-CT_031450T0	Mo_FJ86061ZE3-39_078330T0	Mo_FJ95054B_042530T0, Mo_FJ95054B_042540T0	Mo_FJ95085AZB13-116_054760T0	Mo_FJ98099_057390T0	Mo_FJ99138_047400T0, Mo_FJ99138_047410T0	Mo_FJSH0703_049720T0	Mo_GD06-53_068410T0, Mo_GD06-53_068420T0	Mo_GD08-2025_029060T0, Mo_GD08-2025_029070T0	Mo_GY0040_061540T0, Mo_GY0040_061550T0
OG0000139	MGG_04322T0	Mo_13FM-16-1_043900T0, Mo_13FM-16-1_043910T0	Mo_13FM-24-1_094480T0, Mo_13FM-24-1_094490T0	Mo_13FM-3-2_053520T0, Mo_13FM-3-2_053530T0	Mo_13FM-5-1_045880T0	Mo_AG0004_056580T0	Mo_AV1-1-1_047220T0, Mo_AV1-1-1_047230T0	Mo_BJ-90-611_044800T0, Mo_BJ-90-611_044810T0	Mo_BJ08-8_044280T0, Mo_BJ08-8_044290T0	Mo_BN0123_094080T0, Mo_BN0123_094090T0	Mo_BN0202_091900T0, Mo_BN0202_091910T0	Mo_BN0252_059970T0, Mo_BN0252_059980T0	Mo_CD0065_064040T0, Mo_CD0065_064050T0	Mo_CD0142_079760T0, Mo_CD0142_079770T0	Mo_CH0043_081020T0, Mo_CH0043_081030T0	Mo_CH0072_057750T0, Mo_CH0072_057760T0	Mo_CH0452_058830T0	Mo_CH0461_080900T0	Mo_CH1103_060820T0	Mo_CH1164_077120T0	Mo_CM0028_057650T0, Mo_CM0028_057660T0	Mo_DB11-621_059880T0, Mo_DB11-621_059890T0	Mo_FJ0204804_045090T0, Mo_FJ0204804_045100T0	Mo_FJ11SH-527-1_043380T0, Mo_FJ11SH-527-1_043390T0	Mo_FJ12JN-084-3_078040T0, Mo_FJ12JN-084-3_078050T0	Mo_FJ13SH05-2_106550T0, Mo_FJ13SH05-2_106560T0	Mo_FJ2000-62A_071800T0	Mo_FJ2000-69A_070860T0	Mo_FJ2001-112B_052310T0	Mo_FJ2003-001A1_045920T0	Mo_FJ2005113B_072340T0	Mo_FJ2006-60A3_069910T0	Mo_FJ72ZC7-77_072020T0, Mo_FJ72ZC7-77_072030T0	Mo_FJ78-JJ_106040T0, Mo_FJ78-JJ_106050T0	Mo_FJ81-JY_105850T0, Mo_FJ81-JY_105860T0	Mo_FJ81-MH_105620T0, Mo_FJ81-MH_105630T0	Mo_FJ81-SW_104870T0, Mo_FJ81-SW_104880T0	Mo_FJ81-ZP_105860T0, Mo_FJ81-ZP_105870T0	Mo_FJ81221ZB11-14_047310T0, Mo_FJ81221ZB11-14_047320T0	Mo_FJ86-CT_106150T0, Mo_FJ86-CT_106160T0	Mo_FJ86061ZE3-39_075070T0	Mo_FJ95054B_073800T0	Mo_FJ95085AZB13-116_072350T0	Mo_FJ98099_106780T0, Mo_FJ98099_106790T0	Mo_FJ99138_077860T0, Mo_FJ99138_077870T0	Mo_FJSH0703_040300T0	Mo_GD06-53_101280T0, Mo_GD06-53_101290T0	Mo_GD08-2025_019360T0	Mo_GY0040_056970T0
OG0000140	MGG_17721T0	Mo_13FM-16-1_058040T0	Mo_13FM-24-1_039510T0	Mo_13FM-3-2_063960T0, Mo_13FM-3-2_063970T0	Mo_13FM-5-1_052930T0, Mo_13FM-5-1_052940T0	Mo_AG0004_063470T0, Mo_AG0004_063480T0	Mo_AV1-1-1_046600T0, Mo_AV1-1-1_046610T0	Mo_BJ-90-611_060400T0, Mo_BJ-90-611_060410T0	Mo_BJ08-8_060700T0	Mo_BN0123_067030T0	Mo_BN0202_069630T0	Mo_BN0252_066440T0, Mo_BN0252_066450T0	Mo_CD0065_089480T0, Mo_CD0065_089490T0	Mo_CD0142_071500T0, Mo_CD0142_071510T0	Mo_CH0043_073030T0, Mo_CH0043_073040T0	Mo_CH0072_072560T0, Mo_CH0072_072570T0	Mo_CH0452_063470T0, Mo_CH0452_063480T0	Mo_CH0461_095790T0, Mo_CH0461_095800T0	Mo_CH1103_069930T0	Mo_CH1164_067220T0, Mo_CH1164_067230T0	Mo_CM0028_056920T0, Mo_CM0028_056930T0	Mo_DB11-621_036060T0	Mo_FJ0204804_032790T0, Mo_FJ0204804_032800T0	Mo_FJ11SH-527-1_056540T0	Mo_FJ12JN-084-3_047830T0, Mo_FJ12JN-084-3_047840T0	Mo_FJ13SH05-2_052420T0, Mo_FJ13SH05-2_052430T0	Mo_FJ2000-62A_057170T0	Mo_FJ2000-69A_045270T0, Mo_FJ2000-69A_045280T0	Mo_FJ2001-112B_037990T0	Mo_FJ2003-001A1_059630T0	Mo_FJ2005113B_058890T0	Mo_FJ2006-60A3_038450T0, Mo_FJ2006-60A3_038460T0	Mo_FJ72ZC7-77_031470T0, Mo_FJ72ZC7-77_031480T0	Mo_FJ78-JJ_020690T0, Mo_FJ78-JJ_020700T0	Mo_FJ81-JY_036150T0, Mo_FJ81-JY_036160T0	Mo_FJ81-MH_032890T0, Mo_FJ81-MH_032900T0	Mo_FJ81-SW_032360T0, Mo_FJ81-SW_032370T0	Mo_FJ81-ZP_032120T0	Mo_FJ81221ZB11-14_032650T0, Mo_FJ81221ZB11-14_032660T0	Mo_FJ86-CT_030920T0	Mo_FJ86061ZE3-39_063420T0	Mo_FJ95054B_064920T0	Mo_FJ95085AZB13-116_042020T0	Mo_FJ98099_062400T0, Mo_FJ98099_062410T0	Mo_FJ99138_054920T0, Mo_FJ99138_054930T0	Mo_FJSH0703_056400T0, Mo_FJSH0703_056410T0	Mo_GD06-53_053340T0, Mo_GD06-53_053350T0	Mo_GD08-2025_040650T0, Mo_GD08-2025_040660T0	Mo_GY0040_065820T0, Mo_GY0040_065830T0
OG0000141	MGG_04194T0	Mo_13FM-16-1_059110T0, Mo_13FM-16-1_059120T0	Mo_13FM-24-1_098860T0, Mo_13FM-24-1_098870T0	Mo_13FM-3-2_084740T0, Mo_13FM-3-2_084750T0	Mo_13FM-5-1_097650T0	Mo_AG0004_061150T0, Mo_AG0004_061160T0	Mo_AV1-1-1_052430T0, Mo_AV1-1-1_052440T0	Mo_BJ-90-611_057550T0, Mo_BJ-90-611_057560T0	Mo_BJ08-8_082910T0, Mo_BJ08-8_082920T0	Mo_BN0123_070600T0, Mo_BN0123_070610T0	Mo_BN0202_063000T0, Mo_BN0202_063010T0	Mo_BN0252_063020T0, Mo_BN0252_063030T0	Mo_CD0065_065510T0	Mo_CD0142_099410T0	Mo_CH0043_066260T0, Mo_CH0043_066270T0	Mo_CH0072_066750T0	Mo_CH0452_075640T0	Mo_CH0461_057660T0	Mo_CH1103_061340T0	Mo_CH1164_060100T0, Mo_CH1164_060110T0	Mo_CM0028_060560T0, Mo_CM0028_060570T0	Mo_DB11-621_064680T0, Mo_DB11-621_064690T0	Mo_FJ0204804_057610T0	Mo_FJ11SH-527-1_053370T0	Mo_FJ12JN-084-3_050410T0	Mo_FJ13SH05-2_051660T0	Mo_FJ2000-62A_092300T0, Mo_FJ2000-62A_092310T0	Mo_FJ2000-69A_052530T0	Mo_FJ2001-112B_093790T0, Mo_FJ2001-112B_093800T0	Mo_FJ2003-001A1_093330T0	Mo_FJ2005113B_093320T0, Mo_FJ2005113B_093330T0	Mo_FJ2006-60A3_046830T0	Mo_FJ72ZC7-77_043440T0, Mo_FJ72ZC7-77_043450T0	Mo_FJ78-JJ_051070T0, Mo_FJ78-JJ_051080T0	Mo_FJ81-JY_064940T0	Mo_FJ81-MH_054810T0, Mo_FJ81-MH_054820T0	Mo_FJ81-SW_057060T0, Mo_FJ81-SW_057070T0	Mo_FJ81-ZP_019020T0, Mo_FJ81-ZP_019030T0	Mo_FJ81221ZB11-14_033400T0, Mo_FJ81221ZB11-14_033410T0	Mo_FJ86-CT_027630T0, Mo_FJ86-CT_027640T0	Mo_FJ86061ZE3-39_081840T0, Mo_FJ86061ZE3-39_081850T0	Mo_FJ95054B_051630T0, Mo_FJ95054B_051640T0	Mo_FJ95085AZB13-116_060100T0	Mo_FJ98099_063300T0	Mo_FJ99138_053680T0, Mo_FJ99138_053690T0	Mo_FJSH0703_052520T0, Mo_FJSH0703_052530T0	Mo_GD06-53_075500T0	Mo_GD08-2025_035800T0, Mo_GD08-2025_035810T0	Mo_GY0040_051890T0
OG0000142	MGG_00831T0	Mo_13FM-16-1_062780T0, Mo_13FM-16-1_062790T0	Mo_13FM-24-1_078010T0, Mo_13FM-24-1_078020T0	Mo_13FM-3-2_025430T0	Mo_13FM-5-1_004940T0, Mo_13FM-5-1_004950T0	Mo_AG0004_052670T0	Mo_AV1-1-1_016670T0, Mo_AV1-1-1_016680T0	Mo_BJ-90-611_060670T0	Mo_BJ08-8_015470T0	Mo_BN0123_021290T0, Mo_BN0123_021300T0	Mo_BN0202_057250T0, Mo_BN0202_057260T0	Mo_BN0252_018860T0	Mo_CD0065_023540T0	Mo_CD0142_044610T0	Mo_CH0043_033840T0, Mo_CH0043_033850T0	Mo_CH0072_033630T0, Mo_CH0072_033640T0	Mo_CH0452_037460T0	Mo_CH0461_053200T0	Mo_CH1103_015460T0, Mo_CH1103_015470T0	Mo_CH1164_043010T0	Mo_CM0028_026220T0	Mo_DB11-621_057910T0, Mo_DB11-621_057920T0	Mo_FJ0204804_034740T0, Mo_FJ0204804_034750T0	Mo_FJ11SH-527-1_077450T0	Mo_FJ12JN-084-3_029870T0	Mo_FJ13SH05-2_016710T0, Mo_FJ13SH05-2_016720T0	Mo_FJ2000-62A_019920T0, Mo_FJ2000-62A_019930T0	Mo_FJ2000-69A_060160T0, Mo_FJ2000-69A_060170T0	Mo_FJ2001-112B_015080T0	Mo_FJ2003-001A1_009600T0, Mo_FJ2003-001A1_009610T0	Mo_FJ2005113B_061530T0, Mo_FJ2005113B_061540T0	Mo_FJ2006-60A3_029130T0, Mo_FJ2006-60A3_029140T0	Mo_FJ72ZC7-77_023430T0, Mo_FJ72ZC7-77_023440T0	Mo_FJ78-JJ_018630T0, Mo_FJ78-JJ_018640T0	Mo_FJ81-JY_044840T0, Mo_FJ81-JY_044850T0	Mo_FJ81-MH_020330T0, Mo_FJ81-MH_020340T0	Mo_FJ81-SW_012420T0	Mo_FJ81-ZP_009820T0, Mo_FJ81-ZP_009830T0	Mo_FJ81221ZB11-14_022730T0	Mo_FJ86-CT_024000T0, Mo_FJ86-CT_024010T0	Mo_FJ86061ZE3-39_011000T0	Mo_FJ95054B_022750T0	Mo_FJ95085AZB13-116_016870T0, Mo_FJ95085AZB13-116_016880T0	Mo_FJ98099_017790T0, Mo_FJ98099_017800T0	Mo_FJ99138_016230T0	Mo_FJSH0703_077700T0	Mo_GD06-53_021000T0, Mo_GD06-53_021010T0	Mo_GD08-2025_036790T0	Mo_GY0040_026290T0, Mo_GY0040_026300T0
OG0000143	MGG_17464T0	Mo_13FM-16-1_065760T0, Mo_13FM-16-1_065770T0	Mo_13FM-24-1_043910T0	Mo_13FM-3-2_024050T0, Mo_13FM-3-2_024060T0	Mo_13FM-5-1_034040T0, Mo_13FM-5-1_034050T0	Mo_AG0004_025320T0	Mo_AV1-1-1_013840T0	Mo_BJ-90-611_042630T0, Mo_BJ-90-611_042640T0	Mo_BJ08-8_017500T0	Mo_BN0123_035830T0	Mo_BN0202_029980T0, Mo_BN0202_029990T0	Mo_BN0252_073040T0, Mo_BN0252_073050T0	Mo_CD0065_030520T0	Mo_CD0142_028670T0	Mo_CH0043_075720T0, Mo_CH0043_075730T0	Mo_CH0072_024060T0, Mo_CH0072_024070T0	Mo_CH0452_092960T0, Mo_CH0452_092970T0	Mo_CH0461_021230T0	Mo_CH1103_023820T0	Mo_CH1164_025240T0, Mo_CH1164_025250T0	Mo_CM0028_073930T0, Mo_CM0028_073940T0	Mo_DB11-621_017470T0, Mo_DB11-621_017480T0	Mo_FJ0204804_063960T0, Mo_FJ0204804_063970T0	Mo_FJ11SH-527-1_061210T0	Mo_FJ12JN-084-3_059570T0, Mo_FJ12JN-084-3_059580T0	Mo_FJ13SH05-2_057070T0	Mo_FJ2000-62A_046040T0	Mo_FJ2000-69A_022450T0, Mo_FJ2000-69A_022460T0	Mo_FJ2001-112B_021100T0	Mo_FJ2003-001A1_042050T0, Mo_FJ2003-001A1_042060T0	Mo_FJ2005113B_025230T0	Mo_FJ2006-60A3_061690T0, Mo_FJ2006-60A3_061700T0	Mo_FJ72ZC7-77_065350T0	Mo_FJ78-JJ_029890T0, Mo_FJ78-JJ_029900T0	Mo_FJ81-JY_042410T0	Mo_FJ81-MH_024040T0	Mo_FJ81-SW_038850T0	Mo_FJ81-ZP_038570T0	Mo_FJ81221ZB11-14_005830T0	Mo_FJ86-CT_080900T0, Mo_FJ86-CT_080910T0	Mo_FJ86061ZE3-39_016430T0	Mo_FJ95054B_016810T0, Mo_FJ95054B_016820T0	Mo_FJ95085AZB13-116_066320T0	Mo_FJ98099_027020T0, Mo_FJ98099_027030T0	Mo_FJ99138_059080T0, Mo_FJ99138_059090T0	Mo_FJSH0703_060880T0	Mo_GD06-53_041430T0, Mo_GD06-53_041440T0	Mo_GD08-2025_046880T0, Mo_GD08-2025_046890T0	Mo_GY0040_072630T0, Mo_GY0040_072640T0
OG0000144		Mo_13FM-16-1_070710T0	Mo_13FM-24-1_000690T0	Mo_13FM-3-2_027720T0, Mo_13FM-3-2_027730T0	Mo_13FM-5-1_014380T0	Mo_AG0004_006770T0	Mo_AV1-1-1_021360T0, Mo_AV1-1-1_021370T0	Mo_BJ-90-611_023570T0, Mo_BJ-90-611_023580T0	Mo_BJ08-8_005920T0, Mo_BJ08-8_005930T0	Mo_BN0123_022420T0	Mo_BN0202_039820T0	Mo_BN0252_040770T0, Mo_BN0252_040780T0	Mo_CD0065_000230T0, Mo_CD0065_000240T0	Mo_CD0142_013130T0, Mo_CD0142_013140T0	Mo_CH0043_012910T0	Mo_CH0072_008570T0, Mo_CH0072_008580T0	Mo_CH0452_055400T0, Mo_CH0452_055410T0	Mo_CH0461_010650T0	Mo_CH1103_001470T0, Mo_CH1103_001480T0	Mo_CH1164_019530T0	Mo_CM0028_038660T0	Mo_DB11-621_007860T0, Mo_DB11-621_007870T0	Mo_FJ0204804_069030T0, Mo_FJ0204804_069040T0	Mo_FJ11SH-527-1_032360T0	Mo_FJ12JN-084-3_055420T0, Mo_FJ12JN-084-3_055430T0	Mo_FJ13SH05-2_061560T0, Mo_FJ13SH05-2_061570T0	Mo_FJ2000-62A_025710T0	Mo_FJ2000-69A_022800T0, Mo_FJ2000-69A_022810T0	Mo_FJ2001-112B_030960T0, Mo_FJ2001-112B_030970T0	Mo_FJ2003-001A1_033790T0, Mo_FJ2003-001A1_033800T0	Mo_FJ2005113B_038500T0	Mo_FJ2006-60A3_059300T0	Mo_FJ72ZC7-77_033430T0	Mo_FJ78-JJ_034540T0	Mo_FJ81-JY_009660T0, Mo_FJ81-JY_009670T0	Mo_FJ81-MH_002920T0, Mo_FJ81-MH_002930T0	Mo_FJ81-SW_015220T0, Mo_FJ81-SW_015230T0	Mo_FJ81-ZP_011170T0	Mo_FJ81221ZB11-14_007740T0, Mo_FJ81221ZB11-14_007750T0	Mo_FJ86-CT_015960T0, Mo_FJ86-CT_015970T0	Mo_FJ86061ZE3-39_018100T0	Mo_FJ95054B_004220T0	Mo_FJ95085AZB13-116_024230T0, Mo_FJ95085AZB13-116_024240T0	Mo_FJ98099_038850T0	Mo_FJ99138_051990T0, Mo_FJ99138_052000T0	Mo_FJSH0703_019310T0, Mo_FJSH0703_019320T0	Mo_GD06-53_023200T0, Mo_GD06-53_023210T0	Mo_GD08-2025_053710T0, Mo_GD08-2025_053720T0	Mo_GY0040_037540T0, Mo_GY0040_037550T0
OG0000145	MGG_09894T0	Mo_13FM-16-1_080810T0	Mo_13FM-24-1_080650T0	Mo_13FM-3-2_094980T0	Mo_13FM-5-1_077650T0	Mo_AG0004_097370T0	Mo_AV1-1-1_080610T0	Mo_BJ-90-611_094630T0, Mo_BJ-90-611_094640T0	Mo_BJ08-8_095020T0	Mo_BN0123_081270T0, Mo_BN0123_081280T0	Mo_BN0202_108850T0, Mo_BN0202_108860T0	Mo_BN0252_083570T0	Mo_CD0065_082230T0, Mo_CD0065_082240T0	Mo_CD0142_083760T0, Mo_CD0142_083770T0	Mo_CH0043_085690T0	Mo_CH0072_084030T0	Mo_CH0452_107280T0, Mo_CH0452_107290T0	Mo_CH0461_107640T0	Mo_CH1103_107620T0	Mo_CH1164_107610T0, Mo_CH1164_107620T0	Mo_CM0028_083940T0	Mo_DB11-621_099610T0	Mo_FJ0204804_080030T0	Mo_FJ11SH-527-1_098530T0, Mo_FJ11SH-527-1_098540T0	Mo_FJ12JN-084-3_104840T0	Mo_FJ13SH05-2_073790T0	Mo_FJ2000-62A_077420T0, Mo_FJ2000-62A_077430T0	Mo_FJ2000-69A_080160T0, Mo_FJ2000-69A_080170T0	Mo_FJ2001-112B_080440T0	Mo_FJ2003-001A1_077630T0	Mo_FJ2005113B_079880T0	Mo_FJ2006-60A3_105090T0, Mo_FJ2006-60A3_105100T0	Mo_FJ72ZC7-77_079190T0, Mo_FJ72ZC7-77_079200T0	Mo_FJ78-JJ_055610T0, Mo_FJ78-JJ_055620T0	Mo_FJ81-JY_085160T0, Mo_FJ81-JY_085170T0	Mo_FJ81-MH_058760T0	Mo_FJ81-SW_085080T0, Mo_FJ81-SW_085090T0	Mo_FJ81-ZP_061230T0	Mo_FJ81221ZB11-14_080750T0, Mo_FJ81221ZB11-14_080760T0	Mo_FJ86-CT_086800T0, Mo_FJ86-CT_086810T0	Mo_FJ86061ZE3-39_095690T0, Mo_FJ86061ZE3-39_095700T0	Mo_FJ95054B_080960T0, Mo_FJ95054B_080970T0	Mo_FJ95085AZB13-116_079210T0	Mo_FJ98099_080900T0	Mo_FJ99138_074060T0, Mo_FJ99138_074070T0	Mo_FJSH0703_079140T0	Mo_GD06-53_033830T0	Mo_GD08-2025_066390T0, Mo_GD08-2025_066400T0	Mo_GY0040_105350T0, Mo_GY0040_105360T0
OG0000146	MGG_13068T0	Mo_13FM-16-1_086760T0	Mo_13FM-24-1_053400T0, Mo_13FM-24-1_053410T0	Mo_13FM-3-2_058450T0	Mo_13FM-5-1_095820T0, Mo_13FM-5-1_095830T0	Mo_AG0004_061750T0	Mo_AV1-1-1_090110T0, Mo_AV1-1-1_090120T0	Mo_BJ-90-611_049010T0	Mo_BJ08-8_049410T0, Mo_BJ08-8_049420T0	Mo_BN0123_059700T0, Mo_BN0123_059710T0	Mo_BN0202_064050T0, Mo_BN0202_064060T0	Mo_BN0252_064090T0, Mo_BN0252_064100T0	Mo_CD0065_069050T0, Mo_CD0065_069060T0	Mo_CD0142_076640T0	Mo_CH0043_066160T0, Mo_CH0043_066170T0	Mo_CH0072_063250T0	Mo_CH0452_063060T0, Mo_CH0452_063070T0	Mo_CH0461_066680T0, Mo_CH0461_066690T0	Mo_CH1103_063670T0, Mo_CH1103_063680T0	Mo_CH1164_058510T0	Mo_CM0028_061150T0	Mo_DB11-621_023540T0, Mo_DB11-621_023550T0	Mo_FJ0204804_049240T0	Mo_FJ11SH-527-1_047850T0, Mo_FJ11SH-527-1_047860T0	Mo_FJ12JN-084-3_046630T0, Mo_FJ12JN-084-3_046640T0	Mo_FJ13SH05-2_043530T0	Mo_FJ2000-62A_051430T0	Mo_FJ2000-69A_089740T0	Mo_FJ2001-112B_056210T0, Mo_FJ2001-112B_056220T0	Mo_FJ2003-001A1_047490T0	Mo_FJ2005113B_051030T0	Mo_FJ2006-60A3_107090T0, Mo_FJ2006-60A3_107100T0	Mo_FJ72ZC7-77_051550T0, Mo_FJ72ZC7-77_051560T0	Mo_FJ78-JJ_097410T0, Mo_FJ78-JJ_097420T0	Mo_FJ81-JY_078210T0, Mo_FJ81-JY_078220T0	Mo_FJ81-MH_098680T0, Mo_FJ81-MH_098690T0	Mo_FJ81-SW_077900T0, Mo_FJ81-SW_077910T0	Mo_FJ81-ZP_095180T0, Mo_FJ81-ZP_095190T0	Mo_FJ81221ZB11-14_049940T0	Mo_FJ86-CT_098840T0	Mo_FJ86061ZE3-39_053530T0, Mo_FJ86061ZE3-39_053540T0	Mo_FJ95054B_053600T0, Mo_FJ95054B_053610T0	Mo_FJ95085AZB13-116_051840T0	Mo_FJ98099_054680T0, Mo_FJ98099_054690T0	Mo_FJ99138_042880T0, Mo_FJ99138_042890T0	Mo_FJSH0703_046960T0, Mo_FJSH0703_046970T0	Mo_GD06-53_020780T0, Mo_GD06-53_020790T0	Mo_GD08-2025_088840T0	Mo_GY0040_062640T0, Mo_GY0040_062650T0
OG0000147	MGG_10924T0	Mo_13FM-16-1_090130T0, Mo_13FM-16-1_111150T0, Mo_13FM-16-1_118010T0	Mo_13FM-24-1_090950T0	Mo_13FM-3-2_113890T0	Mo_13FM-5-1_088790T0	Mo_AG0004_114370T0, Mo_AG0004_118140T0	Mo_AV1-1-1_107020T0	Mo_BJ-90-611_114100T0	Mo_BJ08-8_113260T0	Mo_BN0123_097390T0, Mo_BN0123_110120T0	Mo_BN0202_113730T0		Mo_CD0065_098930T0	Mo_CD0142_101380T0, Mo_CD0142_115470T0, Mo_CD0142_115830T0, Mo_CD0142_117810T0	Mo_CH0043_099640T0, Mo_CH0043_107710T0, Mo_CH0043_109010T0	Mo_CH0072_101490T0, Mo_CH0072_105120T0	Mo_CH0452_097620T0, Mo_CH0452_098830T0	Mo_CH0461_085930T0	Mo_CH1103_084110T0, Mo_CH1103_092230T0	Mo_CH1164_103350T0, Mo_CH1164_108400T0	Mo_CM0028_085320T0	Mo_DB11-621_113710T0	Mo_FJ0204804_104970T0	Mo_FJ11SH-527-1_098880T0, Mo_FJ11SH-527-1_116890T0	Mo_FJ12JN-084-3_106190T0	Mo_FJ13SH05-2_114940T0	Mo_FJ2000-62A_098060T0, Mo_FJ2000-62A_099800T0			Mo_FJ2003-001A1_099060T0	Mo_FJ2005113B_096540T0	Mo_FJ2006-60A3_097100T0, Mo_FJ2006-60A3_106970T0	Mo_FJ72ZC7-77_098720T0, Mo_FJ72ZC7-77_106720T0	Mo_FJ78-JJ_114510T0	Mo_FJ81-JY_095310T0	Mo_FJ81-MH_114450T0	Mo_FJ81-SW_113830T0	Mo_FJ81-ZP_105170T0, Mo_FJ81-ZP_114230T0	Mo_FJ81221ZB11-14_109890T0, Mo_FJ81221ZB11-14_113110T0	Mo_FJ86-CT_111090T0, Mo_FJ86-CT_113710T0	Mo_FJ86061ZE3-39_113910T0	Mo_FJ95054B_114260T0		Mo_FJ98099_083190T0	Mo_FJ99138_097650T0, Mo_FJ99138_106230T0	Mo_FJSH0703_099000T0, Mo_FJSH0703_099010T0, Mo_FJSH0703_117230T0	Mo_GD06-53_084700T0	Mo_GD08-2025_102120T0	Mo_GY0040_083470T0, Mo_GY0040_097350T0
OG0000148	MGG_02938T0	Mo_13FM-16-1_097810T0	Mo_13FM-24-1_091680T0, Mo_13FM-24-1_091690T0	Mo_13FM-3-2_097270T0, Mo_13FM-3-2_097280T0	Mo_13FM-5-1_089980T0, Mo_13FM-5-1_089990T0	Mo_AG0004_083660T0, Mo_AG0004_083670T0	Mo_AV1-1-1_101970T0, Mo_AV1-1-1_101980T0	Mo_BJ-90-611_096100T0	Mo_BJ08-8_096600T0, Mo_BJ08-8_096610T0	Mo_BN0123_102170T0, Mo_BN0123_102180T0	Mo_BN0202_111210T0	Mo_BN0252_101430T0	Mo_CD0065_111350T0, Mo_CD0065_111360T0	Mo_CD0142_095590T0	Mo_CH0043_102560T0	Mo_CH0072_104080T0	Mo_CH0452_101500T0, Mo_CH0452_101510T0	Mo_CH0461_074170T0	Mo_CH1103_095140T0	Mo_CH1164_104640T0, Mo_CH1164_104650T0	Mo_CM0028_099490T0, Mo_CM0028_099500T0	Mo_DB11-621_100280T0	Mo_FJ0204804_097890T0, Mo_FJ0204804_097900T0	Mo_FJ11SH-527-1_097560T0	Mo_FJ12JN-084-3_096860T0, Mo_FJ12JN-084-3_096870T0	Mo_FJ13SH05-2_101140T0	Mo_FJ2000-62A_098870T0, Mo_FJ2000-62A_098880T0	Mo_FJ2000-69A_102460T0	Mo_FJ2001-112B_100180T0, Mo_FJ2001-112B_100190T0	Mo_FJ2003-001A1_099870T0, Mo_FJ2003-001A1_099880T0	Mo_FJ2005113B_099210T0, Mo_FJ2005113B_099220T0	Mo_FJ2006-60A3_096560T0, Mo_FJ2006-60A3_096570T0	Mo_FJ72ZC7-77_101760T0, Mo_FJ72ZC7-77_101770T0	Mo_FJ78-JJ_089100T0	Mo_FJ81-JY_089040T0, Mo_FJ81-JY_089050T0	Mo_FJ81-MH_092140T0, Mo_FJ81-MH_092150T0	Mo_FJ81-SW_090230T0	Mo_FJ81-ZP_069840T0, Mo_FJ81-ZP_069850T0	Mo_FJ81221ZB11-14_099070T0, Mo_FJ81221ZB11-14_099080T0	Mo_FJ86-CT_089950T0	Mo_FJ86061ZE3-39_097560T0, Mo_FJ86061ZE3-39_097570T0	Mo_FJ95054B_097990T0, Mo_FJ95054B_098000T0	Mo_FJ95085AZB13-116_101860T0, Mo_FJ95085AZB13-116_101870T0	Mo_FJ98099_098460T0, Mo_FJ98099_098470T0	Mo_FJ99138_102040T0, Mo_FJ99138_102050T0	Mo_FJSH0703_098390T0, Mo_FJSH0703_098400T0	Mo_GD06-53_093720T0	Mo_GD08-2025_095340T0, Mo_GD08-2025_095350T0	Mo_GY0040_099030T0, Mo_GY0040_099040T0
OG0000149		Mo_13FM-16-1_098810T0	Mo_13FM-24-1_099170T0, Mo_13FM-24-1_099180T0	Mo_13FM-3-2_098430T0	Mo_13FM-5-1_097720T0, Mo_13FM-5-1_097730T0	Mo_AG0004_015800T0, Mo_AG0004_015810T0	Mo_AV1-1-1_027180T0, Mo_AV1-1-1_027190T0	Mo_BJ-90-611_097420T0, Mo_BJ-90-611_097430T0	Mo_BJ08-8_097580T0	Mo_BN0123_007610T0, Mo_BN0123_007620T0	Mo_BN0202_098340T0, Mo_BN0202_098350T0	Mo_BN0252_006770T0	Mo_CD0065_008010T0	Mo_CD0142_075220T0, Mo_CD0142_075230T0	Mo_CH0043_014330T0	Mo_CH0072_005410T0, Mo_CH0072_005420T0	Mo_CH0452_113330T0, Mo_CH0452_113340T0	Mo_CH0461_100120T0	Mo_CH1103_021220T0	Mo_CH1164_024170T0, Mo_CH1164_024180T0	Mo_CM0028_005900T0, Mo_CM0028_005910T0	Mo_DB11-621_092280T0, Mo_DB11-621_092290T0	Mo_FJ0204804_001900T0, Mo_FJ0204804_001910T0	Mo_FJ11SH-527-1_005560T0, Mo_FJ11SH-527-1_005570T0	Mo_FJ12JN-084-3_021260T0	Mo_FJ13SH05-2_097550T0, Mo_FJ13SH05-2_097560T0	Mo_FJ2000-62A_097750T0, Mo_FJ2000-62A_097760T0	Mo_FJ2000-69A_026210T0	Mo_FJ2001-112B_097360T0, Mo_FJ2001-112B_097370T0	Mo_FJ2003-001A1_025380T0, Mo_FJ2003-001A1_025390T0	Mo_FJ2005113B_005880T0	Mo_FJ2006-60A3_023000T0	Mo_FJ72ZC7-77_004040T0, Mo_FJ72ZC7-77_004050T0	Mo_FJ78-JJ_000140T0	Mo_FJ81-JY_090800T0	Mo_FJ81-MH_010690T0, Mo_FJ81-MH_010700T0	Mo_FJ81-SW_091260T0	Mo_FJ81-ZP_104670T0, Mo_FJ81-ZP_104680T0	Mo_FJ81221ZB11-14_008230T0	Mo_FJ86-CT_114630T0	Mo_FJ86061ZE3-39_099130T0, Mo_FJ86061ZE3-39_099140T0	Mo_FJ95054B_024880T0, Mo_FJ95054B_024890T0	Mo_FJ95085AZB13-116_097400T0	Mo_FJ98099_029720T0, Mo_FJ98099_029730T0	Mo_FJ99138_018680T0, Mo_FJ99138_018690T0	Mo_FJSH0703_024990T0, Mo_FJSH0703_025000T0	Mo_GD06-53_081290T0, Mo_GD06-53_081300T0	Mo_GD08-2025_002280T0	Mo_GY0040_002010T0
OG0000150	MGG_12101T0	Mo_13FM-16-1_099310T0	Mo_13FM-24-1_107220T0	Mo_13FM-3-2_105300T0, Mo_13FM-3-2_105310T0	Mo_13FM-5-1_106610T0, Mo_13FM-5-1_106620T0	Mo_AG0004_105900T0	Mo_AV1-1-1_072890T0	Mo_BJ-90-611_105790T0	Mo_BJ08-8_104410T0, Mo_BJ08-8_104420T0	Mo_BN0123_103790T0, Mo_BN0123_103800T0	Mo_BN0202_105370T0, Mo_BN0202_105380T0	Mo_BN0252_098800T0	Mo_CD0065_110720T0	Mo_CD0142_100960T0	Mo_CH0043_105890T0	Mo_CH0072_101550T0, Mo_CH0072_101560T0	Mo_CH0452_099270T0, Mo_CH0452_099280T0	Mo_CH0461_108450T0, Mo_CH0461_108460T0	Mo_CH1103_100030T0, Mo_CH1103_100040T0	Mo_CH1164_099220T0, Mo_CH1164_099230T0	Mo_CM0028_062630T0	Mo_DB11-621_102650T0, Mo_DB11-621_102660T0	Mo_FJ0204804_071440T0, Mo_FJ0204804_071450T0	Mo_FJ11SH-527-1_070180T0	Mo_FJ12JN-084-3_099410T0, Mo_FJ12JN-084-3_099420T0	Mo_FJ13SH05-2_096270T0	Mo_FJ2000-62A_087430T0, Mo_FJ2000-62A_087440T0	Mo_FJ2000-69A_071830T0, Mo_FJ2000-69A_071840T0	Mo_FJ2001-112B_088430T0, Mo_FJ2001-112B_088440T0	Mo_FJ2003-001A1_087740T0, Mo_FJ2003-001A1_087750T0	Mo_FJ2005113B_095150T0, Mo_FJ2005113B_095160T0	Mo_FJ2006-60A3_099830T0, Mo_FJ2006-60A3_099840T0	Mo_FJ72ZC7-77_086280T0	Mo_FJ78-JJ_105160T0	Mo_FJ81-JY_102800T0	Mo_FJ81-MH_104200T0, Mo_FJ81-MH_104210T0	Mo_FJ81-SW_103570T0	Mo_FJ81-ZP_077980T0	Mo_FJ81221ZB11-14_106320T0, Mo_FJ81221ZB11-14_106330T0	Mo_FJ86-CT_104580T0, Mo_FJ86-CT_104590T0	Mo_FJ86061ZE3-39_105600T0, Mo_FJ86061ZE3-39_105610T0	Mo_FJ95054B_106120T0, Mo_FJ95054B_106130T0	Mo_FJ95085AZB13-116_071800T0, Mo_FJ95085AZB13-116_071810T0	Mo_FJ98099_055270T0, Mo_FJ98099_055280T0	Mo_FJ99138_065610T0, Mo_FJ99138_065620T0	Mo_FJSH0703_069860T0, Mo_FJSH0703_069870T0	Mo_GD06-53_024050T0, Mo_GD06-53_024060T0	Mo_GD08-2025_056400T0	Mo_GY0040_060350T0
OG0000151	MGG_14574T0	Mo_13FM-16-1_100000T0, Mo_13FM-16-1_100010T0	Mo_13FM-24-1_099360T0, Mo_13FM-24-1_099370T0	Mo_13FM-3-2_099380T0	Mo_13FM-5-1_098650T0, Mo_13FM-5-1_098660T0	Mo_AG0004_099550T0, Mo_AG0004_099560T0	Mo_AV1-1-1_097940T0	Mo_BJ-90-611_098670T0, Mo_BJ-90-611_098680T0	Mo_BJ08-8_099010T0, Mo_BJ08-8_099020T0	Mo_BN0123_098480T0	Mo_BN0202_098510T0, Mo_BN0202_098520T0	Mo_BN0252_098110T0, Mo_BN0252_098120T0	Mo_CD0065_101270T0, Mo_CD0065_101280T0	Mo_CD0142_099860T0, Mo_CD0142_099870T0	Mo_CH0043_100980T0, Mo_CH0043_100990T0	Mo_CH0072_101740T0, Mo_CH0072_101750T0	Mo_CH0452_099810T0, Mo_CH0452_099820T0	Mo_CH0461_099690T0, Mo_CH0461_099700T0	Mo_CH1103_099890T0, Mo_CH1103_099900T0	Mo_CH1164_099740T0	Mo_CM0028_098730T0, Mo_CM0028_098740T0	Mo_DB11-621_094330T0	Mo_FJ0204804_098520T0, Mo_FJ0204804_098530T0	Mo_FJ11SH-527-1_096950T0	Mo_FJ12JN-084-3_095700T0, Mo_FJ12JN-084-3_095710T0	Mo_FJ13SH05-2_097250T0, Mo_FJ13SH05-2_097260T0	Mo_FJ2000-62A_096810T0	Mo_FJ2000-69A_098460T0, Mo_FJ2000-69A_098470T0	Mo_FJ2001-112B_097540T0, Mo_FJ2001-112B_097550T0	Mo_FJ2003-001A1_097660T0, Mo_FJ2003-001A1_097670T0	Mo_FJ2005113B_097050T0, Mo_FJ2005113B_097060T0	Mo_FJ2006-60A3_096430T0, Mo_FJ2006-60A3_096440T0	Mo_FJ72ZC7-77_098230T0, Mo_FJ72ZC7-77_098240T0	Mo_FJ78-JJ_091280T0, Mo_FJ78-JJ_091290T0	Mo_FJ81-JY_091070T0, Mo_FJ81-JY_091080T0	Mo_FJ81-MH_088570T0, Mo_FJ81-MH_088580T0	Mo_FJ81-SW_091690T0, Mo_FJ81-SW_091700T0	Mo_FJ81-ZP_091800T0	Mo_FJ81221ZB11-14_067460T0	Mo_FJ86-CT_092570T0	Mo_FJ86061ZE3-39_092470T0	Mo_FJ95054B_096580T0, Mo_FJ95054B_096590T0	Mo_FJ95085AZB13-116_097630T0	Mo_FJ98099_097650T0, Mo_FJ98099_097660T0	Mo_FJ99138_097270T0, Mo_FJ99138_097280T0	Mo_FJSH0703_096940T0	Mo_GD06-53_083410T0	Mo_GD08-2025_095870T0	Mo_GY0040_098060T0
OG0000152	MGG_08377T0	Mo_13FM-16-1_100050T0, Mo_13FM-16-1_100060T0	Mo_13FM-24-1_099410T0, Mo_13FM-24-1_099420T0	Mo_13FM-3-2_099330T0	Mo_13FM-5-1_098700T0, Mo_13FM-5-1_098710T0	Mo_AG0004_099600T0, Mo_AG0004_099610T0	Mo_AV1-1-1_097890T0	Mo_BJ-90-611_098720T0, Mo_BJ-90-611_098730T0	Mo_BJ08-8_099060T0, Mo_BJ08-8_099070T0	Mo_BN0123_098430T0	Mo_BN0202_098560T0, Mo_BN0202_098570T0	Mo_BN0252_098160T0, Mo_BN0252_098170T0	Mo_CD0065_101320T0, Mo_CD0065_101330T0	Mo_CD0142_099910T0, Mo_CD0142_099920T0	Mo_CH0043_101030T0, Mo_CH0043_101040T0	Mo_CH0072_101790T0, Mo_CH0072_101800T0	Mo_CH0452_099860T0, Mo_CH0452_099870T0	Mo_CH0461_099740T0, Mo_CH0461_099750T0	Mo_CH1103_099940T0, Mo_CH1103_099950T0	Mo_CH1164_099690T0	Mo_CM0028_098780T0, Mo_CM0028_098790T0	Mo_DB11-621_094280T0	Mo_FJ0204804_098570T0, Mo_FJ0204804_098580T0	Mo_FJ11SH-527-1_096900T0	Mo_FJ12JN-084-3_095750T0, Mo_FJ12JN-084-3_095760T0	Mo_FJ13SH05-2_097300T0, Mo_FJ13SH05-2_097310T0	Mo_FJ2000-62A_096760T0	Mo_FJ2000-69A_098510T0, Mo_FJ2000-69A_098520T0	Mo_FJ2001-112B_097590T0, Mo_FJ2001-112B_097600T0	Mo_FJ2003-001A1_097710T0, Mo_FJ2003-001A1_097720T0	Mo_FJ2005113B_097100T0, Mo_FJ2005113B_097110T0	Mo_FJ2006-60A3_096480T0, Mo_FJ2006-60A3_096490T0	Mo_FJ72ZC7-77_098280T0, Mo_FJ72ZC7-77_098290T0	Mo_FJ78-JJ_091330T0, Mo_FJ78-JJ_091340T0	Mo_FJ81-JY_091120T0, Mo_FJ81-JY_091130T0	Mo_FJ81-MH_088620T0, Mo_FJ81-MH_088630T0	Mo_FJ81-SW_091740T0, Mo_FJ81-SW_091750T0	Mo_FJ81-ZP_091750T0	Mo_FJ81221ZB11-14_067410T0	Mo_FJ86-CT_092520T0	Mo_FJ86061ZE3-39_092420T0	Mo_FJ95054B_096630T0, Mo_FJ95054B_096640T0	Mo_FJ95085AZB13-116_097580T0	Mo_FJ98099_097700T0, Mo_FJ98099_097710T0	Mo_FJ99138_097320T0, Mo_FJ99138_097330T0	Mo_FJSH0703_096890T0	Mo_GD06-53_083360T0	Mo_GD08-2025_095820T0	Mo_GY0040_098010T0
OG0000153	MGG_03531T0	Mo_13FM-16-1_112530T0	Mo_13FM-24-1_106100T0, Mo_13FM-24-1_106110T0	Mo_13FM-3-2_105570T0, Mo_13FM-3-2_105580T0	Mo_13FM-5-1_111640T0	Mo_AG0004_111590T0, Mo_AG0004_111600T0	Mo_AV1-1-1_103040T0, Mo_AV1-1-1_103050T0	Mo_BJ-90-611_111700T0, Mo_BJ-90-611_111710T0	Mo_BJ08-8_110600T0, Mo_BJ08-8_110610T0		Mo_BN0202_111070T0	Mo_BN0252_102530T0	Mo_CD0065_107430T0, Mo_CD0065_107440T0	Mo_CD0142_105770T0	Mo_CH0043_109620T0	Mo_CH0072_106520T0, Mo_CH0072_106530T0	Mo_CH0452_105310T0, Mo_CH0452_105320T0	Mo_CH0461_106650T0, Mo_CH0461_106660T0	Mo_CH1103_110900T0, Mo_CH1103_110910T0	Mo_CH1164_110930T0, Mo_CH1164_110940T0	Mo_CM0028_103440T0, Mo_CM0028_103450T0	Mo_DB11-621_110320T0	Mo_FJ0204804_105980T0	Mo_FJ11SH-527-1_105820T0, Mo_FJ11SH-527-1_105830T0	Mo_FJ12JN-084-3_104630T0	Mo_FJ13SH05-2_105230T0, Mo_FJ13SH05-2_105240T0	Mo_FJ2000-62A_103810T0, Mo_FJ2000-62A_103820T0	Mo_FJ2000-69A_104500T0, Mo_FJ2000-69A_104510T0	Mo_FJ2001-112B_103710T0, Mo_FJ2001-112B_103720T0	Mo_FJ2003-001A1_105630T0	Mo_FJ2005113B_106270T0	Mo_FJ2006-60A3_104970T0, Mo_FJ2006-60A3_104980T0	Mo_FJ72ZC7-77_105250T0	Mo_FJ78-JJ_110790T0	Mo_FJ81-JY_111000T0, Mo_FJ81-JY_111010T0	Mo_FJ81-MH_110140T0		Mo_FJ81-ZP_110100T0, Mo_FJ81-ZP_110110T0	Mo_FJ81221ZB11-14_109690T0, Mo_FJ81221ZB11-14_109700T0	Mo_FJ86-CT_110740T0, Mo_FJ86-CT_110750T0	Mo_FJ86061ZE3-39_110750T0, Mo_FJ86061ZE3-39_110760T0	Mo_FJ95054B_108250T0	Mo_FJ95085AZB13-116_105560T0, Mo_FJ95085AZB13-116_105570T0	Mo_FJ98099_103340T0, Mo_FJ98099_103350T0	Mo_FJ99138_105220T0, Mo_FJ99138_105230T0	Mo_FJSH0703_105720T0, Mo_FJSH0703_105730T0	Mo_GD06-53_102220T0, Mo_GD06-53_102230T0	Mo_GD08-2025_104380T0, Mo_GD08-2025_104390T0	Mo_GY0040_103840T0, Mo_GY0040_103850T0
OG0000154	MGG_01330T0	Mo_13FM-16-1_113860T0, Mo_13FM-16-1_113870T0	Mo_13FM-24-1_112550T0, Mo_13FM-24-1_112560T0	Mo_13FM-3-2_111560T0, Mo_13FM-3-2_111570T0	Mo_13FM-5-1_111880T0, Mo_13FM-5-1_111890T0	Mo_AG0004_111700T0, Mo_AG0004_111710T0	Mo_AV1-1-1_112490T0	Mo_BJ-90-611_112350T0, Mo_BJ-90-611_112360T0	Mo_BJ08-8_110750T0, Mo_BJ08-8_110760T0	Mo_BN0123_110400T0, Mo_BN0123_110410T0	Mo_BN0202_110820T0, Mo_BN0202_110830T0	Mo_BN0252_112120T0	Mo_CD0065_109760T0, Mo_CD0065_109770T0	Mo_CD0142_115140T0, Mo_CD0142_115150T0	Mo_CH0043_112740T0, Mo_CH0043_112750T0	Mo_CH0072_112490T0, Mo_CH0072_112500T0	Mo_CH0452_114750T0, Mo_CH0452_114760T0	Mo_CH0461_114980T0, Mo_CH0461_114990T0	Mo_CH1103_116070T0	Mo_CH1164_113020T0	Mo_CM0028_113000T0	Mo_DB11-621_111000T0, Mo_DB11-621_111010T0	Mo_FJ0204804_112580T0	Mo_FJ11SH-527-1_112630T0	Mo_FJ12JN-084-3_112000T0	Mo_FJ13SH05-2_112230T0	Mo_FJ2000-62A_112900T0	Mo_FJ2000-69A_113130T0	Mo_FJ2001-112B_113400T0	Mo_FJ2003-001A1_112660T0	Mo_FJ2005113B_113310T0	Mo_FJ2006-60A3_112170T0	Mo_FJ72ZC7-77_112540T0	Mo_FJ78-JJ_110970T0, Mo_FJ78-JJ_110980T0	Mo_FJ81-JY_110970T0, Mo_FJ81-JY_110980T0	Mo_FJ81-MH_111210T0	Mo_FJ81-SW_111160T0, Mo_FJ81-SW_111170T0	Mo_FJ81-ZP_110940T0	Mo_FJ81221ZB11-14_110720T0, Mo_FJ81221ZB11-14_110730T0	Mo_FJ86-CT_110810T0	Mo_FJ86061ZE3-39_111310T0, Mo_FJ86061ZE3-39_111320T0	Mo_FJ95054B_111550T0, Mo_FJ95054B_111560T0	Mo_FJ95085AZB13-116_112610T0	Mo_FJ98099_112720T0	Mo_FJ99138_112420T0	Mo_FJSH0703_113010T0	Mo_GD06-53_111030T0	Mo_GD08-2025_112730T0	Mo_GY0040_113980T0
OG0000155	MGG_14931T0	Mo_13FM-16-1_000670T0, Mo_13FM-16-1_000680T0	Mo_13FM-24-1_005780T0, Mo_13FM-24-1_005790T0	Mo_13FM-3-2_040730T0, Mo_13FM-3-2_040740T0	Mo_13FM-5-1_002620T0	Mo_AG0004_009060T0	Mo_AV1-1-1_018490T0	Mo_BJ-90-611_014760T0, Mo_BJ-90-611_014770T0	Mo_BJ08-8_033400T0, Mo_BJ08-8_033410T0	Mo_BN0123_011500T0, Mo_BN0123_011510T0	Mo_BN0202_014520T0, Mo_BN0202_014530T0	Mo_BN0252_014320T0, Mo_BN0252_014330T0	Mo_CD0065_018850T0, Mo_CD0065_018860T0	Mo_CD0142_017740T0, Mo_CD0142_017750T0	Mo_CH0043_003980T0	Mo_CH0072_014250T0	Mo_CH0452_031890T0	Mo_CH0461_007230T0	Mo_CH1103_008300T0	Mo_CH1164_012260T0	Mo_CM0028_013030T0, Mo_CM0028_013040T0	Mo_DB11-621_030690T0, Mo_DB11-621_030700T0	Mo_FJ0204804_025070T0	Mo_FJ11SH-527-1_025420T0, Mo_FJ11SH-527-1_025430T0	Mo_FJ12JN-084-3_063440T0, Mo_FJ12JN-084-3_063450T0	Mo_FJ13SH05-2_005880T0	Mo_FJ2000-62A_042320T0, Mo_FJ2000-62A_042330T0	Mo_FJ2000-69A_017590T0	Mo_FJ2001-112B_017470T0, Mo_FJ2001-112B_017480T0	Mo_FJ2003-001A1_037990T0	Mo_FJ2005113B_010910T0, Mo_FJ2005113B_010920T0	Mo_FJ2006-60A3_017770T0	Mo_FJ72ZC7-77_009440T0	Mo_FJ78-JJ_036110T0	Mo_FJ81-JY_013890T0, Mo_FJ81-JY_013900T0	Mo_FJ81-MH_031150T0, Mo_FJ81-MH_031160T0	Mo_FJ81-SW_035940T0, Mo_FJ81-SW_035950T0	Mo_FJ81-ZP_042350T0, Mo_FJ81-ZP_042360T0	Mo_FJ81221ZB11-14_061730T0, Mo_FJ81221ZB11-14_061740T0	Mo_FJ86-CT_018820T0, Mo_FJ86-CT_018830T0	Mo_FJ86061ZE3-39_061980T0, Mo_FJ86061ZE3-39_061990T0	Mo_FJ95054B_007260T0	Mo_FJ95085AZB13-116_022750T0, Mo_FJ95085AZB13-116_022760T0	Mo_FJ98099_006000T0	Mo_FJ99138_030160T0	Mo_FJSH0703_006130T0	Mo_GD06-53_030320T0, Mo_GD06-53_030330T0	Mo_GD08-2025_048040T0, Mo_GD08-2025_048050T0	Mo_GY0040_007700T0, Mo_GY0040_007710T0
OG0000156	MGG_15457T0	Mo_13FM-16-1_004520T0, Mo_13FM-16-1_004530T0	Mo_13FM-24-1_055400T0, Mo_13FM-24-1_055410T0	Mo_13FM-3-2_007920T0, Mo_13FM-3-2_007930T0	Mo_13FM-5-1_050960T0	Mo_AG0004_050660T0, Mo_AG0004_050670T0	Mo_AV1-1-1_102330T0, Mo_AV1-1-1_102340T0	Mo_BJ-90-611_002300T0, Mo_BJ-90-611_002310T0	Mo_BJ08-8_000390T0, Mo_BJ08-8_000400T0	Mo_BN0123_016070T0	Mo_BN0202_008560T0	Mo_BN0252_025940T0, Mo_BN0252_025950T0	Mo_CD0065_010200T0, Mo_CD0065_010210T0	Mo_CD0142_010680T0, Mo_CD0142_010690T0	Mo_CH0043_016520T0, Mo_CH0043_016530T0	Mo_CH0072_056570T0	Mo_CH0452_022680T0, Mo_CH0452_022690T0	Mo_CH0461_014250T0, Mo_CH0461_014260T0	Mo_CH1103_006140T0, Mo_CH1103_006150T0	Mo_CH1164_008650T0, Mo_CH1164_008660T0	Mo_CM0028_007150T0	Mo_DB11-621_032570T0, Mo_DB11-621_032580T0	Mo_FJ0204804_091390T0, Mo_FJ0204804_091400T0	Mo_FJ11SH-527-1_005950T0, Mo_FJ11SH-527-1_005960T0	Mo_FJ12JN-084-3_011040T0	Mo_FJ13SH05-2_045960T0, Mo_FJ13SH05-2_045970T0	Mo_FJ2000-62A_053220T0, Mo_FJ2000-62A_053230T0	Mo_FJ2000-69A_011320T0, Mo_FJ2000-69A_011330T0	Mo_FJ2001-112B_057030T0, Mo_FJ2001-112B_057040T0	Mo_FJ2003-001A1_048550T0	Mo_FJ2005113B_089510T0, Mo_FJ2005113B_089520T0	Mo_FJ2006-60A3_008970T0	Mo_FJ72ZC7-77_053400T0	Mo_FJ78-JJ_058500T0, Mo_FJ78-JJ_058510T0	Mo_FJ81-JY_065230T0	Mo_FJ81-MH_062110T0	Mo_FJ81-SW_064800T0	Mo_FJ81-ZP_063870T0	Mo_FJ81221ZB11-14_038040T0, Mo_FJ81221ZB11-14_038050T0	Mo_FJ86-CT_066620T0, Mo_FJ86-CT_066630T0	Mo_FJ86061ZE3-39_039240T0, Mo_FJ86061ZE3-39_039250T0	Mo_FJ95054B_037710T0, Mo_FJ95054B_037720T0	Mo_FJ95085AZB13-116_053630T0, Mo_FJ95085AZB13-116_053640T0	Mo_FJ98099_056390T0	Mo_FJ99138_045860T0	Mo_FJSH0703_016910T0	Mo_GD06-53_021160T0	Mo_GD08-2025_061450T0	Mo_GY0040_008630T0, Mo_GY0040_008640T0
OG0000157	MGG_17078T0	Mo_13FM-16-1_009050T0, Mo_13FM-16-1_009060T0	Mo_13FM-24-1_043250T0, Mo_13FM-24-1_098660T0	Mo_13FM-3-2_043880T0, Mo_13FM-3-2_043890T0	Mo_13FM-5-1_064660T0, Mo_13FM-5-1_097150T0	Mo_AG0004_038790T0, Mo_AG0004_038800T0	Mo_AV1-1-1_003870T0	Mo_BJ-90-611_054150T0	Mo_BJ08-8_055190T0, Mo_BJ08-8_055200T0	Mo_BN0123_009100T0, Mo_BN0123_009110T0	Mo_BN0202_045470T0, Mo_BN0202_045480T0	Mo_BN0252_000790T0	Mo_CD0065_056630T0, Mo_CD0065_056640T0	Mo_CD0142_070730T0, Mo_CD0142_070740T0	Mo_CH0043_059950T0, Mo_CH0043_059960T0	Mo_CH0072_068130T0	Mo_CH0452_008530T0	Mo_CH0461_056870T0	Mo_CH1103_052990T0, Mo_CH1103_053000T0	Mo_CH1164_063440T0	Mo_CM0028_007620T0	Mo_DB11-621_035910T0, Mo_DB11-621_035920T0	Mo_FJ0204804_005010T0	Mo_FJ11SH-527-1_016920T0, Mo_FJ11SH-527-1_016930T0	Mo_FJ12JN-084-3_003520T0, Mo_FJ12JN-084-3_003530T0	Mo_FJ13SH05-2_001920T0	Mo_FJ2000-62A_081800T0, Mo_FJ2000-62A_094730T0	Mo_FJ2000-69A_001850T0, Mo_FJ2000-69A_098210T0	Mo_FJ2001-112B_084150T0, Mo_FJ2001-112B_097200T0	Mo_FJ2003-001A1_082470T0, Mo_FJ2003-001A1_096360T0	Mo_FJ2005113B_083820T0, Mo_FJ2005113B_096790T0	Mo_FJ2006-60A3_001700T0, Mo_FJ2006-60A3_094820T0	Mo_FJ72ZC7-77_005580T0	Mo_FJ78-JJ_032250T0	Mo_FJ81-JY_031220T0, Mo_FJ81-JY_031230T0	Mo_FJ81-MH_038490T0, Mo_FJ81-MH_091610T0	Mo_FJ81-SW_040230T0, Mo_FJ81-SW_090870T0	Mo_FJ81-ZP_055250T0, Mo_FJ81-ZP_090760T0	Mo_FJ81221ZB11-14_057050T0	Mo_FJ86-CT_045380T0, Mo_FJ86-CT_091320T0	Mo_FJ86061ZE3-39_024050T0	Mo_FJ95054B_059160T0	Mo_FJ95085AZB13-116_005340T0, Mo_FJ95085AZB13-116_095880T0	Mo_FJ98099_046430T0, Mo_FJ98099_095930T0	Mo_FJ99138_003510T0, Mo_FJ99138_094260T0	Mo_FJSH0703_002130T0	Mo_GD06-53_072720T0, Mo_GD06-53_079530T0	Mo_GD08-2025_047720T0	Mo_GY0040_005280T0, Mo_GY0040_005290T0
OG0000158	MGG_03304T0	Mo_13FM-16-1_010160T0, Mo_13FM-16-1_010170T0	Mo_13FM-24-1_024140T0	Mo_13FM-3-2_015650T0	Mo_13FM-5-1_001020T0, Mo_13FM-5-1_001030T0	Mo_AG0004_014680T0	Mo_AV1-1-1_029310T0, Mo_AV1-1-1_029320T0	Mo_BJ-90-611_038460T0, Mo_BJ-90-611_038470T0	Mo_BJ08-8_004300T0, Mo_BJ08-8_004310T0	Mo_BN0123_006510T0	Mo_BN0202_037500T0	Mo_BN0252_007820T0, Mo_BN0252_007830T0	Mo_CD0065_009080T0, Mo_CD0065_009090T0	Mo_CD0142_019450T0, Mo_CD0142_019460T0	Mo_CH0043_015400T0, Mo_CH0043_015410T0	Mo_CH0072_004310T0	Mo_CH0452_007710T0, Mo_CH0452_007720T0	Mo_CH0461_016520T0, Mo_CH0461_016530T0	Mo_CH1103_022300T0, Mo_CH1103_022310T0	Mo_CH1164_023050T0	Mo_CM0028_004810T0	Mo_DB11-621_027140T0, Mo_DB11-621_027150T0	Mo_FJ0204804_000800T0	Mo_FJ11SH-527-1_004460T0	Mo_FJ12JN-084-3_015920T0, Mo_FJ12JN-084-3_015930T0	Mo_FJ13SH05-2_022910T0	Mo_FJ2000-62A_007210T0, Mo_FJ2000-62A_007220T0	Mo_FJ2000-69A_016510T0, Mo_FJ2000-69A_016520T0	Mo_FJ2001-112B_004910T0	Mo_FJ2003-001A1_015720T0, Mo_FJ2003-001A1_015730T0	Mo_FJ2005113B_006950T0, Mo_FJ2005113B_006960T0	Mo_FJ2006-60A3_033890T0	Mo_FJ72ZC7-77_002950T0	Mo_FJ78-JJ_001220T0, Mo_FJ78-JJ_001230T0	Mo_FJ81-JY_009850T0, Mo_FJ81-JY_009860T0	Mo_FJ81-MH_011520T0, Mo_FJ81-MH_011530T0	Mo_FJ81-SW_024270T0	Mo_FJ81-ZP_012180T0	Mo_FJ81221ZB11-14_009290T0, Mo_FJ81221ZB11-14_009300T0	Mo_FJ86-CT_016230T0, Mo_FJ86-CT_016240T0	Mo_FJ86061ZE3-39_045810T0, Mo_FJ86061ZE3-39_045820T0	Mo_FJ95054B_039970T0, Mo_FJ95054B_039980T0	Mo_FJ95085AZB13-116_003120T0, Mo_FJ95085AZB13-116_003130T0	Mo_FJ98099_021980T0, Mo_FJ98099_021990T0	Mo_FJ99138_002770T0, Mo_FJ99138_002780T0	Mo_FJSH0703_014730T0, Mo_FJSH0703_014740T0	Mo_GD06-53_061390T0, Mo_GD06-53_061400T0	Mo_GD08-2025_020500T0, Mo_GD08-2025_020510T0	Mo_GY0040_003080T0, Mo_GY0040_003090T0
OG0000159	MGG_16286T0	Mo_13FM-16-1_011950T0	Mo_13FM-24-1_008180T0	Mo_13FM-3-2_004220T0	Mo_13FM-5-1_010090T0, Mo_13FM-5-1_010100T0	Mo_AG0004_015890T0	Mo_AV1-1-1_000090T0	Mo_BJ-90-611_077200T0, Mo_BJ-90-611_077210T0	Mo_BJ08-8_087150T0, Mo_BJ08-8_087160T0	Mo_BN0123_071780T0, Mo_BN0123_071790T0	Mo_BN0202_007190T0, Mo_BN0202_007200T0	Mo_BN0252_000090T0	Mo_CD0065_059450T0	Mo_CD0142_004770T0, Mo_CD0142_004780T0	Mo_CH0043_008480T0, Mo_CH0043_008490T0	Mo_CH0072_010340T0, Mo_CH0072_010350T0	Mo_CH0452_006540T0, Mo_CH0452_006550T0	Mo_CH0461_009850T0, Mo_CH0461_009860T0	Mo_CH1103_003890T0, Mo_CH1103_003900T0	Mo_CH1164_010020T0	Mo_CM0028_047710T0, Mo_CM0028_047720T0	Mo_DB11-621_074250T0, Mo_DB11-621_074260T0	Mo_FJ0204804_086030T0	Mo_FJ11SH-527-1_013080T0, Mo_FJ11SH-527-1_013090T0	Mo_FJ12JN-084-3_007860T0, Mo_FJ12JN-084-3_007870T0	Mo_FJ13SH05-2_081770T0	Mo_FJ2000-62A_004280T0	Mo_FJ2000-69A_055790T0, Mo_FJ2000-69A_055800T0	Mo_FJ2001-112B_004050T0, Mo_FJ2001-112B_004060T0	Mo_FJ2003-001A1_084700T0, Mo_FJ2003-001A1_084710T0	Mo_FJ2005113B_002190T0	Mo_FJ2006-60A3_097180T0	Mo_FJ72ZC7-77_056530T0, Mo_FJ72ZC7-77_056540T0	Mo_FJ78-JJ_003260T0, Mo_FJ78-JJ_003270T0	Mo_FJ81-JY_016590T0	Mo_FJ81-MH_016830T0	Mo_FJ81-SW_019300T0, Mo_FJ81-SW_019310T0	Mo_FJ81-ZP_015730T0, Mo_FJ81-ZP_015740T0	Mo_FJ81221ZB11-14_046820T0	Mo_FJ86-CT_022900T0, Mo_FJ86-CT_022910T0	Mo_FJ86061ZE3-39_002000T0, Mo_FJ86061ZE3-39_002010T0	Mo_FJ95054B_046330T0, Mo_FJ95054B_046340T0	Mo_FJ95085AZB13-116_035790T0	Mo_FJ98099_036870T0, Mo_FJ98099_036880T0	Mo_FJ99138_081500T0	Mo_FJSH0703_001950T0, Mo_FJSH0703_001960T0	Mo_GD06-53_054490T0, Mo_GD06-53_054500T0	Mo_GD08-2025_075760T0	Mo_GY0040_043920T0, Mo_GY0040_043930T0
OG0000160		Mo_13FM-16-1_018840T0	Mo_13FM-24-1_002400T0, Mo_13FM-24-1_002410T0	Mo_13FM-3-2_016860T0, Mo_13FM-3-2_016870T0	Mo_13FM-5-1_003690T0, Mo_13FM-5-1_003700T0	Mo_AG0004_021870T0, Mo_AG0004_021880T0	Mo_AV1-1-1_007990T0, Mo_AV1-1-1_008000T0	Mo_BJ-90-611_011110T0, Mo_BJ-90-611_011120T0	Mo_BJ08-8_012240T0, Mo_BJ08-8_012250T0	Mo_BN0123_016610T0, Mo_BN0123_016620T0	Mo_BN0202_024180T0, Mo_BN0202_024190T0	Mo_BN0252_020940T0, Mo_BN0252_020950T0	Mo_CD0065_029320T0	Mo_CD0142_024730T0, Mo_CD0142_024740T0	Mo_CH0043_027160T0	Mo_CH0072_026800T0, Mo_CH0072_026810T0	Mo_CH0452_022190T0	Mo_CH0461_029620T0, Mo_CH0461_029630T0	Mo_CH1103_019880T0	Mo_CH1164_059960T0	Mo_CM0028_019340T0	Mo_DB11-621_026670T0, Mo_DB11-621_026680T0	Mo_FJ0204804_014540T0	Mo_FJ11SH-527-1_007380T0, Mo_FJ11SH-527-1_007390T0	Mo_FJ12JN-084-3_008090T0, Mo_FJ12JN-084-3_008100T0	Mo_FJ13SH05-2_009200T0	Mo_FJ2000-62A_012410T0, Mo_FJ2000-62A_012420T0	Mo_FJ2000-69A_006160T0, Mo_FJ2000-69A_006170T0	Mo_FJ2001-112B_018520T0, Mo_FJ2001-112B_018530T0	Mo_FJ2003-001A1_008440T0	Mo_FJ2005113B_013070T0	Mo_FJ2006-60A3_025520T0, Mo_FJ2006-60A3_025530T0	Mo_FJ72ZC7-77_013050T0, Mo_FJ72ZC7-77_013060T0	Mo_FJ78-JJ_049630T0, Mo_FJ78-JJ_049640T0	Mo_FJ81-JY_055400T0	Mo_FJ81-MH_057240T0	Mo_FJ81-SW_071240T0	Mo_FJ81-ZP_059230T0, Mo_FJ81-ZP_059240T0	Mo_FJ81221ZB11-14_023260T0, Mo_FJ81221ZB11-14_023270T0	Mo_FJ86-CT_058630T0, Mo_FJ86-CT_058640T0	Mo_FJ86061ZE3-39_020440T0, Mo_FJ86061ZE3-39_020450T0	Mo_FJ95054B_015930T0	Mo_FJ95085AZB13-116_005820T0, Mo_FJ95085AZB13-116_005830T0	Mo_FJ98099_012380T0, Mo_FJ98099_012390T0	Mo_FJ99138_010210T0	Mo_FJSH0703_009340T0	Mo_GD06-53_034850T0	Mo_GD08-2025_060220T0, Mo_GD08-2025_060230T0	Mo_GY0040_018530T0, Mo_GY0040_018540T0
OG0000161	MGG_06915T0	Mo_13FM-16-1_028440T0, Mo_13FM-16-1_028450T0	Mo_13FM-24-1_116330T0	Mo_13FM-3-2_020460T0, Mo_13FM-3-2_020470T0	Mo_13FM-5-1_115900T0, Mo_13FM-5-1_115910T0	Mo_AG0004_008170T0	Mo_AV1-1-1_013720T0	Mo_BJ-90-611_078850T0, Mo_BJ-90-611_078860T0	Mo_BJ08-8_079480T0, Mo_BJ08-8_079490T0	Mo_BN0123_040170T0, Mo_BN0123_040180T0	Mo_BN0202_033300T0, Mo_BN0202_033310T0	Mo_BN0252_027690T0, Mo_BN0252_027700T0	Mo_CD0065_076840T0	Mo_CD0142_076030T0, Mo_CD0142_076040T0	Mo_CH0043_014300T0	Mo_CH0072_007140T0, Mo_CH0072_007150T0	Mo_CH0452_051770T0	Mo_CH0461_012050T0	Mo_CH1103_000030T0, Mo_CH1103_000040T0	Mo_CH1164_060640T0, Mo_CH1164_060650T0	Mo_CM0028_026900T0, Mo_CM0028_026910T0	Mo_DB11-621_115740T0, Mo_DB11-621_115750T0	Mo_FJ0204804_114700T0, Mo_FJ0204804_114710T0	Mo_FJ11SH-527-1_102180T0, Mo_FJ11SH-527-1_102190T0	Mo_FJ12JN-084-3_074180T0	Mo_FJ13SH05-2_114190T0, Mo_FJ13SH05-2_114200T0	Mo_FJ2000-62A_016120T0, Mo_FJ2000-62A_016130T0	Mo_FJ2000-69A_012060T0, Mo_FJ2000-69A_012070T0	Mo_FJ2001-112B_024500T0	Mo_FJ2003-001A1_075730T0	Mo_FJ2005113B_019120T0	Mo_FJ2006-60A3_018430T0, Mo_FJ2006-60A3_018440T0	Mo_FJ72ZC7-77_020190T0, Mo_FJ72ZC7-77_020200T0	Mo_FJ78-JJ_099060T0, Mo_FJ78-JJ_099070T0	Mo_FJ81-JY_098940T0	Mo_FJ81-MH_001490T0, Mo_FJ81-MH_001500T0	Mo_FJ81-SW_098490T0, Mo_FJ81-SW_098500T0	Mo_FJ81-ZP_045470T0	Mo_FJ81221ZB11-14_072810T0	Mo_FJ86-CT_099330T0	Mo_FJ86061ZE3-39_032020T0	Mo_FJ95054B_080040T0	Mo_FJ95085AZB13-116_016070T0	Mo_FJ98099_015810T0	Mo_FJ99138_073620T0, Mo_FJ99138_073630T0	Mo_FJSH0703_102360T0, Mo_FJSH0703_102370T0	Mo_GD06-53_114460T0	Mo_GD08-2025_115400T0	Mo_GY0040_027880T0
OG0000162	MGG_01002T0	Mo_13FM-16-1_029140T0, Mo_13FM-16-1_029150T0	Mo_13FM-24-1_001430T0	Mo_13FM-3-2_021140T0, Mo_13FM-3-2_021150T0	Mo_13FM-5-1_042640T0	Mo_AG0004_007510T0	Mo_AV1-1-1_013050T0	Mo_BJ-90-611_013510T0, Mo_BJ-90-611_013520T0	Mo_BJ08-8_005170T0, Mo_BJ08-8_005180T0	Mo_BN0123_040860T0, Mo_BN0123_040870T0	Mo_BN0202_033990T0, Mo_BN0202_034000T0	Mo_BN0252_028380T0, Mo_BN0252_028390T0	Mo_CD0065_049970T0, Mo_CD0065_049980T0	Mo_CD0142_012380T0, Mo_CD0142_012390T0	Mo_CH0043_013640T0	Mo_CH0072_007830T0, Mo_CH0072_007840T0	Mo_CH0452_086740T0	Mo_CH0461_011390T0	Mo_CH1103_000730T0, Mo_CH1103_000740T0	Mo_CH1164_020270T0	Mo_CM0028_027590T0, Mo_CM0028_027600T0	Mo_DB11-621_050850T0, Mo_DB11-621_050860T0	Mo_FJ0204804_016650T0	Mo_FJ11SH-527-1_013670T0	Mo_FJ12JN-084-3_019770T0	Mo_FJ13SH05-2_020020T0	Mo_FJ2000-62A_016810T0, Mo_FJ2000-62A_016820T0	Mo_FJ2000-69A_012760T0, Mo_FJ2000-69A_012770T0	Mo_FJ2001-112B_023840T0	Mo_FJ2003-001A1_020590T0	Mo_FJ2005113B_018460T0	Mo_FJ2006-60A3_019130T0, Mo_FJ2006-60A3_019140T0	Mo_FJ72ZC7-77_020880T0, Mo_FJ72ZC7-77_020890T0	Mo_FJ78-JJ_062720T0, Mo_FJ78-JJ_062730T0	Mo_FJ81-JY_019610T0	Mo_FJ81-MH_002180T0, Mo_FJ81-MH_002190T0	Mo_FJ81-SW_053510T0, Mo_FJ81-SW_053520T0	Mo_FJ81-ZP_018650T0	Mo_FJ81221ZB11-14_007000T0, Mo_FJ81221ZB11-14_007010T0	Mo_FJ86-CT_011640T0	Mo_FJ86061ZE3-39_031360T0	Mo_FJ95054B_004960T0	Mo_FJ95085AZB13-116_015410T0	Mo_FJ98099_015150T0	Mo_FJ99138_021670T0, Mo_FJ99138_021680T0	Mo_FJSH0703_013980T0, Mo_FJSH0703_013990T0	Mo_GD06-53_015870T0	Mo_GD08-2025_003770T0	Mo_GY0040_027220T0
OG0000163	MGG_06376T0	Mo_13FM-16-1_030190T0, Mo_13FM-16-1_030200T0	Mo_13FM-24-1_031970T0, Mo_13FM-24-1_031980T0	Mo_13FM-3-2_054810T0	Mo_13FM-5-1_030560T0, Mo_13FM-5-1_030570T0	Mo_AG0004_033170T0, Mo_AG0004_033180T0	Mo_AV1-1-1_033790T0	Mo_BJ-90-611_005640T0, Mo_BJ-90-611_005650T0	Mo_BJ08-8_007190T0, Mo_BJ08-8_007200T0	Mo_BN0123_031220T0, Mo_BN0123_031230T0	Mo_BN0202_036740T0, Mo_BN0202_036750T0	Mo_BN0252_023950T0	Mo_CD0065_014890T0, Mo_CD0065_014900T0	Mo_CD0142_040550T0	Mo_CH0043_006140T0	Mo_CH0072_029250T0, Mo_CH0072_029260T0	Mo_CH0452_066370T0, Mo_CH0452_066380T0	Mo_CH0461_049390T0, Mo_CH0461_049400T0	Mo_CH1103_083360T0	Mo_CH1164_035430T0, Mo_CH1164_035440T0	Mo_CM0028_046270T0	Mo_DB11-621_004320T0, Mo_DB11-621_004330T0	Mo_FJ0204804_029720T0, Mo_FJ0204804_029730T0	Mo_FJ11SH-527-1_028230T0, Mo_FJ11SH-527-1_028240T0	Mo_FJ12JN-084-3_025330T0, Mo_FJ12JN-084-3_025340T0	Mo_FJ13SH05-2_025560T0, Mo_FJ13SH05-2_025570T0	Mo_FJ2000-62A_056220T0	Mo_FJ2000-69A_009150T0, Mo_FJ2000-69A_009160T0	Mo_FJ2001-112B_060190T0, Mo_FJ2001-112B_060200T0	Mo_FJ2003-001A1_027760T0, Mo_FJ2003-001A1_027770T0	Mo_FJ2005113B_013770T0	Mo_FJ2006-60A3_069000T0, Mo_FJ2006-60A3_069010T0	Mo_FJ72ZC7-77_032180T0	Mo_FJ78-JJ_013900T0, Mo_FJ78-JJ_013910T0	Mo_FJ81-JY_028000T0	Mo_FJ81-MH_024680T0, Mo_FJ81-MH_024690T0	Mo_FJ81-SW_009290T0	Mo_FJ81-ZP_022270T0	Mo_FJ81221ZB11-14_004600T0	Mo_FJ86-CT_007800T0	Mo_FJ86061ZE3-39_029440T0, Mo_FJ86061ZE3-39_029450T0	Mo_FJ95054B_013540T0	Mo_FJ95085AZB13-116_031170T0	Mo_FJ98099_014060T0, Mo_FJ98099_014070T0	Mo_FJ99138_065500T0	Mo_FJSH0703_051240T0	Mo_GD06-53_028640T0, Mo_GD06-53_028650T0	Mo_GD08-2025_050800T0, Mo_GD08-2025_050810T0	Mo_GY0040_041940T0, Mo_GY0040_041950T0
OG0000164	MGG_06372T0	Mo_13FM-16-1_030800T0	Mo_13FM-24-1_105450T0	Mo_13FM-3-2_037360T0	Mo_13FM-5-1_104570T0, Mo_13FM-5-1_104580T0	Mo_AG0004_043110T0, Mo_AG0004_043120T0	Mo_AV1-1-1_031830T0	Mo_BJ-90-611_013040T0, Mo_BJ-90-611_013050T0	Mo_BJ08-8_017060T0, Mo_BJ08-8_017070T0	Mo_BN0123_034730T0, Mo_BN0123_034740T0	Mo_BN0202_028710T0, Mo_BN0202_028720T0	Mo_BN0252_037520T0, Mo_BN0252_037530T0	Mo_CD0065_047000T0	Mo_CD0142_061780T0, Mo_CD0142_061790T0	Mo_CH0043_052960T0	Mo_CH0072_028210T0	Mo_CH0452_033670T0	Mo_CH0461_042470T0, Mo_CH0461_042480T0	Mo_CH1103_037230T0	Mo_CH1164_033650T0	Mo_CM0028_043430T0	Mo_DB11-621_011620T0	Mo_FJ0204804_036940T0, Mo_FJ0204804_036950T0	Mo_FJ11SH-527-1_035940T0, Mo_FJ11SH-527-1_035950T0	Mo_FJ12JN-084-3_024440T0	Mo_FJ13SH05-2_031520T0, Mo_FJ13SH05-2_031530T0	Mo_FJ2000-62A_047500T0, Mo_FJ2000-62A_047510T0	Mo_FJ2000-69A_048170T0	Mo_FJ2001-112B_044930T0	Mo_FJ2003-001A1_049380T0, Mo_FJ2003-001A1_049390T0	Mo_FJ2005113B_042120T0, Mo_FJ2005113B_042130T0	Mo_FJ2006-60A3_041780T0	Mo_FJ72ZC7-77_046590T0, Mo_FJ72ZC7-77_046600T0	Mo_FJ78-JJ_031390T0	Mo_FJ81-JY_025880T0	Mo_FJ81-MH_015290T0	Mo_FJ81-SW_039580T0, Mo_FJ81-SW_039590T0	Mo_FJ81-ZP_021120T0, Mo_FJ81-ZP_021130T0	Mo_FJ81221ZB11-14_014440T0, Mo_FJ81221ZB11-14_014450T0	Mo_FJ86-CT_045150T0	Mo_FJ86061ZE3-39_047040T0, Mo_FJ86061ZE3-39_047050T0	Mo_FJ95054B_042990T0, Mo_FJ95054B_043000T0	Mo_FJ95085AZB13-116_047460T0, Mo_FJ95085AZB13-116_047470T0	Mo_FJ98099_023420T0, Mo_FJ98099_023430T0	Mo_FJ99138_027760T0, Mo_FJ99138_027770T0	Mo_FJSH0703_032960T0	Mo_GD06-53_071590T0, Mo_GD06-53_071600T0	Mo_GD08-2025_039210T0	Mo_GY0040_034480T0, Mo_GY0040_034490T0
OG0000165	MGG_15204T0	Mo_13FM-16-1_030930T0	Mo_13FM-24-1_037880T0, Mo_13FM-24-1_037890T0	Mo_13FM-3-2_037480T0	Mo_13FM-5-1_038640T0	Mo_AG0004_042990T0, Mo_AG0004_043000T0	Mo_AV1-1-1_031940T0	Mo_BJ-90-611_012920T0, Mo_BJ-90-611_012930T0	Mo_BJ08-8_016940T0, Mo_BJ08-8_016950T0	Mo_BN0123_034610T0, Mo_BN0123_034620T0	Mo_BN0202_028590T0, Mo_BN0202_028600T0	Mo_BN0252_037400T0, Mo_BN0252_037410T0	Mo_CD0065_047110T0	Mo_CD0142_061660T0, Mo_CD0142_061670T0	Mo_CH0043_053070T0	Mo_CH0072_028320T0	Mo_CH0452_033790T0	Mo_CH0461_042350T0, Mo_CH0461_042360T0	Mo_CH1103_037340T0	Mo_CH1164_033770T0	Mo_CM0028_043540T0	Mo_DB11-621_011740T0	Mo_FJ0204804_036820T0, Mo_FJ0204804_036830T0	Mo_FJ11SH-527-1_035820T0, Mo_FJ11SH-527-1_035830T0	Mo_FJ12JN-084-3_024560T0	Mo_FJ13SH05-2_031400T0, Mo_FJ13SH05-2_031410T0	Mo_FJ2000-62A_047380T0, Mo_FJ2000-62A_047390T0	Mo_FJ2000-69A_048290T0	Mo_FJ2001-112B_045050T0	Mo_FJ2003-001A1_049260T0, Mo_FJ2003-001A1_049270T0	Mo_FJ2005113B_042000T0, Mo_FJ2005113B_042010T0	Mo_FJ2006-60A3_041900T0	Mo_FJ72ZC7-77_046470T0, Mo_FJ72ZC7-77_046480T0	Mo_FJ78-JJ_031510T0	Mo_FJ81-JY_025990T0	Mo_FJ81-MH_015410T0	Mo_FJ81-SW_039460T0, Mo_FJ81-SW_039470T0	Mo_FJ81-ZP_021000T0, Mo_FJ81-ZP_021010T0	Mo_FJ81221ZB11-14_014320T0, Mo_FJ81221ZB11-14_014330T0	Mo_FJ86-CT_045270T0	Mo_FJ86061ZE3-39_046920T0, Mo_FJ86061ZE3-39_046930T0	Mo_FJ95054B_042870T0, Mo_FJ95054B_042880T0	Mo_FJ95085AZB13-116_047340T0, Mo_FJ95085AZB13-116_047350T0	Mo_FJ98099_023300T0, Mo_FJ98099_023310T0	Mo_FJ99138_027640T0, Mo_FJ99138_027650T0	Mo_FJSH0703_033080T0	Mo_GD06-53_071470T0, Mo_GD06-53_071480T0	Mo_GD08-2025_039330T0	Mo_GY0040_034360T0, Mo_GY0040_034370T0
OG0000166	MGG_03864T0	Mo_13FM-16-1_041670T0, Mo_13FM-16-1_041680T0	Mo_13FM-24-1_046880T0	Mo_13FM-3-2_011180T0, Mo_13FM-3-2_011190T0	Mo_13FM-5-1_044400T0	Mo_AG0004_010860T0	Mo_AV1-1-1_031110T0	Mo_BJ-90-611_020200T0, Mo_BJ-90-611_020210T0	Mo_BJ08-8_002130T0, Mo_BJ08-8_002140T0	Mo_BN0123_050030T0	Mo_BN0202_003190T0, Mo_BN0202_003200T0	Mo_BN0252_043620T0, Mo_BN0252_043630T0	Mo_CD0065_020930T0	Mo_CD0142_046580T0	Mo_CH0043_023990T0	Mo_CH0072_048290T0, Mo_CH0072_048300T0	Mo_CH0452_056250T0	Mo_CH0461_023400T0	Mo_CH1103_046660T0, Mo_CH1103_046670T0	Mo_CH1164_013340T0, Mo_CH1164_013350T0	Mo_CM0028_068980T0, Mo_CM0028_068990T0	Mo_DB11-621_003750T0, Mo_DB11-621_003760T0	Mo_FJ0204804_008800T0	Mo_FJ11SH-527-1_010380T0, Mo_FJ11SH-527-1_010390T0	Mo_FJ12JN-084-3_005530T0, Mo_FJ12JN-084-3_005540T0	Mo_FJ13SH05-2_023050T0, Mo_FJ13SH05-2_023060T0	Mo_FJ2000-62A_015640T0	Mo_FJ2000-69A_030140T0, Mo_FJ2000-69A_030150T0	Mo_FJ2001-112B_020530T0	Mo_FJ2003-001A1_010250T0, Mo_FJ2003-001A1_010260T0	Mo_FJ2005113B_014970T0	Mo_FJ2006-60A3_005130T0, Mo_FJ2006-60A3_005140T0	Mo_FJ72ZC7-77_019000T0, Mo_FJ72ZC7-77_019010T0	Mo_FJ78-JJ_014530T0, Mo_FJ78-JJ_014540T0	Mo_FJ81-JY_002430T0	Mo_FJ81-MH_005240T0, Mo_FJ81-MH_005250T0	Mo_FJ81-SW_017520T0	Mo_FJ81-ZP_003070T0, Mo_FJ81-ZP_003080T0	Mo_FJ81221ZB11-14_091620T0, Mo_FJ81221ZB11-14_091630T0	Mo_FJ86-CT_017830T0	Mo_FJ86061ZE3-39_007790T0, Mo_FJ86061ZE3-39_007800T0	Mo_FJ95054B_017690T0	Mo_FJ95085AZB13-116_052760T0, Mo_FJ95085AZB13-116_052770T0	Mo_FJ98099_033110T0, Mo_FJ98099_033120T0	Mo_FJ99138_027060T0	Mo_FJSH0703_012560T0, Mo_FJSH0703_012570T0	Mo_GD06-53_002660T0	Mo_GD08-2025_018100T0, Mo_GD08-2025_018110T0	Mo_GY0040_040530T0, Mo_GY0040_040540T0
OG0000167	MGG_03039T0	Mo_13FM-16-1_044000T0	Mo_13FM-24-1_044750T0, Mo_13FM-24-1_044760T0	Mo_13FM-3-2_053620T0	Mo_13FM-5-1_045770T0, Mo_13FM-5-1_045780T0	Mo_AG0004_056470T0, Mo_AG0004_056480T0	Mo_AV1-1-1_047320T0	Mo_BJ-90-611_044900T0	Mo_BJ08-8_044380T0	Mo_BN0123_061850T0, Mo_BN0123_061860T0	Mo_BN0202_092000T0	Mo_BN0252_060070T0	Mo_CD0065_064140T0	Mo_CD0142_079860T0	Mo_CH0043_081130T0	Mo_CH0072_057850T0	Mo_CH0452_058720T0, Mo_CH0452_058730T0	Mo_CH0461_080790T0, Mo_CH0461_080800T0	Mo_CH1103_060710T0, Mo_CH1103_060720T0	Mo_CH1164_077010T0, Mo_CH1164_077020T0	Mo_CM0028_057750T0	Mo_DB11-621_059980T0	Mo_FJ0204804_045190T0	Mo_FJ11SH-527-1_043480T0	Mo_FJ12JN-084-3_078140T0	Mo_FJ13SH05-2_043340T0, Mo_FJ13SH05-2_043350T0	Mo_FJ2000-62A_071690T0, Mo_FJ2000-62A_071700T0	Mo_FJ2000-69A_070750T0, Mo_FJ2000-69A_070760T0	Mo_FJ2001-112B_052200T0, Mo_FJ2001-112B_052210T0	Mo_FJ2003-001A1_045810T0, Mo_FJ2003-001A1_045820T0	Mo_FJ2005113B_072230T0, Mo_FJ2005113B_072240T0	Mo_FJ2006-60A3_069800T0, Mo_FJ2006-60A3_069810T0	Mo_FJ72ZC7-77_072120T0	Mo_FJ78-JJ_059930T0, Mo_FJ78-JJ_059940T0	Mo_FJ81-JY_066250T0, Mo_FJ81-JY_066260T0	Mo_FJ81-MH_062310T0, Mo_FJ81-MH_062320T0	Mo_FJ81-SW_065940T0	Mo_FJ81-ZP_064620T0, Mo_FJ81-ZP_064630T0	Mo_FJ81221ZB11-14_047420T0	Mo_FJ86-CT_067010T0, Mo_FJ86-CT_067020T0	Mo_FJ86061ZE3-39_074960T0, Mo_FJ86061ZE3-39_074970T0	Mo_FJ95054B_073680T0, Mo_FJ95054B_073690T0	Mo_FJ95085AZB13-116_072240T0, Mo_FJ95085AZB13-116_072250T0	Mo_FJ98099_037680T0	Mo_FJ99138_077960T0	Mo_FJSH0703_040190T0, Mo_FJSH0703_040200T0	Mo_GD06-53_062130T0, Mo_GD06-53_062140T0	Mo_GD08-2025_019250T0, Mo_GD08-2025_019260T0	Mo_GY0040_056860T0, Mo_GY0040_056870T0
OG0000168	MGG_02474T0	Mo_13FM-16-1_049090T0, Mo_13FM-16-1_049100T0	Mo_13FM-24-1_091340T0, Mo_13FM-24-1_091350T0	Mo_13FM-3-2_057290T0	Mo_13FM-5-1_089500T0, Mo_13FM-5-1_089510T0	Mo_AG0004_092590T0	Mo_AV1-1-1_090570T0	Mo_BJ-90-611_088810T0	Mo_BJ08-8_091060T0	Mo_BN0123_090270T0, Mo_BN0123_090280T0	Mo_BN0202_105500T0, Mo_BN0202_105510T0	Mo_BN0252_091110T0, Mo_BN0252_091120T0	Mo_CD0065_089060T0, Mo_CD0065_089070T0	Mo_CD0142_093210T0, Mo_CD0142_093220T0	Mo_CH0043_093970T0	Mo_CH0072_031160T0	Mo_CH0452_091060T0, Mo_CH0452_091070T0	Mo_CH0461_034040T0	Mo_CH1103_063860T0, Mo_CH1103_063870T0	Mo_CH1164_031630T0, Mo_CH1164_031640T0	Mo_CM0028_093500T0	Mo_DB11-621_088200T0, Mo_DB11-621_088210T0	Mo_FJ0204804_091970T0, Mo_FJ0204804_091980T0	Mo_FJ11SH-527-1_089470T0, Mo_FJ11SH-527-1_089480T0	Mo_FJ12JN-084-3_086580T0	Mo_FJ13SH05-2_087480T0	Mo_FJ2000-62A_088440T0	Mo_FJ2000-69A_090620T0, Mo_FJ2000-69A_090630T0	Mo_FJ2001-112B_090190T0	Mo_FJ2003-001A1_089510T0, Mo_FJ2003-001A1_089520T0	Mo_FJ2005113B_089470T0, Mo_FJ2005113B_089480T0	Mo_FJ2006-60A3_088720T0, Mo_FJ2006-60A3_088730T0	Mo_FJ72ZC7-77_090910T0	Mo_FJ78-JJ_102130T0, Mo_FJ78-JJ_102140T0	Mo_FJ81-JY_101720T0, Mo_FJ81-JY_101730T0	Mo_FJ81-MH_078490T0, Mo_FJ81-MH_078500T0	Mo_FJ81-SW_100980T0, Mo_FJ81-SW_100990T0	Mo_FJ81-ZP_102340T0, Mo_FJ81-ZP_102350T0	Mo_FJ81221ZB11-14_090930T0, Mo_FJ81221ZB11-14_090940T0	Mo_FJ86-CT_102210T0, Mo_FJ86-CT_102220T0	Mo_FJ86061ZE3-39_089960T0, Mo_FJ86061ZE3-39_089970T0	Mo_FJ95054B_090920T0	Mo_FJ95085AZB13-116_091260T0	Mo_FJ98099_090440T0	Mo_FJ99138_088440T0	Mo_FJSH0703_089780T0, Mo_FJSH0703_089790T0	Mo_GD06-53_073080T0, Mo_GD06-53_073090T0	Mo_GD08-2025_084720T0, Mo_GD08-2025_084730T0	Mo_GY0040_091140T0, Mo_GY0040_091150T0
OG0000169	MGG_10197T0	Mo_13FM-16-1_051550T0, Mo_13FM-16-1_051560T0	Mo_13FM-24-1_033040T0	Mo_13FM-3-2_067920T0	Mo_13FM-5-1_032180T0, Mo_13FM-5-1_032190T0	Mo_AG0004_046370T0	Mo_AV1-1-1_054050T0, Mo_AV1-1-1_054060T0	Mo_BJ-90-611_033620T0, Mo_BJ-90-611_033630T0	Mo_BJ08-8_060410T0	Mo_BN0123_038200T0, Mo_BN0123_038210T0	Mo_BN0202_049390T0	Mo_BN0252_045210T0, Mo_BN0252_045220T0	Mo_CD0065_053230T0, Mo_CD0065_053240T0	Mo_CD0142_049390T0	Mo_CH0043_055580T0	Mo_CH0072_049980T0, Mo_CH0072_049990T0	Mo_CH0452_039900T0	Mo_CH0461_050460T0	Mo_CH1103_047390T0, Mo_CH1103_047400T0	Mo_CH1164_056890T0, Mo_CH1164_056900T0	Mo_CM0028_046610T0, Mo_CM0028_046620T0	Mo_DB11-621_089180T0, Mo_DB11-621_089190T0	Mo_FJ0204804_040610T0, Mo_FJ0204804_040620T0	Mo_FJ11SH-527-1_029740T0, Mo_FJ11SH-527-1_029750T0	Mo_FJ12JN-084-3_026910T0, Mo_FJ12JN-084-3_026920T0	Mo_FJ13SH05-2_026420T0, Mo_FJ13SH05-2_026430T0	Mo_FJ2000-62A_032080T0	Mo_FJ2000-69A_029660T0, Mo_FJ2000-69A_029670T0	Mo_FJ2001-112B_036980T0, Mo_FJ2001-112B_036990T0	Mo_FJ2003-001A1_043410T0, Mo_FJ2003-001A1_043420T0	Mo_FJ2005113B_035290T0, Mo_FJ2005113B_035300T0	Mo_FJ2006-60A3_030330T0, Mo_FJ2006-60A3_030340T0	Mo_FJ72ZC7-77_033890T0, Mo_FJ72ZC7-77_033900T0	Mo_FJ78-JJ_025330T0	Mo_FJ81-JY_067240T0, Mo_FJ81-JY_067250T0	Mo_FJ81-MH_082870T0, Mo_FJ81-MH_082880T0	Mo_FJ81-SW_027500T0	Mo_FJ81-ZP_082260T0, Mo_FJ81-ZP_082270T0	Mo_FJ81221ZB11-14_052330T0, Mo_FJ81221ZB11-14_052340T0	Mo_FJ86-CT_009820T0, Mo_FJ86-CT_009830T0	Mo_FJ86061ZE3-39_040890T0, Mo_FJ86061ZE3-39_040900T0	Mo_FJ95054B_028490T0, Mo_FJ95054B_028500T0	Mo_FJ95085AZB13-116_032150T0, Mo_FJ95085AZB13-116_032160T0	Mo_FJ98099_040090T0, Mo_FJ98099_040100T0	Mo_FJ99138_033700T0, Mo_FJ99138_033710T0	Mo_FJSH0703_047770T0, Mo_FJSH0703_047780T0	Mo_GD06-53_074860T0	Mo_GD08-2025_091160T0	Mo_GY0040_057540T0, Mo_GY0040_057550T0
OG0000170	MGG_15509T0	Mo_13FM-16-1_055900T0, Mo_13FM-16-1_055910T0	Mo_13FM-24-1_079520T0	Mo_13FM-3-2_070930T0, Mo_13FM-3-2_070940T0	Mo_13FM-5-1_076670T0, Mo_13FM-5-1_076680T0	Mo_AG0004_081160T0, Mo_AG0004_081170T0	Mo_AV1-1-1_078610T0	Mo_BJ-90-611_079880T0, Mo_BJ-90-611_079890T0	Mo_BJ08-8_079030T0, Mo_BJ08-8_079040T0	Mo_BN0123_080020T0, Mo_BN0123_080030T0	Mo_BN0202_082140T0	Mo_BN0252_081660T0	Mo_CD0065_076990T0, Mo_CD0065_077000T0	Mo_CD0142_082690T0, Mo_CD0142_082700T0	Mo_CH0043_084000T0, Mo_CH0043_084010T0	Mo_CH0072_082230T0, Mo_CH0072_082240T0	Mo_CH0452_081580T0, Mo_CH0452_081590T0	Mo_CH0461_084310T0, Mo_CH0461_084320T0	Mo_CH1103_082650T0	Mo_CH1164_082730T0	Mo_CM0028_082890T0, Mo_CM0028_082900T0	Mo_DB11-621_062950T0, Mo_DB11-621_062960T0	Mo_FJ0204804_044020T0, Mo_FJ0204804_044030T0	Mo_FJ11SH-527-1_076160T0	Mo_FJ12JN-084-3_073340T0, Mo_FJ12JN-084-3_073350T0	Mo_FJ13SH05-2_089420T0, Mo_FJ13SH05-2_089430T0	Mo_FJ2000-62A_090200T0, Mo_FJ2000-62A_090210T0	Mo_FJ2000-69A_092140T0, Mo_FJ2000-69A_092150T0	Mo_FJ2001-112B_079090T0, Mo_FJ2001-112B_079100T0	Mo_FJ2003-001A1_075140T0	Mo_FJ2005113B_078000T0	Mo_FJ2006-60A3_090170T0, Mo_FJ2006-60A3_090180T0	Mo_FJ72ZC7-77_091260T0, Mo_FJ72ZC7-77_091270T0	Mo_FJ78-JJ_084170T0	Mo_FJ81-JY_061510T0	Mo_FJ81-MH_080250T0, Mo_FJ81-MH_080260T0	Mo_FJ81-SW_057730T0	Mo_FJ81-ZP_080220T0, Mo_FJ81-ZP_080230T0	Mo_FJ81221ZB11-14_078960T0, Mo_FJ81221ZB11-14_078970T0	Mo_FJ86-CT_062830T0	Mo_FJ86061ZE3-39_078990T0, Mo_FJ86061ZE3-39_079000T0	Mo_FJ95054B_078640T0	Mo_FJ95085AZB13-116_088090T0	Mo_FJ98099_091890T0, Mo_FJ98099_091900T0	Mo_FJ99138_073430T0, Mo_FJ99138_073440T0	Mo_FJSH0703_077120T0	Mo_GD06-53_034200T0, Mo_GD06-53_034210T0	Mo_GD08-2025_080820T0	Mo_GY0040_081030T0, Mo_GY0040_081040T0
OG0000171	MGG_07349T0, MGG_07348T0	Mo_13FM-16-1_084680T0, Mo_13FM-16-1_084690T0	Mo_13FM-24-1_081400T0, Mo_13FM-24-1_081410T0	Mo_13FM-3-2_111950T0, Mo_13FM-3-2_111960T0	Mo_13FM-5-1_078400T0	Mo_AG0004_087920T0	Mo_AV1-1-1_096530T0, Mo_AV1-1-1_096540T0	Mo_BJ-90-611_086100T0	Mo_BJ08-8_085900T0	Mo_BN0123_089700T0	Mo_BN0202_103660T0	Mo_BN0252_096670T0, Mo_BN0252_096680T0	Mo_CD0065_090300T0, Mo_CD0065_090310T0	Mo_CD0142_103380T0, Mo_CD0142_103390T0	Mo_CH0043_101970T0, Mo_CH0043_101980T0	Mo_CH0072_084600T0, Mo_CH0072_084610T0	Mo_CH0452_104130T0, Mo_CH0452_104140T0	Mo_CH0461_103690T0	Mo_CH1103_103560T0	Mo_CH1164_104450T0, Mo_CH1164_104460T0	Mo_CM0028_097020T0, Mo_CM0028_097030T0	Mo_DB11-621_111610T0	Mo_FJ0204804_095170T0, Mo_FJ0204804_095180T0	Mo_FJ11SH-527-1_094370T0, Mo_FJ11SH-527-1_094380T0	Mo_FJ12JN-084-3_092620T0, Mo_FJ12JN-084-3_092630T0	Mo_FJ13SH05-2_093690T0, Mo_FJ13SH05-2_093700T0	Mo_FJ2000-62A_093710T0	Mo_FJ2000-69A_095280T0, Mo_FJ2000-69A_095290T0	Mo_FJ2001-112B_098720T0	Mo_FJ2003-001A1_083850T0	Mo_FJ2005113B_094290T0, Mo_FJ2005113B_094300T0	Mo_FJ2006-60A3_093620T0, Mo_FJ2006-60A3_093630T0	Mo_FJ72ZC7-77_094810T0	Mo_FJ78-JJ_100070T0	Mo_FJ81-JY_070070T0, Mo_FJ81-JY_070080T0	Mo_FJ81-MH_100040T0, Mo_FJ81-MH_100050T0	Mo_FJ81-SW_102400T0, Mo_FJ81-SW_102410T0	Mo_FJ81-ZP_101600T0, Mo_FJ81-ZP_101610T0	Mo_FJ81221ZB11-14_102980T0, Mo_FJ81221ZB11-14_102990T0	Mo_FJ86-CT_099610T0	Mo_FJ86061ZE3-39_111980T0, Mo_FJ86061ZE3-39_111990T0	Mo_FJ95054B_103120T0, Mo_FJ95054B_103130T0	Mo_FJ95085AZB13-116_094990T0	Mo_FJ98099_095140T0	Mo_FJ99138_093440T0, Mo_FJ99138_093450T0	Mo_FJSH0703_094960T0, Mo_FJSH0703_094970T0	Mo_GD06-53_075810T0	Mo_GD08-2025_090940T0, Mo_GD08-2025_090950T0	Mo_GY0040_096260T0
OG0000172	MGG_07485T0	Mo_13FM-16-1_086200T0, Mo_13FM-16-1_086210T0	Mo_13FM-24-1_062190T0	Mo_13FM-3-2_038940T0	Mo_13FM-5-1_061070T0, Mo_13FM-5-1_061080T0	Mo_AG0004_084480T0, Mo_AG0004_084490T0	Mo_AV1-1-1_062780T0	Mo_BJ-90-611_006490T0, Mo_BJ-90-611_006500T0	Mo_BJ08-8_008040T0, Mo_BJ08-8_008050T0	Mo_BN0123_082480T0	Mo_BN0202_038630T0	Mo_BN0252_070300T0	Mo_CD0065_015740T0, Mo_CD0065_015750T0	Mo_CD0142_085820T0, Mo_CD0142_085830T0	Mo_CH0043_005320T0	Mo_CH0072_030100T0, Mo_CH0072_030110T0	Mo_CH0452_083130T0, Mo_CH0452_083140T0	Mo_CH0461_045410T0	Mo_CH1103_050170T0	Mo_CH1164_085010T0	Mo_CM0028_084840T0, Mo_CM0028_084850T0	Mo_DB11-621_029380T0	Mo_FJ0204804_058530T0	Mo_FJ11SH-527-1_054710T0	Mo_FJ12JN-084-3_053690T0	Mo_FJ13SH05-2_052910T0	Mo_FJ2000-62A_085160T0, Mo_FJ2000-62A_085170T0	Mo_FJ2000-69A_061750T0, Mo_FJ2000-69A_061760T0	Mo_FJ2001-112B_049330T0	Mo_FJ2003-001A1_059460T0, Mo_FJ2003-001A1_059470T0	Mo_FJ2005113B_032270T0, Mo_FJ2005113B_032280T0	Mo_FJ2006-60A3_057680T0	Mo_FJ72ZC7-77_062200T0, Mo_FJ72ZC7-77_062210T0	Mo_FJ78-JJ_074780T0, Mo_FJ78-JJ_074790T0	Mo_FJ81-JY_044140T0	Mo_FJ81-MH_033060T0	Mo_FJ81-SW_032690T0, Mo_FJ81-SW_032700T0	Mo_FJ81-ZP_032580T0	Mo_FJ81221ZB11-14_003760T0	Mo_FJ86-CT_037470T0	Mo_FJ86061ZE3-39_033410T0, Mo_FJ86061ZE3-39_033420T0	Mo_FJ95054B_050990T0, Mo_FJ95054B_051000T0	Mo_FJ95085AZB13-116_062740T0	Mo_FJ98099_065530T0	Mo_FJ99138_037670T0	Mo_FJSH0703_086290T0	Mo_GD06-53_047900T0	Mo_GD08-2025_038940T0	Mo_GY0040_082850T0
OG0000173	MGG_06713T0	Mo_13FM-16-1_086560T0	Mo_13FM-24-1_087880T0	Mo_13FM-3-2_089790T0, Mo_13FM-3-2_089800T0	Mo_13FM-5-1_084950T0, Mo_13FM-5-1_084960T0	Mo_AG0004_089710T0	Mo_AV1-1-1_086430T0, Mo_AV1-1-1_086440T0	Mo_BJ-90-611_088240T0, Mo_BJ-90-611_088250T0	Mo_BJ08-8_087710T0, Mo_BJ08-8_087720T0	Mo_BN0123_087260T0	Mo_BN0202_090340T0	Mo_BN0252_095350T0	Mo_CD0065_089670T0	Mo_CD0142_089750T0	Mo_CH0043_090590T0	Mo_CH0072_090740T0	Mo_CH0452_088660T0, Mo_CH0452_088670T0	Mo_CH0461_091600T0	Mo_CH1103_088560T0	Mo_CH1164_089750T0, Mo_CH1164_089760T0	Mo_CM0028_088400T0	Mo_DB11-621_074870T0, Mo_DB11-621_074880T0	Mo_FJ0204804_086470T0, Mo_FJ0204804_086480T0	Mo_FJ11SH-527-1_084750T0	Mo_FJ12JN-084-3_081550T0	Mo_FJ13SH05-2_086850T0, Mo_FJ13SH05-2_086860T0	Mo_FJ2000-62A_084100T0	Mo_FJ2000-69A_086400T0, Mo_FJ2000-69A_086410T0	Mo_FJ2001-112B_085550T0, Mo_FJ2001-112B_085560T0	Mo_FJ2003-001A1_084890T0, Mo_FJ2003-001A1_084900T0	Mo_FJ2005113B_085630T0, Mo_FJ2005113B_085640T0	Mo_FJ2006-60A3_082750T0	Mo_FJ72ZC7-77_085440T0	Mo_FJ78-JJ_085050T0, Mo_FJ78-JJ_085060T0	Mo_FJ81-JY_086440T0, Mo_FJ81-JY_086450T0	Mo_FJ81-MH_086830T0, Mo_FJ81-MH_086840T0	Mo_FJ81-SW_086110T0	Mo_FJ81-ZP_085580T0, Mo_FJ81-ZP_085590T0	Mo_FJ81221ZB11-14_087240T0	Mo_FJ86-CT_087320T0, Mo_FJ86-CT_087330T0	Mo_FJ86061ZE3-39_087390T0, Mo_FJ86061ZE3-39_087400T0	Mo_FJ95054B_087740T0	Mo_FJ95085AZB13-116_085560T0, Mo_FJ95085AZB13-116_085570T0	Mo_FJ98099_086140T0	Mo_FJ99138_086820T0, Mo_FJ99138_086830T0	Mo_FJSH0703_085710T0, Mo_FJSH0703_085720T0	Mo_GD06-53_057660T0	Mo_GD08-2025_075970T0	Mo_GY0040_086540T0
OG0000174	MGG_11261T0	Mo_13FM-16-1_087040T0	Mo_13FM-24-1_004020T0, Mo_13FM-24-1_004030T0	Mo_13FM-3-2_073260T0, Mo_13FM-3-2_073270T0	Mo_13FM-5-1_037640T0, Mo_13FM-5-1_037650T0	Mo_AG0004_073690T0, Mo_AG0004_073700T0	Mo_AV1-1-1_070760T0	Mo_BJ-90-611_066780T0, Mo_BJ-90-611_066790T0	Mo_BJ08-8_069320T0	Mo_BN0123_083050T0, Mo_BN0123_083060T0	Mo_BN0202_076100T0	Mo_BN0252_075740T0	Mo_CD0065_002820T0, Mo_CD0065_002830T0	Mo_CD0142_001240T0, Mo_CD0142_001250T0	Mo_CH0043_011800T0	Mo_CH0072_011950T0	Mo_CH0452_013280T0, Mo_CH0452_013290T0	Mo_CH0461_027410T0, Mo_CH0461_027420T0	Mo_CH1103_029830T0	Mo_CH1164_006090T0	Mo_CM0028_076560T0	Mo_DB11-621_072490T0	Mo_FJ0204804_083690T0	Mo_FJ11SH-527-1_082220T0	Mo_FJ12JN-084-3_063020T0, Mo_FJ12JN-084-3_063030T0	Mo_FJ13SH05-2_060320T0, Mo_FJ13SH05-2_060330T0	Mo_FJ2000-62A_081400T0, Mo_FJ2000-62A_081410T0	Mo_FJ2000-69A_067860T0, Mo_FJ2000-69A_067870T0	Mo_FJ2001-112B_083820T0	Mo_FJ2003-001A1_081670T0, Mo_FJ2003-001A1_081680T0	Mo_FJ2005113B_082860T0	Mo_FJ2006-60A3_065700T0, Mo_FJ2006-60A3_065710T0	Mo_FJ72ZC7-77_068800T0	Mo_FJ78-JJ_035470T0	Mo_FJ81-JY_010490T0	Mo_FJ81-MH_065330T0	Mo_FJ81-SW_042130T0, Mo_FJ81-SW_042140T0	Mo_FJ81-ZP_023030T0, Mo_FJ81-ZP_023040T0	Mo_FJ81221ZB11-14_071000T0, Mo_FJ81221ZB11-14_071010T0	Mo_FJ86-CT_047180T0, Mo_FJ86-CT_047190T0	Mo_FJ86061ZE3-39_070010T0, Mo_FJ86061ZE3-39_070020T0	Mo_FJ95054B_070630T0, Mo_FJ95054B_070640T0	Mo_FJ95085AZB13-116_069060T0	Mo_FJ98099_072410T0, Mo_FJ98099_072420T0	Mo_FJ99138_062840T0, Mo_FJ99138_062850T0	Mo_FJSH0703_059160T0	Mo_GD06-53_035400T0, Mo_GD06-53_035410T0	Mo_GD08-2025_071300T0, Mo_GD08-2025_071310T0	Mo_GY0040_074300T0, Mo_GY0040_074310T0
OG0000175	MGG_13186T0	Mo_13FM-16-1_098800T0, Mo_13FM-16-1_101160T0, Mo_13FM-16-1_111090T0, Mo_13FM-16-1_117750T0, Mo_13FM-16-1_126780T0	Mo_13FM-24-1_070200T0, Mo_13FM-24-1_116930T0, Mo_13FM-24-1_124160T0, Mo_13FM-24-1_124650T0, Mo_13FM-24-1_125290T0	Mo_13FM-3-2_033110T0, Mo_13FM-3-2_082460T0, Mo_13FM-3-2_098420T0, Mo_13FM-3-2_126450T0	Mo_13FM-5-1_066920T0, Mo_13FM-5-1_101730T0, Mo_13FM-5-1_113170T0, Mo_13FM-5-1_119030T0, Mo_13FM-5-1_125450T0, Mo_13FM-5-1_125720T0, Mo_13FM-5-1_125820T0		Mo_AV1-1-1_070130T0, Mo_AV1-1-1_103740T0, Mo_AV1-1-1_118710T0, Mo_AV1-1-1_123300T0, Mo_AV1-1-1_124090T0	Mo_BJ-90-611_101900T0	Mo_BJ08-8_097570T0, Mo_BJ08-8_119200T0, Mo_BJ08-8_126460T0				Mo_CD0065_116030T0, Mo_CD0065_118250T0, Mo_CD0065_119330T0, Mo_CD0065_124180T0	Mo_CD0142_119900T0	Mo_CH0043_014320T0, Mo_CH0043_116860T0, Mo_CH0043_117580T0	Mo_CH0072_122870T0, Mo_CH0072_123510T0, Mo_CH0072_123920T0, Mo_CH0072_123940T0, Mo_CH0072_124020T0			Mo_CH1103_021210T0, Mo_CH1103_111560T0, Mo_CH1103_117320T0				Mo_FJ0204804_067040T0, Mo_FJ0204804_118350T0		Mo_FJ12JN-084-3_103670T0, Mo_FJ12JN-084-3_105000T0			Mo_FJ2000-69A_026200T0	Mo_FJ2001-112B_118040T0	Mo_FJ2003-001A1_122530T0	Mo_FJ2005113B_117850T0	Mo_FJ2006-60A3_022990T0		Mo_FJ78-JJ_037060T0, Mo_FJ78-JJ_101120T0, Mo_FJ78-JJ_117890T0	Mo_FJ81-JY_096810T0, Mo_FJ81-JY_108020T0, Mo_FJ81-JY_119030T0, Mo_FJ81-JY_126120T0, Mo_FJ81-JY_126640T0	Mo_FJ81-MH_122590T0, Mo_FJ81-MH_126840T0	Mo_FJ81-SW_091250T0, Mo_FJ81-SW_125750T0, Mo_FJ81-SW_126000T0	Mo_FJ81-ZP_069770T0, Mo_FJ81-ZP_124230T0, Mo_FJ81-ZP_125760T0		Mo_FJ86-CT_114620T0		Mo_FJ95054B_117730T0	Mo_FJ95085AZB13-116_097390T0	Mo_FJ98099_029740T0	Mo_FJ99138_116780T0	Mo_FJSH0703_118260T0	Mo_GD06-53_125930T0	Mo_GD08-2025_002270T0, Mo_GD08-2025_063760T0, Mo_GD08-2025_117640T0, Mo_GD08-2025_125150T0	Mo_GY0040_002000T0, Mo_GY0040_089120T0
OG0000176	MGG_01546T0, MGG_01547T0	Mo_13FM-16-1_099080T0	Mo_13FM-24-1_098090T0, Mo_13FM-24-1_098100T0	Mo_13FM-3-2_098280T0	Mo_13FM-5-1_097970T0	Mo_AG0004_100170T0, Mo_AG0004_100180T0	Mo_AV1-1-1_098080T0	Mo_BJ-90-611_097840T0	Mo_BJ08-8_063400T0, Mo_BJ08-8_063410T0	Mo_BN0123_098690T0	Mo_BN0202_098890T0, Mo_BN0202_098900T0	Mo_BN0252_097690T0	Mo_CD0065_098640T0	Mo_CD0142_099700T0	Mo_CH0043_100290T0, Mo_CH0043_100300T0	Mo_CH0072_100780T0	Mo_CH0452_099400T0	Mo_CH0461_099530T0	Mo_CH1103_116590T0	Mo_CH1164_099900T0, Mo_CH1164_099910T0	Mo_CM0028_099090T0, Mo_CM0028_099100T0	Mo_DB11-621_093140T0, Mo_DB11-621_093150T0	Mo_FJ0204804_097490T0, Mo_FJ0204804_097500T0	Mo_FJ11SH-527-1_097190T0, Mo_FJ11SH-527-1_097200T0	Mo_FJ12JN-084-3_091310T0, Mo_FJ12JN-084-3_091320T0	Mo_FJ13SH05-2_096970T0, Mo_FJ13SH05-2_096980T0	Mo_FJ2000-62A_096700T0, Mo_FJ2000-62A_096710T0	Mo_FJ2000-69A_098690T0, Mo_FJ2000-69A_098700T0	Mo_FJ2001-112B_097770T0, Mo_FJ2001-112B_097780T0	Mo_FJ2003-001A1_096980T0, Mo_FJ2003-001A1_096990T0	Mo_FJ2005113B_097530T0, Mo_FJ2005113B_097540T0	Mo_FJ2006-60A3_095870T0	Mo_FJ72ZC7-77_097660T0, Mo_FJ72ZC7-77_097670T0	Mo_FJ78-JJ_088670T0	Mo_FJ81-JY_092140T0	Mo_FJ81-MH_092660T0, Mo_FJ81-MH_092670T0	Mo_FJ81-SW_091920T0, Mo_FJ81-SW_091930T0	Mo_FJ81-ZP_092630T0	Mo_FJ81221ZB11-14_099690T0, Mo_FJ81221ZB11-14_099700T0	Mo_FJ86-CT_089200T0	Mo_FJ86061ZE3-39_099750T0	Mo_FJ95054B_099420T0, Mo_FJ95054B_099430T0	Mo_FJ95085AZB13-116_098020T0, Mo_FJ95085AZB13-116_098030T0	Mo_FJ98099_097760T0	Mo_FJ99138_096570T0, Mo_FJ99138_096580T0	Mo_FJSH0703_097150T0	Mo_GD06-53_082570T0, Mo_GD06-53_082580T0	Mo_GD08-2025_034910T0	Mo_GY0040_098390T0, Mo_GY0040_098400T0
OG0000177	MGG_07715T0	Mo_13FM-16-1_099280T0	Mo_13FM-24-1_107190T0	Mo_13FM-3-2_105350T0, Mo_13FM-3-2_105360T0	Mo_13FM-5-1_106660T0, Mo_13FM-5-1_106670T0	Mo_AG0004_105870T0	Mo_AV1-1-1_072860T0	Mo_BJ-90-611_105760T0	Mo_BJ08-8_104460T0, Mo_BJ08-8_104470T0	Mo_BN0123_103840T0, Mo_BN0123_103850T0	Mo_BN0202_105420T0, Mo_BN0202_105430T0	Mo_BN0252_098770T0	Mo_CD0065_114370T0, Mo_CD0065_114380T0	Mo_CD0142_100930T0	Mo_CH0043_105860T0	Mo_CH0072_101600T0, Mo_CH0072_101610T0	Mo_CH0452_099320T0, Mo_CH0452_099330T0	Mo_CH0461_108500T0, Mo_CH0461_108510T0	Mo_CH1103_100080T0, Mo_CH1103_100090T0	Mo_CH1164_099270T0, Mo_CH1164_099280T0	Mo_CM0028_062600T0	Mo_DB11-621_102700T0, Mo_DB11-621_102710T0	Mo_FJ0204804_071480T0, Mo_FJ0204804_071490T0	Mo_FJ11SH-527-1_070150T0	Mo_FJ12JN-084-3_099460T0, Mo_FJ12JN-084-3_099470T0	Mo_FJ13SH05-2_096240T0	Mo_FJ2000-62A_087480T0, Mo_FJ2000-62A_087490T0	Mo_FJ2000-69A_071880T0, Mo_FJ2000-69A_071890T0	Mo_FJ2001-112B_088480T0, Mo_FJ2001-112B_088490T0	Mo_FJ2003-001A1_087790T0, Mo_FJ2003-001A1_087800T0	Mo_FJ2005113B_095200T0, Mo_FJ2005113B_095210T0	Mo_FJ2006-60A3_099880T0, Mo_FJ2006-60A3_099890T0	Mo_FJ72ZC7-77_086250T0	Mo_FJ78-JJ_105130T0	Mo_FJ81-JY_102770T0	Mo_FJ81-MH_104250T0, Mo_FJ81-MH_104260T0	Mo_FJ81-SW_103540T0	Mo_FJ81-ZP_077950T0	Mo_FJ81221ZB11-14_106370T0, Mo_FJ81221ZB11-14_106380T0	Mo_FJ86-CT_104630T0, Mo_FJ86-CT_104640T0	Mo_FJ86061ZE3-39_105650T0, Mo_FJ86061ZE3-39_105660T0	Mo_FJ95054B_106170T0, Mo_FJ95054B_106180T0	Mo_FJ95085AZB13-116_071840T0, Mo_FJ95085AZB13-116_071850T0	Mo_FJ98099_055310T0, Mo_FJ98099_055320T0	Mo_FJ99138_065650T0, Mo_FJ99138_065660T0	Mo_FJSH0703_069900T0, Mo_FJSH0703_069910T0	Mo_GD06-53_024090T0, Mo_GD06-53_024100T0	Mo_GD08-2025_056370T0	Mo_GY0040_060320T0
OG0000178	MGG_07173T1	Mo_13FM-16-1_099380T0, Mo_13FM-16-1_099390T0	Mo_13FM-24-1_099480T0, Mo_13FM-24-1_099490T0	Mo_13FM-3-2_099080T0	Mo_13FM-5-1_098130T0, Mo_13FM-5-1_098140T0	Mo_AG0004_100300T0	Mo_AV1-1-1_098250T0, Mo_AV1-1-1_098260T0	Mo_BJ-90-611_098510T0	Mo_BJ08-8_098560T0, Mo_BJ08-8_098570T0	Mo_BN0123_099240T0, Mo_BN0123_099250T0	Mo_BN0202_099150T0, Mo_BN0202_099160T0	Mo_BN0252_097870T0, Mo_BN0252_097880T0	Mo_CD0065_099360T0, Mo_CD0065_099370T0	Mo_CD0142_100060T0	Mo_CH0043_101380T0, Mo_CH0043_101390T0	Mo_CH0072_081660T0	Mo_CH0452_099930T0, Mo_CH0452_099940T0	Mo_CH0461_100750T0	Mo_CH1103_100330T0	Mo_CH1164_099950T0, Mo_CH1164_099960T0	Mo_CM0028_099220T0	Mo_DB11-621_093490T0, Mo_DB11-621_093500T0	Mo_FJ0204804_097650T0, Mo_FJ0204804_097660T0	Mo_FJ11SH-527-1_097240T0, Mo_FJ11SH-527-1_097250T0	Mo_FJ12JN-084-3_095390T0	Mo_FJ13SH05-2_097100T0	Mo_FJ2000-62A_097040T0, Mo_FJ2000-62A_097050T0	Mo_FJ2000-69A_098920T0	Mo_FJ2001-112B_095660T0, Mo_FJ2001-112B_095670T0	Mo_FJ2003-001A1_058460T0	Mo_FJ2005113B_097280T0, Mo_FJ2005113B_097290T0	Mo_FJ2006-60A3_096220T0	Mo_FJ72ZC7-77_097710T0, Mo_FJ72ZC7-77_097720T0	Mo_FJ78-JJ_091780T0, Mo_FJ78-JJ_091790T0	Mo_FJ81-JY_092520T0, Mo_FJ81-JY_092530T0	Mo_FJ81-MH_089360T0, Mo_FJ81-MH_089370T0	Mo_FJ81-SW_092360T0, Mo_FJ81-SW_092370T0	Mo_FJ81-ZP_092500T0, Mo_FJ81-ZP_092510T0	Mo_FJ81221ZB11-14_092980T0	Mo_FJ86-CT_092830T0, Mo_FJ86-CT_092840T0	Mo_FJ86061ZE3-39_099920T0, Mo_FJ86061ZE3-39_099930T0	Mo_FJ95054B_099090T0, Mo_FJ95054B_099100T0	Mo_FJ95085AZB13-116_098430T0	Mo_FJ98099_058410T0	Mo_FJ99138_096710T0, Mo_FJ99138_096720T0	Mo_FJSH0703_097390T0	Mo_GD06-53_082700T0	Mo_GD08-2025_094810T0, Mo_GD08-2025_094820T0	Mo_GY0040_098590T0
OG0000179	MGG_05480T0	Mo_13FM-16-1_104750T0, Mo_13FM-16-1_104760T0	Mo_13FM-24-1_102890T0	Mo_13FM-3-2_101790T0, Mo_13FM-3-2_101800T0	Mo_13FM-5-1_103430T0, Mo_13FM-5-1_103440T0	Mo_AG0004_101610T0	Mo_AV1-1-1_069570T0, Mo_AV1-1-1_069580T0	Mo_BJ-90-611_080300T0	Mo_BJ08-8_082850T0, Mo_BJ08-8_082860T0	Mo_BN0123_072480T0, Mo_BN0123_072490T0	Mo_BN0202_084300T0	Mo_BN0252_075790T0, Mo_BN0252_075800T0	Mo_CD0065_073230T0	Mo_CD0142_065630T0	Mo_CH0043_076050T0	Mo_CH0072_105630T0, Mo_CH0072_105640T0	Mo_CH0452_084300T0, Mo_CH0452_084310T0	Mo_CH0461_086220T0, Mo_CH0461_086230T0	Mo_CH1103_076470T0, Mo_CH1103_076480T0	Mo_CH1164_103060T0	Mo_CM0028_075870T0	Mo_DB11-621_064310T0	Mo_FJ0204804_070380T0, Mo_FJ0204804_070390T0	Mo_FJ11SH-527-1_069060T0	Mo_FJ12JN-084-3_062440T0, Mo_FJ12JN-084-3_062450T0	Mo_FJ13SH05-2_059130T0, Mo_FJ13SH05-2_059140T0	Mo_FJ2000-62A_069310T0	Mo_FJ2000-69A_065910T0	Mo_FJ2001-112B_103170T0	Mo_FJ2003-001A1_067530T0	Mo_FJ2005113B_071350T0, Mo_FJ2005113B_071360T0	Mo_FJ2006-60A3_066730T0, Mo_FJ2006-60A3_066740T0	Mo_FJ72ZC7-77_068160T0	Mo_FJ78-JJ_094690T0	Mo_FJ81-JY_063560T0	Mo_FJ81-MH_097900T0, Mo_FJ81-MH_097910T0	Mo_FJ81-SW_094890T0, Mo_FJ81-SW_094900T0	Mo_FJ81-ZP_098600T0, Mo_FJ81-ZP_098610T0	Mo_FJ81221ZB11-14_102070T0	Mo_FJ86-CT_094090T0, Mo_FJ86-CT_094100T0	Mo_FJ86061ZE3-39_102300T0	Mo_FJ95054B_101890T0, Mo_FJ95054B_101900T0	Mo_FJ95085AZB13-116_068200T0, Mo_FJ95085AZB13-116_068210T0	Mo_FJ98099_071510T0, Mo_FJ98099_071520T0	Mo_FJ99138_062500T0	Mo_FJSH0703_067420T0	Mo_GD06-53_093520T0	Mo_GD08-2025_101080T0	Mo_GY0040_094730T0
OG0000180	MGG_01237T0	Mo_13FM-16-1_112490T0, Mo_13FM-16-1_114280T0, Mo_13FM-16-1_120900T0	Mo_13FM-24-1_106150T0, Mo_13FM-24-1_118030T0	Mo_13FM-3-2_105620T0, Mo_13FM-3-2_109630T0, Mo_13FM-3-2_120340T0	Mo_13FM-5-1_111600T0, Mo_13FM-5-1_117550T0	Mo_AG0004_111640T0, Mo_AG0004_114780T0	Mo_AV1-1-1_103090T0	Mo_BJ-90-611_111750T0, Mo_BJ-90-611_115300T0	Mo_BJ08-8_114460T0		Mo_BN0202_111030T0, Mo_BN0202_114720T0	Mo_BN0252_102490T0	Mo_CD0065_107480T0, Mo_CD0065_114330T0	Mo_CD0142_105730T0	Mo_CH0043_109580T0, Mo_CH0043_116400T0	Mo_CH0072_106570T0, Mo_CH0072_117410T0	Mo_CH0452_105360T0	Mo_CH0461_106700T0, Mo_CH0461_113010T0, Mo_CH0461_116830T0	Mo_CH1103_110950T0, Mo_CH1103_117790T0	Mo_CH1164_110980T0, Mo_CH1164_114760T0	Mo_CM0028_103490T0	Mo_DB11-621_110280T0, Mo_DB11-621_114980T0	Mo_FJ0204804_105940T0	Mo_FJ11SH-527-1_105870T0	Mo_FJ12JN-084-3_104590T0	Mo_FJ13SH05-2_105280T0	Mo_FJ2000-62A_103860T0	Mo_FJ2000-69A_104550T0	Mo_FJ2001-112B_103760T0	Mo_FJ2003-001A1_105590T0	Mo_FJ2005113B_106230T0	Mo_FJ2006-60A3_105020T0	Mo_FJ72ZC7-77_105210T0	Mo_FJ78-JJ_110750T0	Mo_FJ81-JY_111050T0, Mo_FJ81-JY_113160T0	Mo_FJ81-MH_106570T0, Mo_FJ81-MH_110100T0		Mo_FJ81-ZP_110150T0, Mo_FJ81-ZP_112480T0	Mo_FJ81221ZB11-14_109740T0, Mo_FJ81221ZB11-14_111970T0	Mo_FJ86-CT_112690T0		Mo_FJ95054B_108210T0, Mo_FJ95054B_112950T0	Mo_FJ95085AZB13-116_105610T0	Mo_FJ98099_103390T0	Mo_FJ99138_105270T0	Mo_FJSH0703_105770T0	Mo_GD06-53_102270T0	Mo_GD08-2025_104430T0	Mo_GY0040_103890T0
OG0000181	MGG_09912T0	Mo_13FM-16-1_000900T0, Mo_13FM-16-1_000910T0	Mo_13FM-24-1_006010T0, Mo_13FM-24-1_006020T0	Mo_13FM-3-2_040960T0, Mo_13FM-3-2_040970T0	Mo_13FM-5-1_002410T0	Mo_AG0004_008850T0	Mo_AV1-1-1_018270T0	Mo_BJ-90-611_014990T0, Mo_BJ-90-611_015000T0	Mo_BJ08-8_033630T0, Mo_BJ08-8_033640T0	Mo_BN0123_011730T0, Mo_BN0123_011740T0	Mo_BN0202_014750T0, Mo_BN0202_014760T0	Mo_BN0252_014550T0, Mo_BN0252_014560T0	Mo_CD0065_019080T0, Mo_CD0065_019090T0	Mo_CD0142_017970T0, Mo_CD0142_017980T0	Mo_CH0043_003760T0	Mo_CH0072_014030T0	Mo_CH0452_031670T0	Mo_CH0461_007010T0	Mo_CH1103_008080T0	Mo_CH1164_012050T0	Mo_CM0028_013260T0, Mo_CM0028_013270T0	Mo_DB11-621_030920T0, Mo_DB11-621_030930T0	Mo_FJ0204804_024850T0	Mo_FJ11SH-527-1_057160T0	Mo_FJ12JN-084-3_063670T0, Mo_FJ12JN-084-3_063680T0	Mo_FJ13SH05-2_005670T0	Mo_FJ2000-62A_044870T0	Mo_FJ2000-69A_017370T0	Mo_FJ2001-112B_017700T0, Mo_FJ2001-112B_017710T0	Mo_FJ2003-001A1_037770T0	Mo_FJ2005113B_011140T0, Mo_FJ2005113B_011150T0	Mo_FJ2006-60A3_017550T0	Mo_FJ72ZC7-77_009230T0	Mo_FJ78-JJ_035880T0	Mo_FJ81-JY_014110T0, Mo_FJ81-JY_014120T0	Mo_FJ81-MH_031370T0, Mo_FJ81-MH_031380T0	Mo_FJ81-SW_036170T0, Mo_FJ81-SW_036180T0	Mo_FJ81-ZP_042580T0, Mo_FJ81-ZP_042590T0	Mo_FJ81221ZB11-14_061960T0, Mo_FJ81221ZB11-14_061970T0	Mo_FJ86-CT_019040T0, Mo_FJ86-CT_019050T0	Mo_FJ86061ZE3-39_062210T0, Mo_FJ86061ZE3-39_062220T0	Mo_FJ95054B_007480T0, Mo_FJ95054B_007490T0	Mo_FJ95085AZB13-116_022970T0, Mo_FJ95085AZB13-116_022980T0	Mo_FJ98099_005790T0	Mo_FJ99138_029940T0	Mo_FJSH0703_005920T0	Mo_GD06-53_030550T0, Mo_GD06-53_030560T0	Mo_GD08-2025_048270T0, Mo_GD08-2025_048280T0	Mo_GY0040_007930T0, Mo_GY0040_007940T0
OG0000182	MGG_03389T0	Mo_13FM-16-1_003910T0	Mo_13FM-24-1_049540T0, Mo_13FM-24-1_049550T0	Mo_13FM-3-2_000540T0, Mo_13FM-3-2_000550T0	Mo_13FM-5-1_047090T0, Mo_13FM-5-1_047100T0	Mo_AG0004_024020T0	Mo_AV1-1-1_003270T0	Mo_BJ-90-611_000560T0, Mo_BJ-90-611_000570T0	Mo_BJ08-8_010870T0	Mo_BN0123_004100T0, Mo_BN0123_004110T0	Mo_BN0202_017490T0, Mo_BN0202_017500T0	Mo_BN0252_006040T0	Mo_CD0065_067350T0, Mo_CD0065_067360T0	Mo_CD0142_008690T0, Mo_CD0142_008700T0	Mo_CH0043_030740T0	Mo_CH0072_012140T0, Mo_CH0072_012150T0	Mo_CH0452_018370T0, Mo_CH0452_018380T0	Mo_CH0461_001620T0	Mo_CH1103_004150T0, Mo_CH1103_004160T0	Mo_CH1164_006670T0, Mo_CH1164_006680T0	Mo_CM0028_040270T0, Mo_CM0028_040280T0	Mo_DB11-621_000170T0, Mo_DB11-621_000180T0	Mo_FJ0204804_003330T0, Mo_FJ0204804_003340T0	Mo_FJ11SH-527-1_000560T0, Mo_FJ11SH-527-1_000570T0	Mo_FJ12JN-084-3_010180T0	Mo_FJ13SH05-2_001610T0	Mo_FJ2000-62A_002630T0, Mo_FJ2000-62A_002640T0	Mo_FJ2000-69A_000240T0, Mo_FJ2000-69A_000250T0	Mo_FJ2001-112B_000550T0, Mo_FJ2001-112B_000560T0	Mo_FJ2003-001A1_000780T0, Mo_FJ2003-001A1_000790T0	Mo_FJ2005113B_000540T0, Mo_FJ2005113B_000550T0	Mo_FJ2006-60A3_007230T0	Mo_FJ72ZC7-77_000550T0, Mo_FJ72ZC7-77_000560T0	Mo_FJ78-JJ_017160T0, Mo_FJ78-JJ_017170T0	Mo_FJ81-JY_005400T0, Mo_FJ81-JY_005410T0	Mo_FJ81-MH_026260T0	Mo_FJ81-SW_029060T0	Mo_FJ81-ZP_028750T0	Mo_FJ81221ZB11-14_010470T0	Mo_FJ86-CT_033350T0	Mo_FJ86061ZE3-39_006050T0, Mo_FJ86061ZE3-39_006060T0	Mo_FJ95054B_001620T0	Mo_FJ95085AZB13-116_001610T0	Mo_FJ98099_000230T0, Mo_FJ98099_000240T0	Mo_FJ99138_000170T0, Mo_FJ99138_000180T0	Mo_FJSH0703_003810T0, Mo_FJSH0703_003820T0	Mo_GD06-53_005460T0, Mo_GD06-53_005470T0	Mo_GD08-2025_008810T0, Mo_GD08-2025_008820T0	Mo_GY0040_038530T0
OG0000183	MGG_06896T0	Mo_13FM-16-1_005110T0, Mo_13FM-16-1_005120T0	Mo_13FM-24-1_009830T0, Mo_13FM-24-1_009840T0	Mo_13FM-3-2_008510T0, Mo_13FM-3-2_008520T0	Mo_13FM-5-1_008210T0, Mo_13FM-5-1_008220T0	Mo_AG0004_026660T0, Mo_AG0004_026670T0	Mo_AV1-1-1_034720T0	Mo_BJ-90-611_002890T0, Mo_BJ-90-611_002900T0	Mo_BJ08-8_000980T0, Mo_BJ08-8_000990T0	Mo_BN0123_015500T0	Mo_BN0202_007990T0	Mo_BN0252_026530T0, Mo_BN0252_026540T0	Mo_CD0065_010780T0, Mo_CD0065_010790T0	Mo_CD0142_011270T0, Mo_CD0142_011280T0	Mo_CH0043_017110T0, Mo_CH0043_017120T0	Mo_CH0072_044730T0, Mo_CH0072_044740T0	Mo_CH0452_023260T0, Mo_CH0452_023270T0	Mo_CH0461_014830T0, Mo_CH0461_014840T0	Mo_CH1103_006730T0, Mo_CH1103_006740T0	Mo_CH1164_009240T0, Mo_CH1164_009250T0	Mo_CM0028_006580T0	Mo_DB11-621_036530T0, Mo_DB11-621_036540T0	Mo_FJ0204804_012610T0, Mo_FJ0204804_012620T0	Mo_FJ11SH-527-1_006540T0, Mo_FJ11SH-527-1_006550T0	Mo_FJ12JN-084-3_010470T0	Mo_FJ13SH05-2_031670T0	Mo_FJ2000-62A_034090T0	Mo_FJ2000-69A_011910T0, Mo_FJ2000-69A_011920T0	Mo_FJ2001-112B_041930T0, Mo_FJ2001-112B_041940T0	Mo_FJ2003-001A1_032380T0	Mo_FJ2005113B_037480T0	Mo_FJ2006-60A3_008400T0	Mo_FJ72ZC7-77_029020T0	Mo_FJ78-JJ_008870T0	Mo_FJ81-JY_000670T0	Mo_FJ81-MH_025970T0, Mo_FJ81-MH_025980T0	Mo_FJ81-SW_005290T0, Mo_FJ81-SW_005300T0	Mo_FJ81-ZP_050130T0, Mo_FJ81-ZP_050140T0	Mo_FJ81221ZB11-14_076190T0	Mo_FJ86-CT_041730T0, Mo_FJ86-CT_041740T0	Mo_FJ86061ZE3-39_015620T0, Mo_FJ86061ZE3-39_015630T0	Mo_FJ95054B_018810T0, Mo_FJ95054B_018820T0	Mo_FJ95085AZB13-116_019030T0	Mo_FJ98099_037090T0	Mo_FJ99138_014600T0	Mo_FJSH0703_076400T0, Mo_FJSH0703_076410T0	Mo_GD06-53_059160T0, Mo_GD06-53_059170T0	Mo_GD08-2025_040040T0, Mo_GD08-2025_040050T0	Mo_GY0040_009220T0, Mo_GY0040_009230T0
OG0000184	MGG_02980T0	Mo_13FM-16-1_010380T0, Mo_13FM-16-1_010390T0	Mo_13FM-24-1_023920T0	Mo_13FM-3-2_015430T0	Mo_13FM-5-1_001240T0, Mo_13FM-5-1_001250T0	Mo_AG0004_014460T0	Mo_AV1-1-1_029530T0, Mo_AV1-1-1_029540T0	Mo_BJ-90-611_038680T0, Mo_BJ-90-611_038690T0	Mo_BJ08-8_004520T0, Mo_BJ08-8_004530T0	Mo_BN0123_006290T0	Mo_BN0202_037280T0	Mo_BN0252_008040T0, Mo_BN0252_008050T0	Mo_CD0065_009300T0, Mo_CD0065_009310T0	Mo_CD0142_019670T0, Mo_CD0142_019680T0	Mo_CH0043_015620T0, Mo_CH0043_015630T0	Mo_CH0072_004090T0	Mo_CH0452_007930T0	Mo_CH0461_016740T0, Mo_CH0461_016750T0	Mo_CH1103_081010T0	Mo_CH1164_055150T0	Mo_CM0028_004590T0	Mo_DB11-621_027360T0, Mo_DB11-621_027370T0	Mo_FJ0204804_000580T0	Mo_FJ11SH-527-1_004240T0	Mo_FJ12JN-084-3_016140T0, Mo_FJ12JN-084-3_016150T0	Mo_FJ13SH05-2_022690T0	Mo_FJ2000-62A_007430T0, Mo_FJ2000-62A_007440T0	Mo_FJ2000-69A_016730T0, Mo_FJ2000-69A_016740T0	Mo_FJ2001-112B_004700T0	Mo_FJ2003-001A1_015950T0, Mo_FJ2003-001A1_015960T0	Mo_FJ2005113B_007170T0, Mo_FJ2005113B_007180T0	Mo_FJ2006-60A3_033670T0	Mo_FJ72ZC7-77_002730T0	Mo_FJ78-JJ_001440T0, Mo_FJ78-JJ_001450T0	Mo_FJ81-JY_010080T0, Mo_FJ81-JY_010090T0	Mo_FJ81-MH_011740T0, Mo_FJ81-MH_011750T0	Mo_FJ81-SW_024050T0	Mo_FJ81-ZP_011960T0	Mo_FJ81221ZB11-14_009510T0, Mo_FJ81221ZB11-14_009520T0	Mo_FJ86-CT_016450T0, Mo_FJ86-CT_016460T0	Mo_FJ86061ZE3-39_046030T0, Mo_FJ86061ZE3-39_046040T0	Mo_FJ95054B_040190T0, Mo_FJ95054B_040200T0	Mo_FJ95085AZB13-116_003340T0, Mo_FJ95085AZB13-116_003350T0	Mo_FJ98099_022200T0, Mo_FJ98099_022210T0	Mo_FJ99138_002990T0, Mo_FJ99138_003000T0	Mo_FJSH0703_014950T0, Mo_FJSH0703_014960T0	Mo_GD06-53_018120T0, Mo_GD06-53_018130T0	Mo_GD08-2025_020720T0, Mo_GD08-2025_020730T0	Mo_GY0040_003300T0, Mo_GY0040_003310T0
OG0000185	MGG_08122T0	Mo_13FM-16-1_012910T0, Mo_13FM-16-1_012920T0	Mo_13FM-24-1_009140T0, Mo_13FM-24-1_009150T0	Mo_13FM-3-2_005170T0, Mo_13FM-3-2_005180T0	Mo_13FM-5-1_009110T0	Mo_AG0004_016840T0, Mo_AG0004_016850T0	Mo_AV1-1-1_001040T0, Mo_AV1-1-1_001050T0	Mo_BJ-90-611_008690T0, Mo_BJ-90-611_008700T0	Mo_BJ08-8_008950T0, Mo_BJ08-8_008960T0	Mo_BN0123_014740T0, Mo_BN0123_014750T0	Mo_BN0202_006210T0	Mo_BN0252_039230T0, Mo_BN0252_039240T0	Mo_CD0065_033940T0, Mo_CD0065_033950T0	Mo_CD0142_003780T0	Mo_CH0043_007500T0	Mo_CH0072_009370T0	Mo_CH0452_005560T0	Mo_CH0461_008860T0	Mo_CH1103_002910T0	Mo_CH1164_010970T0, Mo_CH1164_010980T0	Mo_CM0028_016560T0	Mo_DB11-621_033580T0, Mo_DB11-621_033590T0	Mo_FJ0204804_070020T0	Mo_FJ11SH-527-1_014340T0, Mo_FJ11SH-527-1_014350T0	Mo_FJ12JN-084-3_006880T0	Mo_FJ13SH05-2_010820T0	Mo_FJ2000-62A_005230T0, Mo_FJ2000-62A_005240T0	Mo_FJ2000-69A_027930T0	Mo_FJ2001-112B_003070T0	Mo_FJ2003-001A1_011200T0	Mo_FJ2005113B_003140T0, Mo_FJ2005113B_003150T0	Mo_FJ2006-60A3_000930T0, Mo_FJ2006-60A3_000940T0	Mo_FJ72ZC7-77_004610T0, Mo_FJ72ZC7-77_004620T0	Mo_FJ78-JJ_057060T0, Mo_FJ78-JJ_057070T0	Mo_FJ81-JY_062460T0	Mo_FJ81-MH_003150T0, Mo_FJ81-MH_003160T0	Mo_FJ81-SW_000170T0, Mo_FJ81-SW_000180T0	Mo_FJ81-ZP_085210T0	Mo_FJ81221ZB11-14_037310T0, Mo_FJ81221ZB11-14_037320T0	Mo_FJ86-CT_013110T0, Mo_FJ86-CT_013120T0	Mo_FJ86061ZE3-39_001020T0	Mo_FJ95054B_045550T0	Mo_FJ95085AZB13-116_028920T0, Mo_FJ95085AZB13-116_028930T0	Mo_FJ98099_009230T0	Mo_FJ99138_012490T0, Mo_FJ99138_012500T0	Mo_FJSH0703_000960T0	Mo_GD06-53_010730T0, Mo_GD06-53_010740T0	Mo_GD08-2025_036400T0	Mo_GY0040_014890T0, Mo_GY0040_014900T0
OG0000186	MGG_12300T0	Mo_13FM-16-1_014200T0, Mo_13FM-16-1_014210T0	Mo_13FM-24-1_027850T0, Mo_13FM-24-1_027860T0	Mo_13FM-3-2_019480T0	Mo_13FM-5-1_025510T0, Mo_13FM-5-1_025520T0	Mo_AG0004_019660T0	Mo_AV1-1-1_022600T0, Mo_AV1-1-1_022610T0	Mo_BJ-90-611_022840T0	Mo_BJ08-8_050360T0	Mo_BN0123_070510T0	Mo_BN0202_012500T0	Mo_BN0252_010780T0	Mo_CD0065_013450T0	Mo_CD0142_015150T0, Mo_CD0142_015160T0	Mo_CH0043_020850T0, Mo_CH0043_020860T0	Mo_CH0072_006780T0, Mo_CH0072_006790T0	Mo_CH0452_011340T0, Mo_CH0452_011350T0	Mo_CH0461_020270T0, Mo_CH0461_020280T0	Mo_CH1103_020330T0	Mo_CH1164_015610T0, Mo_CH1164_015620T0	Mo_CM0028_009430T0	Mo_DB11-621_024840T0, Mo_DB11-621_024850T0	Mo_FJ0204804_021860T0	Mo_FJ11SH-527-1_018350T0	Mo_FJ12JN-084-3_015320T0, Mo_FJ12JN-084-3_015330T0	Mo_FJ13SH05-2_027210T0	Mo_FJ2000-62A_023870T0, Mo_FJ2000-62A_023880T0	Mo_FJ2000-69A_019410T0	Mo_FJ2001-112B_029320T0	Mo_FJ2003-001A1_017790T0	Mo_FJ2005113B_024790T0, Mo_FJ2005113B_024800T0	Mo_FJ2006-60A3_009560T0, Mo_FJ2006-60A3_009570T0	Mo_FJ72ZC7-77_011940T0	Mo_FJ78-JJ_015010T0, Mo_FJ78-JJ_015020T0	Mo_FJ81-JY_036300T0, Mo_FJ81-JY_036310T0	Mo_FJ81-MH_026620T0, Mo_FJ81-MH_026630T0	Mo_FJ81-SW_061220T0, Mo_FJ81-SW_061230T0	Mo_FJ81-ZP_049810T0, Mo_FJ81-ZP_049820T0	Mo_FJ81221ZB11-14_030080T0, Mo_FJ81221ZB11-14_030090T0	Mo_FJ86-CT_051670T0, Mo_FJ86-CT_051680T0	Mo_FJ86061ZE3-39_026960T0	Mo_FJ95054B_027150T0, Mo_FJ95054B_027160T0	Mo_FJ95085AZB13-116_023420T0	Mo_FJ98099_024030T0	Mo_FJ99138_017230T0	Mo_FJSH0703_044050T0, Mo_FJSH0703_044060T0	Mo_GD06-53_016240T0	Mo_GD08-2025_030620T0, Mo_GD08-2025_030630T0	Mo_GY0040_005720T0
OG0000187	MGG_02485T0	Mo_13FM-16-1_026600T0	Mo_13FM-24-1_031110T0, Mo_13FM-24-1_031120T0	Mo_13FM-3-2_035750T0, Mo_13FM-3-2_035760T0	Mo_13FM-5-1_030270T0	Mo_AG0004_039710T0	Mo_AV1-1-1_027410T0, Mo_AV1-1-1_027420T0	Mo_BJ-90-611_018930T0, Mo_BJ-90-611_018940T0	Mo_BJ08-8_021260T0	Mo_BN0123_078660T0	Mo_BN0202_046390T0	Mo_BN0252_041650T0, Mo_BN0252_041660T0	Mo_CD0065_017230T0	Mo_CD0142_045250T0, Mo_CD0142_045260T0	Mo_CH0043_051490T0	Mo_CH0072_047640T0	Mo_CH0452_035410T0, Mo_CH0452_035420T0	Mo_CH0461_048150T0	Mo_CH1103_044720T0, Mo_CH1103_044730T0	Mo_CH1164_038970T0, Mo_CH1164_038980T0	Mo_CM0028_040830T0, Mo_CM0028_040840T0	Mo_DB11-621_013520T0, Mo_DB11-621_013530T0	Mo_FJ0204804_031210T0, Mo_FJ0204804_031220T0	Mo_FJ11SH-527-1_031730T0	Mo_FJ12JN-084-3_020420T0, Mo_FJ12JN-084-3_020430T0	Mo_FJ13SH05-2_024640T0	Mo_FJ2000-62A_032460T0, Mo_FJ2000-62A_032470T0	Mo_FJ2000-69A_025360T0, Mo_FJ2000-69A_025370T0	Mo_FJ2001-112B_040560T0	Mo_FJ2003-001A1_030700T0	Mo_FJ2005113B_036570T0, Mo_FJ2005113B_036580T0	Mo_FJ2006-60A3_021250T0, Mo_FJ2006-60A3_021260T0	Mo_FJ72ZC7-77_026590T0, Mo_FJ72ZC7-77_026600T0	Mo_FJ78-JJ_016730T0	Mo_FJ81-JY_024230T0, Mo_FJ81-JY_024240T0	Mo_FJ81-MH_014810T0	Mo_FJ81-SW_040470T0	Mo_FJ81-ZP_019970T0	Mo_FJ81221ZB11-14_044600T0	Mo_FJ86-CT_006060T0, Mo_FJ86-CT_006070T0	Mo_FJ86061ZE3-39_024920T0, Mo_FJ86061ZE3-39_024930T0	Mo_FJ95054B_041630T0, Mo_FJ95054B_041640T0	Mo_FJ95085AZB13-116_025900T0, Mo_FJ95085AZB13-116_025910T0	Mo_FJ98099_030520T0	Mo_FJ99138_022980T0	Mo_FJSH0703_026580T0, Mo_FJSH0703_026590T0	Mo_GD06-53_032040T0	Mo_GD08-2025_016070T0, Mo_GD08-2025_016080T0	Mo_GY0040_039250T0, Mo_GY0040_039260T0
OG0000188	MGG_08809T0	Mo_13FM-16-1_027550T0	Mo_13FM-24-1_022570T0, Mo_13FM-24-1_022580T0	Mo_13FM-3-2_030170T0	Mo_13FM-5-1_054970T0, Mo_13FM-5-1_054980T0	Mo_AG0004_065640T0, Mo_AG0004_065650T0	Mo_AV1-1-1_050540T0	Mo_BJ-90-611_053460T0, Mo_BJ-90-611_053470T0	Mo_BJ08-8_013520T0, Mo_BJ08-8_013530T0	Mo_BN0123_025860T0	Mo_BN0202_021960T0	Mo_BN0252_046530T0	Mo_CD0065_071280T0, Mo_CD0065_071290T0	Mo_CD0142_072200T0, Mo_CD0142_072210T0	Mo_CH0043_041530T0, Mo_CH0043_041540T0	Mo_CH0072_074860T0, Mo_CH0072_074870T0	Mo_CH0452_064410T0, Mo_CH0452_064420T0	Mo_CH0461_041480T0	Mo_CH1103_074130T0	Mo_CH1164_065760T0, Mo_CH1164_065770T0	Mo_CM0028_072450T0	Mo_DB11-621_054410T0, Mo_DB11-621_054420T0	Mo_FJ0204804_062370T0	Mo_FJ11SH-527-1_059730T0, Mo_FJ11SH-527-1_059740T0	Mo_FJ12JN-084-3_057290T0, Mo_FJ12JN-084-3_057300T0	Mo_FJ13SH05-2_066430T0, Mo_FJ13SH05-2_066440T0	Mo_FJ2000-62A_063060T0, Mo_FJ2000-62A_063070T0	Mo_FJ2000-69A_046630T0	Mo_FJ2001-112B_067890T0	Mo_FJ2003-001A1_061430T0, Mo_FJ2003-001A1_061440T0	Mo_FJ2005113B_063960T0, Mo_FJ2005113B_063970T0	Mo_FJ2006-60A3_067720T0, Mo_FJ2006-60A3_067730T0	Mo_FJ72ZC7-77_084390T0	Mo_FJ78-JJ_023840T0	Mo_FJ81-JY_085860T0, Mo_FJ81-JY_085870T0	Mo_FJ81-MH_074770T0, Mo_FJ81-MH_074780T0	Mo_FJ81-SW_093010T0	Mo_FJ81-ZP_039860T0	Mo_FJ81221ZB11-14_056760T0, Mo_FJ81221ZB11-14_056770T0	Mo_FJ86-CT_032120T0, Mo_FJ86-CT_032130T0	Mo_FJ86061ZE3-39_056420T0	Mo_FJ95054B_058790T0	Mo_FJ95085AZB13-116_019200T0	Mo_FJ98099_067610T0, Mo_FJ98099_067620T0	Mo_FJ99138_014770T0	Mo_FJSH0703_058360T0, Mo_FJSH0703_058370T0	Mo_GD06-53_068890T0, Mo_GD06-53_068900T0	Mo_GD08-2025_043800T0, Mo_GD08-2025_043810T0	Mo_GY0040_070270T0
OG0000189		Mo_13FM-16-1_029100T0, Mo_13FM-16-1_029110T0	Mo_13FM-24-1_001460T0	Mo_13FM-3-2_021100T0, Mo_13FM-3-2_021110T0	Mo_13FM-5-1_042670T0	Mo_AG0004_007540T0	Mo_AV1-1-1_013080T0	Mo_BJ-90-611_013470T0, Mo_BJ-90-611_013480T0	Mo_BJ08-8_005130T0, Mo_BJ08-8_005140T0	Mo_BN0123_040820T0, Mo_BN0123_040830T0	Mo_BN0202_033950T0, Mo_BN0202_033960T0	Mo_BN0252_028340T0, Mo_BN0252_028350T0	Mo_CD0065_049930T0, Mo_CD0065_049940T0	Mo_CD0142_012340T0, Mo_CD0142_012350T0	Mo_CH0043_013670T0	Mo_CH0072_007790T0, Mo_CH0072_007800T0	Mo_CH0452_086770T0	Mo_CH0461_011420T0	Mo_CH1103_000690T0, Mo_CH1103_000700T0	Mo_CH1164_020300T0	Mo_CM0028_027550T0, Mo_CM0028_027560T0	Mo_DB11-621_050810T0, Mo_DB11-621_050820T0	Mo_FJ0204804_016680T0	Mo_FJ11SH-527-1_013700T0	Mo_FJ12JN-084-3_019800T0	Mo_FJ13SH05-2_020050T0	Mo_FJ2000-62A_016770T0, Mo_FJ2000-62A_016780T0	Mo_FJ2000-69A_012720T0, Mo_FJ2000-69A_012730T0	Mo_FJ2001-112B_023870T0	Mo_FJ2003-001A1_020620T0	Mo_FJ2005113B_018490T0	Mo_FJ2006-60A3_019090T0, Mo_FJ2006-60A3_019100T0	Mo_FJ72ZC7-77_020840T0, Mo_FJ72ZC7-77_020850T0	Mo_FJ78-JJ_062680T0, Mo_FJ78-JJ_062690T0	Mo_FJ81-JY_019640T0	Mo_FJ81-MH_002140T0, Mo_FJ81-MH_002150T0	Mo_FJ81-SW_053470T0, Mo_FJ81-SW_053480T0	Mo_FJ81-ZP_018680T0	Mo_FJ81221ZB11-14_006960T0, Mo_FJ81221ZB11-14_006970T0	Mo_FJ86-CT_011670T0	Mo_FJ86061ZE3-39_031390T0	Mo_FJ95054B_004990T0	Mo_FJ95085AZB13-116_015440T0	Mo_FJ98099_015180T0	Mo_FJ99138_021630T0, Mo_FJ99138_021640T0	Mo_FJSH0703_013940T0, Mo_FJSH0703_013950T0	Mo_GD06-53_015900T0	Mo_GD08-2025_003800T0	Mo_GY0040_027250T0
OG0000190	MGG_07219T0	Mo_13FM-16-1_029400T0, Mo_13FM-16-1_029410T0	Mo_13FM-24-1_086000T0	Mo_13FM-3-2_088890T0, Mo_13FM-3-2_088900T0	Mo_13FM-5-1_083110T0	Mo_AG0004_089470T0, Mo_AG0004_089480T0	Mo_AV1-1-1_087890T0, Mo_AV1-1-1_087900T0	Mo_BJ-90-611_087640T0, Mo_BJ-90-611_087650T0	Mo_BJ08-8_088360T0	Mo_BN0123_088230T0, Mo_BN0123_088240T0	Mo_BN0202_089880T0, Mo_BN0202_089890T0	Mo_BN0252_088270T0	Mo_CD0065_089210T0, Mo_CD0065_089220T0	Mo_CD0142_093990T0	Mo_CH0043_098180T0, Mo_CH0043_098190T0	Mo_CH0072_092170T0	Mo_CH0452_088450T0	Mo_CH0461_091000T0	Mo_CH1103_086650T0	Mo_CH1164_089500T0, Mo_CH1164_089510T0	Mo_CM0028_089230T0	Mo_DB11-621_074450T0, Mo_DB11-621_074460T0	Mo_FJ0204804_087570T0, Mo_FJ0204804_087580T0	Mo_FJ11SH-527-1_085670T0	Mo_FJ12JN-084-3_083110T0, Mo_FJ12JN-084-3_083120T0	Mo_FJ13SH05-2_083480T0, Mo_FJ13SH05-2_083490T0	Mo_FJ2000-62A_085430T0	Mo_FJ2000-69A_087170T0, Mo_FJ2000-69A_087180T0	Mo_FJ2001-112B_086730T0, Mo_FJ2001-112B_086740T0	Mo_FJ2003-001A1_085840T0, Mo_FJ2003-001A1_085850T0	Mo_FJ2005113B_086650T0	Mo_FJ2006-60A3_084340T0, Mo_FJ2006-60A3_084350T0	Mo_FJ72ZC7-77_086630T0, Mo_FJ72ZC7-77_086640T0	Mo_FJ78-JJ_047510T0, Mo_FJ78-JJ_047520T0	Mo_FJ81-JY_077270T0	Mo_FJ81-MH_077690T0, Mo_FJ81-MH_077700T0	Mo_FJ81-SW_040910T0, Mo_FJ81-SW_040920T0	Mo_FJ81-ZP_077660T0	Mo_FJ81221ZB11-14_087460T0, Mo_FJ81221ZB11-14_087470T0	Mo_FJ86-CT_046410T0	Mo_FJ86061ZE3-39_086790T0	Mo_FJ95054B_088510T0, Mo_FJ95054B_088520T0	Mo_FJ95085AZB13-116_086700T0	Mo_FJ98099_087110T0, Mo_FJ98099_087120T0	Mo_FJ99138_083350T0	Mo_FJSH0703_086420T0, Mo_FJSH0703_086430T0	Mo_GD06-53_063810T0	Mo_GD08-2025_077370T0, Mo_GD08-2025_077380T0	Mo_GY0040_088030T0
OG0000191	MGG_07221T0	Mo_13FM-16-1_029820T0	Mo_13FM-24-1_036070T0	Mo_13FM-3-2_074810T0	Mo_13FM-5-1_036160T0, Mo_13FM-5-1_036170T0	Mo_AG0004_077340T0, Mo_AG0004_077350T0	Mo_AV1-1-1_073630T0, Mo_AV1-1-1_073640T0	Mo_BJ-90-611_071580T0	Mo_BJ08-8_062990T0, Mo_BJ08-8_063000T0	Mo_BN0123_083400T0, Mo_BN0123_083410T0	Mo_BN0202_077870T0, Mo_BN0202_077880T0	Mo_BN0252_077900T0	Mo_CD0065_087630T0	Mo_CD0142_052800T0	Mo_CH0043_059120T0, Mo_CH0043_059130T0	Mo_CH0072_053890T0, Mo_CH0072_053900T0	Mo_CH0452_044910T0, Mo_CH0452_044920T0	Mo_CH0461_081220T0	Mo_CH1103_087310T0, Mo_CH1103_087320T0	Mo_CH1164_076630T0, Mo_CH1164_076640T0	Mo_CM0028_077760T0, Mo_CM0028_077770T0	Mo_DB11-621_051940T0, Mo_DB11-621_051950T0	Mo_FJ0204804_067540T0, Mo_FJ0204804_067550T0	Mo_FJ11SH-527-1_069370T0	Mo_FJ12JN-084-3_067030T0	Mo_FJ13SH05-2_065160T0, Mo_FJ13SH05-2_065170T0	Mo_FJ2000-62A_071840T0, Mo_FJ2000-62A_071850T0	Mo_FJ2000-69A_071800T0	Mo_FJ2001-112B_071660T0	Mo_FJ2003-001A1_043320T0	Mo_FJ2005113B_072650T0	Mo_FJ2006-60A3_070230T0	Mo_FJ72ZC7-77_072510T0	Mo_FJ78-JJ_044940T0, Mo_FJ78-JJ_044950T0	Mo_FJ81-JY_052620T0	Mo_FJ81-MH_049450T0	Mo_FJ81-SW_050520T0	Mo_FJ81-ZP_070080T0	Mo_FJ81221ZB11-14_085750T0, Mo_FJ81221ZB11-14_085760T0	Mo_FJ86-CT_053930T0	Mo_FJ86061ZE3-39_074300T0, Mo_FJ86061ZE3-39_074310T0	Mo_FJ95054B_074160T0, Mo_FJ95054B_074170T0	Mo_FJ95085AZB13-116_072660T0	Mo_FJ98099_074700T0	Mo_FJ99138_066500T0	Mo_FJSH0703_065600T0	Mo_GD06-53_028280T0, Mo_GD06-53_028290T0	Mo_GD08-2025_035330T0	Mo_GY0040_075800T0, Mo_GY0040_075810T0
OG0000192	MGG_07230T0	Mo_13FM-16-1_030130T0, Mo_13FM-16-1_030140T0	Mo_13FM-24-1_031910T0, Mo_13FM-24-1_031920T0	Mo_13FM-3-2_054860T0	Mo_13FM-5-1_030500T0, Mo_13FM-5-1_030510T0	Mo_AG0004_033110T0, Mo_AG0004_033120T0	Mo_AV1-1-1_033840T0	Mo_BJ-90-611_005580T0, Mo_BJ-90-611_005590T0	Mo_BJ08-8_007130T0, Mo_BJ08-8_007140T0	Mo_BN0123_031160T0, Mo_BN0123_031170T0	Mo_BN0202_036680T0, Mo_BN0202_036690T0	Mo_BN0252_024000T0	Mo_CD0065_014830T0, Mo_CD0065_014840T0	Mo_CD0142_040600T0	Mo_CH0043_006190T0	Mo_CH0072_029190T0, Mo_CH0072_029200T0	Mo_CH0452_066310T0, Mo_CH0452_066320T0	Mo_CH0461_049330T0, Mo_CH0461_049340T0	Mo_CH1103_083410T0	Mo_CH1164_035370T0, Mo_CH1164_035380T0	Mo_CM0028_046320T0	Mo_DB11-621_004260T0, Mo_DB11-621_004270T0	Mo_FJ0204804_029660T0, Mo_FJ0204804_029670T0	Mo_FJ11SH-527-1_028170T0, Mo_FJ11SH-527-1_028180T0	Mo_FJ12JN-084-3_025270T0, Mo_FJ12JN-084-3_025280T0	Mo_FJ13SH05-2_025500T0, Mo_FJ13SH05-2_025510T0	Mo_FJ2000-62A_056270T0	Mo_FJ2000-69A_009090T0, Mo_FJ2000-69A_009100T0	Mo_FJ2001-112B_060130T0, Mo_FJ2001-112B_060140T0	Mo_FJ2003-001A1_027700T0, Mo_FJ2003-001A1_027710T0	Mo_FJ2005113B_013820T0	Mo_FJ2006-60A3_068940T0, Mo_FJ2006-60A3_068950T0	Mo_FJ72ZC7-77_032230T0	Mo_FJ78-JJ_013840T0, Mo_FJ78-JJ_013850T0	Mo_FJ81-JY_028050T0	Mo_FJ81-MH_024620T0, Mo_FJ81-MH_024630T0	Mo_FJ81-SW_009340T0	Mo_FJ81-ZP_022320T0	Mo_FJ81221ZB11-14_004650T0	Mo_FJ86-CT_007850T0	Mo_FJ86061ZE3-39_029380T0, Mo_FJ86061ZE3-39_029390T0	Mo_FJ95054B_013590T0	Mo_FJ95085AZB13-116_031220T0	Mo_FJ98099_014000T0, Mo_FJ98099_014010T0	Mo_FJ99138_065550T0	Mo_FJSH0703_051290T0	Mo_GD06-53_028580T0, Mo_GD06-53_028590T0	Mo_GD08-2025_050740T0, Mo_GD08-2025_050750T0	Mo_GY0040_041880T0, Mo_GY0040_041890T0
OG0000193	MGG_08171T0	Mo_13FM-16-1_036860T0	Mo_13FM-24-1_053920T0, Mo_13FM-24-1_053930T0	Mo_13FM-3-2_036930T0	Mo_13FM-5-1_062210T0, Mo_13FM-5-1_062220T0	Mo_AG0004_046980T0	Mo_AV1-1-1_038950T0, Mo_AV1-1-1_038960T0	Mo_BJ-90-611_026880T0, Mo_BJ-90-611_026890T0	Mo_BJ08-8_026790T0	Mo_BN0123_039000T0	Mo_BN0202_050100T0, Mo_BN0202_050110T0	Mo_BN0252_046040T0	Mo_CD0065_017780T0	Mo_CD0142_050760T0, Mo_CD0142_050770T0	Mo_CH0043_056290T0, Mo_CH0043_056300T0	Mo_CH0072_050790T0	Mo_CH0452_045560T0, Mo_CH0452_045570T0	Mo_CH0461_051740T0	Mo_CH1103_049060T0	Mo_CH1164_043530T0	Mo_CM0028_045360T0, Mo_CM0028_045370T0	Mo_DB11-621_009040T0, Mo_DB11-621_009050T0	Mo_FJ0204804_040020T0	Mo_FJ11SH-527-1_037020T0, Mo_FJ11SH-527-1_037030T0	Mo_FJ12JN-084-3_043020T0, Mo_FJ12JN-084-3_043030T0	Mo_FJ13SH05-2_029670T0, Mo_FJ13SH05-2_029680T0	Mo_FJ2000-62A_040720T0	Mo_FJ2000-69A_032900T0	Mo_FJ2001-112B_039440T0, Mo_FJ2001-112B_039450T0	Mo_FJ2003-001A1_029590T0, Mo_FJ2003-001A1_029600T0	Mo_FJ2005113B_043150T0, Mo_FJ2005113B_043160T0	Mo_FJ2006-60A3_027470T0	Mo_FJ72ZC7-77_037380T0	Mo_FJ78-JJ_026630T0	Mo_FJ81-JY_040060T0, Mo_FJ81-JY_040070T0	Mo_FJ81-MH_009750T0, Mo_FJ81-MH_009760T0	Mo_FJ81-SW_018510T0, Mo_FJ81-SW_018520T0	Mo_FJ81-ZP_006490T0, Mo_FJ81-ZP_006500T0	Mo_FJ81221ZB11-14_038640T0, Mo_FJ81221ZB11-14_038650T0	Mo_FJ86-CT_060310T0, Mo_FJ86-CT_060320T0	Mo_FJ86061ZE3-39_030170T0, Mo_FJ86061ZE3-39_030180T0	Mo_FJ95054B_029410T0, Mo_FJ95054B_029420T0	Mo_FJ95085AZB13-116_033060T0, Mo_FJ95085AZB13-116_033070T0	Mo_FJ98099_035140T0, Mo_FJ98099_035150T0	Mo_FJ99138_029580T0	Mo_FJSH0703_034690T0	Mo_GD06-53_008030T0	Mo_GD08-2025_022700T0	Mo_GY0040_042960T0, Mo_GY0040_042970T0
OG0000194	MGG_02637T0	Mo_13FM-16-1_043990T0	Mo_13FM-24-1_044770T0, Mo_13FM-24-1_044780T0	Mo_13FM-3-2_053610T0	Mo_13FM-5-1_045790T0, Mo_13FM-5-1_045800T0	Mo_AG0004_056490T0, Mo_AG0004_056500T0	Mo_AV1-1-1_047310T0	Mo_BJ-90-611_044890T0	Mo_BJ08-8_044370T0	Mo_BN0123_061870T0, Mo_BN0123_061880T0	Mo_BN0202_091990T0	Mo_BN0252_060060T0	Mo_CD0065_064130T0	Mo_CD0142_079850T0	Mo_CH0043_081120T0	Mo_CH0072_057840T0	Mo_CH0452_058740T0, Mo_CH0452_058750T0	Mo_CH0461_080810T0, Mo_CH0461_080820T0	Mo_CH1103_060730T0, Mo_CH1103_060740T0	Mo_CH1164_077030T0, Mo_CH1164_077040T0	Mo_CM0028_057740T0	Mo_DB11-621_059970T0	Mo_FJ0204804_045180T0	Mo_FJ11SH-527-1_043470T0	Mo_FJ12JN-084-3_078130T0	Mo_FJ13SH05-2_043360T0, Mo_FJ13SH05-2_043370T0	Mo_FJ2000-62A_071710T0, Mo_FJ2000-62A_071720T0	Mo_FJ2000-69A_070770T0, Mo_FJ2000-69A_070780T0	Mo_FJ2001-112B_052220T0, Mo_FJ2001-112B_052230T0	Mo_FJ2003-001A1_045830T0, Mo_FJ2003-001A1_045840T0	Mo_FJ2005113B_072250T0, Mo_FJ2005113B_072260T0	Mo_FJ2006-60A3_069820T0, Mo_FJ2006-60A3_069830T0	Mo_FJ72ZC7-77_072110T0	Mo_FJ78-JJ_059950T0, Mo_FJ78-JJ_059960T0	Mo_FJ81-JY_066270T0, Mo_FJ81-JY_066280T0	Mo_FJ81-MH_062330T0, Mo_FJ81-MH_062340T0	Mo_FJ81-SW_065930T0	Mo_FJ81-ZP_064640T0, Mo_FJ81-ZP_064650T0	Mo_FJ81221ZB11-14_047410T0	Mo_FJ86-CT_067030T0, Mo_FJ86-CT_067040T0	Mo_FJ86061ZE3-39_074980T0, Mo_FJ86061ZE3-39_074990T0	Mo_FJ95054B_073700T0, Mo_FJ95054B_073710T0	Mo_FJ95085AZB13-116_072260T0, Mo_FJ95085AZB13-116_072270T0	Mo_FJ98099_037670T0	Mo_FJ99138_077950T0	Mo_FJSH0703_040210T0, Mo_FJSH0703_040220T0	Mo_GD06-53_062150T0, Mo_GD06-53_062160T0	Mo_GD08-2025_019270T0, Mo_GD08-2025_019280T0	Mo_GY0040_056880T0, Mo_GY0040_056890T0
OG0000195	MGG_14563T0	Mo_13FM-16-1_048170T0	Mo_13FM-24-1_063490T0, Mo_13FM-24-1_063500T0	Mo_13FM-3-2_059890T0	Mo_13FM-5-1_060060T0, Mo_13FM-5-1_060070T0	Mo_AG0004_062660T0, Mo_AG0004_062670T0	Mo_AV1-1-1_081880T0, Mo_AV1-1-1_081890T0	Mo_BJ-90-611_051680T0, Mo_BJ-90-611_051690T0	Mo_BJ08-8_051640T0, Mo_BJ08-8_051650T0	Mo_BN0123_102820T0	Mo_BN0202_064760T0	Mo_BN0252_080450T0, Mo_BN0252_080460T0	Mo_CD0065_096030T0	Mo_CD0142_065040T0	Mo_CH0043_065550T0, Mo_CH0043_065560T0	Mo_CH0072_065640T0, Mo_CH0072_065650T0	Mo_CH0452_061760T0	Mo_CH0461_067530T0, Mo_CH0461_067540T0	Mo_CH1103_064660T0	Mo_CH1164_078100T0, Mo_CH1164_078110T0	Mo_CM0028_081710T0, Mo_CM0028_081720T0	Mo_DB11-621_027900T0, Mo_DB11-621_027910T0	Mo_FJ0204804_075110T0	Mo_FJ11SH-527-1_073580T0	Mo_FJ12JN-084-3_070880T0, Mo_FJ12JN-084-3_070890T0	Mo_FJ13SH05-2_068350T0, Mo_FJ13SH05-2_068360T0	Mo_FJ2000-62A_074610T0	Mo_FJ2000-69A_076230T0	Mo_FJ2001-112B_077060T0	Mo_FJ2003-001A1_072980T0	Mo_FJ2005113B_076040T0	Mo_FJ2006-60A3_073780T0, Mo_FJ2006-60A3_073790T0	Mo_FJ72ZC7-77_075890T0, Mo_FJ72ZC7-77_075900T0	Mo_FJ78-JJ_016010T0, Mo_FJ78-JJ_016020T0	Mo_FJ81-JY_027920T0, Mo_FJ81-JY_027930T0	Mo_FJ81-MH_022820T0, Mo_FJ81-MH_022830T0	Mo_FJ81-SW_022690T0	Mo_FJ81-ZP_054400T0, Mo_FJ81-ZP_054410T0	Mo_FJ81221ZB11-14_053110T0	Mo_FJ86-CT_029580T0	Mo_FJ86061ZE3-39_055340T0, Mo_FJ86061ZE3-39_055350T0	Mo_FJ95054B_055900T0, Mo_FJ95054B_055910T0	Mo_FJ95085AZB13-116_076080T0, Mo_FJ95085AZB13-116_076090T0	Mo_FJ98099_078020T0, Mo_FJ98099_078030T0	Mo_FJ99138_070020T0	Mo_FJSH0703_073290T0	Mo_GD06-53_041030T0, Mo_GD06-53_041040T0	Mo_GD08-2025_061350T0, Mo_GD08-2025_061360T0	Mo_GY0040_079370T0, Mo_GY0040_079380T0
OG0000196	MGG_07475T1	Mo_13FM-16-1_074780T0	Mo_13FM-24-1_082600T0	Mo_13FM-3-2_076750T0	Mo_13FM-5-1_079980T0, Mo_13FM-5-1_079990T0	Mo_AG0004_101320T0, Mo_AG0004_101330T0	Mo_AV1-1-1_074600T0	Mo_BJ-90-611_072040T0	Mo_BJ08-8_072470T0, Mo_BJ08-8_072480T0	Mo_BN0123_076500T0, Mo_BN0123_076510T0	Mo_BN0202_078190T0, Mo_BN0202_078200T0	Mo_BN0252_077430T0, Mo_BN0252_077440T0	Mo_CD0065_076570T0	Mo_CD0142_101010T0	Mo_CH0043_081660T0	Mo_CH0072_079090T0, Mo_CH0072_079100T0	Mo_CH0452_078340T0, Mo_CH0452_078350T0	Mo_CH0461_081260T0, Mo_CH0461_081270T0	Mo_CH1103_079730T0	Mo_CH1164_084520T0, Mo_CH1164_084530T0	Mo_CM0028_078560T0	Mo_DB11-621_068760T0, Mo_DB11-621_068770T0	Mo_FJ0204804_071930T0	Mo_FJ11SH-527-1_070400T0	Mo_FJ12JN-084-3_068110T0	Mo_FJ13SH05-2_097590T0, Mo_FJ13SH05-2_097600T0	Mo_FJ2000-62A_072150T0, Mo_FJ2000-62A_072160T0	Mo_FJ2000-69A_072370T0	Mo_FJ2001-112B_078720T0	Mo_FJ2003-001A1_069850T0, Mo_FJ2003-001A1_069860T0	Mo_FJ2005113B_072680T0, Mo_FJ2005113B_072690T0	Mo_FJ2006-60A3_071250T0	Mo_FJ72ZC7-77_073090T0, Mo_FJ72ZC7-77_073100T0	Mo_FJ78-JJ_094810T0, Mo_FJ78-JJ_094820T0	Mo_FJ81-JY_052650T0, Mo_FJ81-JY_052660T0	Mo_FJ81-MH_092500T0, Mo_FJ81-MH_092510T0	Mo_FJ81-SW_060730T0, Mo_FJ81-SW_060740T0	Mo_FJ81-ZP_092800T0, Mo_FJ81-ZP_092810T0	Mo_FJ81221ZB11-14_075760T0	Mo_FJ86-CT_095380T0, Mo_FJ86-CT_095390T0	Mo_FJ86061ZE3-39_075410T0, Mo_FJ86061ZE3-39_075420T0	Mo_FJ95054B_074630T0	Mo_FJ95085AZB13-116_073230T0, Mo_FJ95085AZB13-116_073240T0	Mo_FJ98099_075220T0	Mo_FJ99138_067290T0, Mo_FJ99138_067300T0	Mo_FJSH0703_070180T0, Mo_FJSH0703_070190T0	Mo_GD06-53_029470T0	Mo_GD08-2025_056760T0, Mo_GD08-2025_056770T0	Mo_GY0040_076990T0, Mo_GY0040_077000T0
OG0000197	MGG_07536T0	Mo_13FM-16-1_084410T0, Mo_13FM-16-1_084420T0	Mo_13FM-24-1_075260T0	Mo_13FM-3-2_076890T0, Mo_13FM-3-2_076900T0	Mo_13FM-5-1_072340T0, Mo_13FM-5-1_072350T0	Mo_AG0004_068770T0, Mo_AG0004_068780T0	Mo_AV1-1-1_064630T0, Mo_AV1-1-1_064640T0	Mo_BJ-90-611_062380T0, Mo_BJ-90-611_062390T0	Mo_BJ08-8_063550T0, Mo_BJ08-8_063560T0	Mo_BN0123_074280T0, Mo_BN0123_074290T0	Mo_BN0202_083230T0, Mo_BN0202_083240T0	Mo_BN0252_071480T0, Mo_BN0252_071490T0	Mo_CD0065_082110T0, Mo_CD0065_082120T0	Mo_CD0142_083420T0	Mo_CH0043_079090T0	Mo_CH0072_084160T0, Mo_CH0072_084170T0	Mo_CH0452_076720T0	Mo_CH0461_079160T0, Mo_CH0461_079170T0	Mo_CH1103_084930T0, Mo_CH1103_084940T0	Mo_CH1164_087970T0, Mo_CH1164_087980T0	Mo_CM0028_072080T0, Mo_CM0028_072090T0	Mo_DB11-621_063690T0, Mo_DB11-621_063700T0	Mo_FJ0204804_061550T0, Mo_FJ0204804_061560T0	Mo_FJ11SH-527-1_059280T0	Mo_FJ12JN-084-3_077910T0	Mo_FJ13SH05-2_054740T0, Mo_FJ13SH05-2_054750T0	Mo_FJ2000-62A_062610T0	Mo_FJ2000-69A_046890T0, Mo_FJ2000-69A_046900T0	Mo_FJ2001-112B_067670T0	Mo_FJ2003-001A1_060540T0, Mo_FJ2003-001A1_060550T0	Mo_FJ2005113B_065710T0	Mo_FJ2006-60A3_078700T0	Mo_FJ72ZC7-77_063920T0, Mo_FJ72ZC7-77_063930T0	Mo_FJ78-JJ_040550T0	Mo_FJ81-JY_057520T0, Mo_FJ81-JY_057530T0	Mo_FJ81-MH_059340T0	Mo_FJ81-SW_030270T0, Mo_FJ81-SW_030280T0	Mo_FJ81-ZP_094520T0	Mo_FJ81221ZB11-14_088680T0	Mo_FJ86-CT_092140T0, Mo_FJ86-CT_092150T0	Mo_FJ86061ZE3-39_009080T0, Mo_FJ86061ZE3-39_009090T0	Mo_FJ95054B_089550T0, Mo_FJ95054B_089560T0	Mo_FJ95085AZB13-116_065140T0	Mo_FJ98099_067160T0	Mo_FJ99138_059490T0	Mo_FJSH0703_057760T0, Mo_FJSH0703_057770T0	Mo_GD06-53_041890T0	Mo_GD08-2025_042860T0, Mo_GD08-2025_042870T0	Mo_GY0040_072300T0
OG0000198	MGG_08916T0	Mo_13FM-16-1_091080T0	Mo_13FM-24-1_091970T0	Mo_13FM-3-2_094140T0, Mo_13FM-3-2_094150T0	Mo_13FM-5-1_090490T0	Mo_AG0004_096300T0	Mo_AV1-1-1_104760T0, Mo_AV1-1-1_104770T0	Mo_BJ-90-611_099800T0, Mo_BJ-90-611_099810T0	Mo_BJ08-8_089840T0	Mo_BN0123_092920T0	Mo_BN0202_095530T0, Mo_BN0202_095540T0	Mo_BN0252_104770T0	Mo_CD0065_094550T0	Mo_CD0142_096410T0, Mo_CD0142_096420T0	Mo_CH0043_095050T0	Mo_CH0072_095060T0, Mo_CH0072_095070T0	Mo_CH0452_093580T0	Mo_CH0461_096970T0	Mo_CH1103_094590T0	Mo_CH1164_096190T0, Mo_CH1164_096200T0	Mo_CM0028_105370T0	Mo_DB11-621_085800T0, Mo_DB11-621_085810T0	Mo_FJ0204804_104640T0, Mo_FJ0204804_104650T0	Mo_FJ11SH-527-1_105000T0	Mo_FJ12JN-084-3_103430T0, Mo_FJ12JN-084-3_103440T0	Mo_FJ13SH05-2_104240T0	Mo_FJ2000-62A_104730T0	Mo_FJ2000-69A_105640T0, Mo_FJ2000-69A_105650T0	Mo_FJ2001-112B_105120T0	Mo_FJ2003-001A1_104590T0, Mo_FJ2003-001A1_104600T0	Mo_FJ2005113B_105060T0, Mo_FJ2005113B_105070T0	Mo_FJ2006-60A3_103990T0, Mo_FJ2006-60A3_104000T0	Mo_FJ72ZC7-77_104360T0	Mo_FJ78-JJ_109050T0	Mo_FJ81-JY_109170T0	Mo_FJ81-MH_108640T0	Mo_FJ81-SW_083790T0, Mo_FJ81-SW_083800T0	Mo_FJ81-ZP_109290T0, Mo_FJ81-ZP_109300T0	Mo_FJ81221ZB11-14_094770T0, Mo_FJ81221ZB11-14_094780T0	Mo_FJ86-CT_085380T0, Mo_FJ86-CT_085390T0	Mo_FJ86061ZE3-39_094600T0	Mo_FJ95054B_094260T0	Mo_FJ95085AZB13-116_104810T0, Mo_FJ95085AZB13-116_104820T0	Mo_FJ98099_104700T0, Mo_FJ98099_104710T0	Mo_FJ99138_103910T0	Mo_FJSH0703_105040T0, Mo_FJSH0703_105050T0	Mo_GD06-53_097920T0, Mo_GD06-53_097930T0	Mo_GD08-2025_069140T0	Mo_GY0040_105280T0
OG0000199	MGG_11252T0	Mo_13FM-16-1_092480T0	Mo_13FM-24-1_054330T0, Mo_13FM-24-1_054340T0	Mo_13FM-3-2_002310T0	Mo_13FM-5-1_023360T0, Mo_13FM-5-1_023370T0	Mo_AG0004_027820T0, Mo_AG0004_027830T0	Mo_AV1-1-1_046170T0, Mo_AV1-1-1_046180T0	Mo_BJ-90-611_035900T0, Mo_BJ-90-611_035910T0	Mo_BJ08-8_046190T0, Mo_BJ08-8_046200T0	Mo_BN0123_052610T0	Mo_BN0202_030550T0, Mo_BN0202_030560T0	Mo_BN0252_058900T0	Mo_CD0065_044620T0	Mo_CD0142_032210T0, Mo_CD0142_032220T0	Mo_CH0043_049220T0, Mo_CH0043_049230T0	Mo_CH0072_058550T0, Mo_CH0072_058560T0	Mo_CH0452_082090T0, Mo_CH0452_082100T0	Mo_CH0461_065550T0, Mo_CH0461_065560T0	Mo_CH1103_043220T0	Mo_CH1164_037700T0	Mo_CM0028_055910T0, Mo_CM0028_055920T0	Mo_DB11-621_019050T0, Mo_DB11-621_019060T0	Mo_FJ0204804_044990T0, Mo_FJ0204804_045000T0	Mo_FJ11SH-527-1_041780T0	Mo_FJ12JN-084-3_044690T0, Mo_FJ12JN-084-3_044700T0	Mo_FJ13SH05-2_079060T0	Mo_FJ2000-62A_045860T0, Mo_FJ2000-62A_045870T0	Mo_FJ2000-69A_084200T0, Mo_FJ2000-69A_084210T0	Mo_FJ2001-112B_051220T0, Mo_FJ2001-112B_051230T0	Mo_FJ2003-001A1_051510T0, Mo_FJ2003-001A1_051520T0	Mo_FJ2005113B_048850T0, Mo_FJ2005113B_048860T0	Mo_FJ2006-60A3_039560T0, Mo_FJ2006-60A3_039570T0	Mo_FJ72ZC7-77_045030T0, Mo_FJ72ZC7-77_045040T0	Mo_FJ78-JJ_073230T0, Mo_FJ78-JJ_073240T0	Mo_FJ81-JY_031480T0	Mo_FJ81-MH_077110T0, Mo_FJ81-MH_077120T0	Mo_FJ81-SW_026770T0, Mo_FJ81-SW_026780T0	Mo_FJ81-ZP_043340T0, Mo_FJ81-ZP_043350T0	Mo_FJ81221ZB11-14_043090T0	Mo_FJ86-CT_012420T0, Mo_FJ86-CT_012430T0	Mo_FJ86061ZE3-39_043690T0, Mo_FJ86061ZE3-39_043700T0	Mo_FJ95054B_082900T0	Mo_FJ95085AZB13-116_044780T0	Mo_FJ98099_026270T0	Mo_FJ99138_047900T0, Mo_FJ99138_047910T0	Mo_FJSH0703_097870T0	Mo_GD06-53_080930T0, Mo_GD06-53_080940T0	Mo_GD08-2025_045250T0	Mo_GY0040_054550T0
OG0000200		Mo_13FM-16-1_098240T0	Mo_13FM-24-1_096880T0	Mo_13FM-3-2_053020T0	Mo_13FM-5-1_096070T0, Mo_13FM-5-1_096080T0	Mo_AG0004_074080T0	Mo_AV1-1-1_097360T0, Mo_AV1-1-1_097370T0	Mo_BJ-90-611_096870T0, Mo_BJ-90-611_096880T0	Mo_BJ08-8_097170T0, Mo_BJ08-8_097180T0	Mo_BN0123_054280T0	Mo_BN0202_061880T0, Mo_BN0202_061890T0	Mo_BN0252_059890T0, Mo_BN0252_059900T0	Mo_CD0065_052060T0, Mo_CD0065_052070T0	Mo_CD0142_048870T0, Mo_CD0142_048880T0	Mo_CH0043_055050T0, Mo_CH0043_055060T0	Mo_CH0072_049660T0, Mo_CH0072_049670T0	Mo_CH0452_058320T0, Mo_CH0452_058330T0	Mo_CH0461_002640T0, Mo_CH0461_002650T0	Mo_CH1103_095020T0	Mo_CH1164_042320T0, Mo_CH1164_042330T0	Mo_CM0028_071620T0, Mo_CM0028_071630T0	Mo_DB11-621_092050T0, Mo_DB11-621_092060T0	Mo_FJ0204804_102800T0, Mo_FJ0204804_102810T0	Mo_FJ11SH-527-1_096190T0	Mo_FJ12JN-084-3_094900T0	Mo_FJ13SH05-2_096110T0	Mo_FJ2000-62A_095640T0, Mo_FJ2000-62A_095650T0	Mo_FJ2000-69A_097770T0, Mo_FJ2000-69A_097780T0	Mo_FJ2001-112B_096810T0, Mo_FJ2001-112B_096820T0	Mo_FJ2003-001A1_096140T0	Mo_FJ2005113B_096160T0	Mo_FJ2006-60A3_095400T0, Mo_FJ2006-60A3_095410T0	Mo_FJ72ZC7-77_097010T0	Mo_FJ78-JJ_090110T0, Mo_FJ78-JJ_090120T0	Mo_FJ81-JY_089830T0	Mo_FJ81-MH_091010T0, Mo_FJ81-MH_091020T0	Mo_FJ81-SW_082550T0, Mo_FJ81-SW_082560T0	Mo_FJ81-ZP_089720T0	Mo_FJ81221ZB11-14_098320T0	Mo_FJ86-CT_083500T0, Mo_FJ86-CT_083510T0	Mo_FJ86061ZE3-39_098160T0	Mo_FJ95054B_098380T0	Mo_FJ95085AZB13-116_096620T0, Mo_FJ95085AZB13-116_096630T0	Mo_FJ98099_089270T0, Mo_FJ98099_089280T0	Mo_FJ99138_101230T0	Mo_FJSH0703_096420T0, Mo_FJSH0703_096430T0	Mo_GD06-53_091080T0	Mo_GD08-2025_093810T0	Mo_GY0040_055630T0
OG0000201	MGG_04567T0	Mo_13FM-16-1_100870T0	Mo_13FM-24-1_095640T0, Mo_13FM-24-1_095650T0	Mo_13FM-3-2_111400T0	Mo_13FM-5-1_094190T0	Mo_AG0004_103410T0, Mo_AG0004_103420T0	Mo_AV1-1-1_099640T0, Mo_AV1-1-1_099650T0	Mo_BJ-90-611_111470T0, Mo_BJ-90-611_111480T0	Mo_BJ08-8_110580T0	Mo_BN0123_104570T0, Mo_BN0123_104580T0	Mo_BN0202_102580T0	Mo_BN0252_094860T0, Mo_BN0252_094870T0	Mo_CD0065_097710T0, Mo_CD0065_097720T0	Mo_CD0142_101320T0	Mo_CH0043_102900T0, Mo_CH0043_102910T0	Mo_CH0072_098740T0, Mo_CH0072_098750T0	Mo_CH0452_100920T0	Mo_CH0461_101880T0, Mo_CH0461_101890T0	Mo_CH1103_099510T0, Mo_CH1103_099520T0	Mo_CH1164_098490T0, Mo_CH1164_098500T0	Mo_CM0028_100170T0	Mo_DB11-621_110120T0	Mo_FJ0204804_099260T0, Mo_FJ0204804_099270T0	Mo_FJ11SH-527-1_093450T0, Mo_FJ11SH-527-1_093460T0	Mo_FJ12JN-084-3_094340T0, Mo_FJ12JN-084-3_094350T0	Mo_FJ13SH05-2_016000T0, Mo_FJ13SH05-2_016010T0	Mo_FJ2000-62A_092790T0, Mo_FJ2000-62A_092800T0	Mo_FJ2000-69A_100160T0, Mo_FJ2000-69A_100170T0	Mo_FJ2001-112B_093990T0, Mo_FJ2001-112B_094000T0	Mo_FJ2003-001A1_098400T0, Mo_FJ2003-001A1_098410T0	Mo_FJ2005113B_093270T0, Mo_FJ2005113B_093280T0	Mo_FJ2006-60A3_097730T0, Mo_FJ2006-60A3_097740T0	Mo_FJ72ZC7-77_099260T0	Mo_FJ78-JJ_109450T0	Mo_FJ81-JY_110750T0	Mo_FJ81-MH_108130T0	Mo_FJ81-SW_102720T0, Mo_FJ81-SW_102730T0	Mo_FJ81-ZP_108550T0	Mo_FJ81221ZB11-14_108720T0, Mo_FJ81221ZB11-14_108730T0	Mo_FJ86-CT_104010T0, Mo_FJ86-CT_104020T0	Mo_FJ86061ZE3-39_111050T0, Mo_FJ86061ZE3-39_111060T0	Mo_FJ95054B_109360T0	Mo_FJ95085AZB13-116_099400T0, Mo_FJ95085AZB13-116_099410T0	Mo_FJ98099_098960T0	Mo_FJ99138_099020T0, Mo_FJ99138_099030T0	Mo_FJSH0703_093690T0, Mo_FJSH0703_093700T0	Mo_GD06-53_088090T0, Mo_GD06-53_088100T0	Mo_GD08-2025_098040T0	Mo_GY0040_099650T0, Mo_GY0040_099660T0
OG0000202	MGG_04317T0	Mo_13FM-16-1_107310T0, Mo_13FM-16-1_107450T0	Mo_13FM-24-1_100580T0, Mo_13FM-24-1_100590T0	Mo_13FM-3-2_117350T0	Mo_13FM-5-1_111320T0, Mo_13FM-5-1_111330T0	Mo_AG0004_106720T0, Mo_AG0004_110950T0, Mo_AG0004_114930T0, Mo_AG0004_115230T0, Mo_AG0004_116270T0	Mo_AV1-1-1_099150T0, Mo_AV1-1-1_106080T0	Mo_BJ-90-611_107730T0	Mo_BJ08-8_117080T0, Mo_BJ08-8_117090T0	Mo_BN0123_100420T0, Mo_BN0123_117470T0	Mo_BN0202_108270T0	Mo_BN0252_100400T0, Mo_BN0252_101810T0	Mo_CD0065_096590T0	Mo_CD0142_108780T0, Mo_CD0142_111940T0, Mo_CD0142_113770T0, Mo_CD0142_119780T0			Mo_CH0452_107220T0, Mo_CH0452_107230T0, Mo_CH0452_108570T0				Mo_CM0028_099710T0, Mo_CM0028_106690T0	Mo_DB11-621_116450T0	Mo_FJ0204804_098620T0	Mo_FJ11SH-527-1_098350T0		Mo_FJ13SH05-2_097470T0, Mo_FJ13SH05-2_097890T0	Mo_FJ2000-62A_098260T0, Mo_FJ2000-62A_106520T0	Mo_FJ2000-69A_051550T0	Mo_FJ2001-112B_099230T0, Mo_FJ2001-112B_106890T0	Mo_FJ2003-001A1_098230T0, Mo_FJ2003-001A1_106350T0	Mo_FJ2005113B_098610T0, Mo_FJ2005113B_107010T0		Mo_FJ72ZC7-77_099130T0, Mo_FJ72ZC7-77_106550T0	Mo_FJ78-JJ_093980T0, Mo_FJ78-JJ_102560T0		Mo_FJ81-MH_094640T0	Mo_FJ81-SW_113860T0, Mo_FJ81-SW_113870T0, Mo_FJ81-SW_118090T0	Mo_FJ81-ZP_094880T0	Mo_FJ81221ZB11-14_100590T0	Mo_FJ86-CT_113940T0, Mo_FJ86-CT_113950T0	Mo_FJ86061ZE3-39_115850T0	Mo_FJ95054B_100450T0	Mo_FJ95085AZB13-116_091980T0, Mo_FJ95085AZB13-116_106490T0	Mo_FJ98099_098830T0, Mo_FJ98099_112630T0	Mo_FJ99138_097860T0, Mo_FJ99138_107950T0	Mo_FJSH0703_098440T0	Mo_GD06-53_088390T0, Mo_GD06-53_109050T0	Mo_GD08-2025_096200T0	Mo_GY0040_106590T0, Mo_GY0040_106980T0, Mo_GY0040_106990T0, Mo_GY0040_120280T0
OG0000203	MGG_01191T0	Mo_13FM-16-1_000310T0, Mo_13FM-16-1_000320T0	Mo_13FM-24-1_005420T0, Mo_13FM-24-1_005430T0	Mo_13FM-3-2_040370T0, Mo_13FM-3-2_040380T0	Mo_13FM-5-1_002980T0	Mo_AG0004_009420T0	Mo_AV1-1-1_018850T0	Mo_BJ-90-611_014400T0, Mo_BJ-90-611_014410T0	Mo_BJ08-8_033040T0, Mo_BJ08-8_033050T0	Mo_BN0123_011140T0, Mo_BN0123_011150T0	Mo_BN0202_014160T0, Mo_BN0202_014170T0	Mo_BN0252_013960T0, Mo_BN0252_013970T0	Mo_CD0065_018490T0, Mo_CD0065_018500T0	Mo_CD0142_017380T0, Mo_CD0142_017390T0	Mo_CH0043_004340T0	Mo_CH0072_014600T0	Mo_CH0452_032250T0	Mo_CH0461_007580T0	Mo_CH1103_008660T0	Mo_CH1164_012620T0	Mo_CM0028_012670T0, Mo_CM0028_012680T0	Mo_DB11-621_024490T0, Mo_DB11-621_024500T0	Mo_FJ0204804_025430T0	Mo_FJ11SH-527-1_025060T0, Mo_FJ11SH-527-1_025070T0	Mo_FJ12JN-084-3_037810T0	Mo_FJ13SH05-2_006240T0	Mo_FJ2000-62A_041960T0, Mo_FJ2000-62A_041970T0	Mo_FJ2000-69A_017960T0	Mo_FJ2001-112B_017110T0, Mo_FJ2001-112B_017120T0	Mo_FJ2003-001A1_038350T0	Mo_FJ2005113B_010550T0, Mo_FJ2005113B_010560T0	Mo_FJ2006-60A3_018130T0	Mo_FJ72ZC7-77_009800T0	Mo_FJ78-JJ_068150T0, Mo_FJ78-JJ_068160T0	Mo_FJ81-JY_037340T0, Mo_FJ81-JY_037350T0	Mo_FJ81-MH_071510T0, Mo_FJ81-MH_071520T0	Mo_FJ81-SW_033480T0, Mo_FJ81-SW_033490T0	Mo_FJ81-ZP_072090T0, Mo_FJ81-ZP_072100T0	Mo_FJ81221ZB11-14_065130T0, Mo_FJ81221ZB11-14_065140T0	Mo_FJ86-CT_074220T0	Mo_FJ86061ZE3-39_063280T0	Mo_FJ95054B_006910T0, Mo_FJ95054B_006920T0	Mo_FJ95085AZB13-116_022390T0, Mo_FJ95085AZB13-116_022400T0	Mo_FJ98099_006360T0	Mo_FJ99138_030530T0	Mo_FJSH0703_006500T0	Mo_GD06-53_052100T0, Mo_GD06-53_052110T0	Mo_GD08-2025_056700T0	Mo_GY0040_007350T0, Mo_GY0040_007360T0
OG0000204	MGG_04015T0	Mo_13FM-16-1_011090T0	Mo_13FM-24-1_024840T0, Mo_13FM-24-1_024850T0	Mo_13FM-3-2_010280T0, Mo_13FM-3-2_010290T0	Mo_13FM-5-1_022620T0	Mo_AG0004_024670T0, Mo_AG0004_024680T0	Mo_AV1-1-1_034050T0, Mo_AV1-1-1_034060T0	Mo_BJ-90-611_009450T0, Mo_BJ-90-611_009460T0	Mo_BJ08-8_009570T0	Mo_BN0123_044770T0, Mo_BN0123_044780T0	Mo_BN0202_011130T0	Mo_BN0252_012630T0	Mo_CD0065_012590T0, Mo_CD0065_012600T0	Mo_CD0142_016020T0	Mo_CH0043_018950T0, Mo_CH0043_018960T0	Mo_CH0072_018230T0	Mo_CH0452_012200T0	Mo_CH0461_018390T0, Mo_CH0461_018400T0	Mo_CH1103_025420T0, Mo_CH1103_025430T0	Mo_CH1164_025860T0	Mo_CM0028_011850T0, Mo_CM0028_011860T0	Mo_DB11-621_016980T0	Mo_FJ0204804_007540T0, Mo_FJ0204804_007550T0	Mo_FJ11SH-527-1_042310T0, Mo_FJ11SH-527-1_042320T0	Mo_FJ12JN-084-3_004060T0	Mo_FJ13SH05-2_004570T0, Mo_FJ13SH05-2_004580T0	Mo_FJ2000-62A_008400T0	Mo_FJ2000-69A_004370T0, Mo_FJ2000-69A_004380T0	Mo_FJ2001-112B_007010T0, Mo_FJ2001-112B_007020T0	Mo_FJ2003-001A1_004470T0	Mo_FJ2005113B_008210T0	Mo_FJ2006-60A3_004230T0, Mo_FJ2006-60A3_004240T0	Mo_FJ72ZC7-77_008110T0, Mo_FJ72ZC7-77_008120T0	Mo_FJ78-JJ_022940T0, Mo_FJ78-JJ_022950T0	Mo_FJ81-JY_006110T0, Mo_FJ81-JY_006120T0	Mo_FJ81-MH_016690T0	Mo_FJ81-SW_022280T0, Mo_FJ81-SW_022290T0	Mo_FJ81-ZP_033480T0	Mo_FJ81221ZB11-14_016320T0	Mo_FJ86-CT_021060T0, Mo_FJ86-CT_021070T0	Mo_FJ86061ZE3-39_014610T0	Mo_FJ95054B_008560T0, Mo_FJ95054B_008570T0	Mo_FJ95085AZB13-116_007480T0	Mo_FJ98099_004690T0, Mo_FJ98099_004700T0	Mo_FJ99138_006040T0, Mo_FJ99138_006050T0	Mo_FJSH0703_054500T0, Mo_FJSH0703_054510T0	Mo_GD06-53_005770T0, Mo_GD06-53_005780T0	Mo_GD08-2025_020340T0	Mo_GY0040_023310T0, Mo_GY0040_023320T0
OG0000205	MGG_11712T0	Mo_13FM-16-1_011650T0, Mo_13FM-16-1_011660T0	Mo_13FM-24-1_042680T0, Mo_13FM-24-1_042690T0	Mo_13FM-3-2_009700T0	Mo_13FM-5-1_041950T0, Mo_13FM-5-1_041960T0	Mo_AG0004_053820T0	Mo_AV1-1-1_037050T0, Mo_AV1-1-1_037060T0	Mo_BJ-90-611_040530T0, Mo_BJ-90-611_040540T0	Mo_BJ08-8_040790T0, Mo_BJ08-8_040800T0	Mo_BN0123_055050T0, Mo_BN0123_055060T0	Mo_BN0202_011690T0, Mo_BN0202_011700T0	Mo_BN0252_013180T0, Mo_BN0252_013190T0	Mo_CD0065_012000T0	Mo_CD0142_016580T0, Mo_CD0142_016590T0	Mo_CH0043_018370T0	Mo_CH0072_018780T0, Mo_CH0072_018790T0	Mo_CH0452_012750T0, Mo_CH0452_012760T0	Mo_CH0461_017810T0	Mo_CH1103_083600T0, Mo_CH1103_083610T0	Mo_CH1164_053970T0	Mo_CM0028_011260T0	Mo_DB11-621_093730T0, Mo_DB11-621_093740T0	Mo_FJ0204804_006950T0	Mo_FJ11SH-527-1_020980T0, Mo_FJ11SH-527-1_020990T0	Mo_FJ12JN-084-3_004610T0, Mo_FJ12JN-084-3_004620T0	Mo_FJ13SH05-2_003980T0	Mo_FJ2000-62A_008950T0, Mo_FJ2000-62A_008960T0	Mo_FJ2000-69A_003790T0	Mo_FJ2001-112B_006420T0	Mo_FJ2003-001A1_005020T0, Mo_FJ2003-001A1_005030T0	Mo_FJ2005113B_008760T0, Mo_FJ2005113B_008770T0	Mo_FJ2006-60A3_003640T0	Mo_FJ72ZC7-77_007520T0	Mo_FJ78-JJ_003600T0	Mo_FJ81-JY_055820T0, Mo_FJ81-JY_055830T0	Mo_FJ81-MH_053630T0	Mo_FJ81-SW_002750T0	Mo_FJ81-ZP_056270T0, Mo_FJ81-ZP_056280T0	Mo_FJ81221ZB11-14_044150T0	Mo_FJ86-CT_002710T0, Mo_FJ86-CT_002720T0	Mo_FJ86061ZE3-39_015170T0, Mo_FJ86061ZE3-39_015180T0	Mo_FJ95054B_040900T0, Mo_FJ95054B_040910T0	Mo_FJ95085AZB13-116_008030T0, Mo_FJ95085AZB13-116_008040T0	Mo_FJ98099_004100T0	Mo_FJ99138_005450T0	Mo_FJSH0703_029670T0, Mo_FJSH0703_029680T0	Mo_GD06-53_028840T0	Mo_GD08-2025_059280T0, Mo_GD08-2025_059290T0	Mo_GY0040_022720T0
OG0000206	MGG_17122T0	Mo_13FM-16-1_018100T0	Mo_13FM-24-1_003140T0, Mo_13FM-24-1_003150T0	Mo_13FM-3-2_017600T0, Mo_13FM-3-2_017610T0	Mo_13FM-5-1_004430T0, Mo_13FM-5-1_004440T0	Mo_AG0004_022610T0, Mo_AG0004_022620T0	Mo_AV1-1-1_008730T0, Mo_AV1-1-1_008740T0	Mo_BJ-90-611_011860T0, Mo_BJ-90-611_011870T0	Mo_BJ08-8_012990T0, Mo_BJ08-8_013000T0	Mo_BN0123_017360T0, Mo_BN0123_017370T0	Mo_BN0202_024930T0, Mo_BN0202_024940T0	Mo_BN0252_021680T0, Mo_BN0252_021690T0	Mo_CD0065_028580T0	Mo_CD0142_025480T0, Mo_CD0142_025490T0	Mo_CH0043_026420T0	Mo_CH0072_027550T0, Mo_CH0072_027560T0	Mo_CH0452_021450T0	Mo_CH0461_030360T0, Mo_CH0461_030370T0	Mo_CH1103_019140T0	Mo_CH1164_045060T0	Mo_CM0028_018600T0	Mo_DB11-621_013080T0, Mo_DB11-621_013090T0	Mo_FJ0204804_013790T0	Mo_FJ11SH-527-1_008170T0, Mo_FJ11SH-527-1_008180T0	Mo_FJ12JN-084-3_008830T0, Mo_FJ12JN-084-3_008840T0	Mo_FJ13SH05-2_008460T0	Mo_FJ2000-62A_013170T0, Mo_FJ2000-62A_013180T0	Mo_FJ2000-69A_006910T0, Mo_FJ2000-69A_006920T0	Mo_FJ2001-112B_019270T0, Mo_FJ2001-112B_019280T0	Mo_FJ2003-001A1_007700T0	Mo_FJ2005113B_012310T0	Mo_FJ2006-60A3_026260T0, Mo_FJ2006-60A3_026270T0	Mo_FJ72ZC7-77_013800T0, Mo_FJ72ZC7-77_013810T0	Mo_FJ78-JJ_006430T0, Mo_FJ78-JJ_006440T0	Mo_FJ81-JY_011840T0	Mo_FJ81-MH_013770T0	Mo_FJ81-SW_006990T0	Mo_FJ81-ZP_012550T0	Mo_FJ81221ZB11-14_024010T0, Mo_FJ81221ZB11-14_024020T0	Mo_FJ86-CT_074910T0	Mo_FJ86061ZE3-39_021190T0, Mo_FJ86061ZE3-39_021200T0	Mo_FJ95054B_015190T0	Mo_FJ95085AZB13-116_006570T0, Mo_FJ95085AZB13-116_006580T0	Mo_FJ98099_013130T0, Mo_FJ98099_013140T0	Mo_FJ99138_009470T0	Mo_FJSH0703_008590T0	Mo_GD06-53_001400T0, Mo_GD06-53_001410T0	Mo_GD08-2025_001660T0	Mo_GY0040_019270T0, Mo_GY0040_019280T0
OG0000207	MGG_03186T0	Mo_13FM-16-1_018170T0	Mo_13FM-24-1_003060T0, Mo_13FM-24-1_003070T0	Mo_13FM-3-2_017520T0, Mo_13FM-3-2_017530T0	Mo_13FM-5-1_004350T0, Mo_13FM-5-1_004360T0	Mo_AG0004_022530T0, Mo_AG0004_022540T0	Mo_AV1-1-1_008650T0, Mo_AV1-1-1_008660T0	Mo_BJ-90-611_011780T0, Mo_BJ-90-611_011790T0	Mo_BJ08-8_012910T0, Mo_BJ08-8_012920T0	Mo_BN0123_017280T0, Mo_BN0123_017290T0	Mo_BN0202_024850T0, Mo_BN0202_024860T0	Mo_BN0252_021600T0, Mo_BN0252_021610T0	Mo_CD0065_028650T0	Mo_CD0142_025400T0, Mo_CD0142_025410T0	Mo_CH0043_026490T0	Mo_CH0072_027470T0, Mo_CH0072_027480T0	Mo_CH0452_021520T0	Mo_CH0461_030280T0, Mo_CH0461_030290T0	Mo_CH1103_019210T0	Mo_CH1164_045130T0	Mo_CM0028_018670T0	Mo_DB11-621_013000T0, Mo_DB11-621_013010T0	Mo_FJ0204804_013860T0	Mo_FJ11SH-527-1_008090T0, Mo_FJ11SH-527-1_008100T0	Mo_FJ12JN-084-3_008750T0, Mo_FJ12JN-084-3_008760T0	Mo_FJ13SH05-2_008530T0	Mo_FJ2000-62A_013090T0, Mo_FJ2000-62A_013100T0	Mo_FJ2000-69A_006830T0, Mo_FJ2000-69A_006840T0	Mo_FJ2001-112B_019190T0, Mo_FJ2001-112B_019200T0	Mo_FJ2003-001A1_007770T0	Mo_FJ2005113B_012380T0	Mo_FJ2006-60A3_026180T0, Mo_FJ2006-60A3_026190T0	Mo_FJ72ZC7-77_013720T0, Mo_FJ72ZC7-77_013730T0	Mo_FJ78-JJ_006350T0, Mo_FJ78-JJ_006360T0	Mo_FJ81-JY_011910T0	Mo_FJ81-MH_013840T0	Mo_FJ81-SW_007060T0	Mo_FJ81-ZP_012620T0	Mo_FJ81221ZB11-14_023930T0, Mo_FJ81221ZB11-14_023940T0	Mo_FJ86-CT_074980T0	Mo_FJ86061ZE3-39_021110T0, Mo_FJ86061ZE3-39_021120T0	Mo_FJ95054B_015260T0	Mo_FJ95085AZB13-116_006490T0, Mo_FJ95085AZB13-116_006500T0	Mo_FJ98099_013050T0, Mo_FJ98099_013060T0	Mo_FJ99138_009540T0	Mo_FJSH0703_008660T0	Mo_GD06-53_001320T0, Mo_GD06-53_001330T0	Mo_GD08-2025_001730T0	Mo_GY0040_019190T0, Mo_GY0040_019200T0
OG0000208	MGG_07469T0	Mo_13FM-16-1_033740T0, Mo_13FM-16-1_033750T0	Mo_13FM-24-1_035120T0	Mo_13FM-3-2_042460T0, Mo_13FM-3-2_042470T0	Mo_13FM-5-1_035580T0, Mo_13FM-5-1_035590T0	Mo_AG0004_048720T0, Mo_AG0004_048730T0	Mo_AV1-1-1_091840T0	Mo_BJ-90-611_069000T0, Mo_BJ-90-611_069010T0	Mo_BJ08-8_069780T0	Mo_BN0123_041160T0	Mo_BN0202_053700T0	Mo_BN0252_081280T0, Mo_BN0252_081290T0	Mo_CD0065_054620T0	Mo_CD0142_057180T0, Mo_CD0142_057190T0	Mo_CH0043_070880T0, Mo_CH0043_070890T0	Mo_CH0072_052530T0, Mo_CH0072_052540T0	Mo_CH0452_042830T0, Mo_CH0452_042840T0	Mo_CH0461_054960T0, Mo_CH0461_054970T0	Mo_CH1103_051560T0, Mo_CH1103_051570T0	Mo_CH1164_046720T0, Mo_CH1164_046730T0	Mo_CM0028_082100T0, Mo_CM0028_082110T0	Mo_DB11-621_046130T0, Mo_DB11-621_046140T0	Mo_FJ0204804_076890T0, Mo_FJ0204804_076900T0	Mo_FJ11SH-527-1_075580T0, Mo_FJ11SH-527-1_075590T0	Mo_FJ12JN-084-3_071620T0, Mo_FJ12JN-084-3_071630T0	Mo_FJ13SH05-2_070480T0, Mo_FJ13SH05-2_070490T0	Mo_FJ2000-62A_075940T0	Mo_FJ2000-69A_077870T0, Mo_FJ2000-69A_077880T0	Mo_FJ2001-112B_078770T0, Mo_FJ2001-112B_078780T0	Mo_FJ2003-001A1_073850T0, Mo_FJ2003-001A1_073860T0	Mo_FJ2005113B_077260T0, Mo_FJ2005113B_077270T0	Mo_FJ2006-60A3_074610T0, Mo_FJ2006-60A3_074620T0	Mo_FJ72ZC7-77_077170T0	Mo_FJ78-JJ_032710T0	Mo_FJ81-JY_042220T0	Mo_FJ81-MH_039770T0	Mo_FJ81-SW_051410T0, Mo_FJ81-SW_051420T0	Mo_FJ81-ZP_044110T0	Mo_FJ81221ZB11-14_058850T0, Mo_FJ81221ZB11-14_058860T0	Mo_FJ86-CT_053280T0	Mo_FJ86061ZE3-39_037200T0, Mo_FJ86061ZE3-39_037210T0	Mo_FJ95054B_069190T0, Mo_FJ95054B_069200T0	Mo_FJ95085AZB13-116_077430T0, Mo_FJ95085AZB13-116_077440T0	Mo_FJ98099_078630T0, Mo_FJ98099_078640T0	Mo_FJ99138_071360T0	Mo_FJSH0703_076090T0	Mo_GD06-53_099580T0, Mo_GD06-53_099590T0	Mo_GD08-2025_063030T0	Mo_GY0040_080170T0
OG0000209	MGG_04087T0	Mo_13FM-16-1_036920T0	Mo_13FM-24-1_053850T0, Mo_13FM-24-1_053860T0	Mo_13FM-3-2_036990T0	Mo_13FM-5-1_062140T0, Mo_13FM-5-1_062150T0	Mo_AG0004_047040T0	Mo_AV1-1-1_038880T0, Mo_AV1-1-1_038890T0	Mo_BJ-90-611_026810T0, Mo_BJ-90-611_026820T0	Mo_BJ08-8_026850T0	Mo_BN0123_039060T0	Mo_BN0202_050030T0, Mo_BN0202_050040T0	Mo_BN0252_046100T0	Mo_CD0065_017840T0	Mo_CD0142_050690T0, Mo_CD0142_050700T0	Mo_CH0043_056220T0, Mo_CH0043_056230T0	Mo_CH0072_050850T0	Mo_CH0452_045490T0, Mo_CH0452_045500T0	Mo_CH0461_051800T0	Mo_CH1103_049120T0	Mo_CH1164_043590T0	Mo_CM0028_045290T0, Mo_CM0028_045300T0	Mo_DB11-621_008970T0, Mo_DB11-621_008980T0	Mo_FJ0204804_040080T0	Mo_FJ11SH-527-1_036950T0, Mo_FJ11SH-527-1_036960T0	Mo_FJ12JN-084-3_042950T0, Mo_FJ12JN-084-3_042960T0	Mo_FJ13SH05-2_029600T0, Mo_FJ13SH05-2_029610T0	Mo_FJ2000-62A_040780T0	Mo_FJ2000-69A_032960T0	Mo_FJ2001-112B_039370T0, Mo_FJ2001-112B_039380T0	Mo_FJ2003-001A1_029520T0, Mo_FJ2003-001A1_029530T0	Mo_FJ2005113B_043080T0, Mo_FJ2005113B_043090T0	Mo_FJ2006-60A3_027530T0	Mo_FJ72ZC7-77_037440T0	Mo_FJ78-JJ_026690T0	Mo_FJ81-JY_039990T0, Mo_FJ81-JY_040000T0	Mo_FJ81-MH_009680T0, Mo_FJ81-MH_009690T0	Mo_FJ81-SW_018440T0, Mo_FJ81-SW_018450T0	Mo_FJ81-ZP_006420T0, Mo_FJ81-ZP_006430T0	Mo_FJ81221ZB11-14_038570T0, Mo_FJ81221ZB11-14_038580T0	Mo_FJ86-CT_060240T0, Mo_FJ86-CT_060250T0	Mo_FJ86061ZE3-39_030100T0, Mo_FJ86061ZE3-39_030110T0	Mo_FJ95054B_029340T0, Mo_FJ95054B_029350T0	Mo_FJ95085AZB13-116_032990T0, Mo_FJ95085AZB13-116_033000T0	Mo_FJ98099_035070T0, Mo_FJ98099_035080T0	Mo_FJ99138_029640T0	Mo_FJSH0703_034750T0	Mo_GD06-53_008090T0	Mo_GD08-2025_022760T0	Mo_GY0040_042890T0, Mo_GY0040_042900T0
OG0000210	MGG_04543T0, MGG_04541T0	Mo_13FM-16-1_048280T0	Mo_13FM-24-1_063380T0, Mo_13FM-24-1_063390T0	Mo_13FM-3-2_060000T0	Mo_13FM-5-1_059950T0, Mo_13FM-5-1_059960T0	Mo_AG0004_062540T0, Mo_AG0004_062550T0	Mo_AV1-1-1_081770T0, Mo_AV1-1-1_081780T0	Mo_BJ-90-611_051570T0, Mo_BJ-90-611_051580T0	Mo_BJ08-8_051530T0, Mo_BJ08-8_051540T0	Mo_BN0123_069260T0	Mo_BN0202_064870T0	Mo_BN0252_080330T0, Mo_BN0252_080340T0	Mo_CD0065_072170T0	Mo_CD0142_065150T0	Mo_CH0043_065440T0, Mo_CH0043_065450T0	Mo_CH0072_065520T0, Mo_CH0072_065530T0	Mo_CH0452_061870T0	Mo_CH0461_067420T0, Mo_CH0461_067430T0	Mo_CH1103_064770T0	Mo_CH1164_077980T0, Mo_CH1164_077990T0	Mo_CM0028_081600T0, Mo_CM0028_081610T0	Mo_DB11-621_027790T0, Mo_DB11-621_027800T0	Mo_FJ0204804_075220T0	Mo_FJ11SH-527-1_073690T0	Mo_FJ12JN-084-3_070770T0, Mo_FJ12JN-084-3_070780T0	Mo_FJ13SH05-2_068240T0, Mo_FJ13SH05-2_068250T0	Mo_FJ2000-62A_074720T0	Mo_FJ2000-69A_076340T0	Mo_FJ2001-112B_077160T0	Mo_FJ2003-001A1_073090T0	Mo_FJ2005113B_076150T0	Mo_FJ2006-60A3_073670T0, Mo_FJ2006-60A3_073680T0	Mo_FJ72ZC7-77_075780T0, Mo_FJ72ZC7-77_075790T0	Mo_FJ78-JJ_015900T0, Mo_FJ78-JJ_015910T0	Mo_FJ81-JY_027800T0, Mo_FJ81-JY_027810T0	Mo_FJ81-MH_022710T0, Mo_FJ81-MH_022720T0	Mo_FJ81-SW_022800T0	Mo_FJ81-ZP_054290T0, Mo_FJ81-ZP_054300T0	Mo_FJ81221ZB11-14_053220T0	Mo_FJ86-CT_029690T0	Mo_FJ86061ZE3-39_055240T0	Mo_FJ95054B_055790T0, Mo_FJ95054B_055800T0	Mo_FJ95085AZB13-116_075970T0, Mo_FJ95085AZB13-116_075980T0	Mo_FJ98099_077910T0, Mo_FJ98099_077920T0	Mo_FJ99138_070130T0	Mo_FJSH0703_073400T0	Mo_GD06-53_040920T0, Mo_GD06-53_040930T0	Mo_GD08-2025_061240T0, Mo_GD08-2025_061250T0	Mo_GY0040_079260T0, Mo_GY0040_079270T0
OG0000211	MGG_06193T0	Mo_13FM-16-1_050350T0	Mo_13FM-24-1_038920T0	Mo_13FM-3-2_053340T0	Mo_13FM-5-1_039530T0	Mo_AG0004_079640T0, Mo_AG0004_079650T0	Mo_AV1-1-1_076720T0, Mo_AV1-1-1_076730T0	Mo_BJ-90-611_074560T0, Mo_BJ-90-611_074570T0	Mo_BJ08-8_051880T0, Mo_BJ08-8_051890T0	Mo_BN0123_054600T0	Mo_BN0202_061530T0, Mo_BN0202_061540T0	Mo_BN0252_059540T0, Mo_BN0252_059550T0	Mo_CD0065_051710T0, Mo_CD0065_051720T0	Mo_CD0142_048530T0, Mo_CD0142_048540T0	Mo_CH0043_054700T0, Mo_CH0043_054710T0	Mo_CH0072_049310T0, Mo_CH0072_049320T0	Mo_CH0452_057970T0, Mo_CH0452_057980T0	Mo_CH0461_002290T0, Mo_CH0461_002300T0	Mo_CH1103_054250T0, Mo_CH1103_054260T0	Mo_CH1164_041970T0, Mo_CH1164_041980T0	Mo_CM0028_071270T0, Mo_CM0028_071280T0	Mo_DB11-621_055270T0, Mo_DB11-621_055280T0	Mo_FJ0204804_002640T0	Mo_FJ11SH-527-1_072150T0, Mo_FJ11SH-527-1_072160T0	Mo_FJ12JN-084-3_045780T0, Mo_FJ12JN-084-3_045790T0	Mo_FJ13SH05-2_065450T0, Mo_FJ13SH05-2_065460T0	Mo_FJ2000-62A_052520T0, Mo_FJ2000-62A_052530T0	Mo_FJ2000-69A_072950T0	Mo_FJ2001-112B_058730T0	Mo_FJ2003-001A1_000080T0	Mo_FJ2005113B_075080T0	Mo_FJ2006-60A3_045270T0	Mo_FJ72ZC7-77_057440T0	Mo_FJ78-JJ_104170T0, Mo_FJ78-JJ_104180T0	Mo_FJ81-JY_103840T0, Mo_FJ81-JY_103850T0	Mo_FJ81-MH_103760T0, Mo_FJ81-MH_103770T0	Mo_FJ81-SW_102640T0, Mo_FJ81-SW_102650T0	Mo_FJ81-ZP_104140T0, Mo_FJ81-ZP_104150T0	Mo_FJ81221ZB11-14_077270T0, Mo_FJ81221ZB11-14_077280T0	Mo_FJ86-CT_103650T0, Mo_FJ86-CT_103660T0	Mo_FJ86061ZE3-39_077870T0, Mo_FJ86061ZE3-39_077880T0	Mo_FJ95054B_105550T0, Mo_FJ95054B_105560T0	Mo_FJ95085AZB13-116_105080T0	Mo_FJ98099_056020T0, Mo_FJ98099_056030T0	Mo_FJ99138_104600T0, Mo_FJ99138_104610T0	Mo_FJSH0703_072150T0, Mo_FJSH0703_072160T0	Mo_GD06-53_035880T0, Mo_GD06-53_035890T0	Mo_GD08-2025_059920T0	Mo_GY0040_055950T0
OG0000212	MGG_02928T0	Mo_13FM-16-1_051420T0, Mo_13FM-16-1_051430T0	Mo_13FM-24-1_033170T0	Mo_13FM-3-2_068050T0	Mo_13FM-5-1_032050T0, Mo_13FM-5-1_032060T0	Mo_AG0004_046500T0	Mo_AV1-1-1_053920T0, Mo_AV1-1-1_053930T0	Mo_BJ-90-611_033490T0, Mo_BJ-90-611_033500T0	Mo_BJ08-8_060540T0	Mo_BN0123_038070T0, Mo_BN0123_038080T0	Mo_BN0202_049520T0	Mo_BN0252_045080T0, Mo_BN0252_045090T0	Mo_CD0065_053100T0, Mo_CD0065_053110T0	Mo_CD0142_049520T0	Mo_CH0043_055710T0	Mo_CH0072_049850T0, Mo_CH0072_049860T0	Mo_CH0452_040020T0	Mo_CH0461_050590T0	Mo_CH1103_047260T0, Mo_CH1103_047270T0	Mo_CH1164_097720T0, Mo_CH1164_097730T0	Mo_CM0028_046480T0, Mo_CM0028_046490T0	Mo_DB11-621_094950T0	Mo_FJ0204804_040480T0, Mo_FJ0204804_040490T0	Mo_FJ11SH-527-1_029610T0, Mo_FJ11SH-527-1_029620T0	Mo_FJ12JN-084-3_026780T0, Mo_FJ12JN-084-3_026790T0	Mo_FJ13SH05-2_026290T0, Mo_FJ13SH05-2_026300T0	Mo_FJ2000-62A_032210T0	Mo_FJ2000-69A_029530T0, Mo_FJ2000-69A_029540T0	Mo_FJ2001-112B_036850T0, Mo_FJ2001-112B_036860T0	Mo_FJ2003-001A1_078750T0	Mo_FJ2005113B_035160T0, Mo_FJ2005113B_035170T0	Mo_FJ2006-60A3_030200T0, Mo_FJ2006-60A3_030210T0	Mo_FJ72ZC7-77_033760T0, Mo_FJ72ZC7-77_033770T0	Mo_FJ78-JJ_025460T0	Mo_FJ81-JY_067100T0, Mo_FJ81-JY_067110T0	Mo_FJ81-MH_082990T0, Mo_FJ81-MH_083000T0	Mo_FJ81-SW_027630T0	Mo_FJ81-ZP_097510T0, Mo_FJ81-ZP_097520T0	Mo_FJ81221ZB11-14_052200T0, Mo_FJ81221ZB11-14_052210T0	Mo_FJ86-CT_009690T0, Mo_FJ86-CT_009700T0	Mo_FJ86061ZE3-39_040760T0, Mo_FJ86061ZE3-39_040770T0	Mo_FJ95054B_028360T0, Mo_FJ95054B_028370T0	Mo_FJ95085AZB13-116_032020T0, Mo_FJ95085AZB13-116_032030T0	Mo_FJ98099_039960T0, Mo_FJ98099_039970T0	Mo_FJ99138_087020T0, Mo_FJ99138_087030T0	Mo_FJSH0703_047640T0, Mo_FJSH0703_047650T0	Mo_GD06-53_081690T0, Mo_GD06-53_081700T0	Mo_GD08-2025_068160T0, Mo_GD08-2025_068170T0	Mo_GY0040_076530T0
OG0000213	MGG_14988T0	Mo_13FM-16-1_056830T0	Mo_13FM-24-1_027120T0, Mo_13FM-24-1_027130T0	Mo_13FM-3-2_029290T0, Mo_13FM-3-2_029300T0	Mo_13FM-5-1_040140T0	Mo_AG0004_034620T0	Mo_AV1-1-1_032530T0	Mo_BJ-90-611_090950T0	Mo_BJ08-8_032120T0, Mo_BJ08-8_032130T0	Mo_BN0123_030010T0, Mo_BN0123_030020T0	Mo_BN0202_040990T0, Mo_BN0202_041000T0	Mo_BN0252_044240T0	Mo_CD0065_045060T0	Mo_CD0142_039640T0, Mo_CD0142_039650T0	Mo_CH0043_042400T0	Mo_CH0072_041390T0, Mo_CH0072_041400T0	Mo_CH0452_030740T0	Mo_CH0461_042870T0	Mo_CH1103_038800T0, Mo_CH1103_038810T0	Mo_CH1164_034510T0	Mo_CM0028_044720T0, Mo_CM0028_044730T0	Mo_DB11-621_080510T0, Mo_DB11-621_080520T0	Mo_FJ0204804_091240T0, Mo_FJ0204804_091250T0	Mo_FJ11SH-527-1_026330T0, Mo_FJ11SH-527-1_026340T0	Mo_FJ12JN-084-3_034360T0, Mo_FJ12JN-084-3_034370T0	Mo_FJ13SH05-2_087310T0, Mo_FJ13SH05-2_087320T0	Mo_FJ2000-62A_030030T0, Mo_FJ2000-62A_030040T0	Mo_FJ2000-69A_090170T0	Mo_FJ2001-112B_036020T0	Mo_FJ2003-001A1_089070T0, Mo_FJ2003-001A1_089080T0	Mo_FJ2005113B_032910T0	Mo_FJ2006-60A3_034920T0	Mo_FJ72ZC7-77_089670T0	Mo_FJ78-JJ_075640T0, Mo_FJ78-JJ_075650T0	Mo_FJ81-JY_078600T0	Mo_FJ81-MH_079220T0, Mo_FJ81-MH_079230T0	Mo_FJ81-SW_078340T0, Mo_FJ81-SW_078350T0	Mo_FJ81-ZP_078830T0, Mo_FJ81-ZP_078840T0	Mo_FJ81221ZB11-14_091330T0, Mo_FJ81221ZB11-14_091340T0	Mo_FJ86-CT_079500T0, Mo_FJ86-CT_079510T0	Mo_FJ86061ZE3-39_018550T0	Mo_FJ95054B_091470T0	Mo_FJ95085AZB13-116_089730T0	Mo_FJ98099_034010T0	Mo_FJ99138_087210T0	Mo_FJSH0703_089260T0, Mo_FJSH0703_089270T0	Mo_GD06-53_088760T0, Mo_GD06-53_118530T0	Mo_GD08-2025_082470T0	Mo_GY0040_041720T0, Mo_GY0040_041730T0
OG0000214	MGG_07128T0	Mo_13FM-16-1_065470T0, Mo_13FM-16-1_065480T0	Mo_13FM-24-1_053260T0, Mo_13FM-24-1_053270T0	Mo_13FM-3-2_058560T0	Mo_13FM-5-1_059250T0, Mo_13FM-5-1_059260T0	Mo_AG0004_061860T0	Mo_AV1-1-1_065880T0	Mo_BJ-90-611_049120T0	Mo_BJ08-8_049270T0, Mo_BJ08-8_049280T0	Mo_BN0123_059560T0, Mo_BN0123_059570T0	Mo_BN0202_063910T0, Mo_BN0202_063920T0	Mo_BN0252_063950T0, Mo_BN0252_063960T0	Mo_CD0065_068910T0, Mo_CD0065_068920T0	Mo_CD0142_076750T0	Mo_CH0043_066020T0, Mo_CH0043_066030T0	Mo_CH0072_063360T0	Mo_CH0452_062920T0, Mo_CH0452_062930T0	Mo_CH0461_066540T0, Mo_CH0461_066550T0	Mo_CH1103_063530T0, Mo_CH1103_063540T0	Mo_CH1164_058620T0	Mo_CM0028_061260T0	Mo_DB11-621_023400T0, Mo_DB11-621_023410T0	Mo_FJ0204804_049350T0	Mo_FJ11SH-527-1_047710T0, Mo_FJ11SH-527-1_047720T0	Mo_FJ12JN-084-3_046490T0, Mo_FJ12JN-084-3_046500T0	Mo_FJ13SH05-2_043640T0	Mo_FJ2000-62A_051550T0	Mo_FJ2000-69A_064130T0	Mo_FJ2001-112B_056070T0, Mo_FJ2001-112B_056080T0	Mo_FJ2003-001A1_047600T0	Mo_FJ2005113B_051140T0	Mo_FJ2006-60A3_053950T0	Mo_FJ72ZC7-77_051410T0, Mo_FJ72ZC7-77_051420T0	Mo_FJ78-JJ_028870T0	Mo_FJ81-JY_041680T0, Mo_FJ81-JY_041690T0	Mo_FJ81-MH_037450T0, Mo_FJ81-MH_037460T0	Mo_FJ81-SW_038720T0, Mo_FJ81-SW_038730T0	Mo_FJ81-ZP_038040T0	Mo_FJ81221ZB11-14_050050T0	Mo_FJ86-CT_043040T0	Mo_FJ86061ZE3-39_053390T0, Mo_FJ86061ZE3-39_053400T0	Mo_FJ95054B_053460T0, Mo_FJ95054B_053470T0	Mo_FJ95085AZB13-116_051950T0	Mo_FJ98099_054540T0, Mo_FJ98099_054550T0	Mo_FJ99138_042740T0, Mo_FJ99138_042750T0	Mo_FJSH0703_046820T0, Mo_FJSH0703_046830T0	Mo_GD06-53_020640T0, Mo_GD06-53_020650T0	Mo_GD08-2025_045910T0, Mo_GD08-2025_045920T0	Mo_GY0040_062500T0, Mo_GY0040_062510T0
OG0000215	MGG_15480T0	Mo_13FM-16-1_080470T0	Mo_13FM-24-1_082090T0, Mo_13FM-24-1_082100T0	Mo_13FM-3-2_084620T0, Mo_13FM-3-2_084630T0	Mo_13FM-5-1_079640T0, Mo_13FM-5-1_079650T0	Mo_AG0004_084960T0	Mo_AV1-1-1_087470T0, Mo_AV1-1-1_087480T0	Mo_BJ-90-611_082170T0, Mo_BJ-90-611_082180T0	Mo_BJ08-8_083210T0	Mo_BN0123_082070T0, Mo_BN0123_082080T0	Mo_BN0202_085550T0	Mo_BN0252_092560T0, Mo_BN0252_092570T0	Mo_CD0065_083920T0, Mo_CD0065_083930T0	Mo_CD0142_085450T0, Mo_CD0142_085460T0	Mo_CH0043_086510T0	Mo_CH0072_085850T0	Mo_CH0452_083390T0, Mo_CH0452_083400T0	Mo_CH0461_086400T0, Mo_CH0461_086410T0	Mo_CH1103_084500T0, Mo_CH1103_084510T0	Mo_CH1164_084790T0, Mo_CH1164_084800T0	Mo_CM0028_093660T0, Mo_CM0028_093670T0	Mo_DB11-621_065260T0, Mo_DB11-621_065270T0	Mo_FJ0204804_081760T0	Mo_FJ11SH-527-1_090400T0, Mo_FJ11SH-527-1_090410T0	Mo_FJ12JN-084-3_076920T0	Mo_FJ13SH05-2_079780T0, Mo_FJ13SH05-2_079790T0	Mo_FJ2000-62A_083680T0	Mo_FJ2000-69A_091980T0	Mo_FJ2001-112B_085750T0	Mo_FJ2003-001A1_085090T0	Mo_FJ2005113B_090760T0	Mo_FJ2006-60A3_089800T0, Mo_FJ2006-60A3_089810T0	Mo_FJ72ZC7-77_090630T0, Mo_FJ72ZC7-77_090640T0	Mo_FJ78-JJ_048040T0, Mo_FJ78-JJ_048050T0	Mo_FJ81-JY_066930T0	Mo_FJ81-MH_063230T0, Mo_FJ81-MH_063240T0	Mo_FJ81-SW_064410T0, Mo_FJ81-SW_064420T0	Mo_FJ81-ZP_065490T0	Mo_FJ81221ZB11-14_082760T0	Mo_FJ86-CT_068160T0, Mo_FJ86-CT_068170T0	Mo_FJ86061ZE3-39_081710T0	Mo_FJ95054B_082630T0, Mo_FJ95054B_082640T0	Mo_FJ95085AZB13-116_091040T0	Mo_FJ98099_091540T0, Mo_FJ98099_091550T0	Mo_FJ99138_088750T0, Mo_FJ99138_088760T0	Mo_FJSH0703_093260T0	Mo_GD06-53_003290T0	Mo_GD08-2025_085020T0	Mo_GY0040_092330T0, Mo_GY0040_092340T0
OG0000216	MGG_00660T0	Mo_13FM-16-1_080540T0	Mo_13FM-24-1_082010T0, Mo_13FM-24-1_082020T0	Mo_13FM-3-2_084540T0, Mo_13FM-3-2_084550T0	Mo_13FM-5-1_079560T0, Mo_13FM-5-1_079570T0	Mo_AG0004_085030T0	Mo_AV1-1-1_101400T0	Mo_BJ-90-611_082090T0, Mo_BJ-90-611_082100T0	Mo_BJ08-8_083280T0	Mo_BN0123_081990T0, Mo_BN0123_082000T0	Mo_BN0202_085620T0	Mo_BN0252_101170T0, Mo_BN0252_101180T0	Mo_CD0065_083840T0, Mo_CD0065_083850T0	Mo_CD0142_085370T0, Mo_CD0142_085380T0	Mo_CH0043_086580T0	Mo_CH0072_085920T0	Mo_CH0452_083310T0, Mo_CH0452_083320T0	Mo_CH0461_086320T0, Mo_CH0461_086330T0	Mo_CH1103_084420T0, Mo_CH1103_084430T0	Mo_CH1164_084710T0, Mo_CH1164_084720T0	Mo_CM0028_102010T0	Mo_DB11-621_065180T0, Mo_DB11-621_065190T0	Mo_FJ0204804_081680T0, Mo_FJ0204804_081690T0	Mo_FJ11SH-527-1_092380T0	Mo_FJ12JN-084-3_076840T0, Mo_FJ12JN-084-3_076850T0	Mo_FJ13SH05-2_101010T0	Mo_FJ2000-62A_083600T0, Mo_FJ2000-62A_083610T0	Mo_FJ2000-69A_102150T0, Mo_FJ2000-69A_102160T0	Mo_FJ2001-112B_085670T0, Mo_FJ2001-112B_085680T0	Mo_FJ2003-001A1_085010T0, Mo_FJ2003-001A1_085020T0	Mo_FJ2005113B_110890T0	Mo_FJ2006-60A3_100180T0, Mo_FJ2006-60A3_100190T0	Mo_FJ72ZC7-77_101460T0	Mo_FJ78-JJ_047960T0, Mo_FJ78-JJ_047970T0	Mo_FJ81-JY_067000T0	Mo_FJ81-MH_063150T0, Mo_FJ81-MH_063160T0	Mo_FJ81-SW_064330T0, Mo_FJ81-SW_064340T0	Mo_FJ81-ZP_065560T0	Mo_FJ81221ZB11-14_082830T0	Mo_FJ86-CT_068080T0, Mo_FJ86-CT_068090T0	Mo_FJ86061ZE3-39_081780T0	Mo_FJ95054B_082550T0, Mo_FJ95054B_082560T0	Mo_FJ95085AZB13-116_101640T0, Mo_FJ95085AZB13-116_101650T0	Mo_FJ98099_101570T0, Mo_FJ98099_101580T0	Mo_FJ99138_100230T0	Mo_FJSH0703_093330T0	Mo_GD06-53_090920T0	Mo_GD08-2025_098280T0	Mo_GY0040_101780T0
OG0000217	MGG_06430T0	Mo_13FM-16-1_082280T0	Mo_13FM-24-1_069790T0, Mo_13FM-24-1_069800T0	Mo_13FM-3-2_072020T0	Mo_13FM-5-1_088540T0	Mo_AG0004_072890T0, Mo_AG0004_072900T0	Mo_AV1-1-1_048900T0	Mo_BJ-90-611_066340T0	Mo_BJ08-8_090750T0, Mo_BJ08-8_090760T0	Mo_BN0123_072370T0, Mo_BN0123_072380T0	Mo_BN0202_074880T0, Mo_BN0202_074890T0	Mo_BN0252_074990T0, Mo_BN0252_075000T0	Mo_CD0065_074370T0	Mo_CD0142_085010T0	Mo_CH0043_076590T0, Mo_CH0043_076600T0	Mo_CH0072_075900T0, Mo_CH0072_075910T0	Mo_CH0452_083640T0	Mo_CH0461_076430T0, Mo_CH0461_076440T0	Mo_CH1103_084290T0	Mo_CH1164_073680T0, Mo_CH1164_073690T0	Mo_CM0028_075550T0, Mo_CM0028_075560T0	Mo_DB11-621_078330T0, Mo_DB11-621_078340T0	Mo_FJ0204804_089620T0	Mo_FJ11SH-527-1_065530T0	Mo_FJ12JN-084-3_084860T0	Mo_FJ13SH05-2_059020T0, Mo_FJ13SH05-2_059030T0	Mo_FJ2000-62A_066900T0, Mo_FJ2000-62A_066910T0	Mo_FJ2000-69A_067750T0, Mo_FJ2000-69A_067760T0	Mo_FJ2001-112B_071260T0, Mo_FJ2001-112B_071270T0	Mo_FJ2003-001A1_087610T0, Mo_FJ2003-001A1_087620T0	Mo_FJ2005113B_068190T0	Mo_FJ2006-60A3_065280T0, Mo_FJ2006-60A3_065290T0	Mo_FJ72ZC7-77_067750T0	Mo_FJ78-JJ_058310T0, Mo_FJ78-JJ_058320T0	Mo_FJ81-JY_065670T0	Mo_FJ81-MH_093390T0	Mo_FJ81-SW_092650T0	Mo_FJ81-ZP_064060T0, Mo_FJ81-ZP_064070T0	Mo_FJ81221ZB11-14_069710T0, Mo_FJ81221ZB11-14_069720T0	Mo_FJ86-CT_085220T0	Mo_FJ86061ZE3-39_069600T0, Mo_FJ86061ZE3-39_069610T0	Mo_FJ95054B_070520T0, Mo_FJ95054B_070530T0	Mo_FJ95085AZB13-116_068000T0	Mo_FJ98099_083920T0, Mo_FJ98099_083930T0	Mo_FJ99138_091020T0, Mo_FJ99138_091030T0	Mo_FJSH0703_064780T0	Mo_GD06-53_071690T0	Mo_GD08-2025_080140T0, Mo_GD08-2025_080150T0	Mo_GY0040_073900T0, Mo_GY0040_073910T0
[truncated: 14,358 more rows]
[truncated: 75 more columns]
