# Supplementary material for: Maintenance of divergent lineages of the Rice Blast Fungus Pyricularia oryzae through niche separation, loss of sex and post-mating genetic incompatibilities
Source: PLoS Pathog. 2022 Jul 25;18(7):e1010687. doi: 10.1371/journal.ppat.1010687 (PMC9352207; doi:10.1371/journal.ppat.1010687)
Supplement: S4 Text — (TXT) [file ppat.1010687.s022.txt]

S4 Text.

#R version 4.0.4
#author Maud Thierry, 2019
library(leaflet)
library(leaflet.minicharts)
library(raster)
library(magrittr)
library(rgdal)


##################LOAD DATA################################
geog_data <- read.table(file = "S18 Data.txt", sep="\t", header=TRUE)
geog_data$lineage <- as.factor(geog_data$lineage)

dim(geog_data)
head(geog_data)
summary(geog_data)


##################MAP WITH PIE CHARTS################################
geog_data$loc <- paste(geog_data$lon,geog_data$lat,sep="_")
loc_lineage <- as.data.frame.matrix(table(geog_data$loc,geog_data$lineage))
loc_lineage$nb <- apply(loc_lineage[,c(1,2,3,4)],1,FUN=sum)
loc_lineage$lat<-geog_data$lat[match(row.names(loc_lineage),geog_data$loc)]
loc_lineage$lon<-geog_data$lon[match(row.names(loc_lineage),geog_data$loc)]
Nloc = nrow(loc_lineage)


orange<-"#F79646"
green<-"#9BBB59"
blue<-"#4F81BD"
red<-"#C0504D"
colors <- c(orange, green,blue,red)

# Read raster files
period='1986-2010'
r <- raster("KG_1986-2010.grd")
#raster file was downloaded from http://koeppen-geiger.vu-wien.ac.at/Rcode/Map_KG-Global.zip

# Color palette for climate classification
climate.colors=c("#0000FF", "#3366FF", "#0099FF", "#66CCFF", "#CC8D14", "#CCAA54", "#FFCC00", "#FFFF64", "#007800", "#005000", "#003200", "#96FF00", "#00D700", "#00AA00", "#BEBE00", "#8C8C00", "#5A5A00", "#550055", "#820082", "#C800C8", "#FF6EFF", "#646464", "#8C8C8C", "#BEBEBE", "#E6E6E6", "#6E28B4", "#B464FA", "#C89BFA", "#C8C8FF", "#6496FF", "#666666", "#999999")

#map without pie charts
basemap <-leaflet(data = loc_lineage) %>%
  addTiles() %>%
  addRasterImage(r, colors = climate.colors, opacity = 0.3) %>%
  fitBounds(~min(lon),~min(lat),~max(lon),~max(lat))

#add pie charts
basemap %>%
  addMinicharts(
    loc_lineage$lon, loc_lineage$lat, 
    type = "pie", 
    chartdata = loc_lineage[,c("1","2","3","4")], 
    colorPalette = colors,
    width = (log(loc_lineage$nb)+1)*7,
    opacity=1)
