# Supplementary material for: Maintenance of divergent lineages of the Rice Blast Fungus Pyricularia oryzae through niche separation, loss of sex and post-mating genetic incompatibilities
Source: PLoS Pathog. 2022 Jul 25;18(7):e1010687. doi: 10.1371/journal.ppat.1010687 (PMC9352207; doi:10.1371/journal.ppat.1010687)
Supplement: S1 Table — (XLSX) [file ppat.1010687.s027.xlsx]

## Sheet: isolates
Isolates of Pyricularia oryzae
Isolate	Other name	Collection date	Region (as used in calculating the distribution of clonal groups)	Country/Territory	Province or state	Site (Village or City)	Host genus	Host species	Variety	Mating type	Female fertility	Lineage	Cluster within lineage 1	Clonal group	Latitude	Longitude	Altitude	Location accuracy	Included in pathogenicity tests	Included in mating experiments	Included in growth and sporulation experiments
AG0003	NA	1997	South America	Argentina	Corrientes	Mercedes	Oryza	sativa	El Paso 144	2	NA	3	-	154	-29.1846	-58.0736	94	city	-	-	-
AG0004	NA	1997	South America	Argentina	Entre Rios	Lucas Norte	Oryza	sativa	Jackson	1	NA	2	-	116	-31.4833	-58.8333	63	city	-	-	-
AG0005	NA	1997	South America	Argentina	Corrientes	Mercedes	Oryza	sativa	Jodon	2	NA	3	-	72	-29.1846	-58.0736	94	city	-	-	-
AG0007	NA	1996	South America	Argentina	Entre Rios	NA	Oryza	sativa	Tacuari	1	NA	2	-	116	-31.7747	-60.4956		province	-	-	-
AG0011	NA	1997	South America	Argentina	Entre Rios	Lucas Norte	Oryza	sativa	Cnia Mascias	1	NA	2	-	116	-31.4833	-58.8333	63	city	-	-	-
AG0012	NA	1997	South America	Argentina	NA	NA	Oryza	sativa	Sasaniski	1	NA	2	-	116	-38.4161	-63.6167		country	-	-	-
AG0015	NA	1997	South America	Argentina	Entre Rios	Chajarí	Oryza	sativa	El Paso 144	2	NA	3	-	154	-30.7573	-57.9916	48	city	-	-	-
AG0016	NA	1997	South America	Argentina	Entre Rios	Jubileo	Oryza	sativa	El Paso 144	2	NA	3	-	154	-31.7331	-58.6345	67	city	-	-	-
AG0019	NA	NA	South America	Argentina	Corrientes	Rincon de la Luna-Pilagá	Oryza	sativa	El Paso 144	2	NA	3	-	154	-28.7	-58.5167	55	city	-	-	-
AG0020	NA	1998	South America	Argentina	NA	NA	Oryza	sativa	Itapé	1	NA	2	-	116	-38.4161	-63.6167		country	-	-	-
AG0021	NA	1998	South America	Argentina	NA	NA	Oryza	sativa	L425	1	NA	2	-	116	-38.4161	-63.6167		country	-	-	-
AG0023	NA	1998	South America	Argentina	NA	NA	Oryza	sativa	Colonia Mascias	1	NA	2	-	116	-38.4161	-63.6167		country	-	-	-
AG0024	NA	1998	South America	Argentina	Entre Rios	NA	Oryza	sativa	Tacuari	1	NA	2	-	116	-31.7747	-60.4956		province	-	-	-
AG0025	NA	1998	South America	Argentina	NA	NA	Oryza	sativa	El Paso 144	2	NA	3	-	154	-38.4161	-63.6167		country	-	-	-
AG0026	NA	1998	South America	Argentina	NA	NA	Oryza	sativa	El Paso 144	2	sterile	2	-	124	-38.4161	-63.6167		country	-	-	-
AG0027	NA	1998	South America	Argentina	NA	NA	Oryza	sativa	Chui	2	NA	3	-	154	-38.4161	-63.6167		country	-	-	-
AG0036	NA	2000	South America	Argentina	NA	NA	Oryza	sativa	Fortuna	1	NA	3	-	154	-38.4161	-63.6167		country	-	-	-
AG0037	NA	2000	South America	Argentina	Chaco	Las Palmas	Oryza	sativa	IR1528-1	NA	NA	3	-	246	-27.0507	-58.6777	54	city	-	-	-
AG0038	NA	2000	South America	Argentina	NA	NA	Oryza	sativa	CT 6919	2	NA	3	-	154	-38.4161	-63.6167		country	-	-	-
AG0039	NA	2003	South America	Argentina	NA	NA	Oryza	sativa	Cambá	2	NA	3	-	72	-38.4161	-63.6167		country	-	-	-
AG0042	NA	2004	South America	Argentina	Corrientes	Virasoro	Oryza	sativa	Fortuna	1	NA	2	-	124	-28.0543	-56.014	164	city	-	-	-
BD0027	NA	1989	Africa	Burundi	NA	MURAMBA	Oryza	sativa	Tokambama	1	NA	1	International	254	-2.93519	30.3594	1426	city	-	-	-
BF0030	NA	2009	Africa	Burkina Faso	Boulgou	Bagré	Oryza	sativa	FKR19	2	NA	3	-	1	11.5157	-0.542965	238	city	-	-	-
BF0031	NA	2009	Africa	Burkina Faso	Boulgou	Bagré	Oryza	sativa	TS2	2	NA	3	-	1	11.5157	-0.542965	238	city	-	-	-
BF0034	NA	NA	Africa	Burkina Faso	NA	Loto	Oryza	sativa	NA	NA	NA	3	-	234	10.9485	-3.26864	288	city	-	-	-
BF0041	NA	NA	Africa	Burkina Faso	NA	Niéna Dionkéle	Oryza	sativa	v34	NA	NA	3	-	119	11.7644	-4.73116	323	city	-	-	-
BF0053	NA	NA	Africa	Burkina Faso	NA	Banfora	Oryza	sativa	B1V1	NA	NA	3	-	88	10.6312	-4.77876	260	GPS position	-	-	-
BF0060	NA	NA	Africa	Burkina Faso	NA	Banfora	Oryza	sativa	B1V6	NA	NA	3	-	81	10.6312	-4.77876	260	GPS position	-	-	-
BF0061	NA	NA	Africa	Burkina Faso	NA	Banfora	Oryza	sativa	v140	NA	NA	3	-	184	10.6312	-4.77876	260	GPS position	-	-	-
BF0072	NA	NA	Africa	Burkina Faso	NA	Pankatioro	Oryza	sativa	NA	NA	sterile	1	International	18	10.9115	-3.90251	324	city	-	-	-
BL0003	NA	2009	South America	Bolivia	Guarayos	San Pablito	Oryza	sativa	Epagri 109	2	NA	3	-	85	-15.7003	-63.2386	186	city	-	-	-
BL0013	NA	2009	South America	Bolivia	Ichilo	NA	Oryza	sativa	165	2	NA	3	-	72	-17.511	-63.7695		province	-	-	-
BL0015	NA	2009	South America	Bolivia	Ichilo	NA	Oryza	sativa	Paititi	2	NA	3	-	85	-17.511	-63.7695		province	-	-	-
BN0013	NA	2011	Africa	Benin	NA	Malanville	Oryza	sativa	NA	2	sterile	3	-	215	11.8633	3.38425	170	city	-	-	-
BN0019	NA	2011	Africa	Benin	NA	Malanville	Oryza	sativa	NA	2	sterile	1	International	18	11.8633	3.38425	170	city	-	-	-
BN0036	NA	2012	Africa	Benin	NA	Bétérou	Oryza	sativa	BL19	2	sterile	3	-	77	9.12296	2.16194	436	GPS position	-	-	-
BN0047	NA	2012	Africa	Benin	NA	Djougou	Oryza	sativa	BL19	1	sterile	2	-	210	9.26512	2.02959	326	GPS position	-	-	-
BN0050	NA	2012	Africa	Benin	NA	Djougou	Oryza	sativa	BL19	1	sterile	2	-	3	9.26489	2.02973	326	GPS position	-	-	-
BN0051	NA	2012	Africa	Benin	NA	Kerou	Oryza	sativa	Omihihi	NA	NA	3	-	81	10.578	2.12623	350	GPS position	-	-	-
BN0070	NA	2012	Africa	Benin	NA	Kerou	Oryza	sativa	NA	NA	NA	2	-	239	10.5175	1.06075	246	GPS position	-	-	-
BN0083	NA	2012	Africa	Benin	NA	Kerou	Oryza	sativa	NA	1	sterile	2	-	3	10.5175	1.06078	246	GPS position	-	-	-
BN0094	NA	2012	Africa	Benin	NA	Kerou	Oryza	sativa	IR841	NA	NA	3	-	77	10.5392	1.59184	517	GPS position	-	-	-
BN0119	NA	2012	Africa	Benin	NA	Kokey-Banikoara	Oryza	sativa	Adny11	NA	NA	4	-	132	11.2186	2.29953	296	GPS position	-	-	-
BN0123	NA	2012	Africa	Benin	NA	Kokey-Banikoara	Oryza	sativa	Adny11	NA	NA	4	-	132	11.2185	2.29967	296	GPS position	-	-	-
BN0152	NA	2012	Africa	Benin	NA	Savalou	Oryza	sp.	wild rice	1	sterile	2	-	210	8.00597	2.04408	152	GPS position	-	-	-
BN0155	NA	2012	Africa	Benin	NA	Savalou	Oryza	sp.	wild rice	NA	NA	2	-	210	8.00599	2.04407	152	GPS position	-	-	-
BN0157	NA	2012	Africa	Benin	NA	Savalou	Oryza	sp.	wild rice	1	sterile	2	-	210	8.00598	2.04409	152	GPS position	-	-	-
BN0170	NA	2012	Africa	Benin	NA	Kerou	Oryza	sativa	IR841	2	sterile	3	-	23	10.5392	1.59136	521	GPS position	-	-	-
BN0188	NA	2012	Africa	Benin	NA	Natitingou	Oryza	sativa	Kouantcho	NA	NA	3	-	23	10.2149	1.2001	367	GPS position	-	-	-
BN0192	NA	2010	Africa	Benin	NA	Lokossa	Oryza	sativa	DEEJIAOHUALUO	1	sterile	2	-	3	6.64481	1.71982	67	city	-	-	-
BN0202	NA	2010	Africa	Benin	NA	Lokossa	Oryza	sativa	CG14	1	sterile	2	-	140	6.64481	1.71982	67	city	-	-	-
BN0256	NA	2010	Africa	Benin	NA	Lokossa	Oryza	sativa	DENG PAO ZHAI	NA	NA	3	-	81	6.64481	1.71982	67	city	-	-	-
BN0307	NA	2013	Africa	Benin	NA	Tanguiéta	Oryza	sativa	NERICA	NA	NA	4	-	132	10.5175	1.1709	234	GPS position	-	-	-
BN0342	NA	2013	Africa	Benin	NA	Kalalé	Oryza	sativa	local rice	NA	NA	3	-	81	10.1643	3.22079	380	GPS position	-	-	-
BR0003	NA	1985	South America	Brazil	Goias	Goiania	Oryza	sativa	Moroberekan	1	NA	2	-	192	-16.6869	-49.2648	503	city	-	-	-
BR0013	NA	1985	South America	Brazil	Goias	Goiania	Oryza	sativa	IRAT13	NA	NA	2	-	150	-16.6869	-49.2648	503	city	-	-	-
BR0019	NA	1986	South America	Brazil	Goias	Goiania	Oryza	sativa	TETEP	2	sterile	3	-	246	-16.6869	-49.2648	503	city	yes	yes	yes
BR0049	NA	1990	South America	Brazil	Mato Grosso	NA	Oryza	sativa	IRAT216	1	NA	2	-	100	-12.6819	-56.9211		province	-	-	-
BR0054	NA	1990	South America	Brazil	Mato Grosso	Lucas de rio verde	Oryza	sativa	IRAT216	NA	NA	2	-	100	-13.0648	-55.9193	407	city	-	-	-
BR0059	NA	1990	South America	Brazil	Alagoas	Coruripe	Oryza	sativa	IAC47	NA	NA	2	-	117	-10.125	-36.1762	22	city	-	-	-
BR0060	NA	1990	South America	Brazil	Alagoas	Coruripe	Oryza	sativa	NA	NA	sterile	1	International	2	-10.125	-36.1762	22	city	-	-	-
BR0061	NA	1990	South America	Brazil	Piaui	NA	Oryza	sativa	METICA1 ET CICA8	NA	sterile	1	International	2	-7.71834	-42.7289		province	-	-	-
BR0089	NA	1990	South America	Brazil	Parana	CAMPO MOURAO	Oryza	sativa	NA	1	NA	2	-	192	-24.0437	-52.3781	616	city	-	-	-
BR0090	NA	1990	South America	Brazil	Parana	TUPASSI	Oryza	sativa	NA	2	NA	3	-	246	-24.5884	-53.511	562	city	-	-	-
BR0099	NA	1989	South America	Brazil	Goias	Goiania	Oryza	sativa	IAC165	1	NA	2	-	237	-16.6869	-49.2648	503	city	-	-	-
BR0100	NA	NA	South America	Brazil	Rondonia	Vilhena	Oryza	sativa	IAC166	NA	sterile	1	International	2	-12.7414	-60.1305	600	city	-	-	-
BR0103	NA	1987	South America	Brazil	NA	Jassiara	Oryza	sativa	Guarani	1	NA	2	-	117	-15.956	-54.9752	382	city	-	-	-
BR0105	NA	1986	South America	Brazil	Goias	Goiania	Oryza	sativa	Os-6	NA	NA	2	-	112	-16.6869	-49.2648	503	city	-	-	-
BR0106	NA	1992	South America	Brazil	Goias	Goiania	Oryza	sativa	CICA 8	NA	NA	3	-	154	-16.6869	-49.2648	503	city	-	-	-
BR0107	NA	1994	South America	Brazil	NA	NA	Oryza	sativa	Aliança	NA	NA	3	-	154	-14.9872	-47.3071		country	-	-	-
BR0108	NA	1994	South America	Brazil	Goias	Goiania	Oryza	sativa	Metica 1	NA	NA	2	-	192	-16.6869	-49.2648	503	city	-	-	-
BR0109	NA	1994	South America	Brazil	Goias	Goiania	Oryza	sativa	Aliança	NA	NA	3	-	154	-16.6869	-49.2648	503	city	-	-	-
BR0110	NA	1994	South America	Brazil	Goias	Goiania	Oryza	sativa	CO 39	NA	NA	2	-	192	-16.6869	-49.2648	503	city	-	-	-
BR0111	NA	1994	South America	Brazil	Goias	Goiania	Oryza	sativa	C101-A51	NA	NA	2	-	192	-16.6869	-49.2648	503	city	-	-	-
BR0112	NA	1995	South America	Brazil	Goias	Goiania	Oryza	sativa	C101LAC	1	NA	2	-	51	-16.6869	-49.2648	503	city	-	-	-
BR0114	NA	1995	South America	Brazil	Goias	Goiania	Oryza	sativa	Mars	NA	NA	2	-	213	-16.6869	-49.2648	503	city	-	-	-
BR0115	NA	1995	South America	Brazil	Rio grade do sul	Porto Allegre	Oryza	sativa	C105TTP4L23	NA	NA	3	-	154	-30.0346	-51.2177	21	city	-	-	-
BR0116	NA	1995	South America	Brazil	Rio grade do sul	Porto Allegre	Oryza	sativa	BR IRGA409	NA	NA	3	-	154	-30.0346	-51.2177	21	city	-	-	-
BR0118	NA	1995	South America	Brazil	Goias	Goiania	Oryza	sativa	Orizica	NA	NA	2	-	192	-16.6869	-49.2648	503	city	-	-	-
BR0120	NA	2002	South America	Brazil	Mato Grosso	Sinop	Oryza	sativa	S2AN488	NA	NA	2	-	56	-11.8608	-55.5095	380	city	-	-	-
BR0121	NA	2002	South America	Brazil	Mato Grosso	Sinop	Oryza	sativa	S2AN720	NA	sterile	1	International	2	-11.8608	-55.5095	380	city	-	-	-
BR0122	NA	2002	South America	Brazil	Mato Grosso	Sinop	Oryza	sativa	S2FD1	NA	NA	3	-	246	-11.8608	-55.5095	380	city	-	-	-
BR0300	AG0031	1998	South America	Brazil	Brasil sud	Don pedrito	Oryza	sativa	El Paso 144	NA	NA	3	-	246	NA	NA		NA	-	-	-
BR0304	AG0032	1999	South America	Brazil	Rio Grande do Sud	Rio Grande	Oryza	sativa	El Paso 144	NA	NA	3	-	154	NA	NA		NA	-	-	-
CD0065	NA	1983	Africa	Ivory coast	NA	SAN PEDRO	Oryza	sativa	BKE 189	1	NA	1	International	254	4.75787	-6.64243	29	city	-	-	-
CD0073	NA	1981	Africa	ivory coast	NA	Bouaké	Oryza	sativa	BP 168	2	sterile	3	-	178	7.69047	-5.03905	346	city	yes	yes	yes
CD0096	NA	1984	Africa	Ivory coast	NA	ODIENNE	Oryza	sativa	C 74	2	NA	1	International	120	9.51888	-7.55722	416	city	-	-	-
CD0101	NA	1984	Africa	Ivory coast	NA	ODIENNE	Oryza	sativa	BG 90-2	2	NA	3	-	203	9.51888	-7.55722	416	city	-	-	-
CD0113	NA	1984	Africa	Ivory coast	NA	MAN	Oryza	sativa	IAC 165	NA	NA	2	-	111	7.40643	-7.55722	316	city	-	-	-
CD0122	NA	1984	Africa	Ivory coast	NA	WANINOU	Oryza	sativa	IAC 47	NA	sterile	1	International	254	8.23464	-7.86753	536	city	-	-	-
CD0142	NA	1989	Africa	Ivory coast	NA	ODIENNE	Oryza	sativa	IRAT 216	NA	sterile	1	International	2	9.51888	-7.55722	416	city	-	-	-
CD0203	NA	2003	Africa	Ivory coast	NA	Tiassalé (CGRT)	Oryza	sativa	NA	2	NA	3	-	162	5.90426	-4.82614	11	city	-	-	-
CD0254	NA	2014	Africa	Ivory coast	Tiasssalé	Périmètre de Tiassalé	Oryza	sativa	Wita9	NA	NA	3	-	113	5.53422	4.49908	0	GPS position	-	-	-
CH0043	NA	1991	East Asia	China	Yunnan	NA	Oryza	sativa	NA	2	sterile	1	International	160	24.4753	101.343		province	yes	yes	-
CH0051	NA	NA	East Asia	China	Zhejiang	NA	Oryza	sativa	O. Sativa, Causowdao	1	NA	2	-	189	29.1416	119.789		province	-	-	-
CH0052	NA	1991	East Asia	China	Hunan	NA	Oryza	sativa	O. Sativa, B 40	1	sterile	2	-	104	27.6253	111.857		province	yes	yes	yes
CH0063	NA	1985	East Asia	China	Hunan	NA	Oryza	sativa	O. Sativa	1	sterile	2	-	31	27.6253	111.857		province	yes	yes	yes
CH0072	NA	NA	East Asia	China	NA	NA	Oryza	sativa	NA	2	sterile	1	Laos	46	35.8617	104.195		country	yes	yes	-
CH0092	NA	1983	East Asia	China	Zhejiang	NA	Oryza	sativa	Xiushui 48	1	sterile	2	-	99	29.1416	119.789		province	yes	yes	yes
CH0110	NA	NA	East Asia	China	Zhejiang	Ruian	Oryza	sativa	Zhufengyuan	2	sterile	3	-	96	27.7779	120.656	10	city	yes	yes	yes
CH0328	NA	1998	East Asia	China	Hunan	Yanxi IRBN	Oryza	sativa	weiyou 582	NA	NA	3	-	182	28.1277	110.902	302	city	-	-	-
CH0333	NA	1998	East Asia	China	Hunan	Yanxi Near-IRBN	Oryza	sativa	Upland rice	1	fertile	1	Baoshan	201	28.1277	110.902	302	city	yes	yes	-
CH0337	NA	1998	East Asia	China	Hunan	Yanxi IRBN	Oryza	sativa	Guangtaizhan	NA	NA	3	-	154	28.1277	110.902	302	city	-	-	-
CH0338	NA	1998	East Asia	China	Hunan	Yanxi IRBN	Oryza	sativa	4620	1	NA	2	-	189	28.1277	110.902	302	city	-	-	-
CH0452	NA	1994	East Asia	China	Yunnan	Simao	Oryza	sativa	NA	2	sterile	1	International	89	22.7869	100.977	1338	city	yes	yes	-
CH0454	NA	1994	East Asia	China	Yunnan	Simao	Oryza	sativa	NA	1	NA	1	Laos	76	22.7869	100.977	1338	city	-	-	-
CH0456	NA	1994	East Asia	China	Yunnan	Simao	Oryza	sativa	NA	2	NA	1	Laos	76	22.7869	100.977	1338	city	-	-	-
CH0460	NA	1994	East Asia	China	Yunnan	Simao	Oryza	sativa	NA	2	NA	1	International	173	22.7869	100.977	1338	city	-	-	-
CH0461	NA	1994	East Asia	China	Yunnan	Simao	Oryza	sativa	NA	1	fertile	1	Laos	76	22.7869	100.977	1338	city	yes	yes	-
CH0462	NA	1994	East Asia	China	Yunnan	Simao	Oryza	sativa	NA	1	NA	1	Laos	76	22.7869	100.977	1338	city	-	-	-
CH0465	NA	1994	East Asia	China	Yunnan	Simao	Oryza	sativa	NA	1	NA	1	Laos	76	22.7869	100.977	1338	city	-	-	-
CH0473	NA	1994	East Asia	China	Yunnan	Simao	Oryza	sativa	NA	1	NA	1	International	255	22.7869	100.977	1338	city	-	-	-
CH0475	NA	1994	East Asia	China	Yunnan	Simao	Oryza	sativa	NA	1	NA	1	International	127	22.7869	100.977	1338	city	-	-	-
CH0531	NA	1995	East Asia	China	Yunnan	Baoshan	Oryza	sativa	NA	2	NA	1	Baoshan	139	25.112	99.1618	1672	city	-	-	-
CH0532	NA	1995	East Asia	China	Yunnan	Baoshan	Oryza	sativa	NA	1	sterile	1	Baoshan	82	25.112	99.1618	1672	city	yes	yes	-
CH0533	NA	1995	East Asia	China	Yunnan	Baoshan	Oryza	sativa	NA	2	sterile	1	Baoshan	228	25.112	99.1618	1672	city	yes	yes	-
CH0539	NA	1995	East Asia	China	Yunnan	Baoshan	Oryza	sativa	NA	1	fertile	1	Baoshan	10	25.112	99.1618	1672	city	yes	yes	-
CH0540	NA	1995	East Asia	China	Yunnan	Baoshan	Oryza	sativa	NA	1	NA	1	Baoshan	228	25.112	99.1618	1672	city	-	-	-
CH0549	NA	1995	East Asia	China	Yunnan	Baoshan	Oryza	sativa	NA	1	sterile	3	-	233	25.112	99.1618	1672	city	yes	yes	yes
CH0550	NA	1995	East Asia	China	Yunnan	Baoshan	Oryza	sativa	NA	2	NA	3	-	62	25.112	99.1618	1672	city	-	-	-
CH0551	NA	1997	East Asia	China	Yunnan	Yiliang	Oryza	sativa	NA	2	NA	2	-	7	24.9195	103.141	1545	city	-	-	-
CH0552	NA	1995	East Asia	China	Yunnan	Baoshan	Oryza	sativa	NA	1	NA	3	-	233	25.112	99.1618	1672	city	-	-	-
CH0553	NA	1995	East Asia	China	Yunnan	Baoshan	Oryza	sativa	NA	1	NA	2	-	8	25.112	99.1618	1672	city	-	-	-
CH0556	NA	1997	East Asia	China	Yunnan	Yiliang	Oryza	sativa	NA	1	NA	2	-	7	24.9195	103.141	1545	city	-	-	-
CH0561	NA	1995	East Asia	China	Yunnan	Baoshan	Oryza	sativa	NA	1	fertile	1	Baoshan	61	25.112	99.1618	1672	city	yes	yes	-
CH0562	NA	1995	East Asia	China	Yunnan	Baoshan	Oryza	sativa	NA	2	fertile	1	Baoshan	197	25.112	99.1618	1672	city	yes	yes	-
CH0564	NA	1995	East Asia	China	Yunnan	Baoshan	Oryza	sativa	NA	2	NA	1	Baoshan	37	25.112	99.1618	1672	city	-	-	-
CH0565	NA	1995	East Asia	China	Yunnan	Baoshan	Oryza	sativa	NA	1	fertile	1	Baoshan	136	25.112	99.1618	1672	city	yes	yes	-
CH0567	NA	1995	East Asia	China	Yunnan	Baoshan	Oryza	sativa	NA	1	NA	1	Baoshan	228	25.112	99.1618	1672	city	-	-	-
CH0571	NA	1995	East Asia	China	Yunnan	Baoshan	Oryza	sativa	NA	2	sterile	1	Baoshan	141	25.112	99.1618	1672	city	yes	yes	-
CH0578	NA	1997	East Asia	China	Yunnan	Yiliang	Oryza	sativa	NA	1	NA	2	-	7	24.9195	103.141	1545	city	-	-	-
CH0581	NA	1997	East Asia	China	Yunnan	Yiliang	Oryza	sativa	NA	1	NA	2	-	7	24.9195	103.141	1545	city	-	-	-
CH0595	NA	1997	East Asia	China	Yunnan	Yiliang	Oryza	sativa	NA	2	NA	3	-	96	24.9195	103.141	1545	city	-	-	-
CH0675	NA	2001	East Asia	China	Hunan	Anhua Yanxi	Oryza	sativa	Zhu 15-Hua 113	NA	NA	3	-	48	28.1311	110.897	203	city	-	-	-
CH0676	NA	2001	East Asia	China	Hunan	Anhua Yanxi	Oryza	sativa	Jinyou 974	NA	NA	3	-	154	28.1311	110.897	203	city	-	-	-
CH0677	NA	2001	East Asia	China	Hunan	Anhua Yanxi	Oryza	sativa	Zhe 733	NA	NA	3	-	154	28.1311	110.897	203	city	-	-	-
CH0678	NA	2001	East Asia	China	Hunan	Anhua Yanxi	Oryza	sativa	Zhongxian 972	NA	NA	4	-	202	28.1311	110.897	203	city	-	-	-
CH0680	NA	2001	East Asia	China	Hunan	Anhua Yanxi	Oryza	sativa	Jinyou 1978	2	NA	3	-	81	28.1311	110.897	203	city	-	-	-
CH0681	NA	2001	East Asia	China	Hunan	Anhua Yanxi	Oryza	sativa	Jinyou 160	NA	NA	3	-	154	28.1311	110.897	203	city	-	-	-
CH0689	NA	2001	East Asia	China	Hunan	Anhua Yanxi	Oryza	sativa	T you 291	1	NA	2	-	189	28.1311	110.897	203	city	-	-	-
CH0694	NA	2001	East Asia	China	Hunan	Anhua Yanxi	Oryza	sativa	Xiangzaoxian 31	NA	NA	4	-	202	28.1311	110.897	203	city	-	-	-
CH0695	NA	2001	East Asia	China	Hunan	Anhua Yanxi	Oryza	sativa	Lu 18 S/Huachuan	NA	NA	3	-	154	28.1311	110.897	203	city	-	-	-
CH0696	NA	2001	East Asia	China	Hunan	Anhua Yanxi	Oryza	sativa	810 S/Huai 96-1	NA	NA	3	-	154	28.1311	110.897	203	city	-	-	-
CH0701	NA	2001	East Asia	China	Hunan	Anhua Yanxi	Oryza	sativa	01 Zao-5032	1	NA	4	-	202	28.1311	110.897	203	city	-	-	-
CH0702	NA	2001	East Asia	China	Hunan	Anhua Yanxi	Oryza	sativa	Shanyou 143	1	NA	4	-	202	28.1311	110.897	203	city	-	-	-
CH0704	NA	2001	East Asia	China	Hunan	Anhua Yanxi	Oryza	sativa	Xieyou 80	1	NA	2	-	189	28.1311	110.897	203	city	-	-	-
CH0712	NA	2001	East Asia	China	Hunan	Anhua Yanxi	Oryza	sativa	Yueyou 90	1	NA	2	-	189	28.1311	110.897	203	city	-	-	-
CH0713	NA	2001	East Asia	China	Hunan	Anhua Yanxi	Oryza	sativa	Binyou 0716	1	NA	4	-	202	28.1311	110.897	203	city	-	-	-
CH0714	NA	2001	East Asia	China	Hunan	Anhua Yanxi	Oryza	sativa	Wuyou No.1	NA	NA	3	-	154	28.1311	110.897	203	city	-	-	-
CH0718	NA	2001	East Asia	China	Hunan	Anhua Yanxi	Oryza	sativa	Jinyou 213	NA	sterile	4	-	202	28.1311	110.897	203	city	yes	yes	yes
CH0860	NA	2006	East Asia	China	Yunnan	Wenshan Dehou	Oryza	sativa	Hexi 35 x rufipogon	1	NA	2	-	41	23.3566	104.256	1251	city	-	-	-
CH0866	NA	2006	East Asia	China	Yunnan	Wenshan Dehou	Oryza	sativa	Hexi 35 x rufipogon	1	NA	2	-	7	23.3566	104.256	1251	city	-	-	-
CH0997	NA	2008	East Asia	China	Yunnan	Yule	Oryza	sativa	Yunlu 100	2	fertile	1	Yule	53	22.0728	100.994	1063	GPS position	-	yes	yes
CH0998	NA	2008	East Asia	China	Yunnan	Yule	Oryza	sativa	Yunlu 100	1	NA	1	Yule	68	22.0728	100.994	1063	GPS position	-	-	-
CH1000	NA	2008	East Asia	China	Yunnan	Yule	Oryza	sativa	Yunlu 100	2	NA	1	International	174	22.0728	100.994	1063	GPS position	-	-	-
CH1001	NA	2008	East Asia	China	Yunnan	Yule	Oryza	sativa	Yunlu 100	2	NA	1	Yule	212	22.0728	100.994	1063	GPS position	-	-	-
CH1002	NA	2008	East Asia	China	Yunnan	Yule	Oryza	sativa	Yunlu 100	2	NA	1	Yule	163	22.0728	100.994	1063	GPS position	-	-	-
CH1003	NA	2008	East Asia	China	Yunnan	Yule	Oryza	sativa	Yunlu 100	1	NA	1	Yule	207	22.0728	100.994	1063	GPS position	-	-	-
CH1004	NA	2008	East Asia	China	Yunnan	Yule	Oryza	sativa	Yunlu 100	2	NA	1	Yule	198	22.0728	100.994	1063	GPS position	-	-	-
CH1005	NA	2008	East Asia	China	Yunnan	Yule	Oryza	sativa	Yunlu 100	2	sterile	1	Yule	253	22.0728	100.994	1063	GPS position	-	-	-
CH1007	NA	2008	East Asia	China	Yunnan	Yule	Oryza	sativa	Yunlu 100	NA	sterile	1	Yule	107	22.0728	100.994	1063	GPS position	-	-	-
CH1008	NA	2008	East Asia	China	Yunnan	Yule	Oryza	sativa	Yunlu 100	2	sterile	1	Yule	217	22.0728	100.994	1063	GPS position	yes	yes	yes
CH1009	NA	2008	East Asia	China	Yunnan	Yule	Oryza	sativa	Yunlu 100	2	fertile	1	Yule	92	22.0728	100.994	1063	GPS position	yes	yes	yes
CH1010	NA	2008	East Asia	China	Yunnan	Yule	Oryza	sativa	Yunlu 100	NA	sterile	1	Yule	107	22.0728	100.994	1063	GPS position	-	-	-
CH1011	NA	2008	East Asia	China	Yunnan	Yule	Oryza	sativa	Yunlu 100	2	NA	1	International	110	22.0728	100.994	1063	GPS position	-	-	-
CH1012	NA	2008	East Asia	China	Yunnan	Yule	Oryza	sativa	Yunlu 100	NA	sterile	1	Yule	107	22.0728	100.994	1063	GPS position	-	-	-
CH1014	NA	2008	East Asia	China	Yunnan	Yule	Oryza	sativa	Yunlu 100	1	NA	1	Yule	208	22.0728	100.994	1063	GPS position	-	-	-
CH1016	NA	2008	East Asia	China	Yunnan	Yule	Oryza	sativa	Yunlu 100	2	sterile	1	International	110	22.0728	100.994	1063	GPS position	yes	yes	-
CH1017	NA	2008	East Asia	China	Yunnan	Yule	Oryza	sativa	Yunlu 100	1	NA	1	Yule	122	22.0728	100.994	1063	GPS position	-	-	-
CH1018	NA	2008	East Asia	China	Yunnan	Yule	Oryza	sativa	Yunlu 100	2	NA	1	Yule	148	22.0728	100.994	1063	GPS position	-	-	-
CH1019	NA	2008	East Asia	China	Yunnan	Yule	Oryza	sativa	Yunlu 100	2	NA	1	Yule	24	22.0728	100.994	1063	GPS position	-	-	-
CH1020	NA	2008	East Asia	China	Yunnan	Yule	Oryza	sativa	Yunlu 100	NA	sterile	1	International	193	22.0728	100.994	1063	GPS position	-	-	-
CH1064	NA	2009	East Asia	China	Yunnan	Yule	Oryza	sativa	Yunlu 102	2	fertile	1	Yule	195	22.0728	100.994	1063	GPS position	-	-	-
CH1065	NA	2009	East Asia	China	Yunnan	Yule	Oryza	sativa	Yunlu 102	1	fertile	1	Yule	195	22.0728	100.994	1063	GPS position	yes	yes	yes
CH1066	NA	2009	East Asia	China	Yunnan	Yule	Oryza	sativa	Yunlu 102	1	fertile	1	Yule	118	22.0728	100.994	1063	GPS position	-	-	-
CH1069	NA	2009	East Asia	China	Yunnan	Yule	Oryza	sativa	Yunlu 102	2	fertile	1	Yule	97	22.0728	100.994	1063	GPS position	-	-	-
CH1070	NA	2009	East Asia	China	Yunnan	Yule	Oryza	sativa	Yunlu 102	2	fertile	1	Yule	86	22.0728	100.994	1063	GPS position	-	-	-
CH1071	NA	2009	East Asia	China	Yunnan	Yule	Oryza	sativa	Yunlu 102	2	fertile	1	Yule	138	22.0728	100.994	1063	GPS position	-	-	-
CH1073	NA	2009	East Asia	China	Yunnan	Yule	Oryza	sativa	Yunlu 102	2	fertile	1	Yule	180	22.0728	100.994	1063	GPS position	-	-	-
CH1075	NA	2009	East Asia	China	Yunnan	Yule	Oryza	sativa	Yunlu 102	1	fertile	1	Yule	175	22.0728	100.994	1063	GPS position	-	-	-
CH1076	NA	2009	East Asia	China	Yunnan	Yule	Oryza	sativa	Yunlu 102	1	fertile	1	Yule	221	22.0728	100.994	1063	GPS position	yes	yes	yes
CH1079	NA	2009	East Asia	China	Yunnan	Yule	Oryza	sativa	Yunlu 102	2	fertile	1	Yule	40	22.0728	100.994	1063	GPS position	yes	yes	yes
CH1080	NA	2009	East Asia	China	Yunnan	Yule	Oryza	sativa	Yunlu 102	1	fertile	1	Yule	43	22.0728	100.994	1063	GPS position	-	-	-
CH1083	NA	2009	East Asia	China	Yunnan	Yule	Oryza	sativa	Yunlu 102	2	fertile	1	Yule	38	22.0728	100.994	1063	GPS position	yes	yes	yes
CH1084	NA	2009	East Asia	China	Yunnan	Yule	Oryza	sativa	Yunlu 102	1	fertile	1	Yule	222	22.0728	100.994	1063	GPS position	-	-	-
CH1087	NA	2009	East Asia	China	Yunnan	Yule	Oryza	sativa	Yunlu 102	1	fertile	1	Yule	29	22.0728	100.994	1063	GPS position	-	-	-
CH1088	NA	2009	East Asia	China	Yunnan	Yule	Oryza	sativa	Yunlu 102	2	fertile	1	Yule	106	22.0728	100.994	1063	GPS position	-	-	-
CH1091	NA	2009	East Asia	China	Yunnan	Yule	Oryza	sativa	Yunlu 102	1	fertile	1	Yule	118	22.0728	100.994	1063	GPS position	-	-	-
CH1092	NA	2009	East Asia	China	Yunnan	Yule	Oryza	sativa	Yunlu 102	2	fertile	1	Yule	40	22.0728	100.994	1063	GPS position	-	-	-
CH1093	NA	2009	East Asia	China	Yunnan	Yule	Oryza	sativa	Yunlu 102	2	fertile	1	Yule	79	22.0728	100.994	1063	GPS position	-	-	-
CH1095	NA	2009	East Asia	China	Yunnan	Yule	Oryza	sativa	Yunlu 102	2	fertile	1	Yule	71	22.0728	100.994	1063	GPS position	-	-	-
CH1096	NA	2009	East Asia	China	Yunnan	Yule	Oryza	sativa	Yunlu 102	2	fertile	1	Yule	164	22.0728	100.994	1063	GPS position	-	-	-
CH1097	NA	2009	East Asia	China	Yunnan	Yule	Oryza	sativa	Yunlu 102	2	sterile	1	Yule	168	22.0728	100.994	1063	GPS position	-	-	-
CH1098	NA	2009	East Asia	China	Yunnan	Yule	Oryza	sativa	Yunlu 102	2	fertile	1	Yule	263	22.0728	100.994	1063	GPS position	-	-	-
CH1100	NA	2009	East Asia	China	Yunnan	Yule	Oryza	sativa	Yunlu 103	1	fertile	1	Yule	30	22.0728	100.994	1063	GPS position	-	-	-
CH1101	NA	2009	East Asia	China	Yunnan	Yule	Oryza	sativa	Yunlu 103	2	fertile	1	Yule	249	22.0728	100.994	1063	GPS position	-	-	-
CH1103	NA	2009	East Asia	China	Yunnan	Yule	Oryza	sativa	Yunlu 103	2	sterile	1	International	39	22.0728	100.994	1063	GPS position	yes	yes	-
CH1104	NA	2009	East Asia	China	Yunnan	Yule	Oryza	sativa	Yunlu 103	2	sterile	1	International	128	22.0728	100.994	1063	GPS position	-	-	-
CH1105	NA	2009	East Asia	China	Yunnan	Yule	Oryza	sativa	Yunlu 103	2	fertile	1	Yule	138	22.0728	100.994	1063	GPS position	-	-	-
CH1106	NA	2009	East Asia	China	Yunnan	Yule	Oryza	sativa	Yunlu 103	2	fertile	1	International	181	22.0728	100.994	1063	GPS position	-	-	-
CH1110	NA	2009	East Asia	China	Yunnan	Yule	Oryza	sativa	Yunlu 103	1	fertile	1	Yule	241	22.0728	100.994	1063	GPS position	-	-	-
CH1111	NA	2009	East Asia	China	Yunnan	Yule	Oryza	sativa	Yunlu 103	2	fertile	1	Yule	75	22.0728	100.994	1063	GPS position	-	-	-
CH1112	NA	2009	East Asia	China	Yunnan	Yule	Oryza	sativa	Yunlu 103	NA	sterile	1	Yule	262	22.0728	100.994	1063	GPS position	-	-	-
CH1116	NA	2009	East Asia	China	Yunnan	Yule	Oryza	sativa	Yunlu 103	NA	sterile	1	Yule	149	22.0728	100.994	1063	GPS position	-	-	-
CH1117	NA	2009	East Asia	China	Yunnan	Yule	Oryza	sativa	Yunlu 103	1	fertile	1	Yule	22	22.0728	100.994	1063	GPS position	-	-	-
CH1118	NA	2009	East Asia	China	Yunnan	Yule	Oryza	sativa	Yunlu 103	2	fertile	1	International	245	22.0728	100.994	1063	GPS position	-	-	-
CH1119	NA	2009	East Asia	China	Yunnan	Yule	Oryza	sativa	Yunlu 103	1	fertile	1	Yule	222	22.0728	100.994	1063	GPS position	-	-	-
CH1120	NA	2009	East Asia	China	Yunnan	Yule	Oryza	sativa	Yunlu 103	2	fertile	1	Yule	28	22.0728	100.994	1063	GPS position	yes	yes	yes
CH1121	NA	2009	East Asia	China	Yunnan	Yule	Oryza	sativa	Yunlu 103	NA	sterile	1	Yule	107	22.0728	100.994	1063	GPS position	yes	yes	yes
CH1123	NA	2009	East Asia	China	Yunnan	Yule	Oryza	sativa	Yunlu 103	2	fertile	1	Yule	219	22.0728	100.994	1063	GPS position	-	-	-
CH1124	NA	2009	East Asia	China	Yunnan	Yule	Oryza	sativa	Yunlu 103	1	sterile	1	Yule	6	22.0728	100.994	1063	GPS position	-	-	-
CH1125	NA	2009	East Asia	China	Yunnan	Yule	Oryza	sativa	Yunlu 103	2	fertile	1	Yule	52	22.0728	100.994	1063	GPS position	-	-	-
CH1126	NA	2009	East Asia	China	Yunnan	Yule	Oryza	sativa	Yunlu 103	1	fertile	1	Yule	11	22.0728	100.994	1063	GPS position	-	-	-
CH1127	NA	2009	East Asia	China	Yunnan	Yule	Oryza	sativa	Yunlu 103	1	fertile	1	Yule	145	22.0728	100.994	1063	GPS position	-	-	-
CH1130	NA	2009	East Asia	China	Yunnan	Yule	Oryza	sativa	Yunlu 103	1	fertile	1	Yule	186	22.0728	100.994	1063	GPS position	-	-	-
CH1135	NA	2009	East Asia	China	Yunnan	Yule	Oryza	sativa	NA	NA	sterile	1	Yule	262	22.0728	100.994	1063	GPS position	-	-	-
CH1138	NA	2009	East Asia	China	Yunnan	Yule	Oryza	sativa	NA	NA	sterile	1	Yule	107	22.0728	100.994	1063	GPS position	-	-	-
CH1140	NA	2009	East Asia	China	Yunnan	Yule	Oryza	sativa	NA	2	fertile	1	Yule	165	22.0728	100.994	1063	GPS position	-	-	-
CH1142	NA	2009	East Asia	China	Yunnan	Yule	Oryza	sativa	NA	1	fertile	1	Yule	16	22.0728	100.994	1063	GPS position	-	-	-
CH1143	NA	2009	East Asia	China	Yunnan	Yule	Oryza	sativa	NA	2	fertile	1	Yule	108	22.0728	100.994	1063	GPS position	-	-	-
CH1144	NA	2009	East Asia	China	Yunnan	Yule	Oryza	sativa	NA	1	fertile	1	Yule	105	22.0728	100.994	1063	GPS position	-	-	-
CH1146	NA	2009	East Asia	China	Yunnan	Yule	Oryza	sativa	NA	1	fertile	1	Yule	179	22.0728	100.994	1063	GPS position	-	-	-
CH1150	NA	2009	East Asia	China	Yunnan	Yule	Oryza	sativa	Yunlu 10	2	sterile	1	Yule	27	22.0728	100.994	1063	GPS position	yes	yes	yes
CH1151	NA	2009	East Asia	China	Yunnan	Yule	Oryza	sativa	Yunlu 10	2	fertile	1	Yule	147	22.0728	100.994	1063	GPS position	-	-	-
CH1152	NA	2009	East Asia	China	Yunnan	Yule	Oryza	sativa	Yunlu 10	2	fertile	1	Yule	106	22.0728	100.994	1063	GPS position	-	-	-
CH1153	NA	2009	East Asia	China	Yunnan	Yule	Oryza	sativa	Yunlu 10	1	fertile	1	Yule	191	22.0728	100.994	1063	GPS position	-	-	-
CH1158	NA	2009	East Asia	China	Yunnan	Yule	Oryza	sativa	Yunlu 10	2	sterile	1	Laos	167	22.0728	100.994	1063	GPS position	-	-	-
CH1164	NA	2009	East Asia	China	Yunnan	Yule	Oryza	sativa	Yunlu 10	1	fertile	1	Laos	93	22.0728	100.994	1063	GPS position	yes	yes	-
CH1166	NA	2009	East Asia	China	Yunnan	Yule	Oryza	sativa	Yunlu 10	1	fertile	1	Laos	93	22.0728	100.994	1063	GPS position	-	-	-
CL0004	NA	1986	South America	Colombia	NA	Villavicencio	Oryza	sativa	L 201	NA	NA	3	-	246	4.13736	-73.6286	441	city	-	-	-
CL0006	NA	1986	South America	Colombia	NA	Villavicencio	Oryza	sativa	Metica 1	2	NA	3	-	57	4.13736	-73.6286	441	city	-	-	-
CL0008	NA	1986	South America	Colombia	NA	Villavicencio	Oryza	sativa	IR 22	NA	NA	3	-	246	4.13736	-73.6286	441	city	-	-	-
CL0020	NA	1989	South America	Colombia	Meta	Santa rosa	Oryza	sativa	Metica 1	NA	NA	2	-	211	4.02477	-73.067	191	city	-	-	-
CL0026	NA	1989	South America	Colombia	Meta	Santa rosa	Oryza	sativa	CICA 8	2	sterile	3	-	199	4.02477	-73.067	191	city	yes	yes	yes
CL0029	NA	1989	South America	Colombia	Meta	Santa rosa	Oryza	sativa	CICA 9	NA	NA	3	-	246	4.02477	-73.067	191	city	-	-	-
CL0030	NA	1989	South America	Colombia	Meta	ALTILLANURA	Oryza	sativa	FANNY	2	NA	3	-	72	4.3125	-72.079	159	city	-	-	-
CL0032	NA	1990	South America	Colombia	Meta	ALTILLANURA	Oryza	sativa	IAC 165	1	NA	2	-	150	4.3125	-72.079	159	city	-	-	-
CL0033	NA	1990	South America	Colombia	Meta	ALTILLANURA	Oryza	sativa	CT 8402-6	NA	sterile	1	International	2	4.3125	-72.079	159	city	-	-	-
CL0035	NA	1990	South America	Colombia	Meta	ALTILLANURA	Oryza	sativa	CT 6947-7	2	sterile	1	International	2	4.3125	-72.079	159	city	-	-	-
CL0067	NA	1995	South America	Colombia	NA	Villavicencio	Oryza	sativa	CICA 9	NA	NA	3	-	154	4.13736	-73.6286	441	city	-	-	-
CL0079	NA	1996	South America	Colombia	NA	GRANADA	Oryza	sativa	Oryzica llanos 5	NA	NA	3	-	154	3.54483	-73.7053	342	city	-	-	-
CL0096	NA	1999	South America	Colombia	NA	NA	Oryza	sativa	Ceysvoni	NA	NA	3	-	78	4.57087	-74.2973		country	-	-	-
CL0099	NA	2000	South America	Colombia	NA	NA	Oryza	sativa	Oryzica 1	2	NA	3	-	57	4.57087	-74.2973		country	-	-	-
CL0102	NA	2000	South America	Colombia	NA	NA	Oryza	sativa	Oryzica 1	2	NA	3	-	154	4.57087	-74.2973		country	-	-	-
CL0107	NA	2000	South America	Colombia	NA	NA	Oryza	sativa	Oryzica 1	2	NA	3	-	57	4.57087	-74.2973		country	-	-	-
CL0115	NA	2000	South America	Colombia	NA	NA	Oryza	sativa	Oryzica 1	2	NA	3	-	57	4.57087	-74.2973		country	-	-	-
CL0129	NA	2000	South America	Colombia	NA	NA	Oryza	sativa	O.caraibe 8	2	NA	3	-	78	4.57087	-74.2973		country	-	-	-
CL0133	NA	2000	South America	Colombia	NA	NA	Oryza	sativa	O.caraibe 8	2	NA	3	-	78	4.57087	-74.2973		country	-	-	-
CL0139	NA	2000	South America	Colombia	NA	NA	Oryza	sativa	O.caraibe 8	NA	NA	3	-	78	4.57087	-74.2973		country	-	-	-
CL0156	NA	2000	South America	Colombia	NA	NA	Oryza	sativa	O.caraibe 8	2	NA	3	-	78	4.57087	-74.2973		country	-	-	-
CL3.6.7	NA	NA	NA	NA	NA	NA	Oryza	NA	NA	NA	NA	3	-	125	NA	NA		country	-	-	-
CM0028	NA	1987	Africa	Cameroon	NA	M'BOS	Oryza	sativa	ITA 212	2	NA	3	-	203	5.15253	10.0192	707	city	-	-	-
CR0002	NA	1986	East Asia	Republic of Korea	NA	Icheon	Oryza	sativa	Bangambyeo	1	NA	2	-	250	37.2082	127.48	87	city	-	-	-
CR0005	NA	1986	East Asia	Republic of Korea	NA	Suweon	Oryza	sativa	Bonggwangbyeo	1	NA	2	-	240	37.2636	127.029	60	city	-	-	-
CR0008	NA	1990	East Asia	Republic of Korea	Chungbug	Jaeweon	Oryza	sativa	NA	NA	NA	2	-	250	37.1326	128.191	272	city	-	-	-
CR0011	NA	1990	East Asia	Republic of Korea	Gangweon	Chuncheon	Oryza	sativa	NA	NA	NA	2	-	250	37.8813	127.73	107	city	-	-	-
CR0033	NA	1985	East Asia	Republic of Korea	Jeonnam	Goheung County	Oryza	sativa	NA	NA	NA	3	-	264	34.6112	127.285	48	city	-	-	-
CR0036	NA	1986	East Asia	Republic of Korea	Chungbug	Ocheon	Oryza	sativa	NA	NA	NA	3	-	157	36.3064	127.571	110	city	-	-	-
CR0039	NA	NA	East Asia	Republic of Korea	NA	NA	Oryza	sativa	NA	NA	NA	2	-	250	37.664	127.978		country	-	-	-
CS0001	NA	2001	North America	Costa Rica	NA	Parrita Mas 1	Oryza	sativa	CR 4338	NA	NA	3	-	154	9.52019	-84.3275	8	city	-	-	-
EG0015	NA	1997	Africa	Egypt	NA	SAKHA	Oryza	sativa	GIZA176	1	NA	2	-	134	31.0867	30.9491	15	city	-	-	-
FR0004	NA	1986	Europe	France	Camargue	Arles	Oryza	sativa	RINGO	1	NA	2	-	21	43.5939	4.46898	8	city	-	-	-
FR0006	NA	1986	Europe	France	Camargue	Arles	Oryza	sativa	RINGO	1	NA	2	-	21	43.5939	4.46898	8	city	-	-	-
FR0013	NA	1988	Europe	France	Camargue	Arles	Oryza	sativa	ROCCA 1	1	sterile	2	-	176	43.5939	4.46898	8	city	yes	yes	yes
FR0014	NA	1988	Europe	France	Camargue	Arles	Oryza	sativa	ROCCA 2	1	NA	2	-	103	43.5939	4.46898	8	city	-	-	-
FR0015	NA	1989	Europe	France	Camargue	Arles	Oryza	sativa	Balila	1	NA	2	-	21	43.5939	4.46898	8	city	-	-	-
FR0025	NA	1990	Europe	France	Camargue	Arles	Oryza	sativa	KORAL	1	NA	2	-	103	43.5939	4.46898	8	city	-	-	-
FR0038	NA	1993	Europe	France	Camargue	Arles	Oryza	sativa	ARIETE	1	NA	2	-	220	43.5939	4.46898	8	city	-	-	-
FR0095	NA	1997	Europe	France	Camargue	Arles	Oryza	sativa	Thaïnato	1	NA	2	-	126	43.5939	4.46898	8	city	-	-	-
FR0097	NA	1997	Europe	France	Camargue	Arles	Oryza	sativa	Upla 80	1	NA	2	-	32	43.5939	4.46898	8	city	-	-	-
FR0117	NA	2000	Europe	France	Camargue	Arles	Oryza	sativa	Lido	1	NA	2	-	134	43.5939	4.46898	8	city	-	-	-
FR0127	NA	2004	Europe	France	Camargue	Arles	Oryza	sativa	Faraman	1	NA	2	-	223	43.5939	4.46898	8	city	-	-	-
FR0157	NA	2006	Europe	France	Camargue	Arles	Oryza	sativa	Euro	NA	NA	2	-	134	43.5939	4.46898	8	city	-	-	-
FR0160	NA	2006	Europe	France	Camargue	Arles	Oryza	sativa	Crodo	NA	NA	2	-	47	43.5939	4.46898	8	city	-	-	-
FR0167	NA	2006	Europe	France	Camargue	Arles	Oryza	sativa	Euro	NA	NA	2	-	134	43.5939	4.46898	8	city	-	-	-
FR0176	NA	2006	Europe	France	Camargue	Arles	Oryza	sativa	Euro	NA	NA	2	-	134	43.5939	4.46898	8	city	-	-	-
FR0180	NA	2006	Europe	France	Camargue	Arles	Oryza	sativa	Savio	NA	NA	2	-	134	43.5939	4.46898	8	city	-	-	-
FR0181	NA	2006	Europe	France	Camargue	Arles	Oryza	sativa	Savio	NA	NA	2	-	134	43.5939	4.46898	8	city	-	-	-
FR0182	NA	2006	Europe	France	Camargue	Arles	Oryza	sativa	Savio	NA	NA	2	-	134	43.5939	4.46898	8	city	-	-	-
FR0183	NA	2006	Europe	France	Camargue	Arles	Oryza	sativa	Savio	NA	NA	2	-	134	43.5939	4.46898	8	city	-	-	-
FR0185	NA	2006	Europe	France	Camargue	Arles	Oryza	sativa	Savio	NA	NA	2	-	134	43.5939	4.46898	8	city	-	-	-
FR0186	NA	2006	Europe	France	Camargue	Arles	Oryza	sativa	Crodo	NA	NA	2	-	220	43.5939	4.46898	8	city	-	-	-
FR0193	NA	2006	Europe	France	Camargue	Arles	Oryza	sativa	Crodo	NA	NA	2	-	47	43.5939	4.46898	8	city	-	-	-
FR0205	NA	2006	Europe	France	Camargue	Arles	Oryza	sativa	6 SIS 215	NA	NA	2	-	220	43.5939	4.46898	8	city	-	-	-
FR0207	NA	2006	Europe	France	Camargue	Arles	Oryza	sativa	6 SIS 215	NA	NA	2	-	220	43.5939	4.46898	8	city	-	-	-
FR0209	NA	2006	Europe	France	Camargue	Arles	Oryza	sativa	6 SIS 215	NA	NA	2	-	220	43.5939	4.46898	8	city	-	-	-
FR0217	NA	2006	Europe	France	Camargue	Arles	Oryza	sativa	Euro	NA	NA	2	-	134	43.5939	4.46898	8	city	-	-	-
FR0220	NA	2006	Europe	France	Camargue	Arles	Oryza	sativa	TT PR	NA	NA	2	-	47	43.5939	4.46898	8	city	-	-	-
FR0225	NA	2006	Europe	France	Camargue	Arles	Oryza	sativa	Crodo	NA	NA	2	-	80	43.5939	4.46898	8	city	-	-	-
FR0227	NA	2006	Europe	France	Camargue	Arles	Oryza	sativa	Crodo	NA	NA	2	-	220	43.5939	4.46898	8	city	-	-	-
FR0230	NA	2006	Europe	France	Camargue	Arles	Oryza	sativa	Crodo	NA	NA	2	-	220	43.5939	4.46898	8	city	-	-	-
FR0233	NA	2006	Europe	France	Camargue	Arles	Oryza	sativa	Crodo	NA	NA	2	-	220	43.5939	4.46898	8	city	-	-	-
FR0237	NA	2006	Europe	France	Camargue	Arles	Oryza	sativa	Crodo	NA	NA	2	-	134	43.5939	4.46898	8	city	-	-	-
FR0243	NA	2006	Europe	France	Camargue	Arles	Oryza	sativa	Crodo	NA	NA	2	-	220	43.5939	4.46898	8	city	-	-	-
FR0255	NA	2007	Europe	France	Camargue	Arles	Oryza	sativa	Lido	NA	NA	2	-	134	43.5939	4.46898	8	city	-	-	-
FR0264	NA	2008	Europe	France	Camargue	Arles	Oryza	sativa	34-88 TM x AAL1	NA	NA	2	-	134	43.5939	4.46898	8	city	-	-	-
FR0314	NA	2009	Europe	France	Camargue	Arles	Oryza	sativa	Ambra	NA	NA	2	-	126	43.5939	4.46898	8	city	-	-	-
FR0321	NA	2009	Europe	France	Camargue	Arles	Oryza	sativa	Sauvage	NA	NA	2	-	126	43.5939	4.46898	8	city	-	-	-
FR0335	NA	2009	Europe	France	Camargue	Arles	Oryza	sativa	Ariete	NA	NA	2	-	56	43.5939	4.46898	8	city	-	-	-
FR0338	NA	2009	Europe	France	Camargue	Arles	Oryza	sativa	Ariete	NA	NA	2	-	126	43.5939	4.46898	8	city	-	-	-
FR0345	NA	2009	Europe	France	Camargue	Arles	Oryza	sativa	Ariete	NA	NA	2	-	126	43.5939	4.46898	8	city	-	-	-
FR0348	NA	2009	Europe	France	Camargue	Arles	Oryza	sativa	Ariete	NA	NA	2	-	126	43.5939	4.46898	8	city	-	-	-
FR0374	NA	2009	Europe	France	Camargue	Arles	Oryza	sativa	Cultivée	NA	NA	2	-	126	43.5939	4.46898	8	city	-	-	-
FR0678	NA	2012	Europe	France	Camargue	Arles	Oryza	sativa	CRLB1	NA	NA	2	-	223	43.5939	4.46898	8	city	-	-	-
FR0682	NA	2012	Europe	France	Camargue	Arles	Oryza	sativa	CRLB1	NA	NA	2	-	126	43.5939	4.46898	8	city	-	-	-
FR0698	NA	2012	Europe	France	Camargue	Arles	Oryza	sativa	Gines 2012	NA	NA	2	-	134	43.5939	4.46898	8	city	-	-	-
FR0699	NA	2012	Europe	France	Camargue	Arles	Oryza	sativa	Gines 2012	NA	NA	2	-	134	43.5939	4.46898	8	city	-	-	-
FR0707	NA	2012	Europe	France	Camargue	Arles	Oryza	sativa	Gines 2012	NA	NA	2	-	134	43.5939	4.46898	8	city	-	-	-
FR0777	NA	2014	Europe	France	Camargue	Arles	Oryza	sativa	Canarolli	NA	NA	2	-	56	43.5939	4.46898	8	city	-	-	-
FR0798	NA	2014	Europe	France	Camargue	Arles	Oryza	sativa	Canarolli	NA	NA	2	-	56	43.5939	4.46898	8	city	-	-	-
FR0924	NA	2014	Europe	France	Camargue	Arles	Oryza	sativa	Caban	NA	NA	2	-	116	43.5939	4.46898	8	city	-	-	-
GC0001	NA	1990	Africa	Guinea	NA	Seredou Macenta	Oryza	sativa	IRAT 216	NA	sterile	1	International	2	8.37192	-9.28687	531	city	-	-	-
GH0006	NA	2009	Africa	Ghana	NA	Akuse AGRIC farms	Oryza	sativa	Jasmine 85	2	sterile	3	-	81	6.05726	0.08252	42	GPS position	-	-	-
GH0007	NA	2012	Africa	Ghana	NA	Akuse AGRIC farms	Oryza	sativa	Jasmine 85	2	sterile	3	-	130	6.05726	0.08252	42	GPS position	-	-	-
GR0012	NA	2009	Europe	Greece	NA	Thessaloniki N.A.G.R.E.F	Oryza	sativa	Gladio	NA	NA	2	-	116	40.6311	22.7128	8	GPS position	-	-	-
GR0013	NA	2009	Europe	Greece	NA	Thessaloniki N.A.G.R.E.F	Oryza	sativa	Gladio	1	NA	2	-	116	40.6311	22.7128	8	GPS position	-	-	-
GR0014	NA	2009	Europe	Greece	NA	Thessaloniki N.A.G.R.E.F	Oryza	sativa	Gladio	1	NA	2	-	116	40.6311	22.7128	8	GPS position	-	-	-
GR0016	NA	2009	Europe	Greece	NA	Thessaloniki N.A.G.R.E.F	Oryza	sativa	Gladio	1	NA	2	-	84	40.6311	22.7128	8	GPS position	-	-	-
GR0017	NA	2009	Europe	Greece	NA	Thessaloniki N.A.G.R.E.F	Oryza	sativa	Gladio	1	NA	2	-	223	40.6311	22.7128	8	GPS position	-	-	-
GR0027	NA	2009	Europe	Greece	NA	Thessaloniki N.A.G.R.E.F	Oryza	sativa	Melage	1	NA	2	-	126	40.6172	22.8288	7	GPS position	-	-	-
GR0028	NA	2009	Europe	Greece	NA	Thessaloniki N.A.G.R.E.F	Oryza	sativa	Melage	1	NA	2	-	134	40.6172	22.8288	7	GPS position	-	-	-
GR0038	NA	2009	Europe	Greece	NA	Thessaloniki N.A.G.R.E.F	Oryza	sativa	Gladio	1	NA	2	-	223	40.6311	22.7026	11	GPS position	-	-	-
GR0060	NA	2009	Europe	Greece	NA	Thessaloniki N.A.G.R.E.F	Oryza	sativa	Roma	1	NA	2	-	17	41.0513	23.3838	8	GPS position	-	-	-
GR0062	NA	2009	Europe	Greece	NA	Thessaloniki N.A.G.R.E.F	Oryza	sativa	Ullisse	1	NA	2	-	47	41.0702	23.3764	12	GPS position	-	-	-
GR0063	NA	2009	Europe	Greece	NA	Thessaloniki N.A.G.R.E.F	Oryza	sativa	Ullisse	1	NA	2	-	223	41.0702	23.3764	12	GPS position	-	-	-
GR0075	NA	NA	Europe	Greece	NA	Thessaloniki N.A.G.R.E.F	Oryza	sativa	Gladio	1	NA	2	-	259	41.0702	23.3764	12	city	-	-	-
GT0001	NA	1986	North America	Guatemala	IZABAL	NA	Oryza	sativa	DWARF(NAIN)PREC-ICTA	2	NA	3	-	54	15.3651	-89.0786		province	-	-	-
GY0011	NA	1978	South America	French Guyana	NA	COMBI	Oryza	sativa	NA	2	sterile	1	Laos	95	5.3391	-52.942	23	city	yes	yes	-
GY0028	NA	1999	South America	French Guyana	NA	Mana	Oryza	sativa	BEST 2000 V	NA	NA	3	-	72	5.66801	-53.779	14	city	-	-	-
GY0031	NA	1999	South America	French Guyana	NA	Mana	Oryza	sativa	CIR	NA	NA	3	-	72	5.66801	-53.779	14	city	-	-	-
HN0001	NA	1993	Europe	Hungary	NA	Szarvas	Oryza	sativa	OKI-2	1	sterile	2	-	83	46.8636	20.5527	88	city	yes	yes	yes
HN0006	NA	2008	Europe	Hungary	NA	Csarda szallas	Oryza	sativa	SANKA	1	NA	2	-	155	46.8919	20.9253	70	GPS position	-	-	-
HN0008	NA	2008	Europe	Hungary	NA	Csarda szallas	Oryza	sativa	SANKA	1	NA	2	-	155	46.8919	20.9253	70	GPS position	-	-	-
HN0018	NA	2008	Europe	Hungary	NA	Csarda szallas	Oryza	sativa	M 60	1	NA	2	-	155	46.9031	20.9208	78	GPS position	-	-	-
HN0020	NA	2008	Europe	Hungary	NA	Csarda szallas	Oryza	sativa	M 60	1	NA	2	-	155	46.9031	20.9208	78	GPS position	-	-	-
HN0027	NA	2008	Europe	Hungary	NA	Kiev jszallas	Oryza	sativa	JANKA	1	NA	2	-	87	47.1719	20.7764	70	GPS position	-	-	-
ID0003	NA	1985	Southeast Asia	Indonesia	NA	NA	Oryza	sativa	NA	1	NA	2	-	134	-0.789275	113.921		country	-	-	-
ID0005	NA	1990	Southeast Asia	Indonesia	NA	Sumatra Sitiung	Oryza	sativa	DINORADO	2	NA	3	-	209	-1.0181	101.639	84	city	-	-	-
ID0013	NA	1991	Southeast Asia	Indonesia	NA	Sumatra Sitiung	Oryza	sativa	DANAU LAUT TAWAR	NA	NA	3	-	226	-1.0181	101.639	84	city	-	-	-
ID0017	NA	2003	Southeast Asia	Indonesia	Lampung	NA	Oryza	sativa	Cirata	2	NA	3	-	154	-4.55858	105.407		province	-	-	-
ID0020	NA	2004	Southeast Asia	Indonesia	Lampung	NA	Oryza	sativa	Cirata	2	NA	3	-	14	-4.55858	105.407		province	-	-	-
ID0021	NA	2003	Southeast Asia	Indonesia	West Java	Kuningan	Oryza	sativa	Maro	2	NA	3	-	154	-7.01381	108.57	169	city	-	-	-
ID0025	NA	2003	Southeast Asia	Indonesia	West Java	Cianjur	Oryza	sativa	IR64	2	NA	3	-	225	-6.81682	107.143	446	city	-	-	-
ID0027	NA	2003	Southeast Asia	Indonesia	West Java	Sukabumi	Oryza	sativa	BP206D-KN-51-PN-1-1-3	2	NA	3	-	154	-7.21341	106.629	377	city	-	-	-
ID0030	NA	2005	Southeast Asia	Indonesia	Sud Sumatra	NA	Oryza	sativa	70215-2-CPA-2-1-B-1-2	2	NA	3	-	14	-2.42327	104.24		province	-	-	-
ID0190	NA	NA	Southeast Asia	Indonesia	Sumatra Ouest	NA	Oryza	NA	CT13432	NA	NA	3	-	154	-0.903906	100.653		province	-	-	-
ID0200	NA	NA	Southeast Asia	Indonesia	Sumatra Ouest	NA	Oryza	NA	CT13432	NA	NA	3	-	154	-0.903906	100.653		province	-	-	-
IN0017	NA	1987	South Asia	India	NA	NA	Oryza	sativa	HR12	1	sterile	4	-	123	20.5937	78.9629		country	yes	yes	yes
IN0051	NA	1992	South Asia	India	NA	NA	Oryza	sativa	Mt.Vijaya	1	NA	1	International	58	20.5937	78.9629		country	-	-	-
IN0052	NA	1992	South Asia	India	NA	NA	Oryza	sativa	Ponni	1	NA	1	International	58	20.5937	78.9629		country	-	-	-
IN0053	NA	1992	South Asia	India	NA	NA	Oryza	sativa	IR20	1	NA	1	International	58	20.5937	78.9629		country	-	-	-
IN0054	NA	1994	South Asia	India	NA	NA	Oryza	sativa	CO 39	1	sterile	1	International	58	20.5937	78.9629		country	yes	yes	-
IN0055	NA	1994	South Asia	India	NA	NA	Oryza	sativa	Kinadang Patong	1	NA	1	International	58	20.5937	78.9629		country	-	-	-
IN0056	NA	1994	South Asia	India	NA	NA	Oryza	sativa	C101TTP-1	1	NA	1	International	58	20.5937	78.9629		country	-	-	-
IN0057	NA	1992	South Asia	India	NA	NA	Oryza	sativa	Mt.Vijaya	1	NA	1	International	58	20.5937	78.9629		country	-	-	-
IN0058	NA	1992	South Asia	India	NA	NA	Oryza	sativa	Ponni	2	NA	3	-	190	20.5937	78.9629		country	-	-	-
IN0059	NA	1992	South Asia	India	NA	NA	Oryza	sativa	Male Sterile Line	1	NA	4	-	123	20.5937	78.9629		country	-	-	-
IN0060	NA	1992	South Asia	India	NA	NA	Oryza	sativa	GEB24	1	NA	4	-	123	20.5937	78.9629		country	-	-	-
IN0062	NA	1992	South Asia	India	NA	NA	Oryza	sativa	1285	1	NA	1	International	58	20.5937	78.9629		country	-	-	-
IN0066	NA	1992	South Asia	India	NA	NA	Oryza	sativa	Jothi	1	NA	1	International	65	20.5937	78.9629		country	-	-	-
IN0067	NA	1992	South Asia	India	NA	NA	Oryza	sativa	Mukamala	1	NA	1	International	65	20.5937	78.9629		country	-	-	-
IN0069	NA	1993	South Asia	India	NA	NA	Oryza	sativa	IR50	1	NA	1	International	5	20.5937	78.9629		country	-	-	-
IN0071	NA	1992	South Asia	India	NA	NA	Oryza	sativa	IR50	1	NA	4	-	205	20.5937	78.9629		country	-	-	-
IN0072	NA	1992	South Asia	India	NA	NA	Oryza	sativa	HR12	1	sterile	4	-	109	20.5937	78.9629		country	yes	yes	yes
IN0073	NA	1992	South Asia	India	NA	NA	Oryza	sativa	IR50	1	NA	4	-	109	20.5937	78.9629		country	-	-	-
IN0074	NA	1992	South Asia	India	NA	NA	Oryza	sativa	Swarna	1	NA	4	-	131	20.5937	78.9629		country	-	-	-
IN0075	NA	1993	South Asia	India	NA	NA	Oryza	sativa	IR50	NA	NA	4	-	205	20.5937	78.9629		country	-	-	-
IN0076	NA	1993	South Asia	India	NA	NA	Oryza	sativa	IR20	1	sterile	4	-	152	20.5937	78.9629		country	yes	yes	yes
IN0077	NA	1993	South Asia	India	NA	NA	Oryza	sativa	IR20	NA	NA	4	-	121	20.5937	78.9629		country	-	-	-
IN0078	NA	1993	South Asia	India	NA	NA	Oryza	sativa	ADT36	NA	NA	4	-	131	20.5937	78.9629		country	-	-	-
IN0079	NA	1994	South Asia	India	NA	NA	Oryza	sativa	IR50	NA	NA	4	-	131	20.5937	78.9629		country	-	-	-
IN0080	NA	1994	South Asia	India	NA	NA	Oryza	sativa	Fanny	1	NA	4	-	121	20.5937	78.9629		country	-	-	-
IN0082	NA	1992	South Asia	India	NA	NA	Oryza	sativa	Jothi	1	sterile	4	-	144	20.5937	78.9629		country	yes	yes	yes
IN0083	NA	1992	South Asia	India	NA	NA	Oryza	sativa	28.1.1	NA	NA	4	-	35	20.5937	78.9629		country	-	-	-
IN0084	NA	1992	South Asia	India	NA	NA	Oryza	sativa	M36.1.1	2	NA	4	-	115	20.5937	78.9629		country	-	-	-
IN0085	NA	1992	South Asia	India	NA	NA	Oryza	sativa	NA	NA	NA	3	-	48	20.5937	78.9629		country	-	-	-
IN0086	NA	1993	South Asia	India	NA	NA	Oryza	sativa	Ponni	NA	NA	4	-	35	20.5937	78.9629		country	-	-	-
IN0087	NA	1993	South Asia	India	NA	NA	Oryza	sativa	Bhavani	NA	NA	4	-	144	20.5937	78.9629		country	-	-	-
IN0089	NA	1994	South Asia	India	NA	NA	Oryza	sativa	Dular	1	NA	4	-	132	20.5937	78.9629		country	-	-	-
IN0090	NA	1994	South Asia	India	NA	NA	Oryza	sativa	ASD15	1	NA	4	-	35	20.5937	78.9629		country	-	-	-
IN0092	NA	1993	South Asia	India	NA	NA	Oryza	sativa	EK10	1	sterile	4	-	69	20.5937	78.9629		country	yes	yes	yes
IN0094	NA	1993	South Asia	India	NA	NA	Oryza	sativa	EK10	1	sterile	4	-	242	20.5937	78.9629		country	yes	yes	yes
IN0096	NA	1994	South Asia	India	NA	NA	Oryza	sativa	OS6	1	NA	3	-	154	20.5937	78.9629		country	-	-	-
IN0097	NA	1994	South Asia	India	NA	NA	Oryza	sativa	Yamada Baki	NA	NA	3	-	154	20.5937	78.9629		country	-	-	-
IN0098	NA	1993	South Asia	India	NA	NA	Oryza	sativa	IR20	2	NA	3	-	200	20.5937	78.9629		country	-	-	-
IN0099	NA	1993	South Asia	India	NA	NA	Oryza	sativa	IR20	NA	NA	3	-	200	20.5937	78.9629		country	-	-	-
IN0102	NA	1993	South Asia	India	NA	NA	Oryza	sativa	CRM41	1	sterile	1	International	65	20.5937	78.9629		country	-	-	-
IN0104	NA	1993	South Asia	India	NA	NA	Oryza	sativa	Bhavani	2	NA	3	-	200	20.5937	78.9629		country	-	-	-
IN0105	NA	1993	South Asia	India	NA	NA	Oryza	sativa	13236	1	NA	4	-	202	20.5937	78.9629		country	-	-	-
IN0106	NA	1993	South Asia	India	NA	NA	Oryza	sativa	Lolate	1	NA	1	International	65	20.5937	78.9629		country	-	-	-
IN0107	NA	1993	South Asia	India	NA	NA	Oryza	sativa	CRM41	1	NA	1	International	65	20.5937	78.9629		country	-	-	-
IN0110	NA	1992	South Asia	India	Uttar Pradesh	NA	Oryza	sativa	NA	1	NA	2	-	99	26.8467	80.9462		province	-	-	-
IN0114	NA	1997	South Asia	India	NA	Bandrakoti	Oryza	sativa	NA	2	sterile	1	International	91	30.5023	78.3828	911	city	-	-	-
IN0115	NA	1997	South Asia	India	NA	NA	Oryza	sativa	NA	2	sterile	1	International	12	20.5937	78.9629		country	yes	yes	-
IN0116	NA	1997	South Asia	India	NA	NA	Oryza	sativa	NA	1	sterile	1	International	90	20.5937	78.9629		country	yes	yes	-
IT0002	NA	NA	Europe	Italy	Vercelli	Vercelli	Oryza	sativa	VERNIA	1	NA	2	-	21	45.3202	8.41857	126	city	-	-	-
IT0010	NA	NA	Europe	Italy	NA	NA	Oryza	sativa	IAC 164	1	NA	2	-	103	41.8719	12.5674		country	-	-	-
IT0046	NA	NA	Europe	Italy	Lombardie	Tavazzano	Oryza	sativa	Albatros	NA	NA	2	-	220	45.3264	9.40283	74	city	-	-	-
IT0053	NA	NA	Europe	Italy	Lombardie	Tavazzano	Oryza	sativa	Aristotele	NA	NA	2	-	56	45.3264	9.40283	74	city	-	-	-
IT0062	NA	NA	Europe	Italy	Lombardie	Tavazzano	Oryza	sativa	Carnise	NA	NA	2	-	126	45.3264	9.40283	74	city	-	-	-
IT0104	NA	2008	Europe	Italy	Venitie	Verona	Oryza	sativa	Vialone Nana	NA	NA	2	-	134	45.4384	10.9916	68	city	-	-	-
IT0105	NA	2008	Europe	Italy	Venitie	Verona	Oryza	sativa	Vialone Nana	NA	NA	2	-	134	45.4384	10.9916	68	city	-	-	-
IT0112	NA	2008	Europe	Italy	Vercelli	Vercelli	Oryza	sativa	Roma	NA	NA	2	-	134	45.3202	8.41857	126	city	-	-	-
IT0117	NA	2008	Europe	Italy	Vercelli	Vercelli	Oryza	sativa	Volano	NA	NA	2	-	223	45.3202	8.41857	126	city	-	-	-
IT0135	NA	2009	Europe	Italy	Piémont	Borgolavezzaro	Oryza	sativa	Thaibonnet	NA	NA	2	-	223	45.3	8.69	113	GPS position	-	-	-
IT0138	NA	2009	Europe	Italy	Piémont	Borgolavezzaro	Oryza	sativa	Augusto	NA	NA	2	-	116	45.3	8.69	113	GPS position	-	-	-
IT0140	NA	2009	Europe	Italy	Piémont	Borgolavezzaro	Oryza	sativa	Augusto	NA	NA	2	-	116	45.3	8.69	113	GPS position	-	-	-
IT0143	NA	2009	Europe	Italy	Piémont	Borgolavezzaro	Oryza	sativa	RIS ORT 2	NA	NA	2	-	220	45.3	8.69	113	GPS position	-	-	-
IT0145	NA	2009	Europe	Italy	Piémont	Mortara	Oryza	sativa	Thaibonnet	NA	NA	2	-	223	45.2522	8.73214	101	city	-	-	-
JP0003	NA	NA	East Asia	Japan	NA	NA	Oryza	sativa	NA	2	NA	1	International	98	36.2048	138.253		country	-	-	-
JP0004	NA	1955	East Asia	Japan	Aichi Prefecture	NA	Oryza	sativa	NA	1	NA	2	-	218	35.1802	136.907		province	-	-	-
KN0011	NA	2013	Africa	Kenya	Mwea	NA	Oryza	sativa	Basmati 370	NA	NA	2	-	231	-0.668898	37.3595		province	-	-	-
LA0003	NA	2009	Southeast Asia	Laos	Luang prabang	Silalek	Oryza	sativa	Khao Do Pom	2	sterile	1	Laos	64	19.6222	102.055	538	GPS position	-	-	-
LA0004	NA	2009	Southeast Asia	Laos	Luang prabang	Silalek	Oryza	sativa	Khao Do Pom	2	sterile	1	Laos	177	19.6222	102.055	538	GPS position	-	-	-
LA0005	NA	2009	Southeast Asia	Laos	Luang prabang	Silalek	Oryza	sativa	Khao Do Pom	1	sterile	1	Laos	66	19.6222	102.055	538	GPS position	-	-	-
LA0006	NA	2009	Southeast Asia	Laos	Luang prabang	Silalek	Oryza	sativa	Khao Do Pom	1	sterile	1	Laos	114	19.6222	102.055	538	GPS position	yes	yes	-
LA0007	NA	2009	Southeast Asia	Laos	Luang prabang	Silalek	Oryza	sativa	Khao Do Pom	1	sterile	1	Laos	129	19.6222	102.055	538	GPS position	-	-	-
LA0009	NA	2009	Southeast Asia	Laos	Luang prabang	Silalek	Oryza	sativa	Khao Do Pom	1	fertile	1	Laos	216	19.6222	102.055	538	GPS position	yes	yes	-
LA0010	NA	2009	Southeast Asia	Laos	Luang prabang	Silalek	Oryza	sativa	Khao Do Pom	1	sterile	1	Laos	102	19.6222	102.055	538	GPS position	-	-	-
LA0012	NA	2009	Southeast Asia	Laos	Luang prabang	Silalek	Oryza	sativa	Khao Do Pom	1	sterile	1	Laos	66	19.6222	102.055	538	GPS position	yes	yes	-
LA0014	NA	2009	Southeast Asia	Laos	Luang prabang	Silalek	Oryza	sativa	Khao Do Pom	1	sterile	1	Laos	102	19.6222	102.055	538	GPS position	-	-	-
LA0015	NA	2009	Southeast Asia	Laos	Luang prabang	Silalek	Oryza	sativa	Khao Do Pom	1	sterile	1	Laos	114	19.6222	102.055	538	GPS position	-	-	-
LA0018	NA	2009	Southeast Asia	Laos	Luang prabang	Silalek	Oryza	sativa	Khao Mak Khena Do	2	fertile	1	Laos	196	19.6222	102.055	538	GPS position	-	-	-
LA0019	NA	2009	Southeast Asia	Laos	Luang prabang	Silalek	Oryza	sativa	Khao Mak Khena Do	1	sterile	1	Laos	137	19.6222	102.055	538	GPS position	yes	yes	-
LA0020	NA	2009	Southeast Asia	Laos	Luang prabang	Silalek	Oryza	sativa	Khao Mak Khena Do	2	fertile	1	Laos	34	19.6222	102.055	538	GPS position	-	-	-
LA0021	NA	2009	Southeast Asia	Laos	Luang prabang	Silalek	Oryza	sativa	Khao Mak Khena Do	2	fertile	1	Laos	196	19.6222	102.055	538	GPS position	-	-	-
LA0022	NA	2009	Southeast Asia	Laos	Luang prabang	Silalek	Oryza	sativa	Khao Mak Khena Do	2	fertile	1	Laos	44	19.6222	102.055	538	GPS position	-	-	-
LA0023	NA	2009	Southeast Asia	Laos	Luang prabang	Silalek	Oryza	sativa	Khao Mak Khena Do	1	sterile	1	Laos	251	19.6222	102.055	538	GPS position	yes	yes	-
LA0024	NA	2009	Southeast Asia	Laos	Luang prabang	Silalek	Oryza	sativa	Khao Mak Khena Do	1	fertile	1	Laos	129	19.6222	102.055	538	GPS position	-	-	-
LA0025	NA	2009	Southeast Asia	Laos	Luang prabang	Silalek	Oryza	sativa	Khao Mak Khena Do	1	sterile	1	Laos	143	19.6222	102.055	538	GPS position	-	-	-
LA0026	NA	2009	Southeast Asia	Laos	Luang prabang	Silalek	Oryza	sativa	Khao Mak Khena Do	1	fertile	1	Laos	129	19.6222	102.055	538	GPS position	-	-	-
MC0004	NA	1997	Africa	Morocco	NA	Larache	Oryza	sativa	Thaibonnet	NA	NA	2	-	116	35.1744	-6.1474	45	city	-	-	-
MC0005	NA	1997	Africa	Morocco	NA	Larache	Oryza	sativa	Thaibonnet	NA	NA	2	-	223	35.1744	-6.1474	45	city	-	-	-
MC0009	NA	1997	Africa	Morocco	NA	Larache	Oryza	sativa	Thaibonnet	NA	NA	2	-	116	35.1744	-6.1474	45	city	-	-	-
MC0013	NA	1997	Africa	Morocco	NA	Larache	Oryza	sativa	Thaibonnet	1	NA	2	-	223	35.1744	-6.1474	45	city	-	-	-
MC0014	NA	1997	Africa	Morocco	NA	Larache	Oryza	sativa	Thaibonnet	1	NA	2	-	252	35.1744	-6.1474	45	city	-	-	-
MC0016	NA	1997	Africa	Morocco	NA	NA	Oryza	sativa	Sariceltik	1	sterile	2	-	135	34.8328	-6.1606		country	yes	yes	yes
MC0018	NA	1997	Africa	Morocco	NA	Larache	Oryza	sativa	V42	NA	NA	2	-	56	35.1744	-6.1474	45	city	-	-	-
MC0020	NA	1997	Africa	Morocco	NA	Larache	Oryza	sativa	Thaibonnet	1	NA	2	-	223	35.1744	-6.1474	45	city	-	-	-
MC0021	NA	1997	Africa	Morocco	NA	Larache	Oryza	sativa	V53	NA	NA	2	-	116	35.1744	-6.1474	45	city	-	-	-
MC0041	NA	1999	Africa	Morocco	NA	Lahmar Gharb	Oryza	sativa	Lido	1	NA	2	-	21	34.729	-6.24689	15	city	-	-	-
MD0116	NA	1992	Africa	Madagascar	NA	Sambaina	Oryza	sativa	NA	2	fertile	3	-	185	-18.8925	47.7814	1423	city	yes	yes	yes
MD0188	NA	2001	Africa	Madagascar	Lac Alaotra	Ambohitsilaozana	Oryza	sativa	2798	2	NA	3	-	170	-17.6993	48.4675	773	city	-	-	-
MD0197	NA	2001	Africa	Madagascar	NA	NA	Oryza	sativa	21	2	NA	3	-	185	-18.7669	46.8691		country	-	-	-
MD0202	NA	2001	Africa	Madagascar	NA	NA	Oryza	sativa	39	2	NA	3	-	235	-18.7669	46.8691		country	-	-	-
MD0204	NA	2001	Africa	Madagascar	Antsirabe	Tsi-kamo	Oryza	sativa	Manga	NA	NA	3	-	256	-19.873	47.0291	1482	city	-	-	-
MD0207	NA	2001	Africa	Madagascar	Antsirabe	Antanivao	Oryza	sativa	Manga	NA	NA	2	-	250	-19.8717	47.035	1504	city	-	-	-
MD0208	NA	2001	Africa	Madagascar	Antsirabe	Antanivao	Oryza	sativa	NA	NA	NA	2	-	250	-19.8717	47.035	1504	city	-	-	-
MD0212	NA	2001	Africa	Madagascar	NA	NA	Oryza	sativa	NA	NA	NA	3	-	185	-18.7669	46.8691		country	-	-	-
MD0355	NA	2003	Africa	Madagascar	NA	Antananarivo	Oryza	sativa	NA	NA	NA	3	-	170	-18.8792	47.5079	1250	city	-	-	-
MD0772	NA	2004	Africa	Madagascar	NA	Manandona	Oryza	sativa	Vary Manga	2	NA	3	-	170	-20.0626	47.0558	1361	city	-	-	-
MD0790	NA	2004	Africa	Madagascar	NA	Moratsiazo	Oryza	sativa	NA	2	NA	3	-	236	-19.0833	46.75	1212	city	-	-	-
MD0824	NA	2004	Africa	Madagascar	NA	Andranomanelatra	Oryza	sativa	Exp 208	2	NA	3	-	50	-19.8042	47.2142	1761	city	-	-	-
MD0840	NA	2004	Africa	Madagascar	NA	Fifamanor	Oryza	sativa	X265	2	NA	3	-	142	-19.823	47.1255	1577	city	-	-	-
MD0866	NA	2004	Africa	Madagascar	NA	Fifamanor	Oryza	sativa	Fofifa154	2	NA	3	-	36	-19.823	47.1255	1577	city	-	-	-
MD0914	NA	2005	Africa	Madagascar	NA	Andranomanelatra	Oryza	sativa	Fofifa161	2	NA	3	-	36	-19.8042	47.2142	1761	city	-	-	-
MD0929	NA	2005	Africa	Madagascar	NA	Andranomanelatra	Oryza	sativa	Fofifa161	2	fertile	3	-	232	-19.8042	47.2142	1761	city	yes	yes	yes
MD0931	NA	2005	Africa	Madagascar	NA	Andranomanelatra	Oryza	sativa	Fofifa161	2	NA	3	-	50	-19.8042	47.2142	1761	city	-	-	-
MD0942	NA	2005	Africa	Madagascar	NA	Andranomanelatra	Oryza	sativa	Fofifa161	2	NA	3	-	50	-19.8042	47.2142	1761	city	-	-	-
MD0946	NA	2005	Africa	Madagascar	NA	Andranomanelatra	Oryza	sativa	Fofifa161	2	NA	3	-	50	-19.8042	47.2142	1761	city	-	-	-
MD0948	NA	2005	Africa	Madagascar	NA	Andranomanelatra	Oryza	sativa	Fofifa161	2	NA	3	-	50	-19.8042	47.2142	1761	city	-	-	-
MD0991	NA	2005	Africa	Madagascar	NA	NA	Oryza	sativa	Fofifa154	2	NA	3	-	235	-18.7669	46.8691		country	-	-	-
MD1004	NA	2005	Africa	Madagascar	NA	NA	Oryza	sativa	Fofifa154	2	NA	3	-	235	-18.7669	46.8691		country	-	-	-
MD1010	NA	2005	Africa	Madagascar	NA	NA	Oryza	sativa	Fofifa152	2	NA	3	-	36	-18.7669	46.8691		country	-	-	-
MD1040	NA	2005	Africa	Madagascar	NA	Antananarivo	Oryza	sativa	paysanne	NA	NA	2	-	250	-18.8792	47.5079	1250	city	-	-	-
MD1045	NA	2005	Africa	Madagascar	Ambatolampy	NA	Oryza	sativa	Vary Manga	2	NA	3	-	185	-19.3837	47.4392		province	-	-	-
MD1048	NA	2005	Africa	Madagascar	Ambatolampy	NA	Oryza	sativa	Vary Manga (Traditionnelle)	2	NA	3	-	185	-19.3837	47.4392		province	-	-	-
MD1054	NA	2005	Africa	Madagascar	NA	Manandona	Oryza	sativa	Vary Manga	2	NA	3	-	185	-20.0626	47.0558	1361	city	-	-	-
MD1057	NA	2005	Africa	Madagascar	NA	Manandona	Oryza	sativa	Vary Manga	2	NA	3	-	185	-20.0626	47.0558	1361	city	-	-	-
MD1061	NA	2005	Africa	Madagascar	NA	Vinaninkarena	Oryza	sativa	Vary Manga	2	NA	3	-	185	4.13736	-73.6286	441	city	-	-	-
MD1080	NA	2005	Africa	Madagascar	NA	Manandona	Oryza	sativa	Varimanga	NA	NA	3	-	185	-20.0626	47.0558	1361	city	-	-	-
MD1096	NA	2005	Africa	Madagascar	NA	Andranomanelatra	Oryza	sativa	Fofifa161	2	NA	3	-	50	-19.8042	47.2142	1761	city	-	-	-
MD1098	NA	2005	Africa	Madagascar	NA	Andranomanelatra	Oryza	sativa	Fofifa161	2	NA	3	-	36	-19.8042	47.2142	1761	city	-	-	-
MD1171	NA	2005	Africa	Madagascar	NA	Andranomanelatra	Oryza	sativa	Fofifa161	2	NA	3	-	50	-19.8042	47.2142	1761	city	-	-	-
MD1231	NA	2006	Africa	Madagascar	NA	Andranomanelatra	Oryza	sativa	Fofifa154	2	NA	3	-	36	-19.8042	47.2142	1761	city	-	-	-
MD1331	NA	2006	Africa	Madagascar	NA	Andranomanelatra	Oryza	sativa	Fofifa174	NA	NA	3	-	50	-19.8042	47.2142	1761	city	-	-	-
MD1337	NA	2006	Africa	Madagascar	NA	Andranomanelatra	Oryza	sativa	Fofifa180	NA	NA	3	-	36	-19.8042	47.2142	1761	city	-	-	-
MD1341	NA	2006	Africa	Madagascar	NA	Andranomanelatra	Oryza	sativa	Fofifa184	NA	NA	3	-	36	-19.8042	47.2142	1761	city	-	-	-
ML0025	NA	1986	Africa	Mali	NA	Niema	Oryza	sativa	Sintane Diofor	1	NA	3	-	257	12.2167	-6.61667	301	city	-	-	-
ML0060	NA	2009	Africa	Mali	NA	Sikasso	Oryza	sativa	IR1529	2	sterile	3	-	203	11.3224	-5.6984	402	city	-	-	-
ML0062	NA	2009	Africa	Mali	NA	Sikasso	Oryza	sativa	IRBLKH-K3	1	sterile	1	International	254	11.3224	-5.6984	402	city	-	-	-
ML0066	NA	2011	Africa	Mali	NA	Sikasso	Oryza	sativa	NA	1	sterile	1	International	254	11.3224	-5.6984	402	city	-	-	-
MZ0003	NA	1999	Africa	Mozambique	NA	NA	Oryza	sativa	NA	2	NA	3	-	45	-18.6657	35.5296		country	-	-	-
NG0012	NA	2009	Africa	Nigeria	NA	Edozhigi	Oryza	sativa	Wita4	2	sterile	3	-	183	9.07632	5.8776	108	city	-	-	-
NG0026	NA	2009	Africa	Nigeria	NA	Ibadan	Oryza	sativa	IRBL12-M	2	sterile	3	-	81	7.37754	3.94704	212	city	-	-	-
NG0041	NA	2009	Africa	Nigeria	NA	Ibadan	Oryza	sativa	IRBL5-M	NA	NA	3	-	33	7.37754	3.94704	212	city	-	-	-
NG0054	NA	2009	Africa	Nigeria	NA	Ibadan	Oryza	sativa	CO39	2	sterile	3	-	257	7.37754	3.94704	212	city	-	-	-
NG0065	NA	2009	Africa	Nigeria	NA	Ibadan	Oryza	sativa	IRBLA-A	NA	NA	3	-	81	7.37754	3.94704	212	city	-	-	-
NG0095	NA	2009	Africa	Nigeria	NA	Ibadan	Oryza	sativa	IRBLI-F5	2	sterile	3	-	227	7.37754	3.94704	212	city	-	-	-
NG0102	NA	2010	Africa	Nigeria	NA	Ibadan	Oryza	sativa	IRBLTA2-PI	2	sterile	3	-	227	7.37754	3.94704	212	city	-	-	-
NG0118	NA	2010	Africa	Nigeria	NA	Ibadan	Oryza	sativa	IRBL9-W	NA	NA	2	-	7	7.37754	3.94704	212	city	-	-	-
NG0121	NA	2010	Africa	Nigeria	NA	Ibadan	Oryza	sativa	IRBL9-W	1	sterile	2	-	250	7.37754	3.94704	212	city	-	-	-
NG0135	NA	2009	Africa	Nigeria	NA	Ibadan	Oryza	sativa	Aichi Asahi	2	sterile	3	-	227	7.37754	3.94704	212	city	-	-	-
NG0177	NA	2009	Africa	Nigeria	NA	Ibadan	Oryza	sativa	IRBLKP-K60	2	sterile	2	-	47	7.37754	3.94704	212	city	-	-	-
NG0190	NA	2009	Africa	Nigeria	NA	Ibadan	Oryza	sativa	IRBL3-CP4	2	sterile	3	-	33	7.37754	3.94704	212	city	-	-	-
NG0191	NA	2009	Africa	Nigeria	NA	Ibadan	Oryza	sativa	IRBL3-CP4	2	sterile	3	-	227	7.37754	3.94704	212	city	-	-	-
NG0192	NA	2009	Africa	Nigeria	NA	Ibadan	Oryza	sativa	IRBL3-CP4	2	sterile	3	-	227	7.37754	3.94704	212	city	-	-	-
NG0197	NA	2009	Africa	Nigeria	NA	Ibadan	Oryza	sativa	IRBL1-CL	2	sterile	3	-	81	7.37754	3.94704	212	city	-	-	-
NG0199	NA	2009	Africa	Nigeria	NA	Ibadan	Oryza	sativa	IRBL1-CL	2	sterile	3	-	227	7.37754	3.94704	212	city	-	-	-
NG0201	NA	2010	Africa	Nigeria	NA	Ikenne	Oryza	sativa	Aichi Asahi	NA	NA	3	-	227	6.87174	3.71051	49	city	-	-	-
NG0240	NA	2010	Africa	Nigeria	NA	Abéocuta	Oryza	sativa	NA	2	sterile	3	-	227	7.1475	3.36194	62	city	-	-	-
NG0242	NA	2009	Africa	Nigeria	NA	Abéocuta	Oryza	sativa	NA	2	sterile	3	-	227	7.1475	3.36194	62	city	-	-	-
NG0245	NA	2009	Africa	Nigeria	NA	Abéocuta	Oryza	sativa	NA	1	NA	3	-	33	7.1475	3.36194	62	city	-	-	-
NP0004	NA	1989	South Asia	Nepal	NA	Kathmandu	Oryza	sativa	Pokhrelimasino	2	NA	3	-	172	27.7172	85.324	1298	city	-	-	-
NP0012	NA	1992	South Asia	Nepal	NA	Lumle	Oryza	sativa	Chhoromg	2	NA	1	International	258	28.3762	83.8314	1993	city	-	-	-
NP0026	NA	1994	South Asia	Nepal	Jumla	NA	Oryza	sativa	Sumly Marshi	1	NA	1	International	42	29.2788	82.1278		province	-	-	-
NP0032	NA	2009	South Asia	Nepal	Lalitpur	Khumaltar	Oryza	sativa	Khumal 8	NA	NA	2	-	59	27.6485	85.3253	1308	city	-	-	-
NP0036	NA	2009	South Asia	Nepal	Kaski	NA	Oryza	sativa	Masuli	NA	NA	4	-	4	28.1739	84.0973		province	-	-	-
NP0037	NA	2009	South Asia	Nepal	Kaski	NA	Oryza	sativa	Masuli	1	NA	4	-	4	28.1739	84.0973		province	-	-	-
NP0041	NA	2009	South Asia	Nepal	Kaski	NA	Oryza	sativa	Masuli	2	NA	3	-	48	28.1739	84.0973		province	-	-	-
NP0052	NA	2008	South Asia	Nepal	Kathmandu	Sangle VDC9	Oryza	sativa	Taichung	1	NA	2	-	59	27.8009	85.3194	1582	city	-	-	-
NP0058	NA	2008	South Asia	Nepal	Kathmandu	Sangle VDC9	Oryza	sativa	Taichung 176	1	fertile	1	Baoshan	101	27.8009	85.3194	1582	city	yes	yes	-
NP0061	NA	2008	South Asia	Nepal	Kathmandu	Sangle VDC9	Oryza	sativa	Khumal8	2	NA	3	-	172	27.8009	85.3194	1582	city	-	-	-
NP0068	NA	2009	South Asia	Nepal	Kaski	Lumle	Oryza	sativa	local	1	NA	4	-	4	28.3762	83.8314	1993	city	-	-	-
NP0070	NA	2009	South Asia	Nepal	Kaski	Lumle	Oryza	sativa	local	1	sterile	4	-	4	28.3762	83.8314	1993	city	yes	yes	yes
NP0075	NA	2009	South Asia	Nepal	Kaski	Lumle	Oryza	sativa	local	1	NA	4	-	4	28.3762	83.8314	1993	city	-	-	-
NP0077	NA	2009	South Asia	Nepal	Kaski	Lumle	Oryza	sativa	local	NA	sterile	1	International	258	28.3762	83.8314	1993	city	-	-	-
NP0089	NA	2009	South Asia	Nepal	Kaski	NA	Oryza	sativa	Masuli	NA	NA	4	-	4	28.1739	84.0973		province	-	-	-
NP0091	NA	2009	South Asia	Nepal	Kaski	NA	Oryza	sativa	Masuli	NA	NA	4	-	4	28.1739	84.0973		province	-	-	-
NP0092	NA	2009	South Asia	Nepal	Kaski	NA	Oryza	sativa	Masuli	NA	NA	4	-	4	28.1739	84.0973		province	-	-	-
NP0096	NA	2009	South Asia	Nepal	Kaski	NA	Oryza	sativa	Masuli	NA	NA	4	-	4	28.1739	84.0973		province	-	-	-
NP0103	NA	2009	South Asia	Nepal	Kaski	NA	Oryza	sativa	Masuli	NA	NA	4	-	156	28.1739	84.0973		province	-	-	-
NP0107	NA	2009	South Asia	Nepal	Kaski	NA	Oryza	sativa	Masuli	NA	NA	4	-	4	28.1739	84.0973		province	-	-	-
NP0108	NA	2009	South Asia	Nepal	Kaski	NA	Oryza	sativa	Masuli	NA	NA	4	-	4	28.1739	84.0973		province	-	-	-
NP0129	NA	2008	South Asia	Nepal	Kathmandu	Sangle VDC9	Oryza	sativa	Khumal 8	2	NA	3	-	172	27.8009	85.3194	1582	city	-	-	-
NP0138	NA	2008	South Asia	Nepal	Kaski	Dhampus-1	Oryza	sativa	Marshi	NA	sterile	1	International	146	28.3069	83.842	1683	city	-	-	-
NP0143	NA	2008	South Asia	Nepal	Kaski	Dhampus-1	Oryza	sativa	Marshi	2	NA	1	International	146	28.3069	83.842	1683	city	-	-	-
NP0153	NA	2009	South Asia	Nepal	Lalitpur	Godavari	Oryza	sativa	Taichung 176	NA	NA	2	-	59	27.6086	85.3593	1420	city	-	-	-
NP0182	NA	NA	South Asia	Nepal	NA	NA	Oryza	NA	NA	NA	NA	2	-	59	27.7	85.3333		country	-	-	-
NP0187	NA	NA	South Asia	Nepal	NA	NA	Oryza	NA	NA	2	NA	1	International	146	27.7	85.3333		country	-	-	-
NR0001	NA	2013	Africa	Niger	Lossa	Lossa	Oryza	longistaminata	NA	NA	NA	2	-	3	14.2205	1.12394	223	GPS position	-	-	-
NR0006	NA	NA	Africa	Niger	Bonfeba	Bonfeba	Oryza	NA	NA	NA	NA	3	-	184	14.2205	1.12394	223	GPS position	-	-	-
NR0009	NA	2013	Africa	Niger	Bonfeba	Bonfeba	Oryza	longistaminata	NA	NA	NA	3	-	184	14.2256	1.11219	223	GPS position	-	-	-
NR0024	NA	NA	Africa	Niger	Bonfeba	Bonfeba	Oryza	NA	NA	NA	NA	3	-	184	14.2205	1.12394	223	GPS position	-	-	-
PH0014	NA	1986	Southeast Asia	Philippines	NA	Los Banos	Oryza	sativa	TETEP	2	NA	3	-	190	14.1699	121.244	32	city	-	-	-
PH0019	NA	1986	Southeast Asia	Philippines	NA	Los Banos	Oryza	sativa	MILYANG49	2	sterile	3	-	206	14.1699	121.244	32	city	yes	yes	-
PH0091	NA	1983	Southeast Asia	Philippines	NA	NA	Oryza	sativa	DENORADO	2	NA	3	-	153	14.5995	120.984		country	-	-	-
PH0103	NA	NA	Southeast Asia	Philippines	NA	NA	Oryza	sativa	NA	2	sterile	3	-	214	14.5995	120.984		country	yes	yes	yes
PH0118	NA	NA	Southeast Asia	Philippines	NA	NA	Oryza	sativa	NA	2	NA	3	-	260	14.5995	120.984		country	-	-	-
PH0130	NA	1990	Southeast Asia	Philippines	IRRI Caliraya	NA	Oryza	sativa	IRAT169-F10-6-c Sh Gold	2	NA	3	-	154	14.2993	121.53		province	-	-	-
PH0143	NA	1992	Southeast Asia	Philippines	NA	NA	Oryza	sativa	IR36	2	NA	3	-	14	14.5995	120.984		country	-	-	-
PH0151	NA	1990	Southeast Asia	Philippines	IRRI Caliraya	NA	Oryza	sativa	IR55537-13	2	NA	3	-	48	14.2993	121.53		province	-	-	-
PH0152	NA	1990	Southeast Asia	Philippines	IRRI Caliraya	NA	Oryza	sativa	882110=81-40	NA	NA	2	-	117	14.2993	121.53		province	-	-	-
PH0158	NA	1986	Southeast Asia	Philippines	NA	NA	Oryza	sativa	NA	2	sterile	3	-	248	14.5995	120.984		country	yes	yes	yes
PH0163	NA	1992	Southeast Asia	Philippines	IRRI Caliraya	NA	Oryza	sativa	IRAT239-1	NA	NA	3	-	94	14.2993	121.53		province	-	-	-
PH0168	NA	1984	Southeast Asia	Philippines	NA	NA	Oryza	sativa	IR29725-3-3-2	2	NA	3	-	49	14.5995	120.984		country	-	-	-
PH0170	NA	1992	Southeast Asia	Philippines	IRRI Caliraya	NA	Oryza	sativa	C101A51	2	NA	3	-	133	14.2993	121.53		province	-	-	-
PH0173	NA	1984	Southeast Asia	Philippines	Batangas	Cuenca	Oryza	sativa	UPLRI-5	2	NA	3	-	153	13.9041	121.051	308	city	-	-	-
PH0178	NA	1992	Southeast Asia	Philippines	IRRI Caliraya	NA	Oryza	sativa	Fujisaka 5	2	NA	3	-	243	14.2993	121.53		province	-	-	-
PH0200	NA	2012	Southeast Asia	Philippines	Eastern Visayas	Leyte	Oryza	sativa	NSIC 212	2	NA	3	-	14	11.3498	124.467	77	city	-	-	-
PH0211	NA	2012	Southeast Asia	Philippines	Luzon	Cavinte, Laguna	Oryza	sativa	Milagrosa	2	sterile	1	International	2	14.2647	121.546	296	city	-	-	-
PH0216	NA	2012	Southeast Asia	Philippines	Luzon	Cavinte, Laguna	Oryza	sativa	NSIC 222	NA	NA	3	-	14	14.2647	121.546	296	city	-	-	-
PH0220	NA	2012	Southeast Asia	Philippines	Luzon	Cavinte, Laguna	Oryza	sativa	inconue	2	NA	3	-	67	14.2647	121.546	296	city	-	-	-
PH0242	NA	2012	Southeast Asia	Philippines	Negros Island	San Carlos	Oryza	sativa	NA	2	NA	3	-	14	10.4763	123.422	0	city	-	-	-
PH0275	NA	2012	Southeast Asia	Philippines	Negros Island	San Carlos	Oryza	sativa	152b	2	NA	3	-	14	10.4763	123.422	0	city	-	-	-
PH0318	NA	2012	Southeast Asia	Philippines	NA	NA	Oryza	sativa	PYT238	2	NA	3	-	14	14.5995	120.984		country	-	-	-
PH0373	NA	2012	Southeast Asia	Philippines	NA	NA	Oryza	sativa	PYT 324	2	NA	3	-	14	14.5995	120.984		country	-	-	-
PH0383	NA	2012	Southeast Asia	Philippines	NA	NA	Oryza	sativa	PR 0? IR 50?	2	NA	3	-	14	14.5995	120.984		country	-	-	-
PH0432	NA	2012	Southeast Asia	Philippines	Mindanao	NA	Oryza	sativa	PR37801-15-1-1-3-2-B-B	2	NA	3	-	49	7.10833	125.039		province	-	-	-
PH0544	NA	2012	Southeast Asia	Philippines	Mindanao	Zamboanga del Norte	Oryza	sativa	Bigante	NA	NA	3	-	94	8.38863	123.169	547	city	-	-	-
PN0003	NA	1986	North America	Panama	NA	David	Oryza	sativa	Fanny	1	NA	3	-	55	8.40073	-82.4428	23	city	-	-	-
PR0009	NA	1991	Europe	Portugal	NA	NA	Oryza	sativa	Ringo	1	sterile	2	-	171	39.7251	-8.99977		country	yes	yes	yes
PR0025	NA	1991	Europe	Portugal	NA	Tejo Coruche Monte V	Oryza	sativa	Thaibonnet	1	NA	2	-	223	38.9737	-8.44036	34	city	-	-	-
PR0193	NA	NA	Europe	Portugal	NA	NA	Oryza	sativa	Pegonil 29	NA	NA	2	-	47	39.7251	-8.99977		country	-	-	-
Pyo_65101022_00012	NA	2010	Southeast Asia	Thailand	NA	NA	Oryza	NA	NA	NA	NA	3	-	200	13.7563	100.502		country	-	-	-
Pyo_65101022_00016	NA	2010	Southeast Asia	Thailand	NA	NA	Oryza	NA	NA	NA	NA	3	-	200	13.7563	100.502		country	-	-	-
Pyo_65101022_00021	NA	2010	Southeast Asia	Thailand	NA	NA	Oryza	NA	NA	NA	NA	3	-	200	13.7563	100.502		country	-	-	-
Pyo_65101024_00029	NA	2010	Southeast Asia	Thailand	NA	NA	Oryza	NA	NA	NA	NA	3	-	200	13.7563	100.502		country	-	-	-
Pyo_65101104_00048	NA	2010	Southeast Asia	Thailand	NA	NA	Oryza	NA	NA	NA	NA	3	-	204	13.7563	100.502		country	-	-	-
Pyo_65101104_00052	NA	2010	Southeast Asia	Thailand	NA	NA	Oryza	NA	NA	NA	NA	3	-	261	13.7563	100.502		country	-	-	-
Pyo_65110513_00059	NA	2010	Southeast Asia	Thailand	NA	NA	Oryza	NA	RD 23	NA	NA	3	-	200	13.7563	100.502		country	-	-	-
Pyo_65110513_00074	NA	2010	Southeast Asia	Thailand	NA	NA	Oryza	NA	RD 15	NA	NA	3	-	200	13.7563	100.502		country	-	-	-
Pyo_65110513_00078	NA	2010	Southeast Asia	Thailand	NA	NA	Oryza	NA	KDML 105	NA	NA	3	-	60	13.7563	100.502		country	-	-	-
Pyo_65110513_00090	NA	2010	Southeast Asia	Thailand	NA	NA	Oryza	NA	KDML 105	NA	NA	3	-	60	13.7563	100.502		country	-	-	-
Pyo_65110513_00094	NA	2010	Southeast Asia	Thailand	NA	NA	Oryza	NA	KDML 105	NA	NA	3	-	200	13.7563	100.502		country	-	-	-
Pyo_65110901_00102	NA	2010	Southeast Asia	Thailand	NA	NA	Oryza	NA	KDML 105	NA	NA	3	-	200	13.7563	100.502		country	-	-	-
Pyo_65111010_00118	NA	2010	Southeast Asia	Thailand	NA	NA	Oryza	NA	RD 6	NA	NA	3	-	60	13.7563	100.502		country	-	-	-
Pyo_65111010_00130	NA	2010	Southeast Asia	Thailand	NA	NA	Oryza	NA	RD 6	NA	NA	3	-	60	13.7563	100.502		country	-	-	-
Pyo_65111118_00142	NA	2010	Southeast Asia	Thailand	NA	NA	Oryza	NA	NUBN 2	NA	NA	3	-	60	13.7563	100.502		country	-	-	-
Pyo_65111118_00153	NA	2010	Southeast Asia	Thailand	NA	NA	Oryza	NA	KDML 105	NA	NA	3	-	200	13.7563	100.502		country	-	-	-
Pyo_65111118_00158	NA	2010	Southeast Asia	Thailand	NA	NA	Oryza	NA	KDML 105	NA	NA	3	-	200	13.7563	100.502		country	-	-	-
Pyo_65111118_00163	NA	2010	Southeast Asia	Thailand	NA	NA	Oryza	NA	RD 15	NA	NA	3	-	200	13.7563	100.502		country	-	-	-
Pyo_65111124_00171	NA	2010	Southeast Asia	Thailand	NA	NA	Oryza	NA	LEE NOK	NA	NA	3	-	154	13.7563	100.502		country	-	-	-
Pyo_65111124_00176	NA	2010	Southeast Asia	Thailand	NA	NA	Oryza	NA	LEE NOK	NA	NA	3	-	154	13.7563	100.502		country	-	-	-
Pyo_65111124_00182	NA	2010	Southeast Asia	Thailand	NA	NA	Oryza	NA	UBN03-158-KPS-22-22	NA	NA	3	-	200	13.7563	100.502		country	-	-	-
Pyo_65111124_00187	NA	2011	East Asia	China	NA	NA	Oryza	NA	EK-18 (Inbred)	NA	NA	3	-	182	35.8617	104.195		country	-	-	-
Pyo_65111124_00188	NA	2011	East Asia	China	NA	NA	Oryza	NA	EK-18 (Inbred)	NA	NA	3	-	182	35.8617	104.195		country	-	-	-
Pyo_65111124_00190	NA	2011	East Asia	China	NA	NA	Oryza	NA	NA	NA	NA	3	-	154	35.8617	104.195		country	-	-	-
Pyo_65111124_00192	NA	2011	East Asia	China	NA	NA	Oryza	NA	NA	NA	NA	3	-	182	35.8617	104.195		country	-	-	-
Pyo_65111124_00193	NA	2011	East Asia	China	NA	NA	Oryza	NA	NA	NA	NA	3	-	182	35.8617	104.195		country	-	-	-
Pyo_65111124_00195	NA	2011	East Asia	China	NA	NA	Oryza	NA	NA	NA	NA	3	-	182	35.8617	104.195		country	-	-	-
Pyo_65111124_00200	NA	2011	East Asia	China	NA	NA	Oryza	NA	Y liang you 302	NA	NA	3	-	81	35.8617	104.195		country	-	-	-
Pyo_65111220_00222	NA	2011	East Asia	China	NA	NA	Oryza	NA	NA	NA	NA	3	-	49	35.8617	104.195		country	-	-	-
Pyo_65111220_00225	NA	2011	East Asia	China	NA	NA	Oryza	NA	NA	NA	NA	3	-	49	35.8617	104.195		country	-	-	-
Pyo_65111220_00227	NA	2011	East Asia	China	NA	NA	Oryza	NA	NA	NA	NA	3	-	49	35.8617	104.195		country	-	-	-
Pyo_65111220_00233	NA	2011	East Asia	China	NA	NA	Oryza	NA	NA	NA	NA	3	-	182	35.8617	104.195		country	-	-	-
Pyo_65111220_00243	NA	2011	East Asia	China	NA	NA	Oryza	NA	YiYouHang No.1	NA	NA	3	-	96	35.8617	104.195		country	-	-	-
Pyo_65120106_00248	NA	2011	East Asia	China	NA	NA	Oryza	NA	NA	NA	NA	3	-	154	35.8617	104.195		country	-	-	-
Pyo_65120106_00272	NA	2011	East Asia	China	NA	NA	Oryza	NA	EK-18 (Inbred)	NA	NA	3	-	182	35.8617	104.195		country	-	-	-
Pyo_65120106_00277	NA	2011	East Asia	China	NA	NA	Oryza	NA	NA	NA	NA	3	-	182	35.8617	104.195		country	-	-	-
Pyo_65120106_00282	NA	2011	East Asia	China	NA	NA	Oryza	NA	EK-18 (Inbred)	NA	NA	3	-	182	35.8617	104.195		country	-	-	-
Pyo_65120106_00288	NA	2011	East Asia	China	NA	NA	Oryza	NA	NA	NA	NA	3	-	49	35.8617	104.195		country	-	-	-
Pyo_65120106_00292	NA	2011	East Asia	China	NA	NA	Oryza	NA	NA	NA	NA	3	-	182	35.8617	104.195		country	-	-	-
Pyo_65120106_00297	NA	2011	East Asia	China	NA	NA	Oryza	NA	NA	NA	NA	3	-	182	35.8617	104.195		country	-	-	-
Pyo_65120417_00305	NA	2011	East Asia	China	NA	NA	Oryza	NA	NA	NA	NA	3	-	15	35.8617	104.195		country	-	-	-
Pyo_65120417_00310	NA	2011	East Asia	China	NA	NA	Oryza	NA	YiUouHang No.1	NA	NA	3	-	96	35.8617	104.195		country	-	-	-
Pyo_65120417_00315	NA	2011	East Asia	China	NA	NA	Oryza	NA	Teyou 175	NA	NA	3	-	81	35.8617	104.195		country	-	-	-
Pyo_65120417_00320	NA	2011	East Asia	China	NA	NA	Oryza	NA	Y liang you 55	NA	NA	3	-	81	35.8617	104.195		country	-	-	-
Pyo_65120417_00324	NA	2011	East Asia	China	NA	NA	Oryza	NA	Teyou 838	NA	NA	3	-	81	35.8617	104.195		country	-	-	-
Pyo_65120424_00356	NA	2011	East Asia	China	NA	NA	Oryza	NA	Y liang you 302	NA	NA	3	-	81	35.8617	104.195		country	-	-	-
Pyo_65120424_00365	NA	2011	East Asia	China	NA	NA	Oryza	NA	NA	NA	NA	3	-	154	35.8617	104.195		country	-	-	-
Pyo_65120424_00370	NA	2011	East Asia	China	NA	NA	Oryza	NA	NA	NA	NA	3	-	154	35.8617	104.195		country	-	-	-
Pyo_65120424_00375	NA	2011	East Asia	China	NA	NA	Oryza	NA	NA	NA	NA	3	-	154	35.8617	104.195		country	-	-	-
Pyo_65120424_00380	NA	2011	East Asia	China	NA	NA	Oryza	NA	NA	NA	NA	3	-	154	35.8617	104.195		country	-	-	-
Pyo_65120424_00385	NA	2011	East Asia	China	NA	NA	Oryza	NA	NA	NA	NA	3	-	182	35.8617	104.195		country	-	-	-
Pyo_65120424_00386	NA	2011	East Asia	China	NA	NA	Oryza	NA	NA	NA	NA	3	-	182	35.8617	104.195		country	-	-	-
Pyo_65120424_00390	NA	2011	East Asia	China	NA	NA	Oryza	NA	NA	NA	NA	3	-	154	35.8617	104.195		country	-	-	-
Pyo_65120424_00394	NA	2011	East Asia	China	NA	NA	Oryza	NA	NA	NA	NA	3	-	154	35.8617	104.195		country	-	-	-
Pyo_65120424_00397	NA	2011	East Asia	China	NA	NA	Oryza	NA	NA	NA	NA	3	-	154	35.8617	104.195		country	-	-	-
Pyo_65120502_00399	NA	2011	East Asia	China	NA	NA	Oryza	NA	NA	NA	NA	3	-	154	35.8617	104.195		country	-	-	-
Pyo_65120502_00401	NA	2011	East Asia	China	NA	NA	Oryza	NA	NA	NA	NA	3	-	154	35.8617	104.195		country	-	-	-
Pyo_65120716_00405	NA	2012	Southeast Asia	Vietnam	NA	NA	Oryza	NA	OM 6976	NA	NA	3	-	14	11.6522	108.523		country	-	-	-
Pyo_65120716_00409	NA	2012	Southeast Asia	Vietnam	NA	NA	Oryza	NA	OM 6976	NA	NA	3	-	14	11.6522	108.523		country	-	-	-
Pyo_65120716_00417	NA	2012	Southeast Asia	Vietnam	NA	NA	Oryza	NA	OM 6976	NA	NA	3	-	14	11.6522	108.523		country	-	-	-
Pyo_65120716_00423	NA	2012	Southeast Asia	Vietnam	NA	NA	Oryza	NA	OM 6976	NA	NA	3	-	14	11.6522	108.523		country	-	-	-
Pyo_65120719_00429	NA	2012	Southeast Asia	Vietnam	NA	NA	Oryza	NA	OM 6976	NA	NA	3	-	14	11.6522	108.523		country	-	-	-
Pyo_65120719_00431	NA	2012	Southeast Asia	Indonesia	NA	NA	Oryza	NA	Ciherang (local inbred)	NA	NA	3	-	154	-0.789275	113.921		country	-	-	-
Pyo_65120719_00434	NA	2012	Southeast Asia	Indonesia	NA	NA	Oryza	NA	NA	NA	NA	3	-	154	-0.789275	113.921		country	-	-	-
Pyo_65120719_00439	NA	2012	Southeast Asia	Indonesia	NA	NA	Oryza	NA	Inpari 10 (local inbred)	NA	NA	3	-	225	-0.789275	113.921		country	-	-	-
Pyo_65120719_00445	NA	2012	Southeast Asia	Indonesia	NA	NA	Oryza	NA	Inpari 10 (local inbred)	NA	NA	3	-	154	-0.789275	113.921		country	-	-	-
Pyo_65120723_00453	NA	2010	Southeast Asia	Thailand	NA	NA	Oryza	NA	UBN 04128-116	NA	NA	3	-	200	13.7563	100.502		country	-	-	-
Pyo_65120723_00458	NA	2010	Southeast Asia	Thailand	NA	NA	Oryza	NA	UBN 04128-119	NA	NA	3	-	261	13.7563	100.502		country	-	-	-
Pyo_65120723_00459	NA	2010	Southeast Asia	Thailand	NA	NA	Oryza	NA	RD 15	NA	NA	3	-	200	13.7563	100.502		country	-	-	-
Pyo_65120723_00464	NA	2010	Southeast Asia	Thailand	NA	NA	Oryza	NA	KDML 105	NA	NA	3	-	200	13.7563	100.502		country	-	-	-
Pyo_65120723_00470	NA	2010	Southeast Asia	Thailand	NA	NA	Oryza	NA	KDML 105	NA	NA	3	-	200	13.7563	100.502		country	-	-	-
Pyo_65120806_00475	NA	2010	Southeast Asia	Thailand	NA	NA	Oryza	NA	KDML 105	NA	NA	3	-	200	13.7563	100.502		country	-	-	-
Pyo_65120808_00480	NA	2010	Southeast Asia	Thailand	NA	NA	Oryza	NA	UBN 04128-119	NA	NA	3	-	261	13.7563	100.502		country	-	-	-
Pyo_65120808_00484	NA	2010	Southeast Asia	Thailand	NA	NA	Oryza	NA	KDML 105	NA	NA	3	-	200	13.7563	100.502		country	-	-	-
Pyo_65120914_00488	NA	2010	Southeast Asia	Thailand	NA	NA	Oryza	NA	CHAINAT 1	NA	NA	3	-	94	13.7563	100.502		country	-	-	-
Pyo_65120914_00495	NA	2010	Southeast Asia	Thailand	NA	NA	Oryza	NA	KDML 105	NA	NA	3	-	200	13.7563	100.502		country	-	-	-
Pyo_65120914_00496	NA	2010	Southeast Asia	Thailand	NA	NA	Oryza	NA	RD 6	NA	NA	3	-	60	13.7563	100.502		country	-	-	-
Pyo_65120914_00500	NA	2010	Southeast Asia	Thailand	NA	NA	Oryza	NA	KDML 105	NA	NA	3	-	200	13.7563	100.502		country	-	-	-
Pyo_65120921_00502	NA	2010	Southeast Asia	Thailand	NA	NA	Oryza	NA	KDML 105	NA	NA	3	-	200	13.7563	100.502		country	-	-	-
Pyo_65120921_00503	NA	2010	Southeast Asia	Thailand	NA	NA	Oryza	NA	KDML 105	NA	NA	3	-	200	13.7563	100.502		country	-	-	-
Pyo_65120921_00511	NA	2010	Southeast Asia	Thailand	NA	NA	Oryza	NA	KDML 105	NA	NA	3	-	200	13.7563	100.502		country	-	-	-
Pyo_65120921_00517	NA	2010	Southeast Asia	Thailand	NA	NA	Oryza	NA	KDML 105	NA	NA	3	-	200	13.7563	100.502		country	-	-	-
Pyo_65120921_00518	NA	2010	Southeast Asia	Thailand	NA	NA	Oryza	NA	KDML 105	NA	NA	3	-	200	13.7563	100.502		country	-	-	-
Pyo_65120921_00521	NA	2010	Southeast Asia	Thailand	NA	NA	Oryza	NA	KDML 105	NA	NA	3	-	200	13.7563	100.502		country	-	-	-
Pyo_65120926_00527	NA	2010	Southeast Asia	Thailand	NA	NA	Oryza	NA	KDML 105	NA	NA	3	-	200	13.7563	100.502		country	-	-	-
Pyo_65120928_00528	NA	2010	Southeast Asia	Thailand	NA	NA	Oryza	NA	KDML 105	NA	NA	3	-	200	13.7563	100.502		country	-	-	-
Pyo_65120928_00532	NA	2010	Southeast Asia	Thailand	NA	NA	Oryza	NA	KDML 105	NA	NA	3	-	200	13.7563	100.502		country	-	-	-
Pyo_65120928_00533	NA	2010	Southeast Asia	Thailand	NA	NA	Oryza	NA	KDML 105	NA	NA	3	-	200	13.7563	100.502		country	-	-	-
Pyo_65120928_00536	NA	2010	Southeast Asia	Thailand	NA	NA	Oryza	NA	RD 6	NA	NA	3	-	60	13.7563	100.502		country	-	-	-
Pyo_65120928_00541	NA	2010	Southeast Asia	Thailand	NA	NA	Oryza	NA	KDML 105	NA	NA	3	-	200	13.7563	100.502		country	-	-	-
Pyo_65120928_00545	NA	2010	Southeast Asia	Thailand	NA	NA	Oryza	NA	KDML 105	NA	NA	3	-	200	13.7563	100.502		country	-	-	-
Pyo_65121001_00548	NA	2010	Southeast Asia	Thailand	NA	NA	Oryza	NA	KDML 105	NA	NA	3	-	200	13.7563	100.502		country	-	-	-
Pyo_65121003_00549	NA	2010	Southeast Asia	Thailand	NA	NA	Oryza	NA	NA	NA	NA	3	-	200	13.7563	100.502		country	-	-	-
Pyo_65121003_00555	NA	2010	Southeast Asia	Thailand	NA	NA	Oryza	NA	NA	NA	NA	3	-	200	13.7563	100.502		country	-	-	-
Pyo_65121003_00557	NA	2010	Southeast Asia	Thailand	NA	NA	Oryza	NA	KDML 105	NA	NA	3	-	200	13.7563	100.502		country	-	-	-
Pyo_65121003_00562	NA	2010	Southeast Asia	Thailand	NA	NA	Oryza	NA	KDML 105	NA	NA	3	-	25	13.7563	100.502		country	-	-	-
Pyo_65121003_00568	NA	2010	Southeast Asia	Thailand	NA	NA	Oryza	NA	KDML 105	NA	NA	3	-	200	13.7563	100.502		country	-	-	-
Pyo_65121003_00569	NA	2010	Southeast Asia	Thailand	NA	NA	Oryza	NA	KDML 105	NA	NA	3	-	200	13.7563	100.502		country	-	-	-
Pyo_65121003_00573	NA	2010	Southeast Asia	Thailand	NA	NA	Oryza	NA	KDML 105	NA	NA	3	-	200	13.7563	100.502		country	-	-	-
Pyo_65121003_00574	NA	2010	Southeast Asia	Thailand	NA	NA	Oryza	NA	KDML 105	NA	NA	3	-	60	13.7563	100.502		country	-	-	-
Pyo_65121003_00578	NA	2010	Southeast Asia	Thailand	NA	NA	Oryza	NA	KDML 105	NA	NA	3	-	200	13.7563	100.502		country	-	-	-
Pyo_65121003_00583	NA	2010	Southeast Asia	Thailand	NA	NA	Oryza	NA	KDML 105	NA	NA	3	-	200	13.7563	100.502		country	-	-	-
Pyo_65121126_00590	NA	2010	Southeast Asia	Thailand	NA	NA	Oryza	NA	UBN03-164-KPS-29-29	NA	NA	3	-	25	13.7563	100.502		country	-	-	-
Pyo_65121126_00598	NA	2010	Southeast Asia	Thailand	NA	NA	Oryza	NA	UBN0429-2-1-R-2	NA	NA	3	-	60	13.7563	100.502		country	-	-	-
Pyo_65121126_00603	NA	2010	Southeast Asia	Thailand	NA	NA	Oryza	NA	UBN04029-2-1-R-1	NA	NA	3	-	60	13.7563	100.502		country	-	-	-
Pyo_65121126_00608	NA	2010	Southeast Asia	Thailand	NA	NA	Oryza	NA	UBN02-248-9-3-NRM-2	NA	NA	3	-	200	13.7563	100.502		country	-	-	-
Pyo_65121126_00612	NA	2010	Southeast Asia	Thailand	NA	NA	Oryza	NA	HANG-NAK	NA	NA	3	-	60	13.7563	100.502		country	-	-	-
Pyo_65121126_00615	NA	2010	Southeast Asia	Thailand	NA	NA	Oryza	NA	UBN02-248-9-3-NRM-3	NA	NA	3	-	60	13.7563	100.502		country	-	-	-
Pyo_65121126_00619	NA	2010	Southeast Asia	Thailand	NA	NA	Oryza	NA	UBN04050-22-2-R-1	NA	NA	3	-	25	13.7563	100.502		country	-	-	-
Pyo_65121126_00625	NA	2010	Southeast Asia	Thailand	NA	NA	Oryza	NA	RD 6	NA	NA	3	-	60	13.7563	100.502		country	-	-	-
Pyo_65121126_00626	NA	2010	Southeast Asia	Thailand	NA	NA	Oryza	NA	KKN-012021-43-2-1-1	NA	NA	3	-	25	13.7563	100.502		country	-	-	-
Pyo_65121126_00630	NA	2010	Southeast Asia	Thailand	NA	NA	Oryza	NA	NANG-LUEN	NA	NA	3	-	25	13.7563	100.502		country	-	-	-
Pyo_65121205_00631	NA	2010	Southeast Asia	Thailand	NA	NA	Oryza	NA	KDML 105 (LOCAL)	NA	NA	3	-	60	13.7563	100.502		country	-	-	-
Pyo_65121205_00633	NA	2010	Southeast Asia	Thailand	NA	NA	Oryza	NA	KKN97062-B-6-2-NK1-1-1-1-1	NA	NA	3	-	25	13.7563	100.502		country	-	-	-
Pyo_65121205_00638	NA	2010	Southeast Asia	Thailand	NA	NA	Oryza	NA	UBN02-248-9-3-NRM-3	NA	NA	3	-	60	13.7563	100.502		country	-	-	-
Pyo_65121205_00641	NA	2010	Southeast Asia	Thailand	NA	NA	Oryza	NA	UBN04050-22-2-R-1	NA	NA	3	-	25	13.7563	100.502		country	-	-	-
Pyo_65121210_00642	NA	2010	Southeast Asia	Thailand	NA	NA	Oryza	NA	KKN97062-B-6-2-NK1-1-1-1-1	NA	NA	3	-	25	13.7563	100.502		country	-	-	-
Pyo_65121210_00643	NA	2010	Southeast Asia	Thailand	NA	NA	Oryza	NA	UBN04016-16-1-R-1	NA	NA	3	-	25	13.7563	100.502		country	-	-	-
Pyo_65121210_00644	NA	2010	Southeast Asia	Thailand	NA	NA	Oryza	NA	KDML 105	NA	NA	3	-	25	13.7563	100.502		country	-	-	-
Pyo_65121210_00645	NA	2010	Southeast Asia	Thailand	NA	NA	Oryza	NA	KKN97062-B-6-2-NK1-1-1-1-1	NA	NA	3	-	25	13.7563	100.502		country	-	-	-
Pyo_65121210_00646	NA	2010	Southeast Asia	Thailand	NA	NA	Oryza	NA	KKN97038-39-1-2-1-3	NA	NA	3	-	25	13.7563	100.502		country	-	-	-
Pyo_65121210_00647	NA	2010	Southeast Asia	Thailand	NA	NA	Oryza	NA	KEE-TOM-YAI	NA	NA	3	-	60	13.7563	100.502		country	-	-	-
Pyo_65121210_00652	NA	2010	Southeast Asia	Thailand	NA	NA	Oryza	NA	YUAN-KLANG	NA	NA	3	-	25	13.7563	100.502		country	-	-	-
Pyo_65121210_00657	NA	2010	Southeast Asia	Thailand	NA	NA	Oryza	NA	KKN04023-NK1-8-2-2-1-6	NA	NA	3	-	25	13.7563	100.502		country	-	-	-
Pyo_65121210_00662	NA	2010	Southeast Asia	Thailand	NA	NA	Oryza	NA	YUAN-KLANG	NA	NA	3	-	25	13.7563	100.502		country	-	-	-
Pyo_65121210_00664	NA	2010	Southeast Asia	Thailand	NA	NA	Oryza	NA	UBN02-248-44-3-NRM-3	NA	NA	3	-	200	13.7563	100.502		country	-	-	-
Pyo_65121210_00669	NA	2010	Southeast Asia	Thailand	NA	NA	Oryza	NA	UBN021277-3-NRM-3	NA	NA	3	-	60	13.7563	100.502		country	-	-	-
Pyo_65121210_00673	NA	2010	Southeast Asia	Thailand	NA	NA	Oryza	NA	UBN04050-22-3-R-3	NA	NA	3	-	60	13.7563	100.502		country	-	-	-
Pyo_65121210_00678	NA	2010	Southeast Asia	Thailand	NA	NA	Oryza	NA	Niew-Dam	NA	NA	3	-	60	13.7563	100.502		country	-	-	-
Pyo_65121218_00684	NA	2010	Southeast Asia	Thailand	NA	NA	Oryza	NA	UBN02-248-9-3-NRM-2	NA	NA	3	-	200	13.7563	100.502		country	-	-	-
Pyo_65121218_00685	NA	2010	Southeast Asia	Thailand	NA	NA	Oryza	NA	UBN02-248-9-3-NRM-3	NA	NA	3	-	60	13.7563	100.502		country	-	-	-
Pyo_65121218_00686	NA	2010	Southeast Asia	Thailand	NA	NA	Oryza	NA	UBN04050-22-2-R-1	NA	NA	3	-	25	13.7563	100.502		country	-	-	-
Pyo_65121218_00687	NA	2010	Southeast Asia	Thailand	NA	NA	Oryza	NA	HANG-NAK	NA	NA	3	-	60	13.7563	100.502		country	-	-	-
Pyo_65121218_00689	NA	2010	Southeast Asia	Thailand	NA	NA	Oryza	NA	RD 6	NA	NA	3	-	60	13.7563	100.502		country	-	-	-
Pyo_65121218_00690	NA	2010	Southeast Asia	Thailand	NA	NA	Oryza	NA	KKN97062-B-6-2-NK1-1-1-1-1	NA	NA	3	-	25	13.7563	100.502		country	-	-	-
Pyo_65121218_00691	NA	2010	Southeast Asia	Thailand	NA	NA	Oryza	NA	NANG-LUEN	NA	NA	3	-	25	13.7563	100.502		country	-	-	-
Pyo_65121221_00692	NA	2010	Southeast Asia	Thailand	NA	NA	Oryza	NA	YUAN-KLANG	NA	NA	3	-	25	13.7563	100.502		country	-	-	-
Pyo_65130311_00693	NA	2010	Southeast Asia	Thailand	NA	NA	Oryza	NA	UBN060061-4-15-3-5	NA	NA	3	-	151	13.7563	100.502		country	-	-	-
Pyo_65130311_00699	NA	2010	Southeast Asia	Thailand	NA	NA	Oryza	NA	UBN04050-22-3-R-5	NA	NA	3	-	60	13.7563	100.502		country	-	-	-
Pyo_65130311_00705	NA	2010	Southeast Asia	Thailand	NA	NA	Oryza	NA	UBN04029-2-3-R-4	NA	NA	3	-	60	13.7563	100.502		country	-	-	-
Pyo_65130311_00711	NA	2010	Southeast Asia	Thailand	NA	NA	Oryza	NA	KKN98018-43-1-2-3	NA	NA	3	-	25	13.7563	100.502		country	-	-	-
Pyo_65130311_00715	NA	2010	Southeast Asia	Thailand	NA	NA	Oryza	NA	KKN04023-NK1-8-2-2-1-1-1	NA	NA	3	-	25	13.7563	100.502		country	-	-	-
Pyo_65130311_00721	NA	2010	Southeast Asia	Thailand	NA	NA	Oryza	NA	RD 10	NA	NA	3	-	25	13.7563	100.502		country	-	-	-
Pyo_65130312_00726	NA	2010	Southeast Asia	Thailand	NA	NA	Oryza	NA	KDML 105	NA	NA	3	-	200	13.7563	100.502		country	-	-	-
Pyo_65130312_00727	NA	2010	Southeast Asia	Thailand	NA	NA	Oryza	NA	RA CHI NI 2	NA	NA	3	-	200	13.7563	100.502		country	-	-	-
Pyo_65130312_00732	NA	2010	Southeast Asia	Thailand	NA	NA	Oryza	NA	KDML 105	NA	NA	3	-	200	13.7563	100.502		country	-	-	-
Pyo_65130312_00736	NA	2010	Southeast Asia	Thailand	NA	NA	Oryza	NA	RD 15	NA	NA	3	-	200	13.7563	100.502		country	-	-	-
Pyo_65130312_00741	NA	2010	Southeast Asia	Thailand	NA	NA	Oryza	NA	KDML 105	NA	NA	3	-	70	13.7563	100.502		country	-	-	-
Pyo_65130312_00746	NA	2010	Southeast Asia	Thailand	NA	NA	Oryza	NA	KDML 105	NA	NA	3	-	200	13.7563	100.502		country	-	-	-
Pyo_65130312_00751	NA	2010	Southeast Asia	Thailand	NA	NA	Oryza	NA	KDML 105	NA	NA	3	-	200	13.7563	100.502		country	-	-	-
Pyo_65130312_00757	NA	2010	Southeast Asia	Thailand	NA	NA	Oryza	NA	UBN03-82-KPS-9-9	NA	NA	3	-	200	13.7563	100.502		country	-	-	-
Pyo_65130325_00759	NA	2010	Southeast Asia	Thailand	NA	NA	Oryza	NA	KDML 105	NA	NA	3	-	200	13.7563	100.502		country	-	-	-
Pyo_65130424_00761	NA	2010	Southeast Asia	Thailand	NA	NA	Oryza	NA	KDML 105	NA	NA	3	-	200	13.7563	100.502		country	-	-	-
Pyo_65130503_00762	NA	2010	Southeast Asia	Thailand	NA	NA	Oryza	NA	RD 6	NA	NA	3	-	60	13.7563	100.502		country	-	-	-
Pyo_65130503_00767	NA	2010	Southeast Asia	Thailand	NA	NA	Oryza	NA	RD 6	NA	NA	3	-	60	13.7563	100.502		country	-	-	-
Pyo_65130503_00772	NA	2010	Southeast Asia	Thailand	NA	NA	Oryza	NA	RD 6	NA	NA	3	-	60	13.7563	100.502		country	-	-	-
Pyo_65130503_00774	NA	2010	Southeast Asia	Thailand	NA	NA	Oryza	NA	KDML 105	NA	NA	3	-	200	13.7563	100.502		country	-	-	-
Pyo_65130503_00777	NA	2010	Southeast Asia	Thailand	NA	NA	Oryza	NA	KDML 105	NA	NA	3	-	200	13.7563	100.502		country	-	-	-
Pyo_65130503_00782	NA	2010	Southeast Asia	Thailand	NA	NA	Oryza	NA	KDML 105	NA	NA	3	-	200	13.7563	100.502		country	-	-	-
Pyo_65130503_00787	NA	2010	Southeast Asia	Thailand	NA	NA	Oryza	NA	RD 6	NA	NA	3	-	60	13.7563	100.502		country	-	-	-
Pyo_65130503_00792	NA	2010	Southeast Asia	Thailand	NA	NA	Oryza	NA	RD 6	NA	NA	3	-	200	13.7563	100.502		country	-	-	-
Pyo_65130503_00797	NA	2010	Southeast Asia	Thailand	NA	NA	Oryza	NA	KDML 105	NA	NA	3	-	60	13.7563	100.502		country	-	-	-
Pyo_65130503_00802	NA	2010	Southeast Asia	Thailand	NA	NA	Oryza	NA	CHAINAT 1	NA	NA	3	-	94	13.7563	100.502		country	-	-	-
Pyo_65130515_00804	NA	2010	Southeast Asia	Thailand	NA	NA	Oryza	NA	NA	NA	NA	3	-	200	13.7563	100.502		country	-	-	-
Pyo_65130515_00807	NA	2010	Southeast Asia	Thailand	NA	NA	Oryza	NA	NA	NA	NA	3	-	200	13.7563	100.502		country	-	-	-
Pyo_65130515_00812	NA	2010	Southeast Asia	Thailand	NA	NA	Oryza	NA	KDML 105	NA	NA	3	-	200	13.7563	100.502		country	-	-	-
Pyo_65130515_00817	NA	2010	Southeast Asia	Thailand	NA	NA	Oryza	NA	KDML 105	NA	NA	3	-	200	13.7563	100.502		country	-	-	-
Pyo_65130515_00820	NA	2010	Southeast Asia	Thailand	NA	NA	Oryza	NA	KDML 105	NA	NA	3	-	200	13.7563	100.502		country	-	-	-
Pyo_65130515_00825	NA	2010	Southeast Asia	Thailand	NA	NA	Oryza	NA	KDML 105	NA	NA	3	-	200	13.7563	100.502		country	-	-	-
Pyo_65130515_00830	NA	2010	Southeast Asia	Thailand	NA	NA	Oryza	NA	KDML 105	NA	NA	3	-	200	13.7563	100.502		country	-	-	-
Pyo_65130515_00835	NA	2010	Southeast Asia	Thailand	NA	NA	Oryza	NA	KDML 105	NA	NA	3	-	200	13.7563	100.502		country	-	-	-
Pyo_65130702_00836	NA	2010	Southeast Asia	Thailand	NA	NA	Oryza	NA	KDML 105	NA	NA	3	-	200	13.7563	100.502		country	-	-	-
Pyo_65130702_00841	NA	2010	Southeast Asia	Thailand	NA	NA	Oryza	NA	KDML 105	NA	NA	3	-	200	13.7563	100.502		country	-	-	-
Pyo_65130702_00846	NA	2010	Southeast Asia	Thailand	NA	NA	Oryza	NA	KDML 105	NA	NA	3	-	200	13.7563	100.502		country	-	-	-
Pyo_65130702_00851	NA	2010	Southeast Asia	Thailand	NA	NA	Oryza	NA	KDML 105	NA	NA	3	-	200	13.7563	100.502		country	-	-	-
Pyo_65130702_00856	NA	2010	Southeast Asia	Thailand	NA	NA	Oryza	NA	KDML 105	NA	NA	3	-	200	13.7563	100.502		country	-	-	-
Pyo_65130702_00861	NA	2010	Southeast Asia	Thailand	NA	NA	Oryza	NA	KDML 105	NA	NA	3	-	200	13.7563	100.502		country	-	-	-
Pyo_65130702_00866	NA	2010	Southeast Asia	Thailand	NA	NA	Oryza	NA	KDML 105	NA	NA	3	-	200	13.7563	100.502		country	-	-	-
Pyo_65130704_00871	NA	2010	Southeast Asia	Thailand	NA	NA	Oryza	NA	KDML 105	NA	NA	3	-	200	13.7563	100.502		country	-	-	-
Pyo_65130704_00876	NA	2010	Southeast Asia	Thailand	NA	NA	Oryza	NA	KDML 105	NA	NA	3	-	200	13.7563	100.502		country	-	-	-
Pyo_65130704_00886	NA	2010	Southeast Asia	Thailand	NA	NA	Oryza	NA	KDML 105	NA	NA	3	-	200	13.7563	100.502		country	-	-	-
Pyo_65130704_00890	NA	2010	Southeast Asia	Thailand	NA	NA	Oryza	NA	KDML 105	NA	NA	3	-	200	13.7563	100.502		country	-	-	-
Pyo_65130704_00895	NA	2010	Southeast Asia	Thailand	NA	NA	Oryza	NA	Neiw Dum	NA	NA	3	-	25	13.7563	100.502		country	-	-	-
Pyo_65130704_00900	NA	2010	Southeast Asia	Thailand	NA	NA	Oryza	NA	KDML 105	NA	NA	3	-	200	13.7563	100.502		country	-	-	-
Pyo_65130711_00904	NA	2010	Southeast Asia	Thailand	NA	NA	Oryza	NA	KDML 105	NA	NA	3	-	200	13.7563	100.502		country	-	-	-
Pyo_65130711_00906	NA	2010	Southeast Asia	Thailand	NA	NA	Oryza	NA	KDML 105	NA	NA	3	-	200	13.7563	100.502		country	-	-	-
Pyo_65130719_00907	NA	2013	South America	Brazil	NA	NA	Oryza	NA	Inov (hibrid)	NA	NA	3	-	96	-14.9872	-47.3071		country	-	-	-
Pyo_65130719_00912	NA	2013	South America	Brazil	NA	NA	Oryza	NA	Puitá Inta CL	NA	NA	3	-	96	-14.9872	-47.3071		country	-	-	-
Pyo_65130719_00917	NA	2013	South America	Brazil	NA	NA	Oryza	NA	Puitá Inta CL	NA	NA	3	-	96	-14.9872	-47.3071		country	-	-	-
Pyo_65130719_00921	NA	2013	South America	Brazil	NA	NA	Oryza	NA	Puitá Inta CL	NA	NA	3	-	96	-14.9872	-47.3071		country	-	-	-
Pyo_65130719_00926	NA	2013	South America	Brazil	NA	NA	Oryza	NA	Puitá Inta CL	NA	NA	3	-	246	-14.9872	-47.3071		country	-	-	-
Pyo_65130719_00927	NA	2013	South America	Brazil	NA	NA	Oryza	NA	Delotas	NA	NA	3	-	96	-14.9872	-47.3071		country	-	-	-
Pyo_65130719_00937	NA	2010	Southeast Asia	Thailand	NA	NA	Oryza	NA	KDML 105	NA	NA	3	-	200	13.7563	100.502		country	-	-	-
Pyo_65130723_00938	NA	2013	South America	Brazil	NA	NA	Oryza	NA	Puitá Inta CL	NA	NA	3	-	96	-14.9872	-47.3071		country	-	-	-
Pyo_65131219_00939	NA	2013	Southeast Asia	Philippines	NA	NA	Oryza	NA	RC220	NA	NA	3	-	14	14.5995	120.984		country	-	-	-
Pyo_65131219_00944	NA	2012	Southeast Asia	Vietnam	NA	NA	Oryza	NA	Khan dan 18	NA	NA	3	-	154	11.6522	108.523		country	-	-	-
Pyo_65131219_00949	NA	2012	Southeast Asia	Vietnam	NA	NA	Oryza	NA	OM 10383	NA	NA	3	-	230	11.6522	108.523		country	-	-	-
Pyo_65131219_00953	NA	2012	Southeast Asia	Vietnam	NA	NA	Oryza	NA	OM 6976	NA	NA	3	-	49	11.6522	108.523		country	-	-	-
Pyo_65150527_00963	NA	2014	Southeast Asia	Vietnam	NA	NA	Oryza	NA	B-TE1	NA	NA	3	-	182	11.6522	108.523		country	-	-	-
Pyo_65150527_00965	NA	2014	Southeast Asia	Vietnam	NA	NA	Oryza	NA	Thao Duoc	NA	NA	3	-	63	11.6522	108.523		country	-	-	-
Pyo_65150527_00966	NA	2014	Southeast Asia	Vietnam	NA	NA	Oryza	NA	LT2	NA	NA	3	-	154	11.6522	108.523		country	-	-	-
Pyo_65150527_00967	NA	2014	Southeast Asia	Vietnam	NA	NA	Oryza	NA	BC-15	NA	NA	3	-	182	11.6522	108.523		country	-	-	-
Pyo_65150527_00969	NA	2014	Southeast Asia	Vietnam	NA	NA	Oryza	NA	BC-15 (No 3)	NA	NA	3	-	154	11.6522	108.523		country	-	-	-
Pyo_65150527_00970	NA	2014	Southeast Asia	Vietnam	NA	NA	Oryza	NA	BC-15 (No 3)	NA	NA	3	-	154	11.6522	108.523		country	-	-	-
Pyo_65150527_00972	NA	2015	Southeast Asia	Vietnam	NA	NA	Oryza	NA	AGPPS135	NA	NA	3	-	63	11.6522	108.523		country	-	-	-
Pyo_65150527_00973	NA	2015	Southeast Asia	Vietnam	NA	NA	Oryza	NA	OM10447	NA	NA	3	-	63	11.6522	108.523		country	-	-	-
Pyo_65150715_00975	NA	2015	Southeast Asia	Vietnam	NA	NA	Oryza	NA	OM6976	NA	NA	3	-	49	11.6522	108.523		country	-	-	-
Pyo_65150715_00976	NA	2013	South Asia	Bangladesh	NA	NA	Oryza	NA	BRR1 Dhan-34	NA	NA	4	-	238	23.685	90.3563		country	-	-	-
Pyo_65150715_00977	NA	2013	South Asia	Bangladesh	NA	NA	Oryza	NA	BRR1 Dhan-34	NA	NA	4	-	238	23.685	90.3563		country	-	-	-
Pyo_65150715_00978	NA	2013	South Asia	Bangladesh	NA	NA	Oryza	NA	BRR1 Dhan-34	NA	NA	4	-	238	23.685	90.3563		country	-	-	-
Pyo_65150715_00979	NA	2013	South Asia	Bangladesh	NA	NA	Oryza	NA	BRR1 Dhan-34	NA	NA	4	-	238	23.685	90.3563		country	-	-	-
RM0001	NA	1997	Europe	Roumania	NA	Oltenita	Oryza	sativa	Polizesti	1	NA	2	-	188	44.0855	26.6375	23	city	-	-	-
RW0010	NA	1990	Africa	Rwanda	NA	NA	Oryza	sativa	ROJOFOTSY (1285)	1	NA	1	Laos	166	-1.94028	29.8739		country	-	-	-
SN0009	NA	1986	Africa	Senegal	NA	Djibelor	Oryza	sativa	BARAFITA	2	NA	3	-	81	12.5528	-16.3223	20	city	-	-	-
SP0005	NA	1994	Europe	Spain	Tarragone	AMPOSTA,SALATS,DELTA DEL EBRO	Oryza	sativa	LIDO	1	sterile	2	-	159	40.6837	0.629892	9	city	yes	yes	yes
SP0006	NA	1994	Europe	Spain	Aragon	NA	Oryza	sativa	HUESCA	1	sterile	2	-	126	41.5976	-0.905662		province	yes	yes	yes
SP0022	NA	1999	Europe	Spain	SEVILLA	Villafranco del Guadalquivir	Oryza	sativa	HISPAGRAN	NA	NA	2	-	126	37.1321	-6.16518	12	city	-	-	-
SP0026	NA	2000	Europe	Spain	Andalusia	CIFA-Las Torres	Oryza	sativa	Puntal A5	NA	NA	2	-	116	40.908	-5.65303	814	city	-	-	-
SP0038	NA	2000	Europe	Spain	Andalusia	CIFA-Las Torres	Oryza	sativa	Puntal A12	NA	sterile	1	International	98	40.908	-5.65303	814	city	-	-	-
SP0043	NA	2000	Europe	Spain	Andalusia	CIFA-Las Torres	Oryza	sativa	Puntal A18	NA	NA	2	-	223	40.908	-5.65303	814	city	-	-	-
SP0044	NA	2000	Europe	Spain	Andalusia	CIFA-Las Torres	Oryza	sativa	Puntal A18	NA	NA	2	-	223	40.908	-5.65303	814	city	-	-	-
SP0125	NA	2006	Europe	Spain	NA	Silla	Oryza	sativa	Montsianell	NA	NA	2	-	56	39.3627	-0.412006	17	city	-	-	-
SP0141	NA	2006	Europe	Spain	Tarragone	NA	Oryza	sativa	Baixet	NA	NA	2	-	126	41.1189	1.24449		province	-	-	-
SP0143	NA	2006	Europe	Spain	Tarragone	NA	Oryza	sativa	Baixet	NA	NA	2	-	126	41.1189	1.24449		province	-	-	-
SP0149	NA	2006	Europe	Spain	Tarragone	NA	Oryza	sativa	Sarlet	1	NA	2	-	126	41.1189	1.24449		province	-	-	-
SP0162	NA	2006	Europe	Spain	Tarragone	NA	Oryza	sativa	Palacios	NA	NA	2	-	126	41.1189	1.24449		province	-	-	-
SP0167	NA	2006	Europe	Spain	NA	Pego (junta arroz ecologico)	Oryza	sativa	Bomba	NA	NA	2	-	56	38.8429	-0.115694	70	city	-	-	-
SP0168	NA	2006	Europe	Spain	NA	Casa catalans (sollana)	Oryza	sativa	Bomba	NA	NA	2	-	56	39.278	-0.383023	13	city	-	-	-
SP0172	NA	2006	Europe	Spain	NA	Cavallo de la llonga (llonga)	Oryza	sativa	Bomba	NA	NA	2	-	56	39.3689	3.22139	17	city	-	-	-
SP0173	NA	2006	Europe	Spain	NA	Campillo-casa-cubella (sollana)	Oryza	sativa	Senia	NA	NA	2	-	220	39.278	-0.383023	13	city	-	-	-
SP0179	NA	2006	Europe	Spain	NA	Compra (sueca)	Oryza	sativa	Gleva	NA	NA	2	-	220	39.2034	-0.311328	12	city	-	-	-
SP0184	NA	2006	Europe	Spain	NA	Cami sequita nova (llonga)	Oryza	sativa	Bomba	NA	NA	2	-	56	39.3689	3.22139	17	city	-	-	-
SP0216	NA	2007	Europe	Spain	Valance	Sollana	Oryza	sativa	Bomba	NA	NA	2	-	56	39.278	-0.383023	13	city	-	-	-
SP0227	NA	2007	Europe	Spain	Valance	Sollana	Oryza	sativa	Bomba	NA	NA	2	-	56	39.278	-0.383023	13	city	-	-	-
TG0004	NA	2012	Africa	Togo	NA	Elavayo	Oryza	sativa	Nérica L19	1	sterile	1	International	58	7.15421	0.4249	298	GPS position	-	-	-
TG0005	NA	2012	Africa	Togo	NA	Assomè	Oryza	sativa	Nérica L19	2	sterile	3	-	130	6.21265	1.17937	25	GPS position	-	-	-
TG0008	NA	2012	Africa	Togo	NA	Elavayo	Oryza	sativa	Nérica L19	1	sterile	1	International	58	7.15405	0.42466	302	GPS position	-	-	-
TG0011	NA	2012	Africa	Togo	NA	Elavayo	Oryza	sativa	Nérica L19	1	sterile	1	International	58	7.15422	0.42489	298	GPS position	-	-	-
TG0032	NA	2012	Africa	Togo	NA	Elavayo	Oryza	sativa	Nérica L19	1	sterile	1	International	58	7.15422	0.42489	298	GPS position	-	-	-
TG0043	NA	2012	Africa	Togo	NA	Elavayo	Oryza	sativa	Nérica L19	1	sterile	1	International	58	7.15405	0.42466	302	GPS position	-	-	-
TH0001	NA	1980	Southeast Asia	Thailand	NA	NA	Oryza	sativa	NA	2	NA	3	-	261	13.7563	100.502		country	-	-	-
TH0004	NA	1987	Southeast Asia	Thailand	NA	Chengmai	Oryza	sativa	MAECHUN	NA	NA	3	-	9	18.7877	98.9931	313	city	-	-	-
TH0007	NA	1980	Southeast Asia	Thailand	NA	NA	Oryza	sativa	HY 71	NA	NA	3	-	261	13.7563	100.502		country	-	-	-
TH0052	NA	1998	Southeast Asia	Thailand	Nakhonsi	NA	Oryza	sativa	NA	2	NA	3	-	244	8.4304	99.9631		province	-	-	-
TN0001	NA	2013	Southeast Asia	Tanzania	NA	NA	Oryza	sativa	NA	1	sterile	1	International	187	-6.36903	34.8888		country	-	-	-
TN0002	NA	2013	Southeast Asia	Tanzania	NA	NA	Oryza	sativa	NA	NA	sterile	1	International	187	-6.36903	34.8888		country	-	-	-
TN0014	NA	2013	Southeast Asia	Tanzania	NA	NA	Oryza	sativa	Zambia	1	sterile	1	International	187	-6.36903	34.8888		country	-	-	-
TN0015	NA	2013	Southeast Asia	Tanzania	NA	NA	Oryza	sativa	Zambia	1	sterile	1	International	194	-6.36903	34.8888		country	-	-	-
TN0016	NA	2013	Southeast Asia	Tanzania	NA	NA	Oryza	sativa	Zambia	1	sterile	1	International	187	-6.36903	34.8888		country	yes	yes	-
TN0038	NA	2013	Southeast Asia	Tanzania	NA	NA	Oryza	sativa	NA	1	sterile	4	-	20	-6.36903	34.8888		country	-	-	-
TN0042	NA	2013	Southeast Asia	Tanzania	NA	NA	Oryza	sativa	NA	NA	NA	4	-	20	-6.36903	34.8888		country	-	-	-
TN0045	NA	2013	Southeast Asia	Tanzania	NA	NA	Oryza	sativa	NA	1	sterile	4	-	20	-6.36903	34.8888		country	-	-	-
TN0057	NA	2013	Southeast Asia	Tanzania	NA	NA	Oryza	sativa	Supa	1	sterile	4	-	20	-6.36903	34.8888		country	-	-	-
TN0068	NA	2013	Southeast Asia	Tanzania	NA	NA	Oryza	sativa	Supa	1	sterile	4	-	20	-6.36903	34.8888		country	-	-	-
TN0070	NA	2013	Southeast Asia	Tanzania	NA	NA	Oryza	sativa	Supa	1	sterile	4	-	20	-6.36903	34.8888		country	yes	yes	yes
TN0078	NA	2013	Southeast Asia	Tanzania	NA	NA	Oryza	sativa	Supa	1	sterile	4	-	20	-6.36903	34.8888		country	-	-	-
TN0090	NA	2013	Southeast Asia	Tanzania	NA	NA	Oryza	sativa	NA	1	sterile	1	International	187	-6.36903	34.8888		country	-	-	-
TR0006	NA	1995	West Asia	Turkey	NA	Balabanköy Uzunköprü	Oryza	sativa	Serhat-92	1	NA	2	-	21	41.0901	26.5491	14	city	-	-	-
TR0025	NA	NA	West Asia	Turkey	NA	NA	Oryza	sativa	Baldo	NA	NA	2	-	21	38.9637	35.2433		country	-	-	-
TR0032	NA	NA	West Asia	Turkey	NA	NA	Oryza	sativa	Baldo	NA	NA	2	-	21	38.9637	35.2433		country	-	-	-
TR0033	NA	NA	West Asia	Turkey	NA	NA	Oryza	sativa	Baldo	NA	NA	2	-	21	38.9637	35.2433		country	-	-	-
TR0036	NA	NA	West Asia	Turkey	NA	NA	Oryza	sativa	Baldo	NA	NA	2	-	21	38.9637	35.2433		country	-	-	-
TW0001	NA	1980	East Asia	Taiwan	NA	NA	Oryza	sativa	NA	1	NA	2	-	250	23.6978	120.961		country	-	-	-
TW0010	NA	NA	East Asia	Taiwan	Nankang	Taipei	Oryza	sativa	NA	1	NA	2	-	161	25.033	121.565	14	city	-	-	-
UR0002	NA	1999	South America	Uruguay	NA	NA	Oryza	sativa	El Paso 144	NA	NA	3	-	154	-32.5228	-55.7658		country	-	-	-
UR0004	NA	2002	South America	Uruguay	NA	NA	Oryza	sativa	Tacuari	2	NA	3	-	154	-32.5228	-55.7658		country	-	-	-
UR0005	NA	1998	South America	Uruguay	NA	UEPL	Oryza	sativa	CT13063 CA98	NA	NA	2	-	192	-33.281	-54.1844	22	city	-	-	-
UR0006	NA	1998	South America	Uruguay	Rio Branco	NA	Oryza	sativa	Tacuarin 6-1	NA	NA	2	-	192	-32.5931	-53.3744		province	-	-	-
UR0007	NA	1997	South America	Uruguay	NA	NA	Oryza	sativa	Blue Belle	NA	NA	2	-	192	-32.5228	-55.7658		country	-	-	-
UR0008	NA	1997	South America	Uruguay	NA	UEPL-Prog Arroz	Oryza	sativa	SCT10885	NA	NA	2	-	192	-33.281	-54.1844	22	city	-	-	-
UR0009	NA	1999	South America	Uruguay	NA	NA	Oryza	sativa	L3019	NA	NA	2	-	192	-32.5228	-55.7658		country	-	-	-
UR0010	NA	2003	South America	Uruguay	NA	NA	Oryza	sativa	Tacuari	1	NA	2	-	192	-32.5228	-55.7658		country	-	-	-
UR0011	NA	2003	South America	Uruguay	NA	NA	Oryza	sativa	Tacuari	1	NA	2	-	192	-32.5228	-55.7658		country	-	-	-
UR0012	NA	1999	South America	Uruguay	NA	NA	Oryza	sativa	L3194	NA	NA	3	-	154	-32.5228	-55.7658		country	-	-	-
UR0013	NA	2003	South America	Uruguay	NA	NA	Oryza	sativa	Tacuari	NA	NA	2	-	192	-32.5228	-55.7658		country	-	-	-
UR0014	NA	1999	South America	Uruguay	NA	NA	Oryza	sativa	L2887	NA	NA	3	-	154	-32.5228	-55.7658		country	-	-	-
UR0015	NA	1999	South America	Uruguay	NA	NA	Oryza	sativa	L2995	NA	NA	3	-	154	-32.5228	-55.7658		country	-	-	-
UR0016	NA	1999	South America	Uruguay	NA	NA	Oryza	sativa	L3128	NA	NA	3	-	154	-32.5228	-55.7658		country	-	-	-
UR0017	NA	2001	South America	Uruguay	NA	NA	Oryza	sativa	Tacuari	NA	NA	2	-	192	-32.5228	-55.7658		country	-	-	-
UR0018	NA	2001	South America	Uruguay	NA	NA	Oryza	sativa	Tacuarí	NA	NA	3	-	154	-32.5228	-55.7658		country	-	-	-
UR0019	NA	2001	South America	Uruguay	NA	NA	Oryza	sativa	El Paso 144	NA	NA	3	-	154	-32.5228	-55.7658		country	-	-	-
UR0020	NA	2001	South America	Uruguay	NA	NA	Oryza	sativa	Tacuari	NA	NA	3	-	154	-32.5228	-55.7658		country	-	-	-
UR0021	NA	2002	South America	Uruguay	NA	NA	Oryza	sativa	L1882	NA	NA	2	-	192	-32.5228	-55.7658		country	-	-	-
US0001	NA	1987	North America	USA	Arkansas	Stuttgart	Oryza	sativa	Mars	NA	sterile	1	International	2	34.5004	-91.5526	69	city	-	-	-
US0002	NA	1987	North America	USA	NA	NA	Oryza	sativa	Mars	NA	sterile	1	International	2	33.005	-92.5575		country	-	-	-
US0003	NA	1987	North America	USA	Arkansas	Stuttgart	Oryza	sativa	Newbonnet	NA	sterile	1	International	2	34.5004	-91.5526	69	city	-	-	-
US0004	NA	1987	North America	USA	NA	NA	Oryza	sativa	Usen	NA	sterile	1	International	2	33.005	-92.5575		country	-	-	-
US0005	NA	1987	North America	USA	Arkansas	NA	Oryza	sativa	Tebonnet	1	NA	2	-	13	35.2999	-90.8294		province	-	-	-
US0006	NA	1988	North America	USA	Mississipi	Stoneville	Oryza	sativa	M201	NA	sterile	1	International	2	33.424	-90.9151	33	city	-	-	-
US0008	NA	1988	North America	USA	Texas	Beaumont	Oryza	sativa	Dawn	NA	NA	2	-	73	30.0802	-94.1266	10	city	-	-	-
US0009	NA	1988	North America	USA	Texas	Warton Cnty	Oryza	sativa	Gulfmont	1	NA	2	-	73	29.3691	-96.1527	27	city	-	-	-
US0010	NA	1988	North America	USA	Texas	NA	Oryza	sativa	Lemont	1	NA	2	-	73	28.9341	-96.5356		province	-	-	-
US0030	NA	1975	North America	USA	Louisiana	NA	Oryza	sativa	NA	2	NA	3	-	72	30.9843	-91.9623		province	-	-	-
US0032	NA	1964	North America	USA	Louisiana	NA	Oryza	sativa	NA	NA	sterile	4	-	158	30.9843	-91.9623		province	yes	yes	yes
US0033	NA	1975	North America	USA	Texas	NA	Oryza	sativa	NA	NA	NA	2	-	73	31.9686	-99.9018		province	-	-	-
US0035	NA	1974	North America	USA	Texas	NA	Oryza	sativa	NA	1	NA	2	-	231	31.9686	-99.9018		province	-	-	-
US0036	NA	1974	North America	USA	Louisiana	NA	Oryza	sativa	NA	1	NA	2	-	19	30.9843	-91.9623		province	-	-	-
US0039	NA	1985	North America	USA	Louisiana	NA	Oryza	sativa	NA	NA	NA	2	-	150	30.9843	-91.9623		province	-	-	-
US0041	NA	1985	North America	USA	Mississipi	NA	Oryza	sativa	NA	2	sterile	1	International	98	32.3547	-89.3985		province	yes	yes	-
US0052	NA	1959	North America	USA	Louisiana	NA	Oryza	sativa	Zenith	NA	NA	4	-	158	30.2089	-93.3389		province	-	-	-
US0089	NA	1992	North America	USA	Arkansas	Lonoke	Oryza	sativa	Newbonnet	2	NA	2	-	21	34.784	-91.8999	63	city	-	-	-
US0090	NA	1992	North America	USA	Arkansas	Lonoke	Oryza	sativa	Newbonnet	1	sterile	1	International	2	34.784	-91.8999	63	city	yes	yes	-
US0091	NA	1992	North America	USA	Arkansas	Lonoke	Oryza	sativa	Newbonnet	2	NA	2	-	229	34.784	-91.8999	63	city	-	-	-
US0098	NA	1992	North America	USA	Arkansas	Lonoke	Oryza	sativa	Newbonnet	1	sterile	2	-	224	34.784	-91.8999	63	city	yes	yes	yes
US0099	NA	1992	North America	USA	Arkansas	Lonoke	Oryza	sativa	Newbonnet	2	sterile	1	International	2	34.784	-91.8999	63	city	-	-	-
US0100	NA	1992	North America	USA	Arkansas	Lonoke	Oryza	sativa	Newbonnet	2	sterile	1	International	2	34.784	-91.8999	63	city	-	-	-
US0106	NA	1992	North America	USA	Arkansas	Lonoke	Oryza	sativa	Newbonnet	1	NA	2	-	13	34.784	-91.8999	63	city	-	-	-
US0107	NA	1992	North America	USA	Arkansas	Lonoke	Oryza	sativa	Newbonnet	2	sterile	1	International	98	34.784	-91.8999	63	city	-	-	-
US0119	NA	1992	North America	USA	Arkansas	Lonoke	Oryza	sativa	Newbonnet	NA	NA	2	-	13	34.784	-91.8999	63	city	-	-	-
US0160	NA	1992	North America	USA	Arkansas	Lonoke	Oryza	sativa	V.Mars	1	NA	2	-	116	34.784	-91.8999	63	city	-	-	-
US0164	NA	1992	North America	USA	Arkansas	Lonoke	Oryza	sativa	V.Mars	1	NA	2	-	116	34.784	-91.8999	63	city	-	-	-
VN0002	NA	2006	South America	Venezuela	Guarico	Carretera nacional Calabozo San Fernando (Miranda)	Oryza	sativa	D-Sativa	NA	NA	3	-	169	8.89858	-67.4477	80	city	-	-	-
VT0001	NA	1989	Southeast Asia	Vietnam	NA	Hochi Minh	Oryza	sativa	NA	2	NA	3	-	200	10.8231	106.63	9	city	-	-	-
VT0003	NA	1994	Southeast Asia	Vietnam	Thuanthien Hue	Huong Thuy Thuy Tan	Oryza	sativa	Nep Lun , Sticky rice	2	sterile	1	Yule	247	16.4652	107.642	8	city	yes	yes	-
VT0005	NA	1994	Southeast Asia	Vietnam	Thuanthien Hue	Huong Thuy Thuy Tan	Oryza	sativa	IR 38	1	NA	3	-	63	16.4652	107.642	8	city	-	-	-
VT0009	NA	1994	Southeast Asia	Vietnam	Thuanthien Hue	Huong Viny Thuy Duong	Oryza	sativa	IR17494	2	NA	3	-	63	16.4412	107.621	9	city	-	-	-
VT0010	NA	1994	Southeast Asia	Vietnam	Hue	Thuy Phuong	Oryza	sativa	Sticky rice	2	NA	1	Yule	247	16.4783	107.583	8	city	-	-	-
VT0011	NA	2001	Southeast Asia	Vietnam	Ninh binh	Hoa lu	Oryza	sativa	NA	NA	NA	3	-	154	20.2488	105.911	76	city	-	-	-
VT0014	NA	2001	Southeast Asia	Vietnam	Ninh binh	Hoa lu	Oryza	sativa	NA	2	NA	3	-	182	20.2488	105.911	76	city	-	-	-
VT0017	NA	2001	Southeast Asia	Vietnam	Thai nguyen	Pho yen	Oryza	sativa	DT13	2	NA	3	-	81	21.4139	105.849	14	city	-	-	-
VT0027	NA	2003	Southeast Asia	Vietnam	NA	Phu Ly	Oryza	sativa	Sticky rice	2	sterile	1	Laos	26	20.5317	105.918	7	city	yes	yes	-
VT0030	NA	2003	Southeast Asia	Vietnam	Hanam	NA	Oryza	sativa	Sticky rice	1	sterile	1	Laos	74	20.5634	105.856		province	yes	yes	-

## Sheet: technical_replicates
Number of differences between technical replicates of the thirteen isolates that were genotyped twice using our 3686-SNPs Infinium beadchip.
Isolate	number of differences	fraction of SNPs that differ between replicates
TR0036	0	0
FR0180	57	0.0154639
US0099	1	0.000271297
TG0032	60	0.0162778
TR0025	0	0
PH0152	86	0.0233315
TR0032	0	0
TR0033	0	0
TR0006	0	0
CH1143	1	0.000271297
CH1007	0	0
NP0012	1	0.000271297
IN0106	91	0.024688
Average	22.8462	0.00619809
Number of differences between technical replicates of the thirty-three isolates for which both Infinium and whole genome data were available (S3 Table). The total number of sites included in the SNP chip was 3686.
Isolate	number of differences	number of sites without missing data	fraction of SNPs that differ between replicates
AG0004	0	3671	0
BN0123	0	3670	0
BN0202	2	3671	0.000544811
CD0065	1	3670	0.00027248
CD0142	1	3671	0.000272405
CH0043	1	3671	0.000272405
CH0072	0	3671	0
CH0452	2	3670	0.000544959
CH0461	0	3671	0
CH1103	1	3671	0.000272405
CH1164	0	3670	0
CM0028	0	3671	0
IN0017	0	3668	0
IN0054	2	3671	0.000544811
IN0059	0	3670	0
IN0114	1	3670	0.00027248
IN0115	1	3671	0.000272405
IN0116	1	3670	0.00027248
IT0010	0	3671	0
ML0060	0	3671	0
ML0062	2	3671	0.000544811
NG0012	0	3670	0
NG0054	87	3670	0.0237057
TG0004	2	3671	0.000544811
TG0032	2	3671	0.000544811
TN0001	1	3671	0.000272405
TN0002	0	3671	0
TN0057	0	3671	0
TN0090	0	3671	0
TR0025	0	3671	0
US0041	1	3671	0.000272405
VT0027	1	3670	0.00027248
VT0030	0	3671	0
Average	3.30303	3670.61	0.000899972
