# Supplementary material for: Maintenance of divergent lineages of the Rice Blast Fungus Pyricularia oryzae through niche separation, loss of sex and post-mating genetic incompatibilities
Source: PLoS Pathog. 2022 Jul 25;18(7):e1010687. doi: 10.1371/journal.ppat.1010687 (PMC9352207; doi:10.1371/journal.ppat.1010687)
Supplement: S5 Table — Only orthogroups with sample size > = 4 were included in calculations. (TXT) [file ppat.1010687.s031.txt]

S5 Table. Genes in the top 10% of inter-lineage FST. Only orthogroups with sample size >=4 were included in calculations.
Pair of lineages	Orthogroup	Fst	Lineages in which PiNS/PiS > 1
1-2	OG0008480	0.950828
1-2	OG0007512	0.682417	1
1-2	OG0011227	0.699301
1-2	OG0006630	0.651299
1-2	OG0009597	0.69156
1-2	OG0009310	0.602417
1-2	OG0010958	0.695616	1
1-2	OG0008110	0.952205
1-2	OG0007013	0.975512
1-2	OG0008969	0.937454
1-2	OG0010672	0.81142	2
1-2	OG0004438	0.720942
1-2	OG0003100	0.883609
1-2	OG0002387	0.910126
1-2	OG0010727	0.952146
1-2	OG0012132	0.62374
1-2	OG0003099	0.818367
1-2	OG0008406	0.638386
1-2	OG0009655	0.709897
1-2	OG0007909	0.638386
1-2	OG0009374	0.88764
1-2	OG0007821	0.893517
1-2	OG0010929	0.670256	1
1-2	OG0008545	0.79296	2
1-2	OG0012920	0.786982	2
1-2	OG0003859	0.711982
1-2	OG0008435	0.686087	1
1-2	OG0005118	0.626312	1
1-2	OG0005696	0.772332
1-2	OG0011177	1.0
1-2	OG0011168	0.94683
1-2	OG0006092	0.610916
1-2	OG0009948	0.84775
1-2	OG0009618	0.835452
1-2	OG0008870	0.595661
1-2	OG0010860	0.859199
1-2	OG0003687	0.897621	1
1-2	OG0002249	0.638386
1-2	OG0010641	0.894368
1-2	OG0003170	0.903024
1-2	OG0006094	0.806297	1
1-2	OG0008681	0.746829
1-2	OG0008104	0.828317	1-2
1-2	OG0011096	0.746654
1-2	OG0002069	0.761266
1-2	OG0004753	0.672142
1-2	OG0010824	0.801445
1-2	OG0007500	0.655108
1-2	OG0002409	0.716079
1-2	OG0009017	1.0
1-2	OG0012917	0.634146
1-2	OG0011019	0.840217
1-2	OG0012876	0.634146
1-2	OG0009238	0.796291
1-2	OG0009789	0.975217
1-2	OG0008684	0.78073
1-2	OG0005843	0.850078
1-2	OG0011368	1.0
1-2	OG0011977	0.62044
1-2	OG0002829	0.719423
1-2	OG0003193	0.925945
1-2	OG0009509	0.823034
1-2	OG0007368	0.937454
1-2	OG0009692	0.727689	1
1-2	OG0009497	0.870208	1
1-2	OG0010166	0.719741	1-2
1-2	OG0002512	0.851678	1
1-2	OG0008076	0.975512
1-2	OG0011045	0.949577
1-2	OG0009179	0.680386	1
1-2	OG0008615	0.865467
1-2	OG0011778	0.729064	1
1-2	OG0006781	0.631429
1-2	OG0009206	0.610916
1-2	OG0007257	0.614332
1-2	OG0007514	0.79718	1
1-2	OG0004586	0.657805
1-2	OG0006573	0.78744	1
1-2	OG0012229	0.810266
1-2	OG0010232	0.718379	1
1-2	OG0003974	0.813769	1
1-2	OG0002407	0.851453
1-2	OG0011708	0.957685
1-2	OG0008186	0.672142
1-2	OG0002394	0.877111
1-2	OG0011273	0.901318
1-2	OG0008163	0.93506
1-2	OG0004849	0.813577
1-2	OG0003278	0.902342
1-2	OG0010086	0.714284
1-2	OG0007591	0.900861
1-2	OG0010967	0.71471
1-2	OG0005587	0.976841
1-2	OG0003132	0.925945
1-2	OG0006846	0.652034
1-2	OG0007926	0.952205
1-2	OG0009786	0.932915
1-2	OG0008481	0.602921
1-2	OG0008136	0.708735
1-2	OG0010566	0.590831
1-2	OG0003274	0.925945
1-2	OG0011535	0.69492
1-2	OG0009282	0.672142
1-2	OG0009840	0.653076
1-2	OG0009676	0.671991
1-3	OG0010239	0.692572
1-3	OG0002622	1.0
1-3	OG0006767	0.556309
1-3	OG0011526	0.910631
1-3	OG0004232	0.971379
1-3	OG0008772	0.896039
1-3	OG0008343	0.532543
1-3	OG0006535	0.876029	1
1-3	OG0011497	0.856414	1
1-3	OG0007571	0.82519
1-3	OG0004438	0.696317
1-3	OG0009252	0.614239
1-3	OG0005241	1.0
1-3	OG0010919	0.52484
1-3	OG0010837	0.565553
1-3	OG0009244	0.939591	1
1-3	OG0004199	0.762667
1-3	OG0008279	0.556309
1-3	OG0004068	0.779729
1-3	OG0008406	0.585228
1-3	OG0010868	0.643536
1-3	OG0004518	0.84971	1
1-3	OG0006711	0.751844	1
1-3	OG0009841	0.757852
1-3	OG0010929	0.520701	1
1-3	OG0011095	0.706271
1-3	OG0007000	0.833417
1-3	OG0008770	0.59494
1-3	OG0010508	0.9065
1-3	OG0004064	0.911366
1-3	OG0008040	0.945931
1-3	OG0002471	0.519426
1-3	OG0005118	0.605941	1
1-3	OG0011296	0.759657
1-3	OG0005696	0.731218
1-3	OG0011463	0.522863
1-3	OG0003141	1.0
1-3	OG0006084	0.548861	1
1-3	OG0004187	0.750615	1
1-3	OG0009750	1.0
1-3	OG0010860	0.531297
1-3	OG0004877	0.674406
1-3	OG0002249	0.585228
1-3	OG0004044	0.854823	1
1-3	OG0011681	0.688477
1-3	OG0006094	0.56126	1
1-3	OG0010087	0.971379
1-3	OG0008056	0.855493
1-3	OG0003496	0.84971
1-3	OG0008681	0.662502
1-3	OG0005922	0.687795	1
1-3	OG0011096	0.709815
1-3	OG0009427	0.571721
1-3	OG0009421	0.551507
1-3	OG0010824	0.743552
1-3	OG0009778	0.804881
1-3	OG0007664	0.816134
1-3	OG0006414	0.886142
1-3	OG0006455	0.556309
1-3	OG0010188	0.877385
1-3	OG0011766	1.0
1-3	OG0005843	0.871031
1-3	OG0005199	0.628147
1-3	OG0007540	0.614239
1-3	OG0007040	0.909534
1-3	OG0011020	0.784931
1-3	OG0010948	0.865231
1-3	OG0011697	0.899183
1-3	OG0009180	0.873113
1-3	OG0008615	0.692553
1-3	OG0009206	0.556309
1-3	OG0003724	0.848651
1-3	OG0009800	1.0
1-3	OG0006573	0.920312	1
1-3	OG0004610	1.0
1-3	OG0008669	0.585228
1-3	OG0010232	0.609712	1
1-3	OG0003974	0.753108	1
1-3	OG0008781	0.840414	1
1-3	OG0009650	0.855391	1
1-3	OG0010668	0.778023
1-3	OG0009204	0.753108
1-3	OG0006664	0.600648
1-3	OG0011118	0.890704
1-3	OG0008998	0.824371
1-3	OG0007504	0.956515
1-3	OG0006470	0.757746
1-3	OG0008505	0.795956
1-3	OG0011488	0.740043
1-3	OG0009922	0.970534
1-3	OG0011310	1.0
1-3	OG0010329	1.0
1-3	OG0007357	0.879573
1-3	OG0009200	0.712595	1
1-3	OG0007764	0.530098
1-3	OG0008678	0.971379
1-3	OG0008481	0.524965
1-3	OG0008136	0.756481
1-3	OG0006964	0.743713
1-3	OG0012123	0.957369
1-3	OG0009840	0.620202
1-3	OG0002569	0.701832
1-3	OG0006266	0.626795
1-4	OG0009504	0.913457
1-4	OG0007512	0.500307	1
1-4	OG0005500	0.520639
1-4	OG0011049	0.499783
1-4	OG0008171	0.673696
1-4	OG0008668	0.520639
1-4	OG0007237	0.666417
1-4	OG0003710	0.507424
1-4	OG0005847	0.678571
1-4	OG0011497	0.766958	1
1-4	OG0010703	0.604333
1-4	OG0010286	0.642685
1-4	OG0002027	0.860697
1-4	OG0008202	0.520639
1-4	OG0008930	0.603525
1-4	OG0004072	0.7462
1-4	OG0010988	0.841434
1-4	OG0009389	0.845312	1
1-4	OG0003250	0.558379	1
1-4	OG0009298	1.0
1-4	OG0009655	0.63043
1-4	OG0007530	1.0
1-4	OG0011701	0.701668
1-4	OG0010929	0.551443	1
1-4	OG0008770	0.513043
1-4	OG0010845	0.583746
1-4	OG0006569	0.520639
1-4	OG0008985	0.520639
1-4	OG0006972	0.520639
1-4	OG0006460	0.65609
1-4	OG0010212	0.910915
1-4	OG0006429	0.569361
1-4	OG0005696	0.618759
1-4	OG0010673	1.0
1-4	OG0010770	0.864908
1-4	OG0003633	0.520639
1-4	OG0009207	0.77504
1-4	OG0004187	0.659884	1
1-4	OG0012796	1.0
1-4	OG0011251	0.7029
1-4	OG0010641	0.846516
1-4	OG0004044	0.778215	1
1-4	OG0003170	0.768213
1-4	OG0009317	0.860697
1-4	OG0006863	0.95458
1-4	OG0003496	0.77504
1-4	OG0008349	0.621299
1-4	OG0011096	0.499811
1-4	OG0010824	0.636852
1-4	OG0007664	0.729029
1-4	OG0010937	0.910629
1-4	OG0007638	0.883311
1-4	OG0010684	0.783931
1-4	OG0011019	0.858766
1-4	OG0004672	0.694545
1-4	OG0011017	0.828221	1
1-4	OG0011410	0.858268
1-4	OG0007194	0.792507
1-4	OG0002829	0.547281
1-4	OG0002512	0.736694	1
1-4	OG0011697	0.762963
1-4	OG0011085	0.51658
1-4	OG0011045	0.898403
1-4	OG0009179	0.497796	1
1-4	OG0011461	0.633327	1
1-4	OG0009853	0.812834
1-4	OG0002186	0.520639
1-4	OG0004586	0.522727
1-4	OG0003975	0.520639
1-4	OG0011776	0.617085
1-4	OG0012342	0.692242	1
1-4	OG0009167	0.95458
1-4	OG0009060	0.734177
1-4	OG0006367	0.499112
1-4	OG0009650	0.661995	1-4
1-4	OG0010623	0.94545
1-4	OG0008305	0.692643
1-4	OG0008860	0.619695
1-4	OG0009006	0.678571
1-4	OG0005343	0.520639
1-4	OG0009950	0.727979
1-4	OG0003187	1.0
1-4	OG0004804	0.95458
1-4	OG0004461	1.0
1-4	OG0010967	0.59322
1-4	OG0004859	0.952027
1-4	OG0007902	0.520639
1-4	OG0009664	0.931238
1-4	OG0011488	0.707019
1-4	OG0005966	0.734177
1-4	OG0007580	0.655426
1-4	OG0008369	0.617259	1
1-4	OG0009835	1.0
1-4	OG0011137	0.612832
1-4	OG0007357	0.817193
1-4	OG0012137	0.62963	1
1-4	OG0008118	0.678571
1-4	OG0010654	0.908913	1
2-3	OG0010239	1.0
2-3	OG0002622	1.0
2-3	OG0008480	1.0
2-3	OG0006767	1.0
2-3	OG0003511	1.0
2-3	OG0007512	1.0
2-3	OG0011227	1.0
2-3	OG0008171	1.0
2-3	OG0009597	1.0
2-3	OG0011526	1.0
2-3	OG0009310	1.0
2-3	OG0008110	1.0
2-3	OG0007013	1.0
2-3	OG0008969	1.0
2-3	OG0011497	1.0
2-3	OG0009891	1.0
2-3	OG0007571	1.0
2-3	OG0006268	1.0
2-3	OG0005241	1.0
2-3	OG0009244	1.0
2-3	OG0002387	1.0
2-3	OG0005492	1.0
2-3	OG0012132	1.0
2-3	OG0003099	1.0
2-3	OG0004199	1.0
2-3	OG0008279	1.0
2-3	OG0009734	1.0
2-3	OG0009841	1.0
2-3	OG0007909	1.0
2-3	OG0009374	1.0
2-3	OG0010929	1.0
2-3	OG0011095	1.0
2-3	OG0010508	1.0
2-3	OG0008435	1.0
2-3	OG0002471	1.0
2-3	OG0003208	1.0
2-3	OG0012053	1.0
2-3	OG0011786	1.0
2-3	OG0011177	1.0
2-3	OG0011463	1.0
2-3	OG0006092	1.0
2-3	OG0009750	1.0
2-3	OG0009948	1.0
2-3	OG0009618	1.0
2-3	OG0010860	1.0
2-3	OG0010641	1.0
2-3	OG0003170	1.0
2-3	OG0009285	1.0
2-3	OG0010087	1.0
2-3	OG0003496	1.0
2-3	OG0008791	1.0
2-3	OG0009778	1.0
2-3	OG0007500	1.0
2-3	OG0009017	1.0
2-3	OG0011019	1.0
2-3	OG0012876	1.0
2-3	OG0009238	1.0
2-3	OG0009789	1.0
2-3	OG0006414	1.0
2-3	OG0010188	1.0
2-3	OG0011766	1.0
2-3	OG0005843	1.0
2-3	OG0007540	1.0
2-3	OG0011368	1.0
2-3	OG0007040	1.0
2-3	OG0002829	1.0
2-3	OG0003193	1.0
2-3	OG0002512	1.0
2-3	OG0011697	1.0
2-3	OG0005996	1.0
2-3	OG0008076	1.0
2-3	OG0011045	1.0
2-3	OG0009179	1.0
2-3	OG0008615	1.0
2-3	OG0007514	1.0
2-3	OG0010232	1.0
2-3	OG0003974	1.0
2-3	OG0002394	1.0
2-3	OG0009204	1.0
2-3	OG0011273	1.0
2-3	OG0008305	1.0
2-3	OG0003278	1.0
2-3	OG0010086	1.0
2-3	OG0006664	1.0
2-3	OG0003420	1.0
2-3	OG0008998	1.0
2-3	OG0007591	1.0
2-3	OG0005951	1.0
2-3	OG0005587	1.0
2-3	OG0006470	1.0
2-3	OG0008505	1.0
2-3	OG0011488	1.0
2-3	OG0003132	1.0
2-3	OG0006846	1.0
2-3	OG0007926	1.0
2-3	OG0009922	1.0
2-3	OG0011310	1.0
2-3	OG0010329	1.0
2-3	OG0009786	1.0
2-3	OG0007357	1.0
2-3	OG0008581	1.0
2-3	OG0011236	1.0
2-3	OG0008136	1.0
2-3	OG0010566	1.0
2-3	OG0003274	1.0
2-3	OG0006964	1.0
2-3	OG0002569	1.0
2-4	OG0008480	1.0
2-4	OG0009504	1.0
2-4	OG0009117	1.0
2-4	OG0011227	1.0
2-4	OG0008171	1.0
2-4	OG0009597	1.0
2-4	OG0008110	1.0
2-4	OG0008969	1.0
2-4	OG0011497	1.0
2-4	OG0009891	1.0
2-4	OG0006268	1.0
2-4	OG0002387	1.0
2-4	OG0008930	1.0
2-4	OG0007938	1.0
2-4	OG0009389	1.0
2-4	OG0003099	1.0
2-4	OG0003250	1.0
2-4	OG0009298	1.0
2-4	OG0007909	1.0
2-4	OG0007530	1.0
2-4	OG0009374	1.0
2-4	OG0010929	1.0
2-4	OG0008770	1.0
2-4	OG0006460	1.0
2-4	OG0010212	1.0
2-4	OG0008435	1.0
2-4	OG0003208	1.0
2-4	OG0010673	1.0
2-4	OG0011786	1.0
2-4	OG0008284	1.0
2-4	OG0011177	1.0
2-4	OG0011168	1.0
2-4	OG0009207	1.0
2-4	OG0009948	1.0
2-4	OG0009618	1.0
2-4	OG0010860	1.0
2-4	OG0010641	1.0
2-4	OG0003170	1.0
2-4	OG0009285	1.0
2-4	OG0009317	1.0
2-4	OG0006863	1.0
2-4	OG0003496	1.0
2-4	OG0008681	1.0
2-4	OG0008349	1.0
2-4	OG0003397	1.0
2-4	OG0005922	1.0
2-4	OG0002069	1.0
2-4	OG0010937	1.0
2-4	OG0009017	1.0
2-4	OG0007638	1.0
2-4	OG0009238	1.0
2-4	OG0009789	1.0
2-4	OG0011844	1.0
2-4	OG0004672	1.0
2-4	OG0005843	1.0
2-4	OG0011017	1.0
2-4	OG0011368	1.0
2-4	OG0011410	1.0
2-4	OG0011016	1.0
2-4	OG0003193	1.0
2-4	OG0007368	1.0
2-4	OG0011697	1.0
2-4	OG0005996	1.0
2-4	OG0008076	1.0
2-4	OG0009179	1.0
2-4	OG0009853	1.0
2-4	OG0008615	1.0
2-4	OG0006095	1.0
2-4	OG0007514	1.0
2-4	OG0010232	1.0
2-4	OG0003974	1.0
2-4	OG0009060	1.0
2-4	OG0011273	1.0
2-4	OG0008163	1.0
2-4	OG0008305	1.0
2-4	OG0009950	1.0
2-4	OG0003278	1.0
2-4	OG0003420	1.0
2-4	OG0007591	1.0
2-4	OG0003187	1.0
2-4	OG0004804	1.0
2-4	OG0006022	1.0
2-4	OG0010415	1.0
2-4	OG0004461	1.0
2-4	OG0005587	1.0
2-4	OG0009664	1.0
2-4	OG0008505	1.0
2-4	OG0011488	1.0
2-4	OG0005966	1.0
2-4	OG0007580	1.0
2-4	OG0003132	1.0
2-4	OG0006846	1.0
2-4	OG0008369	1.0
2-4	OG0007926	1.0
2-4	OG0009835	1.0
2-4	OG0011137	1.0
2-4	OG0007357	1.0
2-4	OG0008581	1.0
2-4	OG0008136	1.0
2-4	OG0010566	1.0
2-4	OG0003274	1.0
3-4	OG0010239	1.0
3-4	OG0002622	1.0
3-4	OG0009117	1.0
3-4	OG0006767	1.0
3-4	OG0003511	1.0
3-4	OG0007512	1.0
3-4	OG0008171	1.0
3-4	OG0011526	1.0
3-4	OG0009310	1.0
3-4	OG0004232	1.0
3-4	OG0008772	1.0
3-4	OG0010286	1.0
3-4	OG0007571	1.0
3-4	OG0002027	1.0
3-4	OG0005241	1.0
3-4	OG0010837	1.0
3-4	OG0009244	1.0
3-4	OG0008930	1.0
3-4	OG0007938	1.0
3-4	OG0010988	1.0
3-4	OG0005492	1.0
3-4	OG0009389	1.0
3-4	OG0008279	1.0
3-4	OG0004068	1.0
3-4	OG0009298	1.0
3-4	OG0006711	1.0
3-4	OG0009841	1.0
3-4	OG0009655	1.0
3-4	OG0007530	1.0
3-4	OG0010929	1.0
3-4	OG0011095	1.0
3-4	OG0006460	1.0
3-4	OG0010508	1.0
3-4	OG0010212	1.0
3-4	OG0008040	1.0
3-4	OG0002471	1.0
3-4	OG0011296	1.0
3-4	OG0010673	1.0
3-4	OG0008284	1.0
3-4	OG0009810	1.0
3-4	OG0003141	1.0
3-4	OG0009207	1.0
3-4	OG0006092	1.0
3-4	OG0009750	1.0
3-4	OG0011251	1.0
3-4	OG0010641	1.0
3-4	OG0003170	1.0
3-4	OG0011681	1.0
3-4	OG0006094	1.0
3-4	OG0009317	1.0
3-4	OG0010087	1.0
3-4	OG0006863	1.0
3-4	OG0008349	1.0
3-4	OG0003397	1.0
3-4	OG0008791	1.0
3-4	OG0006708	1.0
3-4	OG0009778	1.0
3-4	OG0010937	1.0
3-4	OG0007500	1.0
3-4	OG0007638	1.0
3-4	OG0004672	1.0
3-4	OG0006414	1.0
3-4	OG0010188	1.0
3-4	OG0011766	1.0
3-4	OG0005843	1.0
3-4	OG0007540	1.0
3-4	OG0011017	1.0
3-4	OG0007040	1.0
3-4	OG0011020	1.0
3-4	OG0002829	1.0
3-4	OG0002512	1.0
3-4	OG0008277	1.0
3-4	OG0011045	1.0
3-4	OG0009179	1.0
3-4	OG0009853	1.0
3-4	OG0008615	1.0
3-4	OG0006095	1.0
3-4	OG0004586	1.0
3-4	OG0009800	1.0
3-4	OG0006573	1.0
3-4	OG0009000	1.0
3-4	OG0010232	1.0
3-4	OG0003974	1.0
3-4	OG0009167	1.0
3-4	OG0009060	1.0
3-4	OG0010623	1.0
3-4	OG0009204	1.0
3-4	OG0008305	1.0
3-4	OG0009950	1.0
3-4	OG0006664	1.0
3-4	OG0008998	1.0
3-4	OG0003187	1.0
3-4	OG0004804	1.0
3-4	OG0010415	1.0
3-4	OG0004461	1.0
3-4	OG0007504	1.0
3-4	OG0002456	1.0
3-4	OG0010967	1.0
3-4	OG0004859	1.0
3-4	OG0009664	1.0
3-4	OG0006470	1.0
3-4	OG0008505	1.0
3-4	OG0005966	1.0
3-4	OG0007580	1.0
3-4	OG0009922	1.0
3-4	OG0011310	1.0
3-4	OG0010329	1.0
3-4	OG0009835	1.0
3-4	OG0011137	1.0
3-4	OG0011236	1.0
3-4	OG0008136	1.0
3-4	OG0006964	1.0
3-4	OG0012123	1.0
3-4	OG0002569	1.0
