# Supplementary material for: Maintenance of divergent lineages of the Rice Blast Fungus Pyricularia oryzae through niche separation, loss of sex and post-mating genetic incompatibilities
Source: PLoS Pathog. 2022 Jul 25;18(7):e1010687. doi: 10.1371/journal.ppat.1010687 (PMC9352207; doi:10.1371/journal.ppat.1010687)
Supplement: S2 Fig — Assignment of genotypes to clusters identified in this study, in Gladieux et al. 2018b (A) (49) and in Saleh et al. 2014 (44) (B and C). (XLSX) [file ppat.1010687.s033.xlsx]

## Sheet: Feuil1
(A)
		Lineages sensu Gladieux et al. 2018
		1	2	3	4	5	6
Lineages and clusters within lineage 1 (this study)	Baoshan					2		2
	International						1	1
	Laos	3						3
	Yule	1						1
	2		12					12
	3			14				14
	4				5			5
		4	12	14	5	2	1	38
(B)
		Global lineages sensu Saleh et al. 2014
		A	B	C
Lineages and clusters within lineage 1 (this study)	Baoshan	7	2		9
	International	14	2		16
	Laos	17			17
	Yule	55			55
	2	3	69	2	74
	3	3	5	30	38
	4	15	1	2	18
		114	79	34	227
(C)
		Asian lineages sensu Saleh et al. 2014
		1	2	3	4
Lineages and clusters within lineage 1 (this study)	Baoshan	5	4			9
	International	5	1	1	4	11
	Laos	7			10	17
	Yule	5			50	55
	2	1	9	1		11
	3	3	4	10		17
	4	15	1	2		18
		41	19	14	64	138
S2 Figure. Assignment of genotypes to clusters identified in this study, in Gladieux et al. 2018b (A) and in Saleh et al. 2014 (B and C).
